# Supplementary material for: In Vitro and in Silico Evidence of Phosphatase Diversity in the Biomineralizing Bacterium Ramlibacter tataouinensis
Source: Front Microbiol. 2018 Jan 11;8:2592. doi: 10.3389/fmicb.2017.02592 (PMC5768637; doi:10.3389/fmicb.2017.02592)
Supplement: Supplementary file 8 [file DataSheet1.ZIP]

Archive with 7 entries (6 files):
- 3Dmodels/
- 3Dmodels/Rta-PhoD_mature-form.pdb
- 3Dmodels/Rta-PhoX1_mature-form.pdb
- 3Dmodels/Rta-PhoX2_mature-form.pdb
- 3Dmodels/Rta-PhoX3_mature-form.pdb
- 3Dmodels/Rta-PhoX4_mature-form.pdb
- 3Dmodels/Sme-PhoX_mature-form.pdb
