# Supplementary material for: In Vitro and in Silico Evidence of Phosphatase Diversity in the Biomineralizing Bacterium Ramlibacter tataouinensis
Source: Front Microbiol. 2018 Jan 11;8:2592. doi: 10.3389/fmicb.2017.02592 (PMC5768637; doi:10.3389/fmicb.2017.02592)
Supplement: Supplementary file 8 [file DataSheet1.ZIP › 3Dmodels/Rta-PhoD_mature-form.pdb]

ATOM      1  N   GLN    32     124.038  74.772 332.074  1.00197.97           N  
ATOM      2  CA  GLN    32     125.098  74.266 332.885  1.00197.97           C  
ATOM      3  C   GLN    32     126.201  73.843 331.976  1.00197.97           C  
ATOM      4  O   GLN    32     126.093  72.852 331.255  1.00197.97           O  
ATOM      5  CB  GLN    32     124.710  73.064 333.761  1.00197.97           C  
ATOM      6  CG  GLN    32     125.875  72.559 334.612  1.00197.97           C  
ATOM      7  CD  GLN    32     125.337  71.543 335.608  1.00197.97           C  
ATOM      8  NE2 GLN    32     125.621  71.777 336.917  1.00197.97           N  
ATOM      9  OE1 GLN    32     124.677  70.575 335.235  1.00197.97           O  
ATOM     10  N   ARG    33     127.301  74.614 331.999  1.00145.35           N  
ATOM     11  CA  ARG    33     128.434  74.341 331.173  1.00145.35           C  
ATOM     12  C   ARG    33     129.280  73.325 331.863  1.00145.35           C  
ATOM     13  O   ARG    33     129.320  73.263 333.091  1.00145.35           O  
ATOM     14  CB  ARG    33     129.268  75.599 330.903  1.00145.35           C  
ATOM     15  CG  ARG    33     128.489  76.619 330.073  1.00145.35           C  
ATOM     16  CD  ARG    33     128.839  78.064 330.411  1.00145.35           C  
ATOM     17  NE  ARG    33     128.445  78.267 331.833  1.00145.35           N  
ATOM     18  CZ  ARG    33     129.324  77.955 332.829  1.00145.35           C  
ATOM     19  NH1 ARG    33     130.594  77.560 332.521  1.00145.35           N1+
ATOM     20  NH2 ARG    33     128.936  78.035 334.135  1.00145.35           N  
ATOM     21  N   ARG    34     129.956  72.472 331.070  1.00 96.52           N  
ATOM     22  CA  ARG    34     130.840  71.481 331.609  1.00 96.52           C  
ATOM     23  C   ARG    34     132.178  71.752 331.013  1.00 96.52           C  
ATOM     24  O   ARG    34     132.274  72.255 329.894  1.00 96.52           O  
ATOM     25  CB  ARG    34     130.464  70.034 331.249  1.00 96.52           C  
ATOM     26  CG  ARG    34     129.260  69.500 332.025  1.00 96.52           C  
ATOM     27  CD  ARG    34     129.600  69.121 333.469  1.00 96.52           C  
ATOM     28  NE  ARG    34     130.656  68.069 333.422  1.00 96.52           N  
ATOM     29  CZ  ARG    34     130.312  66.748 333.413  1.00 96.52           C  
ATOM     30  NH1 ARG    34     128.997  66.384 333.443  1.00 96.52           N1+
ATOM     31  NH2 ARG    34     131.285  65.790 333.381  1.00 96.52           N  
ATOM     32  N   TRP    35     133.259  71.440 331.751  1.00 67.21           N  
ATOM     33  CA  TRP    35     134.541  71.757 331.200  1.00 67.21           C  
ATOM     34  C   TRP    35     135.398  70.536 331.208  1.00 67.21           C  
ATOM     35  O   TRP    35     135.239  69.644 332.040  1.00 67.21           O  
ATOM     36  CB  TRP    35     135.303  72.831 331.989  1.00 67.21           C  
ATOM     37  CG  TRP    35     134.604  74.168 332.046  1.00 67.21           C  
ATOM     38  CD1 TRP    35     134.078  74.815 333.125  1.00 67.21           C  
ATOM     39  CD2 TRP    35     134.335  74.996 330.904  1.00 67.21           C  
ATOM     40  CE2 TRP    35     133.658  76.125 331.364  1.00 67.21           C  
ATOM     41  CE3 TRP    35     134.625  74.828 329.579  1.00 67.21           C  
ATOM     42  NE1 TRP    35     133.511  76.002 332.731  1.00 67.21           N  
ATOM     43  CZ2 TRP    35     133.261  77.109 330.504  1.00 67.21           C  
ATOM     44  CZ3 TRP    35     134.224  75.823 328.715  1.00 67.21           C  
ATOM     45  CH2 TRP    35     133.556  76.942 329.170  1.00 67.21           C  
ATOM     46  N   GLY    36     136.302  70.457 330.215  1.00 90.19           N  
ATOM     47  CA  GLY    36     137.253  69.391 330.130  1.00 90.19           C  
ATOM     48  C   GLY    36     138.241  69.543 331.244  1.00 90.19           C  
ATOM     49  O   GLY    36     138.674  68.558 331.840  1.00 90.19           O  
ATOM     50  N   PHE    37     138.635  70.799 331.542  1.00 59.05           N  
ATOM     51  CA  PHE    37     139.650  71.035 332.528  1.00 59.05           C  
ATOM     52  C   PHE    37     139.145  72.070 333.487  1.00 59.05           C  
ATOM     53  O   PHE    37     138.185  72.781 333.198  1.00 59.05           O  
ATOM     54  CB  PHE    37     140.945  71.600 331.919  1.00 59.05           C  
ATOM     55  CG  PHE    37     141.473  70.596 330.953  1.00 59.05           C  
ATOM     56  CD1 PHE    37     140.928  70.493 329.693  1.00 59.05           C  
ATOM     57  CD2 PHE    37     142.515  69.765 331.297  1.00 59.05           C  
ATOM     58  CE1 PHE    37     141.409  69.571 328.792  1.00 59.05           C  
ATOM     59  CE2 PHE    37     143.000  68.842 330.401  1.00 59.05           C  
ATOM     60  CZ  PHE    37     142.447  68.742 329.146  1.00 59.05           C  
ATOM     61  N   ASP    38     139.793  72.169 334.670  1.00 51.09           N  
ATOM     62  CA  ASP    38     139.405  73.112 335.682  1.00 51.09           C  
ATOM     63  C   ASP    38     139.548  74.488 335.101  1.00 51.09           C  
ATOM     64  O   ASP    38     140.603  74.853 334.586  1.00 51.09           O  
ATOM     65  CB  ASP    38     140.295  73.030 336.936  1.00 51.09           C  
ATOM     66  CG  ASP    38     139.748  73.968 338.000  1.00 51.09           C  
ATOM     67  OD1 ASP    38     138.736  74.665 337.719  1.00 51.09           O  
ATOM     68  OD2 ASP    38     140.342  74.003 339.112  1.00 51.09           O1-
ATOM     69  N   PRO    39     138.482  75.244 335.138  1.00119.18           N  
ATOM     70  CA  PRO    39     138.479  76.563 334.549  1.00119.18           C  
ATOM     71  C   PRO    39     139.199  77.672 335.276  1.00119.18           C  
ATOM     72  O   PRO    39     139.625  78.633 334.638  1.00119.18           O  
ATOM     73  CB  PRO    39     137.009  76.899 334.280  1.00119.18           C  
ATOM     74  CG  PRO    39     136.213  75.879 335.112  1.00119.18           C  
ATOM     75  CD  PRO    39     137.151  74.667 335.191  1.00119.18           C  
ATOM     76  N   PHE    40     139.348  77.549 336.600  1.00165.91           N  
ATOM     77  CA  PHE    40     139.850  78.506 337.548  1.00165.91           C  
ATOM     78  C   PHE    40     141.348  78.638 337.577  1.00165.91           C  
ATOM     79  O   PHE    40     141.885  79.045 338.601  1.00165.91           O  
ATOM     80  CB  PHE    40     139.303  78.303 338.970  1.00165.91           C  
ATOM     81  CG  PHE    40     137.857  78.649 338.852  1.00165.91           C  
ATOM     82  CD1 PHE    40     137.464  79.962 338.712  1.00165.91           C  
ATOM     83  CD2 PHE    40     136.892  77.667 338.875  1.00165.91           C  
ATOM     84  CE1 PHE    40     136.132  80.291 338.599  1.00165.91           C  
ATOM     85  CE2 PHE    40     135.560  77.991 338.763  1.00165.91           C  
ATOM     86  CZ  PHE    40     135.177  79.304 338.620  1.00165.91           C  
ATOM     87  N   SER    41     142.070  78.164 336.546  1.00145.66           N  
ATOM     88  CA  SER    41     143.515  78.111 336.513  1.00145.66           C  
ATOM     89  C   SER    41     144.183  79.385 336.989  1.00145.66           C  
ATOM     90  O   SER    41     145.259  79.318 337.578  1.00145.66           O  
ATOM     91  CB  SER    41     144.053  77.895 335.088  1.00145.66           C  
ATOM     92  OG  SER    41     143.546  76.687 334.544  1.00145.66           O  
ATOM     93  N   LEU    42     143.631  80.571 336.673  1.00134.63           N  
ATOM     94  CA  LEU    42     144.139  81.873 337.042  1.00134.63           C  
ATOM     95  C   LEU    42     143.822  82.244 338.467  1.00134.63           C  
ATOM     96  O   LEU    42     144.293  83.266 338.963  1.00134.63           O  
ATOM     97  CB  LEU    42     143.649  82.986 336.106  1.00134.63           C  
ATOM     98  CG  LEU    42     144.111  82.741 334.658  1.00134.63           C  
ATOM     99  CD1 LEU    42     143.832  83.957 333.765  1.00134.63           C  
ATOM    100  CD2 LEU    42     145.575  82.276 334.608  1.00134.63           C  
ATOM    101  N   GLY    43     142.900  81.519 339.123  1.00 47.98           N  
ATOM    102  CA  GLY    43     142.571  81.812 340.485  1.00 47.98           C  
ATOM    103  C   GLY    43     141.561  82.908 340.505  1.00 47.98           C  
ATOM    104  O   GLY    43     140.787  83.083 339.564  1.00 47.98           O  
ATOM    105  N   VAL    44     141.538  83.662 341.621  1.00 50.77           N  
ATOM    106  CA  VAL    44     140.600  84.725 341.791  1.00 50.77           C  
ATOM    107  C   VAL    44     141.351  85.910 342.304  1.00 50.77           C  
ATOM    108  O   VAL    44     142.520  85.811 342.676  1.00 50.77           O  
ATOM    109  CB  VAL    44     139.521  84.401 342.782  1.00 50.77           C  
ATOM    110  CG1 VAL    44     138.710  83.208 342.245  1.00 50.77           C  
ATOM    111  CG2 VAL    44     140.172  84.139 344.152  1.00 50.77           C  
ATOM    112  N   ALA    45     140.697  87.088 342.288  1.00 47.02           N  
ATOM    113  CA  ALA    45     141.335  88.275 342.771  1.00 47.02           C  
ATOM    114  C   ALA    45     140.268  89.248 343.155  1.00 47.02           C  
ATOM    115  O   ALA    45     139.105  89.082 342.794  1.00 47.02           O  
ATOM    116  CB  ALA    45     142.228  88.960 341.723  1.00 47.02           C  
ATOM    117  N   SER    46     140.646  90.277 343.944  1.00 94.87           N  
ATOM    118  CA  SER    46     139.728  91.312 344.335  1.00 94.87           C  
ATOM    119  C   SER    46     140.468  92.611 344.278  1.00 94.87           C  
ATOM    120  O   SER    46     141.697  92.640 344.344  1.00 94.87           O  
ATOM    121  CB  SER    46     139.209  91.184 345.774  1.00 94.87           C  
ATOM    122  OG  SER    46     138.356  90.059 345.888  1.00 94.87           O  
ATOM    123  N   GLY    47     139.739  93.742 344.162  1.00 36.86           N  
ATOM    124  CA  GLY    47     140.481  94.964 344.078  1.00 36.86           C  
ATOM    125  C   GLY    47     139.596  96.171 344.105  1.00 36.86           C  
ATOM    126  O   GLY    47     138.373  96.092 344.201  1.00 36.86           O  
ATOM    127  N   SER    48     140.259  97.345 344.041  1.00 53.89           N  
ATOM    128  CA  SER    48     139.639  98.640 344.005  1.00 53.89           C  
ATOM    129  C   SER    48     138.594  98.759 345.067  1.00 53.89           C  
ATOM    130  O   SER    48     137.473  99.175 344.778  1.00 53.89           O  
ATOM    131  CB  SER    48     138.982  98.960 342.651  1.00 53.89           C  
ATOM    132  OG  SER    48     139.968  99.008 341.630  1.00 53.89           O  
ATOM    133  N   PRO    49     138.904  98.420 346.286  1.00 81.13           N  
ATOM    134  CA  PRO    49     137.943  98.462 347.351  1.00 81.13           C  
ATOM    135  C   PRO    49     137.484  99.859 347.638  1.00 81.13           C  
ATOM    136  O   PRO    49     138.259 100.803 347.495  1.00 81.13           O  
ATOM    137  CB  PRO    49     138.670  97.851 348.545  1.00 81.13           C  
ATOM    138  CG  PRO    49     140.136  98.265 348.308  1.00 81.13           C  
ATOM    139  CD  PRO    49     140.269  98.294 346.776  1.00 81.13           C  
ATOM    140  N   ALA    50     136.211  99.979 348.057  1.00 71.91           N  
ATOM    141  CA  ALA    50     135.579 101.201 348.467  1.00 71.91           C  
ATOM    142  C   ALA    50     134.910 100.845 349.760  1.00 71.91           C  
ATOM    143  O   ALA    50     134.963  99.697 350.194  1.00 71.91           O  
ATOM    144  CB  ALA    50     134.487 101.691 347.503  1.00 71.91           C  
ATOM    145  N   ALA    51     134.307 101.828 350.448  1.00 52.70           N  
ATOM    146  CA  ALA    51     133.695 101.539 351.713  1.00 52.70           C  
ATOM    147  C   ALA    51     132.546 100.581 351.540  1.00 52.70           C  
ATOM    148  O   ALA    51     132.308  99.745 352.410  1.00 52.70           O  
ATOM    149  CB  ALA    51     133.142 102.797 352.405  1.00 52.70           C  
ATOM    150  N   ASP    52     131.746 100.784 350.469  1.00174.73           N  
ATOM    151  CA  ASP    52     130.554 100.057 350.089  1.00174.73           C  
ATOM    152  C   ASP    52     130.771  98.791 349.305  1.00174.73           C  
ATOM    153  O   ASP    52     129.955  97.871 349.374  1.00174.73           O  
ATOM    154  CB  ASP    52     129.634 100.886 349.179  1.00174.73           C  
ATOM    155  CG  ASP    52     129.164 102.120 349.923  1.00174.73           C  
ATOM    156  OD1 ASP    52     129.964 102.677 350.720  1.00174.73           O  
ATOM    157  OD2 ASP    52     127.991 102.522 349.705  1.00174.73           O1-
ATOM    158  N   SER    53     131.824  98.736 348.469  1.00 67.25           N  
ATOM    159  CA  SER    53     131.898  97.632 347.549  1.00 67.25           C  
ATOM    160  C   SER    53     133.327  97.301 347.244  1.00 67.25           C  
ATOM    161  O   SER    53     134.248  97.952 347.735  1.00 67.25           O  
ATOM    162  CB  SER    53     131.229  97.965 346.206  1.00 67.25           C  
ATOM    163  OG  SER    53     131.889  99.065 345.597  1.00 67.25           O  
ATOM    164  N   VAL    54     133.529  96.229 346.437  1.00105.31           N  
ATOM    165  CA  VAL    54     134.836  95.808 346.018  1.00105.31           C  
ATOM    166  C   VAL    54     134.680  95.100 344.703  1.00105.31           C  
ATOM    167  O   VAL    54     133.600  94.599 344.388  1.00105.31           O  
ATOM    168  CB  VAL    54     135.480  94.839 346.971  1.00105.31           C  
ATOM    169  CG1 VAL    54     134.627  93.561 347.026  1.00105.31           C  
ATOM    170  CG2 VAL    54     136.932  94.596 346.523  1.00105.31           C  
ATOM    171  N   VAL    55     135.752  95.063 343.882  1.00 44.21           N  
ATOM    172  CA  VAL    55     135.686  94.366 342.630  1.00 44.21           C  
ATOM    173  C   VAL    55     136.145  92.958 342.858  1.00 44.21           C  
ATOM    174  O   VAL    55     137.114  92.721 343.580  1.00 44.21           O  
ATOM    175  CB  VAL    55     136.557  94.968 341.563  1.00 44.21           C  
ATOM    176  CG1 VAL    55     136.509  94.068 340.317  1.00 44.21           C  
ATOM    177  CG2 VAL    55     136.084  96.411 341.307  1.00 44.21           C  
ATOM    178  N   LEU    56     135.430  91.988 342.250  1.00 57.84           N  
ATOM    179  CA  LEU    56     135.774  90.594 342.332  1.00 57.84           C  
ATOM    180  C   LEU    56     136.144  90.169 340.940  1.00 57.84           C  
ATOM    181  O   LEU    56     135.465  90.536 339.981  1.00 57.84           O  
ATOM    182  CB  LEU    56     134.589  89.715 342.768  1.00 57.84           C  
ATOM    183  CG  LEU    56     133.993  90.105 344.137  1.00 57.84           C  
ATOM    184  CD1 LEU    56     132.821  89.186 344.514  1.00 57.84           C  
ATOM    185  CD2 LEU    56     135.073  90.177 345.227  1.00 57.84           C  
ATOM    186  N   TRP    57     137.229  89.376 340.788  1.00 87.12           N  
ATOM    187  CA  TRP    57     137.687  89.030 339.469  1.00 87.12           C  
ATOM    188  C   TRP    57     138.024  87.567 339.351  1.00 87.12           C  
ATOM    189  O   TRP    57     138.435  86.926 340.319  1.00 87.12           O  
ATOM    190  CB  TRP    57     138.960  89.804 339.094  1.00 87.12           C  
ATOM    191  CG  TRP    57     139.568  89.418 337.772  1.00 87.12           C  
ATOM    192  CD1 TRP    57     139.404  89.975 336.539  1.00 87.12           C  
ATOM    193  CD2 TRP    57     140.483  88.325 337.608  1.00 87.12           C  
ATOM    194  CE2 TRP    57     140.834  88.281 336.261  1.00 87.12           C  
ATOM    195  CE3 TRP    57     140.990  87.434 338.509  1.00 87.12           C  
ATOM    196  NE1 TRP    57     140.165  89.299 335.618  1.00 87.12           N  
ATOM    197  CZ2 TRP    57     141.703  87.340 335.789  1.00 87.12           C  
ATOM    198  CZ3 TRP    57     141.865  86.484 338.029  1.00 87.12           C  
ATOM    199  CH2 TRP    57     142.214  86.439 336.695  1.00 87.12           C  
ATOM    200  N   THR    58     137.805  87.003 338.136  1.00140.10           N  
ATOM    201  CA  THR    58     138.223  85.667 337.781  1.00140.10           C  
ATOM    202  C   THR    58     138.212  85.556 336.262  1.00140.10           C  
ATOM    203  O   THR    58     137.820  86.509 335.587  1.00140.10           O  
ATOM    204  CB  THR    58     137.338  84.586 338.335  1.00140.10           C  
ATOM    205  CG2 THR    58     135.973  84.641 337.631  1.00140.10           C  
ATOM    206  OG1 THR    58     137.940  83.313 338.143  1.00140.10           O  
ATOM    207  N   ARG    59     138.685  84.408 335.685  1.00181.22           N  
ATOM    208  CA  ARG    59     138.653  84.151 334.247  1.00181.22           C  
ATOM    209  C   ARG    59     138.629  82.628 333.984  1.00181.22           C  
ATOM    210  O   ARG    59     139.120  81.880 334.827  1.00181.22           O  
ATOM    211  CB  ARG    59     139.858  84.751 333.493  1.00181.22           C  
ATOM    212  CG  ARG    59     139.619  84.906 331.988  1.00181.22           C  
ATOM    213  CD  ARG    59     140.416  83.950 331.096  1.00181.22           C  
ATOM    214  NE  ARG    59     141.813  84.452 331.002  1.00181.22           N  
ATOM    215  CZ  ARG    59     142.523  84.255 329.853  1.00181.22           C  
ATOM    216  NH1 ARG    59     141.938  83.635 328.787  1.00181.22           N1+
ATOM    217  NH2 ARG    59     143.817  84.680 329.768  1.00181.22           N  
ATOM    218  N   LEU    60     138.086  82.127 332.813  1.00195.05           N  
ATOM    219  CA  LEU    60     137.911  80.691 332.456  1.00195.05           C  
ATOM    220  C   LEU    60     139.077  80.047 331.594  1.00195.05           C  
ATOM    221  O   LEU    60     139.595  80.820 330.779  1.00195.05           O  
ATOM    222  CB  LEU    60     136.577  80.412 331.739  1.00195.05           C  
ATOM    223  CG  LEU    60     135.354  80.747 332.617  1.00195.05           C  
ATOM    224  CD1 LEU    60     134.039  80.336 331.935  1.00195.05           C  
ATOM    225  CD2 LEU    60     135.501  80.171 334.038  1.00195.05           C  
ATOM    226  N   LEU    61     139.207  78.614 331.595  1.00286.08           N  
ATOM    227  CA  LEU    61     140.121  77.382 331.509  1.00286.08           C  
ATOM    228  C   LEU    61     141.367  77.053 330.640  1.00286.08           C  
ATOM    229  O   LEU    61     142.384  76.711 331.236  1.00286.08           O  
ATOM    230  CB  LEU    61     139.274  76.100 331.383  1.00286.08           C  
ATOM    231  CG  LEU    61     138.574  75.939 330.017  1.00286.08           C  
ATOM    232  CD1 LEU    61     137.749  74.642 329.968  1.00286.08           C  
ATOM    233  CD2 LEU    61     137.740  77.178 329.654  1.00286.08           C  
ATOM    234  N   GLY    62     141.481  77.030 329.301  1.00168.46           N  
ATOM    235  CA  GLY    62     142.799  76.570 328.853  1.00168.46           C  
ATOM    236  C   GLY    62     143.577  77.761 328.379  1.00168.46           C  
ATOM    237  O   GLY    62     143.696  77.986 327.175  1.00168.46           O  
ATOM    238  N   PRO    63     144.214  78.458 329.288  1.00253.24           N  
ATOM    239  CA  PRO    63     144.679  79.801 329.017  1.00253.24           C  
ATOM    240  C   PRO    63     145.259  80.178 327.642  1.00253.24           C  
ATOM    241  O   PRO    63     146.488  80.280 327.607  1.00253.24           O  
ATOM    242  CB  PRO    63     145.634  80.133 330.166  1.00253.24           C  
ATOM    243  CG  PRO    63     146.152  78.756 330.620  1.00253.24           C  
ATOM    244  CD  PRO    63     144.977  77.808 330.340  1.00253.24           C  
ATOM    245  N   GLY    64     144.421  80.617 326.608  1.00160.03           N  
ATOM    246  CA  GLY    64     144.882  80.886 325.245  1.00160.03           C  
ATOM    247  C   GLY    64     143.880  81.173 324.147  1.00160.03           C  
ATOM    248  O   GLY    64     142.832  81.805 324.316  1.00160.03           O  
ATOM    249  N   TRP    65     144.291  80.725 322.939  1.00154.04           N  
ATOM    250  CA  TRP    65     143.758  81.019 321.634  1.00154.04           C  
ATOM    251  C   TRP    65     142.298  80.770 321.535  1.00154.04           C  
ATOM    252  O   TRP    65     141.587  81.613 320.987  1.00154.04           O  
ATOM    253  CB  TRP    65     144.427  80.175 320.534  1.00154.04           C  
ATOM    254  CG  TRP    65     143.749  80.250 319.185  1.00154.04           C  
ATOM    255  CD1 TRP    65     142.785  79.432 318.673  1.00154.04           C  
ATOM    256  CD2 TRP    65     144.026  81.232 318.174  1.00154.04           C  
ATOM    257  CE2 TRP    65     143.199  80.948 317.086  1.00154.04           C  
ATOM    258  CE3 TRP    65     144.897  82.283 318.151  1.00154.04           C  
ATOM    259  NE1 TRP    65     142.443  79.840 317.408  1.00154.04           N  
ATOM    260  CZ2 TRP    65     143.231  81.713 315.956  1.00154.04           C  
ATOM    261  CZ3 TRP    65     144.926  83.053 317.010  1.00154.04           C  
ATOM    262  CH2 TRP    65     144.109  82.773 315.933  1.00154.04           C  
ATOM    263  N   TRP    66     141.805  79.619 322.023  1.00 63.49           N  
ATOM    264  CA  TRP    66     140.392  79.409 321.936  1.00 63.49           C  
ATOM    265  C   TRP    66     139.809  80.523 322.738  1.00 63.49           C  
ATOM    266  O   TRP    66     138.847  81.171 322.328  1.00 63.49           O  
ATOM    267  CB  TRP    66     139.950  78.066 322.543  1.00 63.49           C  
ATOM    268  CG  TRP    66     140.494  76.864 321.804  1.00 63.49           C  
ATOM    269  CD1 TRP    66     141.628  76.145 322.055  1.00 63.49           C  
ATOM    270  CD2 TRP    66     139.882  76.261 320.651  1.00 63.49           C  
ATOM    271  CE2 TRP    66     140.692  75.194 320.264  1.00 63.49           C  
ATOM    272  CE3 TRP    66     138.738  76.572 319.971  1.00 63.49           C  
ATOM    273  NE1 TRP    66     141.759  75.135 321.133  1.00 63.49           N  
ATOM    274  CZ2 TRP    66     140.370  74.419 319.186  1.00 63.49           C  
ATOM    275  CZ3 TRP    66     138.417  75.787 318.886  1.00 63.49           C  
ATOM    276  CH2 TRP    66     139.218  74.731 318.501  1.00 63.49           C  
ATOM    277  N   ASP    67     140.440  80.769 323.901  1.00242.37           N  
ATOM    278  CA  ASP    67     140.150  81.834 324.814  1.00242.37           C  
ATOM    279  C   ASP    67     140.415  81.214 326.135  1.00242.37           C  
ATOM    280  O   ASP    67     139.516  81.195 326.976  1.00242.37           O  
ATOM    281  CB  ASP    67     138.682  82.293 324.817  1.00242.37           C  
ATOM    282  CG  ASP    67     138.599  83.600 325.592  1.00242.37           C  
ATOM    283  OD1 ASP    67     139.618  83.979 326.228  1.00242.37           O  
ATOM    284  OD2 ASP    67     137.515  84.239 325.555  1.00242.37           O1-
ATOM    285  N   SER    68     141.680  80.780 326.381  1.00286.78           N  
ATOM    286  CA  SER    68     141.840  79.940 327.504  1.00286.78           C  
ATOM    287  C   SER    68     140.857  78.851 327.226  1.00286.78           C  
ATOM    288  O   SER    68     139.934  78.625 328.007  1.00286.78           O  
ATOM    289  CB  SER    68     141.518  80.620 328.841  1.00286.78           C  
ATOM    290  OG  SER    68     141.751  79.712 329.906  1.00286.78           O  
ATOM    291  N   ILE    69     141.061  78.214 326.045  1.00184.84           N  
ATOM    292  CA  ILE    69     140.226  77.257 325.366  1.00184.84           C  
ATOM    293  C   ILE    69     138.831  77.368 325.883  1.00184.84           C  
ATOM    294  O   ILE    69     138.487  76.834 326.934  1.00184.84           O  
ATOM    295  CB  ILE    69     140.722  75.839 325.471  1.00184.84           C  
ATOM    296  CG1 ILE    69     139.844  74.909 324.622  1.00184.84           C  
ATOM    297  CG2 ILE    69     140.841  75.441 326.954  1.00184.84           C  
ATOM    298  CD1 ILE    69     140.447  73.520 324.419  1.00184.84           C  
ATOM    299  N   GLY    70     137.964  78.053 325.119  1.00 43.97           N  
ATOM    300  CA  GLY    70     136.636  78.256 325.600  1.00 43.97           C  
ATOM    301  C   GLY    70     135.732  78.381 324.414  1.00 43.97           C  
ATOM    302  O   GLY    70     136.182  78.596 323.290  1.00 43.97           O  
ATOM    303  N   GLU    71     134.413  78.271 324.667  1.00148.15           N  
ATOM    304  CA  GLU    71     133.401  78.338 323.653  1.00148.15           C  
ATOM    305  C   GLU    71     132.765  79.700 323.744  1.00148.15           C  
ATOM    306  O   GLU    71     133.449  80.719 323.715  1.00148.15           O  
ATOM    307  CB  GLU    71     132.282  77.299 323.845  1.00148.15           C  
ATOM    308  CG  GLU    71     132.761  75.852 323.703  1.00148.15           C  
ATOM    309  CD  GLU    71     133.168  75.627 322.254  1.00148.15           C  
ATOM    310  OE1 GLU    71     132.347  75.947 321.353  1.00148.15           O  
ATOM    311  OE2 GLU    71     134.307  75.136 322.028  1.00148.15           O1-
ATOM    312  N   ALA    72     131.419  79.719 323.832  1.00 72.41           N  
ATOM    313  CA  ALA    72     130.524  80.847 323.849  1.00 72.41           C  
ATOM    314  C   ALA    72     130.496  81.485 325.210  1.00 72.41           C  
ATOM    315  O   ALA    72     131.322  81.202 326.077  1.00 72.41           O  
ATOM    316  CB  ALA    72     129.086  80.427 323.481  1.00 72.41           C  
ATOM    317  N   PRO    73     129.588  82.418 325.380  1.00132.94           N  
ATOM    318  CA  PRO    73     129.445  83.057 326.658  1.00132.94           C  
ATOM    319  C   PRO    73     129.015  82.084 327.705  1.00132.94           C  
ATOM    320  O   PRO    73     128.234  81.186 327.399  1.00132.94           O  
ATOM    321  CB  PRO    73     128.496  84.225 326.422  1.00132.94           C  
ATOM    322  CG  PRO    73     128.787  84.629 324.966  1.00132.94           C  
ATOM    323  CD  PRO    73     129.245  83.326 324.294  1.00132.94           C  
ATOM    324  N   VAL    74     129.518  82.248 328.948  1.00116.68           N  
ATOM    325  CA  VAL    74     129.225  81.302 329.984  1.00116.68           C  
ATOM    326  C   VAL    74     128.761  82.030 331.206  1.00116.68           C  
ATOM    327  O   VAL    74     129.286  83.082 331.565  1.00116.68           O  
ATOM    328  CB  VAL    74     130.442  80.538 330.415  1.00116.68           C  
ATOM    329  CG1 VAL    74     130.965  79.724 329.225  1.00116.68           C  
ATOM    330  CG2 VAL    74     131.475  81.542 330.954  1.00116.68           C  
ATOM    331  N   PRO    75     127.767  81.487 331.853  1.00157.91           N  
ATOM    332  CA  PRO    75     127.314  82.100 333.071  1.00157.91           C  
ATOM    333  C   PRO    75     128.252  81.805 334.200  1.00157.91           C  
ATOM    334  O   PRO    75     128.759  80.686 334.279  1.00157.91           O  
ATOM    335  CB  PRO    75     125.899  81.580 333.303  1.00157.91           C  
ATOM    336  CG  PRO    75     125.398  81.245 331.888  1.00157.91           C  
ATOM    337  CD  PRO    75     126.674  80.875 331.116  1.00157.91           C  
ATOM    338  N   VAL    76     128.498  82.789 335.089  1.00 48.33           N  
ATOM    339  CA  VAL    76     129.337  82.536 336.225  1.00 48.33           C  
ATOM    340  C   VAL    76     128.650  83.127 337.420  1.00 48.33           C  
ATOM    341  O   VAL    76     128.345  84.319 337.447  1.00 48.33           O  
ATOM    342  CB  VAL    76     130.697  83.165 336.113  1.00 48.33           C  
ATOM    343  CG1 VAL    76     131.496  82.856 337.392  1.00 48.33           C  
ATOM    344  CG2 VAL    76     131.369  82.652 334.826  1.00 48.33           C  
ATOM    345  N   ARG    77     128.387  82.288 338.443  1.00 61.40           N  
ATOM    346  CA  ARG    77     127.729  82.725 339.643  1.00 61.40           C  
ATOM    347  C   ARG    77     128.770  83.224 340.593  1.00 61.40           C  
ATOM    348  O   ARG    77     129.919  82.787 340.549  1.00 61.40           O  
ATOM    349  CB  ARG    77     126.973  81.602 340.375  1.00 61.40           C  
ATOM    350  CG  ARG    77     125.774  81.046 339.604  1.00 61.40           C  
ATOM    351  CD  ARG    77     125.039  79.933 340.358  1.00 61.40           C  
ATOM    352  NE  ARG    77     123.899  79.483 339.511  1.00 61.40           N  
ATOM    353  CZ  ARG    77     123.180  78.379 339.870  1.00 61.40           C  
ATOM    354  NH1 ARG    77     123.519  77.680 340.992  1.00 61.40           N1+
ATOM    355  NH2 ARG    77     122.121  77.973 339.109  1.00 61.40           N  
ATOM    356  N   TRP    78     128.390  84.175 341.474  1.00 62.91           N  
ATOM    357  CA  TRP    78     129.322  84.702 342.432  1.00 62.91           C  
ATOM    358  C   TRP    78     128.623  84.914 343.742  1.00 62.91           C  
ATOM    359  O   TRP    78     127.425  85.196 343.785  1.00 62.91           O  
ATOM    360  CB  TRP    78     129.936  86.043 341.990  1.00 62.91           C  
ATOM    361  CG  TRP    78     128.921  87.102 341.628  1.00 62.91           C  
ATOM    362  CD1 TRP    78     128.337  87.345 340.419  1.00 62.91           C  
ATOM    363  CD2 TRP    78     128.391  88.080 342.538  1.00 62.91           C  
ATOM    364  CE2 TRP    78     127.498  88.874 341.816  1.00 62.91           C  
ATOM    365  CE3 TRP    78     128.632  88.303 343.863  1.00 62.91           C  
ATOM    366  NE1 TRP    78     127.474  88.410 340.518  1.00 62.91           N  
ATOM    367  CZ2 TRP    78     126.829  89.904 342.412  1.00 62.91           C  
ATOM    368  CZ3 TRP    78     127.953  89.342 344.460  1.00 62.91           C  
ATOM    369  CH2 TRP    78     127.068  90.126 343.749  1.00 62.91           C  
ATOM    370  N   GLU    79     129.374  84.771 344.858  1.00 52.98           N  
ATOM    371  CA  GLU    79     128.798  84.929 346.167  1.00 52.98           C  
ATOM    372  C   GLU    79     129.787  85.617 347.063  1.00 52.98           C  
ATOM    373  O   GLU    79     130.991  85.375 346.983  1.00 52.98           O  
ATOM    374  CB  GLU    79     128.490  83.581 346.840  1.00 52.98           C  
ATOM    375  CG  GLU    79     127.395  82.776 346.139  1.00 52.98           C  
ATOM    376  CD  GLU    79     127.398  81.375 346.735  1.00 52.98           C  
ATOM    377  OE1 GLU    79     128.406  81.020 347.403  1.00 52.98           O  
ATOM    378  OE2 GLU    79     126.397  80.641 346.523  1.00 52.98           O1-
ATOM    379  N   VAL    80     129.286  86.511 347.944  1.00 42.66           N  
ATOM    380  CA  VAL    80     130.103  87.171 348.928  1.00 42.66           C  
ATOM    381  C   VAL    80     129.517  86.830 350.269  1.00 42.66           C  
ATOM    382  O   VAL    80     128.303  86.908 350.463  1.00 42.66           O  
ATOM    383  CB  VAL    80     130.094  88.667 348.799  1.00 42.66           C  
ATOM    384  CG1 VAL    80     130.894  89.267 349.967  1.00 42.66           C  
ATOM    385  CG2 VAL    80     130.647  89.040 347.412  1.00 42.66           C  
ATOM    386  N   ALA    81     130.374  86.445 351.240  1.00 41.78           N  
ATOM    387  CA  ALA    81     129.874  86.028 352.524  1.00 41.78           C  
ATOM    388  C   ALA    81     130.749  86.566 353.617  1.00 41.78           C  
ATOM    389  O   ALA    81     131.882  86.987 353.395  1.00 41.78           O  
ATOM    390  CB  ALA    81     129.827  84.499 352.695  1.00 41.78           C  
ATOM    391  N   HIS    82     130.181  86.612 354.837  1.00 53.78           N  
ATOM    392  CA  HIS    82     130.853  87.044 356.032  1.00 53.78           C  
ATOM    393  C   HIS    82     131.861  86.010 356.438  1.00 53.78           C  
ATOM    394  O   HIS    82     132.894  86.332 357.025  1.00 53.78           O  
ATOM    395  CB  HIS    82     129.896  87.200 357.224  1.00 53.78           C  
ATOM    396  CG  HIS    82     128.832  88.233 357.004  1.00 53.78           C  
ATOM    397  CD2 HIS    82     127.569  88.096 356.517  1.00 53.78           C  
ATOM    398  ND1 HIS    82     128.985  89.572 357.284  1.00 53.78           N  
ATOM    399  CE1 HIS    82     127.815  90.176 356.956  1.00 53.78           C  
ATOM    400  NE2 HIS    82     126.925  89.321 356.487  1.00 53.78           N  
ATOM    401  N   ASP    83     131.556  84.723 356.177  1.00 65.78           N  
ATOM    402  CA  ASP    83     132.394  83.650 356.641  1.00 65.78           C  
ATOM    403  C   ASP    83     132.911  82.821 355.497  1.00 65.78           C  
ATOM    404  O   ASP    83     132.378  82.846 354.390  1.00 65.78           O  
ATOM    405  CB  ASP    83     131.666  82.715 357.626  1.00 65.78           C  
ATOM    406  CG  ASP    83     130.449  82.111 356.933  1.00 65.78           C  
ATOM    407  OD1 ASP    83     129.704  82.873 356.260  1.00 65.78           O  
ATOM    408  OD2 ASP    83     130.250  80.875 357.067  1.00 65.78           O1-
ATOM    409  N   GLN    84     133.988  82.053 355.771  1.00 63.04           N  
ATOM    410  CA  GLN    84     134.676  81.205 354.833  1.00 63.04           C  
ATOM    411  C   GLN    84     133.774  80.086 354.400  1.00 63.04           C  
ATOM    412  O   GLN    84     133.908  79.555 353.297  1.00 63.04           O  
ATOM    413  CB  GLN    84     135.925  80.545 355.438  1.00 63.04           C  
ATOM    414  CG  GLN    84     137.014  81.534 355.848  1.00 63.04           C  
ATOM    415  CD  GLN    84     138.172  80.732 356.426  1.00 63.04           C  
ATOM    416  NE2 GLN    84     138.709  79.774 355.623  1.00 63.04           N  
ATOM    417  OE1 GLN    84     138.590  80.954 357.562  1.00 63.04           O  
ATOM    418  N   GLY    85     132.887  79.656 355.312  1.00 52.21           N  
ATOM    419  CA  GLY    85     131.928  78.597 355.138  1.00 52.21           C  
ATOM    420  C   GLY    85     130.883  78.962 354.124  1.00 52.21           C  
ATOM    421  O   GLY    85     130.269  78.085 353.519  1.00 52.21           O  
ATOM    422  N   PHE    86     130.627  80.272 353.940  1.00 83.29           N  
ATOM    423  CA  PHE    86     129.593  80.755 353.064  1.00 83.29           C  
ATOM    424  C   PHE    86     128.245  80.397 353.595  1.00 83.29           C  
ATOM    425  O   PHE    86     127.285  80.217 352.845  1.00 83.29           O  
ATOM    426  CB  PHE    86     129.728  80.259 351.611  1.00 83.29           C  
ATOM    427  CG  PHE    86     130.864  81.015 351.007  1.00 83.29           C  
ATOM    428  CD1 PHE    86     132.166  80.650 351.259  1.00 83.29           C  
ATOM    429  CD2 PHE    86     130.624  82.094 350.186  1.00 83.29           C  
ATOM    430  CE1 PHE    86     133.210  81.350 350.701  1.00 83.29           C  
ATOM    431  CE2 PHE    86     131.664  82.798 349.627  1.00 83.29           C  
ATOM    432  CZ  PHE    86     132.962  82.428 349.885  1.00 83.29           C  
ATOM    433  N   SER    87     128.151  80.268 354.931  1.00 71.11           N  
ATOM    434  CA  SER    87     126.886  80.059 355.563  1.00 71.11           C  
ATOM    435  C   SER    87     126.119  81.347 355.503  1.00 71.11           C  
ATOM    436  O   SER    87     124.906  81.343 355.306  1.00 71.11           O  
ATOM    437  CB  SER    87     127.020  79.667 357.044  1.00 71.11           C  
ATOM    438  OG  SER    87     125.733  79.473 357.613  1.00 71.11           O  
ATOM    439  N   ARG    88     126.818  82.496 355.669  1.00 67.06           N  
ATOM    440  CA  ARG    88     126.131  83.758 355.690  1.00 67.06           C  
ATOM    441  C   ARG    88     126.509  84.530 354.469  1.00 67.06           C  
ATOM    442  O   ARG    88     127.538  85.203 354.445  1.00 67.06           O  
ATOM    443  CB  ARG    88     126.521  84.607 356.910  1.00 67.06           C  
ATOM    444  CG  ARG    88     126.289  83.870 358.230  1.00 67.06           C  
ATOM    445  CD  ARG    88     126.658  84.681 359.472  1.00 67.06           C  
ATOM    446  NE  ARG    88     126.404  83.810 360.655  1.00 67.06           N  
ATOM    447  CZ  ARG    88     125.142  83.686 361.160  1.00 67.06           C  
ATOM    448  NH1 ARG    88     124.101  84.350 360.576  1.00 67.06           N1+
ATOM    449  NH2 ARG    88     124.918  82.889 362.246  1.00 67.06           N  
ATOM    450  N   ILE    89     125.646  84.509 353.435  1.00 57.35           N  
ATOM    451  CA  ILE    89     125.988  85.169 352.209  1.00 57.35           C  
ATOM    452  C   ILE    89     125.259  86.476 352.139  1.00 57.35           C  
ATOM    453  O   ILE    89     124.031  86.520 352.211  1.00 57.35           O  
ATOM    454  CB  ILE    89     125.607  84.378 350.989  1.00 57.35           C  
ATOM    455  CG1 ILE    89     126.357  83.035 350.958  1.00 57.35           C  
ATOM    456  CG2 ILE    89     125.865  85.250 349.750  1.00 57.35           C  
ATOM    457  CD1 ILE    89     125.808  82.050 349.928  1.00 57.35           C  
ATOM    458  N   ALA    90     126.035  87.580 352.097  1.00 60.88           N  
ATOM    459  CA  ALA    90     125.565  88.936 351.979  1.00 60.88           C  
ATOM    460  C   ALA    90     125.075  89.280 350.599  1.00 60.88           C  
ATOM    461  O   ALA    90     124.073  89.978 350.452  1.00 60.88           O  
ATOM    462  CB  ALA    90     126.653  89.963 352.332  1.00 60.88           C  
ATOM    463  N   ARG    91     125.788  88.840 349.540  1.00131.70           N  
ATOM    464  CA  ARG    91     125.401  89.266 348.222  1.00131.70           C  
ATOM    465  C   ARG    91     125.746  88.180 347.244  1.00131.70           C  
ATOM    466  O   ARG    91     126.690  87.422 347.458  1.00131.70           O  
ATOM    467  CB  ARG    91     126.145  90.543 347.787  1.00131.70           C  
ATOM    468  CG  ARG    91     125.595  91.186 346.516  1.00131.70           C  
ATOM    469  CD  ARG    91     124.271  91.925 346.718  1.00131.70           C  
ATOM    470  NE  ARG    91     123.785  92.296 345.362  1.00131.70           N  
ATOM    471  CZ  ARG    91     122.455  92.212 345.068  1.00131.70           C  
ATOM    472  NH1 ARG    91     121.551  91.947 346.055  1.00131.70           N1+
ATOM    473  NH2 ARG    91     122.038  92.367 343.778  1.00131.70           N  
ATOM    474  N   ARG    92     124.968  88.070 346.140  1.00 45.11           N  
ATOM    475  CA  ARG    92     125.239  87.070 345.141  1.00 45.11           C  
ATOM    476  C   ARG    92     124.691  87.552 343.830  1.00 45.11           C  
ATOM    477  O   ARG    92     123.907  88.499 343.786  1.00 45.11           O  
ATOM    478  CB  ARG    92     124.579  85.710 345.434  1.00 45.11           C  
ATOM    479  CG  ARG    92     123.054  85.774 345.502  1.00 45.11           C  
ATOM    480  CD  ARG    92     122.398  84.427 345.805  1.00 45.11           C  
ATOM    481  NE  ARG    92     120.925  84.648 345.840  1.00 45.11           N  
ATOM    482  CZ  ARG    92     120.346  85.119 346.983  1.00 45.11           C  
ATOM    483  NH1 ARG    92     121.123  85.406 348.069  1.00 45.11           N1+
ATOM    484  NH2 ARG    92     118.998  85.317 347.039  1.00 45.11           N  
ATOM    485  N   GLY    93     125.102  86.911 342.712  1.00 16.76           N  
ATOM    486  CA  GLY    93     124.608  87.320 341.426  1.00 16.76           C  
ATOM    487  C   GLY    93     125.180  86.415 340.379  1.00 16.76           C  
ATOM    488  O   GLY    93     125.882  85.452 340.684  1.00 16.76           O  
ATOM    489  N   GLU    94     124.863  86.699 339.097  1.00 71.39           N  
ATOM    490  CA  GLU    94     125.370  85.899 338.019  1.00 71.39           C  
ATOM    491  C   GLU    94     125.876  86.826 336.958  1.00 71.39           C  
ATOM    492  O   GLU    94     125.234  87.824 336.631  1.00 71.39           O  
ATOM    493  CB  GLU    94     124.291  84.996 337.395  1.00 71.39           C  
ATOM    494  CG  GLU    94     124.808  84.018 336.339  1.00 71.39           C  
ATOM    495  CD  GLU    94     123.668  83.056 336.032  1.00 71.39           C  
ATOM    496  OE1 GLU    94     122.602  83.181 336.692  1.00 71.39           O  
ATOM    497  OE2 GLU    94     123.844  82.182 335.142  1.00 71.39           O1-
ATOM    498  N   THR    95     127.061  86.516 336.397  1.00101.37           N  
ATOM    499  CA  THR    95     127.623  87.333 335.360  1.00101.37           C  
ATOM    500  C   THR    95     127.835  86.455 334.170  1.00101.37           C  
ATOM    501  O   THR    95     127.979  85.239 334.292  1.00101.37           O  
ATOM    502  CB  THR    95     128.955  87.927 335.717  1.00101.37           C  
ATOM    503  CG2 THR    95     128.788  88.779 336.987  1.00101.37           C  
ATOM    504  OG1 THR    95     129.909  86.898 335.936  1.00101.37           O  
ATOM    505  N   LEU    96     127.832  87.064 332.968  1.00104.11           N  
ATOM    506  CA  LEU    96     128.032  86.314 331.765  1.00104.11           C  
ATOM    507  C   LEU    96     129.423  86.600 331.298  1.00104.11           C  
ATOM    508  O   LEU    96     129.725  87.716 330.882  1.00104.11           O  
ATOM    509  CB  LEU    96     127.021  86.731 330.670  1.00104.11           C  
ATOM    510  CG  LEU    96     127.115  86.028 329.298  1.00104.11           C  
ATOM    511  CD1 LEU    96     125.903  86.397 328.427  1.00104.11           C  
ATOM    512  CD2 LEU    96     128.421  86.362 328.558  1.00104.11           C  
ATOM    513  N   ALA    97     130.316  85.594 331.362  1.00 51.66           N  
ATOM    514  CA  ALA    97     131.640  85.807 330.865  1.00 51.66           C  
ATOM    515  C   ALA    97     131.538  85.775 329.369  1.00 51.66           C  
ATOM    516  O   ALA    97     130.781  84.976 328.820  1.00 51.66           O  
ATOM    517  CB  ALA    97     132.639  84.719 331.297  1.00 51.66           C  
ATOM    518  N   LEU    98     132.310  86.633 328.664  1.00144.09           N  
ATOM    519  CA  LEU    98     132.188  86.716 327.230  1.00144.09           C  
ATOM    520  C   LEU    98     133.524  86.535 326.576  1.00144.09           C  
ATOM    521  O   LEU    98     134.568  86.837 327.145  1.00144.09           O  
ATOM    522  CB  LEU    98     131.646  88.069 326.737  1.00144.09           C  
ATOM    523  CG  LEU    98     131.514  88.161 325.205  1.00144.09           C  
ATOM    524  CD1 LEU    98     130.505  87.139 324.661  1.00144.09           C  
ATOM    525  CD2 LEU    98     131.206  89.600 324.759  1.00144.09           C  
ATOM    526  N   ALA    99     133.491  86.047 325.321  1.00 53.70           N  
ATOM    527  CA  ALA    99     134.637  85.760 324.503  1.00 53.70           C  
ATOM    528  C   ALA    99     135.425  86.997 324.216  1.00 53.70           C  
ATOM    529  O   ALA    99     136.651  86.961 324.178  1.00 53.70           O  
ATOM    530  CB  ALA    99     134.253  85.143 323.148  1.00 53.70           C  
ATOM    531  N   GLN   100     134.761  88.140 323.995  1.00134.49           N  
ATOM    532  CA  GLN   100     135.519  89.298 323.611  1.00134.49           C  
ATOM    533  C   GLN   100     136.477  89.643 324.714  1.00134.49           C  
ATOM    534  O   GLN   100     137.608  90.053 324.461  1.00134.49           O  
ATOM    535  CB  GLN   100     134.643  90.533 323.341  1.00134.49           C  
ATOM    536  CG  GLN   100     135.433  91.709 322.761  1.00134.49           C  
ATOM    537  CD  GLN   100     135.828  91.342 321.336  1.00134.49           C  
ATOM    538  NE2 GLN   100     135.018  90.462 320.691  1.00134.49           N  
ATOM    539  OE1 GLN   100     136.829  91.827 320.809  1.00134.49           O  
ATOM    540  N   LEU   101     136.005  89.514 325.963  1.00128.22           N  
ATOM    541  CA  LEU   101     136.679  89.774 327.206  1.00128.22           C  
ATOM    542  C   LEU   101     137.613  88.672 327.609  1.00128.22           C  
ATOM    543  O   LEU   101     138.190  88.740 328.692  1.00128.22           O  
ATOM    544  CB  LEU   101     135.722  90.082 328.365  1.00128.22           C  
ATOM    545  CG  LEU   101     135.016  91.435 328.163  1.00128.22           C  
ATOM    546  CD1 LEU   101     134.131  91.798 329.364  1.00128.22           C  
ATOM    547  CD2 LEU   101     136.032  92.534 327.810  1.00128.22           C  
ATOM    548  N   GLY   102     137.660  87.550 326.870  1.00 76.51           N  
ATOM    549  CA  GLY   102     138.556  86.506 327.261  1.00 76.51           C  
ATOM    550  C   GLY   102     137.921  85.791 328.416  1.00 76.51           C  
ATOM    551  O   GLY   102     138.601  85.218 329.258  1.00 76.51           O  
ATOM    552  N   HIS   103     136.582  85.842 328.498  1.00 99.86           N  
ATOM    553  CA  HIS   103     135.802  85.188 329.515  1.00 99.86           C  
ATOM    554  C   HIS   103     136.245  85.620 330.880  1.00 99.86           C  
ATOM    555  O   HIS   103     136.149  84.871 331.855  1.00 99.86           O  
ATOM    556  CB  HIS   103     135.853  83.651 329.440  1.00 99.86           C  
ATOM    557  CG  HIS   103     135.144  83.095 328.238  1.00 99.86           C  
ATOM    558  CD2 HIS   103     133.849  82.700 328.093  1.00 99.86           C  
ATOM    559  ND1 HIS   103     135.738  82.890 327.013  1.00 99.86           N  
ATOM    560  CE1 HIS   103     134.782  82.386 326.193  1.00 99.86           C  
ATOM    561  NE2 HIS   103     133.618  82.252 326.804  1.00 99.86           N  
ATOM    562  N   SER   104     136.724  86.865 330.997  1.00 57.49           N  
ATOM    563  CA  SER   104     137.074  87.363 332.295  1.00 57.49           C  
ATOM    564  C   SER   104     135.798  87.710 332.983  1.00 57.49           C  
ATOM    565  O   SER   104     134.752  87.838 332.347  1.00 57.49           O  
ATOM    566  CB  SER   104     137.958  88.620 332.243  1.00 57.49           C  
ATOM    567  OG  SER   104     137.275  89.672 331.576  1.00 57.49           O  
ATOM    568  N   VAL   105     135.844  87.815 334.325  1.00 50.04           N  
ATOM    569  CA  VAL   105     134.669  88.201 335.049  1.00 50.04           C  
ATOM    570  C   VAL   105     135.050  89.327 335.961  1.00 50.04           C  
ATOM    571  O   VAL   105     136.042  89.244 336.682  1.00 50.04           O  
ATOM    572  CB  VAL   105     134.109  87.098 335.903  1.00 50.04           C  
ATOM    573  CG1 VAL   105     132.920  87.647 336.707  1.00 50.04           C  
ATOM    574  CG2 VAL   105     133.747  85.909 334.996  1.00 50.04           C  
ATOM    575  N   HIS   106     134.269  90.428 335.927  1.00 52.67           N  
ATOM    576  CA  HIS   106     134.492  91.540 336.807  1.00 52.67           C  
ATOM    577  C   HIS   106     133.175  91.827 337.450  1.00 52.67           C  
ATOM    578  O   HIS   106     132.190  92.099 336.766  1.00 52.67           O  
ATOM    579  CB  HIS   106     134.925  92.826 336.084  1.00 52.67           C  
ATOM    580  CG  HIS   106     136.275  92.715 335.440  1.00 52.67           C  
ATOM    581  CD2 HIS   106     137.485  93.175 335.862  1.00 52.67           C  
ATOM    582  ND1 HIS   106     136.508  92.088 334.238  1.00 52.67           N  
ATOM    583  CE1 HIS   106     137.838  92.197 333.990  1.00 52.67           C  
ATOM    584  NE2 HIS   106     138.472  92.849 334.948  1.00 52.67           N  
ATOM    585  N   ALA   107     133.118  91.760 338.793  1.00 36.95           N  
ATOM    586  CA  ALA   107     131.873  92.021 339.451  1.00 36.95           C  
ATOM    587  C   ALA   107     132.110  93.105 340.447  1.00 36.95           C  
ATOM    588  O   ALA   107     133.111  93.102 341.161  1.00 36.95           O  
ATOM    589  CB  ALA   107     131.319  90.811 340.224  1.00 36.95           C  
ATOM    590  N   GLU   108     131.197  94.091 340.501  1.00 53.28           N  
ATOM    591  CA  GLU   108     131.333  95.095 341.508  1.00 53.28           C  
ATOM    592  C   GLU   108     130.317  94.747 342.542  1.00 53.28           C  
ATOM    593  O   GLU   108     129.137  95.070 342.409  1.00 53.28           O  
ATOM    594  CB  GLU   108     131.057  96.522 341.002  1.00 53.28           C  
ATOM    595  CG  GLU   108     132.128  97.022 340.027  1.00 53.28           C  
ATOM    596  CD  GLU   108     131.763  98.434 339.587  1.00 53.28           C  
ATOM    597  OE1 GLU   108     131.458  99.272 340.477  1.00 53.28           O  
ATOM    598  OE2 GLU   108     131.781  98.693 338.354  1.00 53.28           O1-
ATOM    599  N   VAL   109     130.762  94.075 343.621  1.00103.87           N  
ATOM    600  CA  VAL   109     129.836  93.658 344.630  1.00103.87           C  
ATOM    601  C   VAL   109     129.630  94.807 345.559  1.00103.87           C  
ATOM    602  O   VAL   109     130.571  95.307 346.170  1.00103.87           O  
ATOM    603  CB  VAL   109     130.301  92.461 345.415  1.00103.87           C  
ATOM    604  CG1 VAL   109     131.644  92.787 346.092  1.00103.87           C  
ATOM    605  CG2 VAL   109     129.187  92.068 346.401  1.00103.87           C  
ATOM    606  N   ALA   110     128.363  95.241 345.695  1.00 54.02           N  
ATOM    607  CA  ALA   110     128.050  96.404 346.477  1.00 54.02           C  
ATOM    608  C   ALA   110     127.097  96.003 347.557  1.00 54.02           C  
ATOM    609  O   ALA   110     126.737  94.835 347.678  1.00 54.02           O  
ATOM    610  CB  ALA   110     127.375  97.524 345.668  1.00 54.02           C  
ATOM    611  N   GLY   111     126.704  96.975 348.406  1.00 23.98           N  
ATOM    612  CA  GLY   111     125.778  96.703 349.468  1.00 23.98           C  
ATOM    613  C   GLY   111     126.535  96.105 350.607  1.00 23.98           C  
ATOM    614  O   GLY   111     125.980  95.359 351.412  1.00 23.98           O  
ATOM    615  N   LEU   112     127.838  96.430 350.699  1.00 60.19           N  
ATOM    616  CA  LEU   112     128.690  95.894 351.721  1.00 60.19           C  
ATOM    617  C   LEU   112     128.886  96.920 352.798  1.00 60.19           C  
ATOM    618  O   LEU   112     128.618  98.105 352.609  1.00 60.19           O  
ATOM    619  CB  LEU   112     130.087  95.529 351.193  1.00 60.19           C  
ATOM    620  CG  LEU   112     130.069  94.465 350.078  1.00 60.19           C  
ATOM    621  CD1 LEU   112     131.492  94.145 349.592  1.00 60.19           C  
ATOM    622  CD2 LEU   112     129.290  93.211 350.509  1.00 60.19           C  
ATOM    623  N   GLU   113     129.318  96.452 353.989  1.00 91.92           N  
ATOM    624  CA  GLU   113     129.591  97.306 355.113  1.00 91.92           C  
ATOM    625  C   GLU   113     131.032  97.730 355.063  1.00 91.92           C  
ATOM    626  O   GLU   113     131.876  97.059 354.470  1.00 91.92           O  
ATOM    627  CB  GLU   113     129.357  96.610 356.462  1.00 91.92           C  
ATOM    628  CG  GLU   113     129.610  97.517 357.664  1.00 91.92           C  
ATOM    629  CD  GLU   113     129.342  96.702 358.919  1.00 91.92           C  
ATOM    630  OE1 GLU   113     128.151  96.388 359.183  1.00 91.92           O  
ATOM    631  OE2 GLU   113     130.330  96.378 359.631  1.00 91.92           O1-
ATOM    632  N   PRO   114     131.323  98.854 355.671  1.00159.39           N  
ATOM    633  CA  PRO   114     132.675  99.357 355.661  1.00159.39           C  
ATOM    634  C   PRO   114     133.613  98.654 356.595  1.00159.39           C  
ATOM    635  O   PRO   114     133.173  98.114 357.608  1.00159.39           O  
ATOM    636  CB  PRO   114     132.572 100.854 355.951  1.00159.39           C  
ATOM    637  CG  PRO   114     131.164 101.226 355.462  1.00159.39           C  
ATOM    638  CD  PRO   114     130.351  99.936 355.650  1.00159.39           C  
ATOM    639  N   ASP   115     134.918  98.665 356.252  1.00 61.69           N  
ATOM    640  CA  ASP   115     135.978  98.125 357.053  1.00 61.69           C  
ATOM    641  C   ASP   115     135.670  96.723 357.477  1.00 61.69           C  
ATOM    642  O   ASP   115     135.896  96.371 358.635  1.00 61.69           O  
ATOM    643  CB  ASP   115     136.257  98.959 358.318  1.00 61.69           C  
ATOM    644  CG  ASP   115     137.587  98.512 358.909  1.00 61.69           C  
ATOM    645  OD1 ASP   115     138.251  97.641 358.287  1.00 61.69           O  
ATOM    646  OD2 ASP   115     137.955  99.037 359.994  1.00 61.69           O1-
ATOM    647  N   ARG   116     135.153  95.863 356.576  1.00186.24           N  
ATOM    648  CA  ARG   116     134.952  94.525 357.054  1.00186.24           C  
ATOM    649  C   ARG   116     135.476  93.538 356.063  1.00186.24           C  
ATOM    650  O   ARG   116     135.515  93.787 354.859  1.00186.24           O  
ATOM    651  CB  ARG   116     133.510  94.141 357.431  1.00186.24           C  
ATOM    652  CG  ARG   116     132.477  94.148 356.313  1.00186.24           C  
ATOM    653  CD  ARG   116     131.116  93.652 356.811  1.00186.24           C  
ATOM    654  NE  ARG   116     131.253  92.201 357.131  1.00186.24           N  
ATOM    655  CZ  ARG   116     131.648  91.798 358.374  1.00186.24           C  
ATOM    656  NH1 ARG   116     131.907  92.723 359.344  1.00186.24           N1+
ATOM    657  NH2 ARG   116     131.781  90.467 358.645  1.00186.24           N  
ATOM    658  N   TRP   117     135.925  92.381 356.592  1.00144.05           N  
ATOM    659  CA  TRP   117     136.499  91.323 355.813  1.00144.05           C  
ATOM    660  C   TRP   117     135.379  90.515 355.233  1.00144.05           C  
ATOM    661  O   TRP   117     134.368  90.272 355.891  1.00144.05           O  
ATOM    662  CB  TRP   117     137.357  90.363 356.661  1.00144.05           C  
ATOM    663  CG  TRP   117     138.203  89.387 355.877  1.00144.05           C  
ATOM    664  CD1 TRP   117     137.868  88.192 355.310  1.00144.05           C  
ATOM    665  CD2 TRP   117     139.607  89.572 355.634  1.00144.05           C  
ATOM    666  CE2 TRP   117     140.052  88.467 354.912  1.00144.05           C  
ATOM    667  CE3 TRP   117     140.457  90.578 355.993  1.00144.05           C  
ATOM    668  NE1 TRP   117     138.974  87.628 354.715  1.00144.05           N  
ATOM    669  CZ2 TRP   117     141.360  88.352 354.533  1.00144.05           C  
ATOM    670  CZ3 TRP   117     141.773  90.466 355.602  1.00144.05           C  
ATOM    671  CH2 TRP   117     142.214  89.374 354.885  1.00144.05           C  
ATOM    672  N   TYR   118     135.542  90.080 353.967  1.00 80.78           N  
ATOM    673  CA  TYR   118     134.551  89.279 353.302  1.00 80.78           C  
ATOM    674  C   TYR   118     135.256  88.165 352.595  1.00 80.78           C  
ATOM    675  O   TYR   118     136.458  88.232 352.341  1.00 80.78           O  
ATOM    676  CB  TYR   118     133.810  90.012 352.172  1.00 80.78           C  
ATOM    677  CG  TYR   118     132.906  91.065 352.708  1.00 80.78           C  
ATOM    678  CD1 TYR   118     131.636  90.736 353.120  1.00 80.78           C  
ATOM    679  CD2 TYR   118     133.317  92.375 352.784  1.00 80.78           C  
ATOM    680  CE1 TYR   118     130.784  91.700 353.604  1.00 80.78           C  
ATOM    681  CE2 TYR   118     132.470  93.343 353.268  1.00 80.78           C  
ATOM    682  CZ  TYR   118     131.202  93.007 353.677  1.00 80.78           C  
ATOM    683  OH  TYR   118     130.328  93.998 354.171  1.00 80.78           O  
ATOM    684  N   PHE   119     134.493  87.100 352.265  1.00 51.09           N  
ATOM    685  CA  PHE   119     134.998  85.987 351.514  1.00 51.09           C  
ATOM    686  C   PHE   119     134.171  85.920 350.265  1.00 51.09           C  
ATOM    687  O   PHE   119     132.993  86.275 350.283  1.00 51.09           O  
ATOM    688  CB  PHE   119     134.851  84.633 352.232  1.00 51.09           C  
ATOM    689  CG  PHE   119     135.749  84.655 353.420  1.00 51.09           C  
ATOM    690  CD1 PHE   119     135.322  85.190 354.614  1.00 51.09           C  
ATOM    691  CD2 PHE   119     137.023  84.143 353.338  1.00 51.09           C  
ATOM    692  CE1 PHE   119     136.151  85.210 355.710  1.00 51.09           C  
ATOM    693  CE2 PHE   119     137.857  84.160 354.431  1.00 51.09           C  
ATOM    694  CZ  PHE   119     137.423  84.697 355.619  1.00 51.09           C  
ATOM    695  N   TYR   120     134.779  85.506 349.129  1.00 65.40           N  
ATOM    696  CA  TYR   120     134.022  85.424 347.909  1.00 65.40           C  
ATOM    697  C   TYR   120     134.450  84.218 347.126  1.00 65.40           C  
ATOM    698  O   TYR   120     135.548  83.700 347.324  1.00 65.40           O  
ATOM    699  CB  TYR   120     134.169  86.664 347.005  1.00 65.40           C  
ATOM    700  CG  TYR   120     135.601  86.815 346.616  1.00 65.40           C  
ATOM    701  CD1 TYR   120     136.500  87.422 347.463  1.00 65.40           C  
ATOM    702  CD2 TYR   120     136.042  86.357 345.395  1.00 65.40           C  
ATOM    703  CE1 TYR   120     137.820  87.563 347.101  1.00 65.40           C  
ATOM    704  CE2 TYR   120     137.358  86.496 345.027  1.00 65.40           C  
ATOM    705  CZ  TYR   120     138.250  87.098 345.881  1.00 65.40           C  
ATOM    706  OH  TYR   120     139.602  87.240 345.504  1.00 65.40           O  
ATOM    707  N   ARG   121     133.560  83.726 346.228  1.00210.31           N  
ATOM    708  CA  ARG   121     133.838  82.580 345.399  1.00210.31           C  
ATOM    709  C   ARG   121     133.012  82.699 344.156  1.00210.31           C  
ATOM    710  O   ARG   121     132.024  83.431 344.116  1.00210.31           O  
ATOM    711  CB  ARG   121     133.338  81.239 345.957  1.00210.31           C  
ATOM    712  CG  ARG   121     133.946  80.766 347.267  1.00210.31           C  
ATOM    713  CD  ARG   121     133.358  79.422 347.702  1.00210.31           C  
ATOM    714  NE  ARG   121     131.876  79.590 347.757  1.00210.31           N  
ATOM    715  CZ  ARG   121     131.079  78.543 348.117  1.00210.31           C  
ATOM    716  NH1 ARG   121     131.637  77.341 348.443  1.00210.31           N1+
ATOM    717  NH2 ARG   121     129.723  78.698 348.157  1.00210.31           N  
ATOM    718  N   PHE   122     133.400  81.931 343.116  1.00 64.69           N  
ATOM    719  CA  PHE   122     132.687  81.903 341.869  1.00 64.69           C  
ATOM    720  C   PHE   122     132.320  80.478 341.587  1.00 64.69           C  
ATOM    721  O   PHE   122     132.979  79.549 342.052  1.00 64.69           O  
ATOM    722  CB  PHE   122     133.539  82.340 340.661  1.00 64.69           C  
ATOM    723  CG  PHE   122     133.921  83.776 340.793  1.00 64.69           C  
ATOM    724  CD1 PHE   122     133.082  84.770 340.345  1.00 64.69           C  
ATOM    725  CD2 PHE   122     135.128  84.128 341.353  1.00 64.69           C  
ATOM    726  CE1 PHE   122     133.438  86.094 340.460  1.00 64.69           C  
ATOM    727  CE2 PHE   122     135.489  85.450 341.470  1.00 64.69           C  
ATOM    728  CZ  PHE   122     134.643  86.436 341.024  1.00 64.69           C  
ATOM    729  N   THR   123     131.219  80.273 340.834  1.00115.30           N  
ATOM    730  CA  THR   123     130.841  78.944 340.447  1.00115.30           C  
ATOM    731  C   THR   123     130.368  79.000 339.027  1.00115.30           C  
ATOM    732  O   THR   123     129.600  79.884 338.652  1.00115.30           O  
ATOM    733  CB  THR   123     129.716  78.384 341.266  1.00115.30           C  
ATOM    734  CG2 THR   123     130.139  78.388 342.746  1.00115.30           C  
ATOM    735  OG1 THR   123     128.545  79.169 341.092  1.00115.30           O  
ATOM    736  N   ALA   124     130.843  78.065 338.184  1.00 52.22           N  
ATOM    737  CA  ALA   124     130.352  77.982 336.840  1.00 52.22           C  
ATOM    738  C   ALA   124     129.998  76.548 336.648  1.00 52.22           C  
ATOM    739  O   ALA   124     130.844  75.667 336.801  1.00 52.22           O  
ATOM    740  CB  ALA   124     131.397  78.350 335.770  1.00 52.22           C  
ATOM    741  N   GLY   125     128.732  76.275 336.282  1.00 34.48           N  
ATOM    742  CA  GLY   125     128.344  74.904 336.193  1.00 34.48           C  
ATOM    743  C   GLY   125     128.564  74.352 337.563  1.00 34.48           C  
ATOM    744  O   GLY   125     128.161  74.952 338.557  1.00 34.48           O  
ATOM    745  N   HIS   126     129.166  73.153 337.633  1.00 61.52           N  
ATOM    746  CA  HIS   126     129.510  72.499 338.862  1.00 61.52           C  
ATOM    747  C   HIS   126     130.749  73.082 339.483  1.00 61.52           C  
ATOM    748  O   HIS   126     130.895  73.064 340.704  1.00 61.52           O  
ATOM    749  CB  HIS   126     129.749  70.995 338.673  1.00 61.52           C  
ATOM    750  CG  HIS   126     128.505  70.294 338.222  1.00 61.52           C  
ATOM    751  CD2 HIS   126     128.095  69.957 336.970  1.00 61.52           C  
ATOM    752  ND1 HIS   126     127.507  69.872 339.072  1.00 61.52           N  
ATOM    753  CE1 HIS   126     126.550  69.303 338.296  1.00 61.52           C  
ATOM    754  NE2 HIS   126     126.863  69.331 337.013  1.00 61.52           N  
ATOM    755  N   ALA   127     131.684  73.593 338.654  1.00 42.12           N  
ATOM    756  CA  ALA   127     132.992  73.990 339.113  1.00 42.12           C  
ATOM    757  C   ALA   127     132.953  75.132 340.084  1.00 42.12           C  
ATOM    758  O   ALA   127     132.176  76.074 339.943  1.00 42.12           O  
ATOM    759  CB  ALA   127     133.944  74.386 337.971  1.00 42.12           C  
ATOM    760  N   VAL   128     133.844  75.065 341.102  1.00 30.10           N  
ATOM    761  CA  VAL   128     133.923  76.080 342.114  1.00 30.10           C  
ATOM    762  C   VAL   128     135.318  76.633 342.116  1.00 30.10           C  
ATOM    763  O   VAL   128     136.293  75.900 341.959  1.00 30.10           O  
ATOM    764  CB  VAL   128     133.657  75.559 343.494  1.00 30.10           C  
ATOM    765  CG1 VAL   128     133.845  76.711 344.496  1.00 30.10           C  
ATOM    766  CG2 VAL   128     132.256  74.926 343.517  1.00 30.10           C  
ATOM    767  N   SER   129     135.438  77.964 342.292  1.00 39.47           N  
ATOM    768  CA  SER   129     136.714  78.620 342.315  1.00 39.47           C  
ATOM    769  C   SER   129     137.272  78.532 343.696  1.00 39.47           C  
ATOM    770  O   SER   129     136.612  78.095 344.638  1.00 39.47           O  
ATOM    771  CB  SER   129     136.645  80.115 341.959  1.00 39.47           C  
ATOM    772  OG  SER   129     135.929  80.823 342.961  1.00 39.47           O  
ATOM    773  N   PRO   130     138.506  78.930 343.818  1.00 66.37           N  
ATOM    774  CA  PRO   130     139.121  78.982 345.111  1.00 66.37           C  
ATOM    775  C   PRO   130     138.453  80.096 345.848  1.00 66.37           C  
ATOM    776  O   PRO   130     137.901  80.985 345.203  1.00 66.37           O  
ATOM    777  CB  PRO   130     140.609  79.203 344.855  1.00 66.37           C  
ATOM    778  CG  PRO   130     140.834  78.563 343.472  1.00 66.37           C  
ATOM    779  CD  PRO   130     139.479  78.705 342.759  1.00 66.37           C  
ATOM    780  N   THR   131     138.452  80.053 347.192  1.00 97.76           N  
ATOM    781  CA  THR   131     137.811  81.096 347.938  1.00 97.76           C  
ATOM    782  C   THR   131     138.774  82.231 348.069  1.00 97.76           C  
ATOM    783  O   THR   131     139.972  82.027 348.258  1.00 97.76           O  
ATOM    784  CB  THR   131     137.407  80.676 349.318  1.00 97.76           C  
ATOM    785  CG2 THR   131     136.447  79.480 349.201  1.00 97.76           C  
ATOM    786  OG1 THR   131     138.551  80.315 350.078  1.00 97.76           O  
ATOM    787  N   GLY   132     138.262  83.473 347.981  1.00 26.87           N  
ATOM    788  CA  GLY   132     139.116  84.617 348.097  1.00 26.87           C  
ATOM    789  C   GLY   132     138.718  85.387 349.320  1.00 26.87           C  
ATOM    790  O   GLY   132     137.601  85.253 349.822  1.00 26.87           O  
ATOM    791  N   ARG   133     139.655  86.214 349.830  1.00 93.63           N  
ATOM    792  CA  ARG   133     139.432  87.040 350.988  1.00 93.63           C  
ATOM    793  C   ARG   133     139.616  88.466 350.566  1.00 93.63           C  
ATOM    794  O   ARG   133     140.549  88.790 349.832  1.00 93.63           O  
ATOM    795  CB  ARG   133     140.465  86.838 352.109  1.00 93.63           C  
ATOM    796  CG  ARG   133     140.389  85.492 352.823  1.00 93.63           C  
ATOM    797  CD  ARG   133     141.552  85.277 353.796  1.00 93.63           C  
ATOM    798  NE  ARG   133     141.381  83.942 354.436  1.00 93.63           N  
ATOM    799  CZ  ARG   133     140.745  83.838 355.640  1.00 93.63           C  
ATOM    800  NH1 ARG   133     140.243  84.952 356.244  1.00 93.63           N1+
ATOM    801  NH2 ARG   133     140.623  82.621 356.246  1.00 93.63           N  
ATOM    802  N   THR   134     138.729  89.364 351.047  1.00 94.67           N  
ATOM    803  CA  THR   134     138.783  90.749 350.661  1.00 94.67           C  
ATOM    804  C   THR   134     138.402  91.590 351.851  1.00 94.67           C  
ATOM    805  O   THR   134     137.968  91.065 352.875  1.00 94.67           O  
ATOM    806  CB  THR   134     137.777  91.033 349.575  1.00 94.67           C  
ATOM    807  CG2 THR   134     137.876  92.480 349.080  1.00 94.67           C  
ATOM    808  OG1 THR   134     138.020  90.174 348.481  1.00 94.67           O  
ATOM    809  N   ARG   135     138.595  92.928 351.757  1.00174.91           N  
ATOM    810  CA  ARG   135     138.196  93.831 352.806  1.00174.91           C  
ATOM    811  C   ARG   135     137.801  95.146 352.212  1.00174.91           C  
ATOM    812  O   ARG   135     138.479  95.682 351.338  1.00174.91           O  
ATOM    813  CB  ARG   135     139.305  94.208 353.801  1.00174.91           C  
ATOM    814  CG  ARG   135     139.602  93.158 354.860  1.00174.91           C  
ATOM    815  CD  ARG   135     140.587  93.637 355.930  1.00174.91           C  
ATOM    816  NE  ARG   135     139.808  94.383 356.958  1.00174.91           N  
ATOM    817  CZ  ARG   135     140.297  94.503 358.228  1.00174.91           C  
ATOM    818  NH1 ARG   135     141.498  93.943 358.553  1.00174.91           N1+
ATOM    819  NH2 ARG   135     139.582  95.178 359.173  1.00174.91           N  
ATOM    820  N   THR   136     136.696  95.727 352.718  1.00 50.46           N  
ATOM    821  CA  THR   136     136.248  97.013 352.258  1.00 50.46           C  
ATOM    822  C   THR   136     136.995  98.073 353.019  1.00 50.46           C  
ATOM    823  O   THR   136     137.587  97.806 354.063  1.00 50.46           O  
ATOM    824  CB  THR   136     134.778  97.247 352.471  1.00 50.46           C  
ATOM    825  CG2 THR   136     133.984  96.198 351.675  1.00 50.46           C  
ATOM    826  OG1 THR   136     134.461  97.159 353.853  1.00 50.46           O  
ATOM    827  N   LEU   137     137.000  99.316 352.483  1.00110.43           N  
ATOM    828  CA  LEU   137     137.640 100.447 353.109  1.00110.43           C  
ATOM    829  C   LEU   137     136.780 100.934 354.233  1.00110.43           C  
ATOM    830  O   LEU   137     135.591 100.631 354.322  1.00110.43           O  
ATOM    831  CB  LEU   137     137.821 101.680 352.198  1.00110.43           C  
ATOM    832  CG  LEU   137     138.916 101.579 351.121  1.00110.43           C  
ATOM    833  CD1 LEU   137     140.324 101.646 351.720  1.00110.43           C  
ATOM    834  CD2 LEU   137     138.730 100.333 350.266  1.00110.43           C  
ATOM    835  N   PRO   138     137.393 101.687 355.109  1.00 73.44           N  
ATOM    836  CA  PRO   138     136.663 102.294 356.188  1.00 73.44           C  
ATOM    837  C   PRO   138     135.782 103.357 355.624  1.00 73.44           C  
ATOM    838  O   PRO   138     136.022 103.801 354.502  1.00 73.44           O  
ATOM    839  CB  PRO   138     137.712 102.811 357.166  1.00 73.44           C  
ATOM    840  CG  PRO   138     138.900 101.859 356.948  1.00 73.44           C  
ATOM    841  CD  PRO   138     138.772 101.414 355.480  1.00 73.44           C  
ATOM    842  N   ALA   139     134.744 103.760 356.375  1.00 24.23           N  
ATOM    843  CA  ALA   139     133.858 104.777 355.899  1.00 24.23           C  
ATOM    844  C   ALA   139     134.668 106.018 355.749  1.00 24.23           C  
ATOM    845  O   ALA   139     135.677 106.206 356.428  1.00 24.23           O  
ATOM    846  CB  ALA   139     132.695 105.082 356.859  1.00 24.23           C  
ATOM    847  N   ALA   140     134.247 106.900 354.825  1.00 34.13           N  
ATOM    848  CA  ALA   140     135.001 108.094 354.601  1.00 34.13           C  
ATOM    849  C   ALA   140     135.069 108.837 355.894  1.00 34.13           C  
ATOM    850  O   ALA   140     134.121 108.842 356.677  1.00 34.13           O  
ATOM    851  CB  ALA   140     134.381 109.030 353.550  1.00 34.13           C  
ATOM    852  N   ASP   141     136.245 109.447 356.136  1.00128.59           N  
ATOM    853  CA  ASP   141     136.598 110.240 357.279  1.00128.59           C  
ATOM    854  C   ASP   141     136.479 109.455 358.545  1.00128.59           C  
ATOM    855  O   ASP   141     136.457 110.029 359.631  1.00128.59           O  
ATOM    856  CB  ASP   141     135.847 111.586 357.420  1.00128.59           C  
ATOM    857  CG  ASP   141     134.362 111.377 357.670  1.00128.59           C  
ATOM    858  OD1 ASP   141     133.594 111.325 356.672  1.00128.59           O  
ATOM    859  OD2 ASP   141     133.970 111.287 358.865  1.00128.59           O1-
ATOM    860  N   ALA   142     136.473 108.113 358.459  1.00 47.39           N  
ATOM    861  CA  ALA   142     136.441 107.355 359.674  1.00 47.39           C  
ATOM    862  C   ALA   142     137.760 107.632 360.308  1.00 47.39           C  
ATOM    863  O   ALA   142     138.668 108.113 359.633  1.00 47.39           O  
ATOM    864  CB  ALA   142     136.326 105.835 359.459  1.00 47.39           C  
ATOM    865  N   LEU   143     137.904 107.388 361.627  1.00120.79           N  
ATOM    866  CA  LEU   143     139.176 107.668 362.231  1.00120.79           C  
ATOM    867  C   LEU   143     139.879 106.361 362.481  1.00120.79           C  
ATOM    868  O   LEU   143     139.803 105.844 363.596  1.00120.79           O  
ATOM    869  CB  LEU   143     139.040 108.358 363.600  1.00120.79           C  
ATOM    870  CG  LEU   143     138.198 109.649 363.568  1.00120.79           C  
ATOM    871  CD1 LEU   143     138.194 110.345 364.939  1.00120.79           C  
ATOM    872  CD2 LEU   143     138.617 110.581 362.421  1.00120.79           C  
ATOM    873  N   PRO   144     140.569 105.786 361.517  1.00114.29           N  
ATOM    874  CA  PRO   144     141.255 104.562 361.818  1.00114.29           C  
ATOM    875  C   PRO   144     142.595 104.808 362.424  1.00114.29           C  
ATOM    876  O   PRO   144     143.278 105.748 362.021  1.00114.29           O  
ATOM    877  CB  PRO   144     141.330 103.746 360.527  1.00114.29           C  
ATOM    878  CG  PRO   144     141.021 104.758 359.421  1.00114.29           C  
ATOM    879  CD  PRO   144     140.134 105.784 360.133  1.00114.29           C  
ATOM    880  N   ALA   145     142.969 103.956 363.394  1.00 50.71           N  
ATOM    881  CA  ALA   145     144.220 103.998 364.094  1.00 50.71           C  
ATOM    882  C   ALA   145     145.377 103.594 363.229  1.00 50.71           C  
ATOM    883  O   ALA   145     146.450 104.184 363.327  1.00 50.71           O  
ATOM    884  CB  ALA   145     144.237 103.074 365.322  1.00 50.71           C  
ATOM    885  N   ARG   146     145.216 102.556 362.379  1.00116.65           N  
ATOM    886  CA  ARG   146     146.378 102.096 361.665  1.00116.65           C  
ATOM    887  C   ARG   146     145.975 101.399 360.402  1.00116.65           C  
ATOM    888  O   ARG   146     144.845 100.930 360.272  1.00116.65           O  
ATOM    889  CB  ARG   146     147.208 101.098 362.490  1.00116.65           C  
ATOM    890  CG  ARG   146     146.394  99.868 362.902  1.00116.65           C  
ATOM    891  CD  ARG   146     147.101  98.941 363.891  1.00116.65           C  
ATOM    892  NE  ARG   146     146.131  97.870 364.254  1.00116.65           N  
ATOM    893  CZ  ARG   146     146.451  96.939 365.199  1.00116.65           C  
ATOM    894  NH1 ARG   146     147.669  96.979 365.815  1.00116.65           N1+
ATOM    895  NH2 ARG   146     145.552  95.967 365.528  1.00116.65           N  
ATOM    896  N   LEU   147     146.919 101.341 359.430  1.00171.44           N  
ATOM    897  CA  LEU   147     146.720 100.672 358.174  1.00171.44           C  
ATOM    898  C   LEU   147     147.985  99.920 357.882  1.00171.44           C  
ATOM    899  O   LEU   147     149.078 100.374 358.221  1.00171.44           O  
ATOM    900  CB  LEU   147     146.561 101.620 356.971  1.00171.44           C  
ATOM    901  CG  LEU   147     145.536 102.748 357.167  1.00171.44           C  
ATOM    902  CD1 LEU   147     145.201 103.443 355.837  1.00171.44           C  
ATOM    903  CD2 LEU   147     144.314 102.277 357.956  1.00171.44           C  
ATOM    904  N   ARG   148     147.871  98.735 357.249  1.00 96.60           N  
ATOM    905  CA  ARG   148     149.051  98.001 356.890  1.00 96.60           C  
ATOM    906  C   ARG   148     148.859  97.536 355.477  1.00 96.60           C  
ATOM    907  O   ARG   148     147.814  96.988 355.135  1.00 96.60           O  
ATOM    908  CB  ARG   148     149.267  96.752 357.759  1.00 96.60           C  
ATOM    909  CG  ARG   148     149.412  97.081 359.245  1.00 96.60           C  
ATOM    910  CD  ARG   148     149.670  95.861 360.133  1.00 96.60           C  
ATOM    911  NE  ARG   148     151.145  95.740 360.297  1.00 96.60           N  
ATOM    912  CZ  ARG   148     151.661  95.080 361.375  1.00 96.60           C  
ATOM    913  NH1 ARG   148     150.825  94.516 362.295  1.00 96.60           N1+
ATOM    914  NH2 ARG   148     153.013  94.988 361.536  1.00 96.60           N  
ATOM    915  N   LEU   149     149.862  97.765 354.605  1.00149.16           N  
ATOM    916  CA  LEU   149     149.742  97.325 353.243  1.00149.16           C  
ATOM    917  C   LEU   149     151.108  96.975 352.745  1.00149.16           C  
ATOM    918  O   LEU   149     152.107  97.221 353.420  1.00149.16           O  
ATOM    919  CB  LEU   149     149.114  98.378 352.299  1.00149.16           C  
ATOM    920  CG  LEU   149     149.875  99.719 352.192  1.00149.16           C  
ATOM    921  CD1 LEU   149     151.193  99.591 351.408  1.00149.16           C  
ATOM    922  CD2 LEU   149     148.967 100.823 351.633  1.00149.16           C  
ATOM    923  N   ALA   150     151.177  96.353 351.551  1.00 39.61           N  
ATOM    924  CA  ALA   150     152.440  96.023 350.959  1.00 39.61           C  
ATOM    925  C   ALA   150     152.395  96.512 349.543  1.00 39.61           C  
ATOM    926  O   ALA   150     151.318  96.654 348.963  1.00 39.61           O  
ATOM    927  CB  ALA   150     152.718  94.512 350.909  1.00 39.61           C  
ATOM    928  N   TYR   151     153.569  96.844 348.961  1.00124.84           N  
ATOM    929  CA  TYR   151     153.581  97.235 347.580  1.00124.84           C  
ATOM    930  C   TYR   151     154.665  96.485 346.876  1.00124.84           C  
ATOM    931  O   TYR   151     155.706  96.169 347.454  1.00124.84           O  
ATOM    932  CB  TYR   151     153.713  98.753 347.319  1.00124.84           C  
ATOM    933  CG  TYR   151     154.973  99.307 347.892  1.00124.84           C  
ATOM    934  CD1 TYR   151     156.135  99.342 347.155  1.00124.84           C  
ATOM    935  CD2 TYR   151     154.983  99.809 349.173  1.00124.84           C  
ATOM    936  CE1 TYR   151     157.289  99.865 347.693  1.00124.84           C  
ATOM    937  CE2 TYR   151     156.132 100.332 349.717  1.00124.84           C  
ATOM    938  CZ  TYR   151     157.288 100.361 348.975  1.00124.84           C  
ATOM    939  OH  TYR   151     158.471 100.896 349.529  1.00124.84           O  
ATOM    940  N   ALA   152     154.420  96.167 345.586  1.00 52.02           N  
ATOM    941  CA  ALA   152     155.340  95.360 344.844  1.00 52.02           C  
ATOM    942  C   ALA   152     155.374  95.831 343.418  1.00 52.02           C  
ATOM    943  O   ALA   152     154.500  96.574 342.971  1.00 52.02           O  
ATOM    944  CB  ALA   152     154.939  93.875 344.811  1.00 52.02           C  
ATOM    945  N   SER   153     156.440  95.431 342.689  1.00112.11           N  
ATOM    946  CA  SER   153     156.585  95.713 341.284  1.00112.11           C  
ATOM    947  C   SER   153     157.568  94.728 340.713  1.00112.11           C  
ATOM    948  O   SER   153     158.199  93.972 341.447  1.00112.11           O  
ATOM    949  CB  SER   153     157.243  97.064 340.971  1.00112.11           C  
ATOM    950  OG  SER   153     156.442  98.129 341.441  1.00112.11           O  
ATOM    951  N   CYS   154     157.718  94.754 339.369  1.00103.52           N  
ATOM    952  CA  CYS   154     158.734  94.057 338.605  1.00103.52           C  
ATOM    953  C   CYS   154     158.942  92.591 338.924  1.00103.52           C  
ATOM    954  O   CYS   154     159.903  92.195 339.582  1.00103.52           O  
ATOM    955  CB  CYS   154     160.097  94.761 338.692  1.00103.52           C  
ATOM    956  SG  CYS   154     160.045  96.449 338.016  1.00103.52           S  
ATOM    957  N   GLN   155     157.976  91.768 338.484  1.00201.76           N  
ATOM    958  CA  GLN   155     157.807  90.338 338.566  1.00201.76           C  
ATOM    959  C   GLN   155     158.331  89.469 337.452  1.00201.76           C  
ATOM    960  O   GLN   155     157.665  88.469 337.189  1.00201.76           O  
ATOM    961  CB  GLN   155     156.389  89.889 338.959  1.00201.76           C  
ATOM    962  CG  GLN   155     155.269  90.260 337.995  1.00201.76           C  
ATOM    963  CD  GLN   155     154.001  90.050 338.804  1.00201.76           C  
ATOM    964  NE2 GLN   155     152.878  89.700 338.123  1.00201.76           N  
ATOM    965  OE1 GLN   155     154.019  90.193 340.026  1.00201.76           O  
ATOM    966  N   ARG   156     159.324  89.891 336.630  1.00174.17           N  
ATOM    967  CA  ARG   156     159.731  89.106 335.480  1.00174.17           C  
ATOM    968  C   ARG   156     159.812  87.630 335.811  1.00174.17           C  
ATOM    969  O   ARG   156     160.650  87.167 336.578  1.00174.17           O  
ATOM    970  CB  ARG   156     161.063  89.577 334.866  1.00174.17           C  
ATOM    971  CG  ARG   156     161.244  89.147 333.406  1.00174.17           C  
ATOM    972  CD  ARG   156     162.385  89.872 332.684  1.00174.17           C  
ATOM    973  NE  ARG   156     162.448  89.362 331.284  1.00174.17           N  
ATOM    974  CZ  ARG   156     163.262  89.975 330.374  1.00174.17           C  
ATOM    975  NH1 ARG   156     164.003  91.061 330.742  1.00174.17           N1+
ATOM    976  NH2 ARG   156     163.341  89.499 329.097  1.00174.17           N  
ATOM    977  N   TRP   157     158.916  86.852 335.164  1.00119.21           N  
ATOM    978  CA  TRP   157     158.616  85.467 335.434  1.00119.21           C  
ATOM    979  C   TRP   157     159.814  84.592 335.275  1.00119.21           C  
ATOM    980  O   TRP   157     160.027  83.650 336.036  1.00119.21           O  
ATOM    981  CB  TRP   157     157.539  84.906 334.492  1.00119.21           C  
ATOM    982  CG  TRP   157     157.220  83.452 334.731  1.00119.21           C  
ATOM    983  CD1 TRP   157     157.444  82.680 335.833  1.00119.21           C  
ATOM    984  CD2 TRP   157     156.620  82.592 333.748  1.00119.21           C  
ATOM    985  CE2 TRP   157     156.511  81.325 334.321  1.00119.21           C  
ATOM    986  CE3 TRP   157     156.204  82.838 332.473  1.00119.21           C  
ATOM    987  NE1 TRP   157     157.019  81.395 335.601  1.00119.21           N  
ATOM    988  CZ2 TRP   157     155.981  80.279 333.621  1.00119.21           C  
ATOM    989  CZ3 TRP   157     155.662  81.782 331.773  1.00119.21           C  
ATOM    990  CH2 TRP   157     155.553  80.527 332.336  1.00119.21           C  
ATOM    991  N   GLU   158     160.613  84.873 334.244  1.00103.94           N  
ATOM    992  CA  GLU   158     161.753  84.071 333.926  1.00103.94           C  
ATOM    993  C   GLU   158     162.757  84.155 335.028  1.00103.94           C  
ATOM    994  O   GLU   158     163.411  83.162 335.344  1.00103.94           O  
ATOM    995  CB  GLU   158     162.502  84.593 332.687  1.00103.94           C  
ATOM    996  CG  GLU   158     161.728  84.544 331.370  1.00103.94           C  
ATOM    997  CD  GLU   158     162.489  85.448 330.402  1.00103.94           C  
ATOM    998  OE1 GLU   158     163.047  86.466 330.886  1.00103.94           O  
ATOM    999  OE2 GLU   158     162.536  85.143 329.182  1.00103.94           O1-
ATOM   1000  N   HIS   159     162.869  85.351 335.642  1.00116.74           N  
ATOM   1001  CA  HIS   159     163.932  85.735 336.535  1.00116.74           C  
ATOM   1002  C   HIS   159     164.009  84.922 337.764  1.00116.74           C  
ATOM   1003  O   HIS   159     165.101  84.745 338.305  1.00116.74           O  
ATOM   1004  CB  HIS   159     163.873  87.219 336.932  1.00116.74           C  
ATOM   1005  CG  HIS   159     164.260  88.105 335.787  1.00116.74           C  
ATOM   1006  CD2 HIS   159     164.618  87.763 334.522  1.00116.74           C  
ATOM   1007  ND1 HIS   159     164.328  89.478 335.837  1.00116.74           N  
ATOM   1008  CE1 HIS   159     164.725  89.896 334.608  1.00116.74           C  
ATOM   1009  NE2 HIS   159     164.911  88.888 333.775  1.00116.74           N  
ATOM   1010  N   GLY   160     162.867  84.463 338.290  1.00 57.52           N  
ATOM   1011  CA  GLY   160     163.015  83.670 339.462  1.00 57.52           C  
ATOM   1012  C   GLY   160     161.661  83.256 339.884  1.00 57.52           C  
ATOM   1013  O   GLY   160     160.679  83.544 339.202  1.00 57.52           O  
ATOM   1014  N   TYR   161     161.614  82.531 341.014  1.00191.23           N  
ATOM   1015  CA  TYR   161     160.407  82.133 341.656  1.00191.23           C  
ATOM   1016  C   TYR   161     159.841  83.266 342.454  1.00191.23           C  
ATOM   1017  O   TYR   161     160.531  84.180 342.893  1.00191.23           O  
ATOM   1018  CB  TYR   161     160.502  80.875 342.545  1.00191.23           C  
ATOM   1019  CG  TYR   161     159.903  79.760 341.766  1.00191.23           C  
ATOM   1020  CD1 TYR   161     160.602  79.002 340.859  1.00191.23           C  
ATOM   1021  CD2 TYR   161     158.564  79.507 341.958  1.00191.23           C  
ATOM   1022  CE1 TYR   161     159.961  77.993 340.178  1.00191.23           C  
ATOM   1023  CE2 TYR   161     157.921  78.505 341.284  1.00191.23           C  
ATOM   1024  CZ  TYR   161     158.620  77.750 340.380  1.00191.23           C  
ATOM   1025  OH  TYR   161     157.958  76.719 339.680  1.00191.23           O  
ATOM   1026  N   TYR   162     158.508  83.198 342.576  1.00230.32           N  
ATOM   1027  CA  TYR   162     157.500  84.014 343.180  1.00230.32           C  
ATOM   1028  C   TYR   162     157.522  83.968 344.681  1.00230.32           C  
ATOM   1029  O   TYR   162     156.543  84.360 345.315  1.00230.32           O  
ATOM   1030  CB  TYR   162     156.091  83.718 342.639  1.00230.32           C  
ATOM   1031  CG  TYR   162     156.060  84.291 341.255  1.00230.32           C  
ATOM   1032  CD1 TYR   162     156.818  83.758 340.234  1.00230.32           C  
ATOM   1033  CD2 TYR   162     155.256  85.368 340.969  1.00230.32           C  
ATOM   1034  CE1 TYR   162     156.775  84.295 338.969  1.00230.32           C  
ATOM   1035  CE2 TYR   162     155.207  85.911 339.709  1.00230.32           C  
ATOM   1036  CZ  TYR   162     155.973  85.375 338.708  1.00230.32           C  
ATOM   1037  OH  TYR   162     155.930  85.926 337.417  1.00230.32           O  
ATOM   1038  N   GLY   163     158.561  83.349 345.280  1.00 70.78           N  
ATOM   1039  CA  GLY   163     158.644  83.140 346.701  1.00 70.78           C  
ATOM   1040  C   GLY   163     158.259  84.396 347.436  1.00 70.78           C  
ATOM   1041  O   GLY   163     157.667  84.309 348.510  1.00 70.78           O  
ATOM   1042  N   ALA   164     158.548  85.601 346.901  1.00 53.65           N  
ATOM   1043  CA  ALA   164     158.173  86.793 347.619  1.00 53.65           C  
ATOM   1044  C   ALA   164     156.685  86.799 347.868  1.00 53.65           C  
ATOM   1045  O   ALA   164     156.237  87.211 348.936  1.00 53.65           O  
ATOM   1046  CB  ALA   164     158.518  88.093 346.870  1.00 53.65           C  
ATOM   1047  N   TYR   165     155.870  86.364 346.883  1.00 90.97           N  
ATOM   1048  CA  TYR   165     154.434  86.325 347.024  1.00 90.97           C  
ATOM   1049  C   TYR   165     154.031  85.313 348.051  1.00 90.97           C  
ATOM   1050  O   TYR   165     153.026  85.498 348.736  1.00 90.97           O  
ATOM   1051  CB  TYR   165     153.664  86.046 345.716  1.00 90.97           C  
ATOM   1052  CG  TYR   165     153.702  87.293 344.893  1.00 90.97           C  
ATOM   1053  CD1 TYR   165     152.998  88.406 345.298  1.00 90.97           C  
ATOM   1054  CD2 TYR   165     154.409  87.348 343.713  1.00 90.97           C  
ATOM   1055  CE1 TYR   165     153.011  89.563 344.556  1.00 90.97           C  
ATOM   1056  CE2 TYR   165     154.427  88.505 342.966  1.00 90.97           C  
ATOM   1057  CZ  TYR   165     153.728  89.614 343.386  1.00 90.97           C  
ATOM   1058  OH  TYR   165     153.743  90.799 342.621  1.00 90.97           O  
ATOM   1059  N   ARG   166     154.767  84.190 348.150  1.00 81.93           N  
ATOM   1060  CA  ARG   166     154.439  83.200 349.140  1.00 81.93           C  
ATOM   1061  C   ARG   166     154.493  83.843 350.489  1.00 81.93           C  
ATOM   1062  O   ARG   166     153.586  83.661 351.298  1.00 81.93           O  
ATOM   1063  CB  ARG   166     155.436  82.027 349.182  1.00 81.93           C  
ATOM   1064  CG  ARG   166     155.451  81.298 350.533  1.00 81.93           C  
ATOM   1065  CD  ARG   166     156.351  80.056 350.583  1.00 81.93           C  
ATOM   1066  NE  ARG   166     155.522  78.814 350.512  1.00 81.93           N  
ATOM   1067  CZ  ARG   166     155.233  78.147 351.669  1.00 81.93           C  
ATOM   1068  NH1 ARG   166     155.540  78.711 352.875  1.00 81.93           N1+
ATOM   1069  NH2 ARG   166     154.679  76.897 351.628  1.00 81.93           N  
ATOM   1070  N   HIS   167     155.566  84.609 350.773  1.00 96.01           N  
ATOM   1071  CA  HIS   167     155.679  85.244 352.054  1.00 96.01           C  
ATOM   1072  C   HIS   167     154.663  86.333 352.204  1.00 96.01           C  
ATOM   1073  O   HIS   167     154.137  86.549 353.293  1.00 96.01           O  
ATOM   1074  CB  HIS   167     157.088  85.766 352.379  1.00 96.01           C  
ATOM   1075  CG  HIS   167     157.954  84.632 352.843  1.00 96.01           C  
ATOM   1076  CD2 HIS   167     158.310  84.270 354.106  1.00 96.01           C  
ATOM   1077  ND1 HIS   167     158.510  83.684 352.012  1.00 96.01           N  
ATOM   1078  CE1 HIS   167     159.165  82.800 352.807  1.00 96.01           C  
ATOM   1079  NE2 HIS   167     159.072  83.114 354.087  1.00 96.01           N  
ATOM   1080  N   MET   168     154.346  87.045 351.110  1.00 62.17           N  
ATOM   1081  CA  MET   168     153.411  88.136 351.170  1.00 62.17           C  
ATOM   1082  C   MET   168     152.045  87.624 351.573  1.00 62.17           C  
ATOM   1083  O   MET   168     151.327  88.293 352.315  1.00 62.17           O  
ATOM   1084  CB  MET   168     153.311  88.876 349.820  1.00 62.17           C  
ATOM   1085  CG  MET   168     152.376  90.088 349.817  1.00 62.17           C  
ATOM   1086  SD  MET   168     152.254  90.959 348.217  1.00 62.17           S  
ATOM   1087  CE  MET   168     153.601  92.158 348.439  1.00 62.17           C  
ATOM   1088  N   ARG   169     151.665  86.408 351.127  1.00168.08           N  
ATOM   1089  CA  ARG   169     150.375  85.813 351.391  1.00168.08           C  
ATOM   1090  C   ARG   169     150.173  85.715 352.875  1.00168.08           C  
ATOM   1091  O   ARG   169     149.047  85.818 353.355  1.00168.08           O  
ATOM   1092  CB  ARG   169     150.294  84.351 350.900  1.00168.08           C  
ATOM   1093  CG  ARG   169     149.021  83.609 351.331  1.00168.08           C  
ATOM   1094  CD  ARG   169     149.237  82.127 351.679  1.00168.08           C  
ATOM   1095  NE  ARG   169     149.746  81.411 350.472  1.00168.08           N  
ATOM   1096  CZ  ARG   169     150.324  80.179 350.605  1.00168.08           C  
ATOM   1097  NH1 ARG   169     150.445  79.611 351.840  1.00168.08           N1+
ATOM   1098  NH2 ARG   169     150.784  79.511 349.507  1.00168.08           N  
ATOM   1099  N   GLU   170     151.260  85.448 353.621  1.00115.44           N  
ATOM   1100  CA  GLU   170     151.291  85.252 355.050  1.00115.44           C  
ATOM   1101  C   GLU   170     150.978  86.516 355.808  1.00115.44           C  
ATOM   1102  O   GLU   170     150.404  86.458 356.895  1.00115.44           O  
ATOM   1103  CB  GLU   170     152.682  84.791 355.531  1.00115.44           C  
ATOM   1104  CG  GLU   170     152.752  84.351 356.997  1.00115.44           C  
ATOM   1105  CD  GLU   170     152.424  82.867 357.056  1.00115.44           C  
ATOM   1106  OE1 GLU   170     152.038  82.309 355.995  1.00115.44           O  
ATOM   1107  OE2 GLU   170     152.557  82.269 358.159  1.00115.44           O1-
ATOM   1108  N   GLU   171     151.365  87.687 355.264  1.00 94.63           N  
ATOM   1109  CA  GLU   171     151.289  88.949 355.956  1.00 94.63           C  
ATOM   1110  C   GLU   171     149.863  89.323 356.245  1.00 94.63           C  
ATOM   1111  O   GLU   171     148.937  88.881 355.567  1.00 94.63           O  
ATOM   1112  CB  GLU   171     151.890  90.109 355.140  1.00 94.63           C  
ATOM   1113  CG  GLU   171     153.340  89.891 354.684  1.00 94.63           C  
ATOM   1114  CD  GLU   171     154.301  90.102 355.846  1.00 94.63           C  
ATOM   1115  OE1 GLU   171     153.877  89.915 357.018  1.00 94.63           O  
ATOM   1116  OE2 GLU   171     155.482  90.450 355.573  1.00 94.63           O1-
ATOM   1117  N   GLN   172     149.646  90.130 357.311  1.00 92.52           N  
ATOM   1118  CA  GLN   172     148.322  90.615 357.592  1.00 92.52           C  
ATOM   1119  C   GLN   172     148.269  91.995 357.029  1.00 92.52           C  
ATOM   1120  O   GLN   172     148.849  92.926 357.589  1.00 92.52           O  
ATOM   1121  CB  GLN   172     147.982  90.721 359.088  1.00 92.52           C  
ATOM   1122  CG  GLN   172     146.562  91.242 359.329  1.00 92.52           C  
ATOM   1123  CD  GLN   172     146.281  91.225 360.825  1.00 92.52           C  
ATOM   1124  NE2 GLN   172     146.748  92.282 361.541  1.00 92.52           N  
ATOM   1125  OE1 GLN   172     145.663  90.296 361.342  1.00 92.52           O  
ATOM   1126  N   LEU   173     147.555  92.161 355.897  1.00 70.26           N  
ATOM   1127  CA  LEU   173     147.549  93.426 355.220  1.00 70.26           C  
ATOM   1128  C   LEU   173     146.139  93.799 354.893  1.00 70.26           C  
ATOM   1129  O   LEU   173     145.286  92.935 354.693  1.00 70.26           O  
ATOM   1130  CB  LEU   173     148.286  93.361 353.871  1.00 70.26           C  
ATOM   1131  CG  LEU   173     149.742  92.864 353.971  1.00 70.26           C  
ATOM   1132  CD1 LEU   173     150.410  92.824 352.589  1.00 70.26           C  
ATOM   1133  CD2 LEU   173     150.556  93.681 354.987  1.00 70.26           C  
ATOM   1134  N   ASP   174     145.850  95.116 354.914  1.00 77.92           N  
ATOM   1135  CA  ASP   174     144.573  95.623 354.504  1.00 77.92           C  
ATOM   1136  C   ASP   174     144.467  95.577 353.003  1.00 77.92           C  
ATOM   1137  O   ASP   174     143.406  95.256 352.471  1.00 77.92           O  
ATOM   1138  CB  ASP   174     144.330  97.073 354.955  1.00 77.92           C  
ATOM   1139  CG  ASP   174     144.199  97.059 356.473  1.00 77.92           C  
ATOM   1140  OD1 ASP   174     144.881  96.221 357.119  1.00 77.92           O  
ATOM   1141  OD2 ASP   174     143.404  97.873 357.010  1.00 77.92           O1-
ATOM   1142  N   LEU   175     145.559  95.928 352.283  1.00195.57           N  
ATOM   1143  CA  LEU   175     145.571  95.966 350.838  1.00195.57           C  
ATOM   1144  C   LEU   175     146.956  95.757 350.314  1.00195.57           C  
ATOM   1145  O   LEU   175     147.941  95.768 351.051  1.00195.57           O  
ATOM   1146  CB  LEU   175     145.199  97.329 350.219  1.00195.57           C  
ATOM   1147  CG  LEU   175     143.714  97.620 349.986  1.00195.57           C  
ATOM   1148  CD1 LEU   175     143.178  96.654 348.921  1.00195.57           C  
ATOM   1149  CD2 LEU   175     142.890  97.673 351.282  1.00195.57           C  
ATOM   1150  N   VAL   176     147.036  95.566 348.978  1.00 49.01           N  
ATOM   1151  CA  VAL   176     148.286  95.436 348.287  1.00 49.01           C  
ATOM   1152  C   VAL   176     148.246  96.362 347.105  1.00 49.01           C  
ATOM   1153  O   VAL   176     147.200  96.548 346.480  1.00 49.01           O  
ATOM   1154  CB  VAL   176     148.522  94.054 347.759  1.00 49.01           C  
ATOM   1155  CG1 VAL   176     149.785  94.058 346.880  1.00 49.01           C  
ATOM   1156  CG2 VAL   176     148.598  93.100 348.961  1.00 49.01           C  
ATOM   1157  N   MET   177     149.402  96.982 346.783  1.00112.64           N  
ATOM   1158  CA  MET   177     149.490  97.858 345.647  1.00112.64           C  
ATOM   1159  C   MET   177     150.517  97.296 344.715  1.00112.64           C  
ATOM   1160  O   MET   177     151.556  96.795 345.143  1.00112.64           O  
ATOM   1161  CB  MET   177     149.902  99.299 346.002  1.00112.64           C  
ATOM   1162  CG  MET   177     149.839 100.263 344.816  1.00112.64           C  
ATOM   1163  SD  MET   177     149.968 102.021 345.266  1.00112.64           S  
ATOM   1164  CE  MET   177     151.687 101.940 345.848  1.00112.64           C  
ATOM   1165  N   PHE   178     150.217  97.331 343.401  1.00122.53           N  
ATOM   1166  CA  PHE   178     151.143  96.869 342.405  1.00122.53           C  
ATOM   1167  C   PHE   178     151.465  98.086 341.577  1.00122.53           C  
ATOM   1168  O   PHE   178     150.574  98.737 341.034  1.00122.53           O  
ATOM   1169  CB  PHE   178     150.514  95.814 341.476  1.00122.53           C  
ATOM   1170  CG  PHE   178     151.581  95.148 340.679  1.00122.53           C  
ATOM   1171  CD1 PHE   178     152.088  95.733 339.542  1.00122.53           C  
ATOM   1172  CD2 PHE   178     152.066  93.920 341.070  1.00122.53           C  
ATOM   1173  CE1 PHE   178     153.069  95.102 338.815  1.00122.53           C  
ATOM   1174  CE2 PHE   178     153.046  93.285 340.346  1.00122.53           C  
ATOM   1175  CZ  PHE   178     153.551  93.878 339.215  1.00122.53           C  
ATOM   1176  N   LEU   179     152.757  98.464 341.560  1.00124.72           N  
ATOM   1177  CA  LEU   179     153.333  99.618 340.920  1.00124.72           C  
ATOM   1178  C   LEU   179     153.675  99.465 339.460  1.00124.72           C  
ATOM   1179  O   LEU   179     154.057 100.458 338.845  1.00124.72           O  
ATOM   1180  CB  LEU   179     154.558 100.146 341.674  1.00124.72           C  
ATOM   1181  CG  LEU   179     154.228 100.482 343.141  1.00124.72           C  
ATOM   1182  CD1 LEU   179     155.436 101.099 343.864  1.00124.72           C  
ATOM   1183  CD2 LEU   179     152.954 101.334 343.246  1.00124.72           C  
ATOM   1184  N   GLY   180     153.752  98.234 338.905  1.00 49.27           N  
ATOM   1185  CA  GLY   180     154.013  98.137 337.486  1.00 49.27           C  
ATOM   1186  C   GLY   180     154.884  96.954 337.183  1.00 49.27           C  
ATOM   1187  O   GLY   180     155.425  96.304 338.077  1.00 49.27           O  
ATOM   1188  N   ASP   181     155.079  96.693 335.871  1.00 67.01           N  
ATOM   1189  CA  ASP   181     155.847  95.587 335.377  1.00 67.01           C  
ATOM   1190  C   ASP   181     155.296  94.312 335.940  1.00 67.01           C  
ATOM   1191  O   ASP   181     156.037  93.448 336.399  1.00 67.01           O  
ATOM   1192  CB  ASP   181     157.341  95.673 335.731  1.00 67.01           C  
ATOM   1193  CG  ASP   181     157.939  96.835 334.949  1.00 67.01           C  
ATOM   1194  OD1 ASP   181     157.166  97.526 334.233  1.00 67.01           O  
ATOM   1195  OD2 ASP   181     159.177  97.045 335.055  1.00 67.01           O1-
ATOM   1196  N   TYR   182     153.958  94.181 335.914  1.00 88.00           N  
ATOM   1197  CA  TYR   182     153.229  93.018 336.341  1.00 88.00           C  
ATOM   1198  C   TYR   182     153.575  91.903 335.393  1.00 88.00           C  
ATOM   1199  O   TYR   182     153.628  90.738 335.783  1.00 88.00           O  
ATOM   1200  CB  TYR   182     151.709  93.261 336.273  1.00 88.00           C  
ATOM   1201  CG  TYR   182     150.943  92.128 336.875  1.00 88.00           C  
ATOM   1202  CD1 TYR   182     150.652  90.991 336.154  1.00 88.00           C  
ATOM   1203  CD2 TYR   182     150.491  92.219 338.173  1.00 88.00           C  
ATOM   1204  CE1 TYR   182     149.936  89.963 336.724  1.00 88.00           C  
ATOM   1205  CE2 TYR   182     149.774  91.196 338.747  1.00 88.00           C  
ATOM   1206  CZ  TYR   182     149.495  90.063 338.022  1.00 88.00           C  
ATOM   1207  OH  TYR   182     148.758  89.011 338.608  1.00 88.00           O  
ATOM   1208  N   ILE   183     153.741  92.237 334.095  1.00 72.51           N  
ATOM   1209  CA  ILE   183     154.182  91.298 333.101  1.00 72.51           C  
ATOM   1210  C   ILE   183     155.298  91.967 332.355  1.00 72.51           C  
ATOM   1211  O   ILE   183     155.460  93.186 332.434  1.00 72.51           O  
ATOM   1212  CB  ILE   183     153.144  90.940 332.072  1.00 72.51           C  
ATOM   1213  CG1 ILE   183     152.744  92.172 331.240  1.00 72.51           C  
ATOM   1214  CG2 ILE   183     151.965  90.266 332.792  1.00 72.51           C  
ATOM   1215  CD1 ILE   183     151.963  91.825 329.973  1.00 72.51           C  
ATOM   1216  N   TYR   184     156.130  91.158 331.662  1.00108.46           N  
ATOM   1217  CA  TYR   184     157.182  91.633 330.800  1.00108.46           C  
ATOM   1218  C   TYR   184     156.884  91.080 329.428  1.00108.46           C  
ATOM   1219  O   TYR   184     156.302  90.005 329.303  1.00108.46           O  
ATOM   1220  CB  TYR   184     158.593  91.173 331.222  1.00108.46           C  
ATOM   1221  CG  TYR   184     159.031  91.934 332.437  1.00108.46           C  
ATOM   1222  CD1 TYR   184     158.518  91.663 333.688  1.00108.46           C  
ATOM   1223  CD2 TYR   184     159.988  92.917 332.324  1.00108.46           C  
ATOM   1224  CE1 TYR   184     158.941  92.368 334.793  1.00108.46           C  
ATOM   1225  CE2 TYR   184     160.416  93.625 333.425  1.00108.46           C  
ATOM   1226  CZ  TYR   184     159.892  93.352 334.664  1.00108.46           C  
ATOM   1227  OH  TYR   184     160.329  94.076 335.794  1.00108.46           O  
ATOM   1228  N   GLU   185     157.211  91.865 328.376  1.00207.34           N  
ATOM   1229  CA  GLU   185     156.909  91.632 326.977  1.00207.34           C  
ATOM   1230  C   GLU   185     157.800  90.631 326.307  1.00207.34           C  
ATOM   1231  O   GLU   185     157.400  89.992 325.339  1.00207.34           O  
ATOM   1232  CB  GLU   185     157.116  92.868 326.088  1.00207.34           C  
ATOM   1233  CG  GLU   185     156.537  94.166 326.628  1.00207.34           C  
ATOM   1234  CD  GLU   185     157.668  94.788 327.435  1.00207.34           C  
ATOM   1235  OE1 GLU   185     158.488  95.528 326.831  1.00207.34           O  
ATOM   1236  OE2 GLU   185     157.744  94.511 328.661  1.00207.34           O1-
ATOM   1237  N   TYR   186     159.056  90.544 326.763  1.00139.31           N  
ATOM   1238  CA  TYR   186     160.147  89.848 326.136  1.00139.31           C  
ATOM   1239  C   TYR   186     159.888  88.423 325.762  1.00139.31           C  
ATOM   1240  O   TYR   186     159.005  87.712 326.238  1.00139.31           O  
ATOM   1241  CB  TYR   186     161.419  89.853 326.997  1.00139.31           C  
ATOM   1242  CG  TYR   186     161.783  91.279 327.212  1.00139.31           C  
ATOM   1243  CD1 TYR   186     162.517  91.968 326.276  1.00139.31           C  
ATOM   1244  CD2 TYR   186     161.382  91.928 328.357  1.00139.31           C  
ATOM   1245  CE1 TYR   186     162.844  93.288 326.482  1.00139.31           C  
ATOM   1246  CE2 TYR   186     161.705  93.247 328.568  1.00139.31           C  
ATOM   1247  CZ  TYR   186     162.441  93.927 327.630  1.00139.31           C  
ATOM   1248  OH  TYR   186     162.776  95.280 327.845  1.00139.31           O  
ATOM   1249  N   PRO   187     160.675  88.103 324.769  1.00104.57           N  
ATOM   1250  CA  PRO   187     160.878  86.764 324.284  1.00104.57           C  
ATOM   1251  C   PRO   187     161.886  86.207 325.251  1.00104.57           C  
ATOM   1252  O   PRO   187     162.245  86.911 326.192  1.00104.57           O  
ATOM   1253  CB  PRO   187     161.421  86.908 322.860  1.00104.57           C  
ATOM   1254  CG  PRO   187     161.928  88.357 322.780  1.00104.57           C  
ATOM   1255  CD  PRO   187     161.036  89.104 323.780  1.00104.57           C  
ATOM   1256  N   ASN   188     162.354  84.961 325.056  1.00128.38           N  
ATOM   1257  CA  ASN   188     163.257  84.310 325.970  1.00128.38           C  
ATOM   1258  C   ASN   188     164.592  85.031 325.976  1.00128.38           C  
ATOM   1259  O   ASN   188     165.079  85.375 324.901  1.00128.38           O  
ATOM   1260  CB  ASN   188     163.634  82.906 325.477  1.00128.38           C  
ATOM   1261  CG  ASN   188     162.408  82.244 324.863  1.00128.38           C  
ATOM   1262  ND2 ASN   188     162.583  81.701 323.628  1.00128.38           N  
ATOM   1263  OD1 ASN   188     161.332  82.197 325.453  1.00128.38           O  
ATOM   1264  N   ALA   189     165.191  85.291 327.178  1.00314.99           N  
ATOM   1265  CA  ALA   189     166.558  85.773 327.365  1.00314.99           C  
ATOM   1266  C   ALA   189     166.667  86.649 328.609  1.00314.99           C  
ATOM   1267  O   ALA   189     165.852  87.549 328.806  1.00314.99           O  
ATOM   1268  CB  ALA   189     167.128  86.617 326.207  1.00314.99           C  
ATOM   1269  N   THR   190     167.689  86.415 329.484  1.00462.06           N  
ATOM   1270  CA  THR   190     167.969  87.282 330.631  1.00462.06           C  
ATOM   1271  C   THR   190     169.042  86.675 331.641  1.00462.06           C  
ATOM   1272  O   THR   190     169.981  86.054 331.140  1.00462.06           O  
ATOM   1273  CB  THR   190     166.756  87.739 331.403  1.00462.06           C  
ATOM   1274  CG2 THR   190     166.265  86.614 332.317  1.00462.06           C  
ATOM   1275  OG1 THR   190     167.092  88.866 332.199  1.00462.06           O  
ATOM   1276  N   ALA   191     168.985  86.845 333.050  1.00363.45           N  
ATOM   1277  CA  ALA   191     170.009  86.390 334.039  1.00363.45           C  
ATOM   1278  C   ALA   191     169.660  85.098 334.709  1.00363.45           C  
ATOM   1279  O   ALA   191     169.029  85.078 335.760  1.00363.45           O  
ATOM   1280  CB  ALA   191     170.243  87.396 335.179  1.00363.45           C  
ATOM   1281  N   ALA   192     170.253  83.987 334.247  1.00279.81           N  
ATOM   1282  CA  ALA   192     169.858  82.719 334.779  1.00279.81           C  
ATOM   1283  C   ALA   192     168.364  82.648 334.705  1.00279.81           C  
ATOM   1284  O   ALA   192     167.665  82.824 335.702  1.00279.81           O  
ATOM   1285  CB  ALA   192     170.279  82.511 336.245  1.00279.81           C  
ATOM   1286  N   VAL   193     167.844  82.454 333.474  1.00155.34           N  
ATOM   1287  CA  VAL   193     166.431  82.360 333.247  1.00155.34           C  
ATOM   1288  C   VAL   193     165.960  81.032 333.770  1.00155.34           C  
ATOM   1289  O   VAL   193     166.016  80.003 333.100  1.00155.34           O  
ATOM   1290  CB  VAL   193     166.079  82.447 331.776  1.00155.34           C  
ATOM   1291  CG1 VAL   193     166.360  83.871 331.294  1.00155.34           C  
ATOM   1292  CG2 VAL   193     166.913  81.432 330.967  1.00155.34           C  
ATOM   1293  N   ARG   194     165.461  81.025 335.017  1.00219.09           N  
ATOM   1294  CA  ARG   194     165.010  79.794 335.598  1.00219.09           C  
ATOM   1295  C   ARG   194     163.788  79.339 334.874  1.00219.09           C  
ATOM   1296  O   ARG   194     163.607  78.146 334.644  1.00219.09           O  
ATOM   1297  CB  ARG   194     164.641  79.925 337.087  1.00219.09           C  
ATOM   1298  CG  ARG   194     164.556  78.580 337.811  1.00219.09           C  
ATOM   1299  CD  ARG   194     165.905  77.864 337.909  1.00219.09           C  
ATOM   1300  NE  ARG   194     166.247  77.367 336.545  1.00219.09           N  
ATOM   1301  CZ  ARG   194     167.542  77.362 336.115  1.00219.09           C  
ATOM   1302  NH1 ARG   194     168.532  77.865 336.910  1.00219.09           N1+
ATOM   1303  NH2 ARG   194     167.846  76.856 334.884  1.00219.09           N  
ATOM   1304  N   ASP   195     162.899  80.290 334.522  1.00 55.10           N  
ATOM   1305  CA  ASP   195     161.683  79.978 333.832  1.00 55.10           C  
ATOM   1306  C   ASP   195     161.813  80.532 332.449  1.00 55.10           C  
ATOM   1307  O   ASP   195     162.763  81.255 332.157  1.00 55.10           O  
ATOM   1308  CB  ASP   195     160.434  80.607 334.473  1.00 55.10           C  
ATOM   1309  CG  ASP   195     160.229  79.948 335.830  1.00 55.10           C  
ATOM   1310  OD1 ASP   195     161.015  79.020 336.159  1.00 55.10           O  
ATOM   1311  OD2 ASP   195     159.284  80.361 336.556  1.00 55.10           O1-
ATOM   1312  N   PHE   196     160.846  80.215 331.561  1.00 95.26           N  
ATOM   1313  CA  PHE   196     160.996  80.569 330.177  1.00 95.26           C  
ATOM   1314  C   PHE   196     159.721  81.229 329.717  1.00 95.26           C  
ATOM   1315  O   PHE   196     158.638  80.694 329.949  1.00 95.26           O  
ATOM   1316  CB  PHE   196     161.163  79.254 329.393  1.00 95.26           C  
ATOM   1317  CG  PHE   196     161.890  79.391 328.107  1.00 95.26           C  
ATOM   1318  CD1 PHE   196     163.263  79.482 328.114  1.00 95.26           C  
ATOM   1319  CD2 PHE   196     161.219  79.373 326.907  1.00 95.26           C  
ATOM   1320  CE1 PHE   196     163.962  79.585 326.937  1.00 95.26           C  
ATOM   1321  CE2 PHE   196     161.915  79.475 325.727  1.00 95.26           C  
ATOM   1322  CZ  PHE   196     163.286  79.579 325.742  1.00 95.26           C  
ATOM   1323  N   PRO   197     159.791  82.368 329.069  1.00113.89           N  
ATOM   1324  CA  PRO   197     158.629  83.051 328.566  1.00113.89           C  
ATOM   1325  C   PRO   197     157.980  82.149 327.567  1.00113.89           C  
ATOM   1326  O   PRO   197     158.684  81.412 326.879  1.00113.89           O  
ATOM   1327  CB  PRO   197     159.150  84.350 327.955  1.00113.89           C  
ATOM   1328  CG  PRO   197     160.570  83.970 327.502  1.00113.89           C  
ATOM   1329  CD  PRO   197     161.019  82.879 328.497  1.00113.89           C  
ATOM   1330  N   THR   198     156.639  82.209 327.489  1.00116.15           N  
ATOM   1331  CA  THR   198     155.815  81.369 326.671  1.00116.15           C  
ATOM   1332  C   THR   198     156.049  81.618 325.218  1.00116.15           C  
ATOM   1333  O   THR   198     155.919  80.697 324.416  1.00116.15           O  
ATOM   1334  CB  THR   198     154.347  81.577 326.918  1.00116.15           C  
ATOM   1335  CG2 THR   198     153.960  82.994 326.461  1.00116.15           C  
ATOM   1336  OG1 THR   198     153.585  80.610 326.209  1.00116.15           O  
ATOM   1337  N   LEU   199     156.333  82.870 324.816  1.00 74.31           N  
ATOM   1338  CA  LEU   199     156.495  83.113 323.411  1.00 74.31           C  
ATOM   1339  C   LEU   199     157.525  84.170 323.176  1.00 74.31           C  
ATOM   1340  O   LEU   199     158.215  84.624 324.089  1.00 74.31           O  
ATOM   1341  CB  LEU   199     155.201  83.559 322.707  1.00 74.31           C  
ATOM   1342  CG  LEU   199     154.134  82.450 322.637  1.00 74.31           C  
ATOM   1343  CD1 LEU   199     152.863  82.938 321.925  1.00 74.31           C  
ATOM   1344  CD2 LEU   199     154.701  81.168 322.002  1.00 74.31           C  
ATOM   1345  N   GLY   200     157.664  84.569 321.896  1.00 39.72           N  
ATOM   1346  CA  GLY   200     158.583  85.608 321.548  1.00 39.72           C  
ATOM   1347  C   GLY   200     157.935  86.860 322.029  1.00 39.72           C  
ATOM   1348  O   GLY   200     156.897  86.800 322.687  1.00 39.72           O  
ATOM   1349  N   TRP   201     158.525  88.029 321.713  1.00153.58           N  
ATOM   1350  CA  TRP   201     157.965  89.247 322.222  1.00153.58           C  
ATOM   1351  C   TRP   201     156.536  89.353 321.768  1.00153.58           C  
ATOM   1352  O   TRP   201     156.203  89.045 320.625  1.00153.58           O  
ATOM   1353  CB  TRP   201     158.721  90.526 321.818  1.00153.58           C  
ATOM   1354  CG  TRP   201     158.864  90.745 320.334  1.00153.58           C  
ATOM   1355  CD1 TRP   201     158.585  89.909 319.293  1.00153.58           C  
ATOM   1356  CD2 TRP   201     159.358  91.963 319.758  1.00153.58           C  
ATOM   1357  CE2 TRP   201     159.356  91.796 318.375  1.00153.58           C  
ATOM   1358  CE3 TRP   201     159.779  93.126 320.338  1.00153.58           C  
ATOM   1359  NE1 TRP   201     158.880  90.530 318.102  1.00153.58           N  
ATOM   1360  CZ2 TRP   201     159.776  92.797 317.545  1.00153.58           C  
ATOM   1361  CZ3 TRP   201     160.203  94.133 319.499  1.00153.58           C  
ATOM   1362  CH2 TRP   201     160.201  93.970 318.130  1.00153.58           C  
ATOM   1363  N   VAL   202     155.662  89.791 322.700  1.00 92.71           N  
ATOM   1364  CA  VAL   202     154.229  89.835 322.543  1.00 92.71           C  
ATOM   1365  C   VAL   202     153.746  91.088 321.856  1.00 92.71           C  
ATOM   1366  O   VAL   202     153.968  92.200 322.333  1.00 92.71           O  
ATOM   1367  CB  VAL   202     153.535  89.782 323.875  1.00 92.71           C  
ATOM   1368  CG1 VAL   202     152.045  90.100 323.691  1.00 92.71           C  
ATOM   1369  CG2 VAL   202     153.813  88.410 324.511  1.00 92.71           C  
ATOM   1370  N   HIS   203     153.191  90.936 320.628  1.00138.00           N  
ATOM   1371  CA  HIS   203     152.548  91.990 319.878  1.00138.00           C  
ATOM   1372  C   HIS   203     151.050  92.098 320.015  1.00138.00           C  
ATOM   1373  O   HIS   203     150.507  93.178 320.247  1.00138.00           O  
ATOM   1374  CB  HIS   203     152.829  91.876 318.373  1.00138.00           C  
ATOM   1375  CG  HIS   203     152.170  92.964 317.579  1.00138.00           C  
ATOM   1376  CD2 HIS   203     152.675  94.129 317.090  1.00138.00           C  
ATOM   1377  ND1 HIS   203     150.846  92.940 317.198  1.00138.00           N  
ATOM   1378  CE1 HIS   203     150.619  94.082 316.503  1.00138.00           C  
ATOM   1379  NE2 HIS   203     151.699  94.836 316.410  1.00138.00           N  
ATOM   1380  N   THR   204     150.350  90.950 319.866  1.00121.70           N  
ATOM   1381  CA  THR   204     148.920  90.929 319.679  1.00121.70           C  
ATOM   1382  C   THR   204     148.177  90.759 320.965  1.00121.70           C  
ATOM   1383  O   THR   204     148.754  90.472 322.011  1.00121.70           O  
ATOM   1384  CB  THR   204     148.500  89.826 318.748  1.00121.70           C  
ATOM   1385  CG2 THR   204     148.809  88.474 319.408  1.00121.70           C  
ATOM   1386  OG1 THR   204     147.119  89.918 318.445  1.00121.70           O  
ATOM   1387  N   LEU   205     146.838  90.931 320.885  1.00 53.33           N  
ATOM   1388  CA  LEU   205     145.961  90.808 322.011  1.00 53.33           C  
ATOM   1389  C   LEU   205     146.080  89.415 322.524  1.00 53.33           C  
ATOM   1390  O   LEU   205     146.155  89.191 323.730  1.00 53.33           O  
ATOM   1391  CB  LEU   205     144.486  91.048 321.642  1.00 53.33           C  
ATOM   1392  CG  LEU   205     143.515  90.900 322.829  1.00 53.33           C  
ATOM   1393  CD1 LEU   205     143.821  91.908 323.948  1.00 53.33           C  
ATOM   1394  CD2 LEU   205     142.056  90.971 322.354  1.00 53.33           C  
ATOM   1395  N   GLN   206     146.119  88.434 321.608  1.00 61.67           N  
ATOM   1396  CA  GLN   206     146.193  87.070 322.037  1.00 61.67           C  
ATOM   1397  C   GLN   206     147.505  86.856 322.726  1.00 61.67           C  
ATOM   1398  O   GLN   206     147.564  86.166 323.743  1.00 61.67           O  
ATOM   1399  CB  GLN   206     146.084  86.068 320.877  1.00 61.67           C  
ATOM   1400  CG  GLN   206     145.872  84.635 321.362  1.00 61.67           C  
ATOM   1401  CD  GLN   206     144.547  84.617 322.115  1.00 61.67           C  
ATOM   1402  NE2 GLN   206     144.536  83.966 323.309  1.00 61.67           N  
ATOM   1403  OE1 GLN   206     143.553  85.180 321.661  1.00 61.67           O  
ATOM   1404  N   GLU   207     148.594  87.452 322.194  1.00 82.05           N  
ATOM   1405  CA  GLU   207     149.896  87.267 322.770  1.00 82.05           C  
ATOM   1406  C   GLU   207     149.900  87.823 324.168  1.00 82.05           C  
ATOM   1407  O   GLU   207     150.421  87.191 325.086  1.00 82.05           O  
ATOM   1408  CB  GLU   207     151.004  87.962 321.961  1.00 82.05           C  
ATOM   1409  CG  GLU   207     151.262  87.340 320.586  1.00 82.05           C  
ATOM   1410  CD  GLU   207     151.967  86.006 320.785  1.00 82.05           C  
ATOM   1411  OE1 GLU   207     153.001  85.985 321.506  1.00 82.05           O  
ATOM   1412  OE2 GLU   207     151.480  84.991 320.222  1.00 82.05           O1-
ATOM   1413  N   TYR   208     149.304  89.015 324.368  1.00 65.41           N  
ATOM   1414  CA  TYR   208     149.254  89.661 325.657  1.00 65.41           C  
ATOM   1415  C   TYR   208     148.434  88.862 326.625  1.00 65.41           C  
ATOM   1416  O   TYR   208     148.787  88.738 327.796  1.00 65.41           O  
ATOM   1417  CB  TYR   208     148.656  91.080 325.615  1.00 65.41           C  
ATOM   1418  CG  TYR   208     149.690  92.027 325.107  1.00 65.41           C  
ATOM   1419  CD1 TYR   208     150.606  92.562 325.984  1.00 65.41           C  
ATOM   1420  CD2 TYR   208     149.750  92.390 323.781  1.00 65.41           C  
ATOM   1421  CE1 TYR   208     151.568  93.442 325.550  1.00 65.41           C  
ATOM   1422  CE2 TYR   208     150.712  93.271 323.340  1.00 65.41           C  
ATOM   1423  CZ  TYR   208     151.622  93.797 324.226  1.00 65.41           C  
ATOM   1424  OH  TYR   208     152.608  94.701 323.780  1.00 65.41           O  
ATOM   1425  N   ARG   209     147.292  88.318 326.172  1.00135.57           N  
ATOM   1426  CA  ARG   209     146.456  87.574 327.064  1.00135.57           C  
ATOM   1427  C   ARG   209     147.194  86.358 327.534  1.00135.57           C  
ATOM   1428  O   ARG   209     147.132  86.013 328.713  1.00135.57           O  
ATOM   1429  CB  ARG   209     145.119  87.152 326.432  1.00135.57           C  
ATOM   1430  CG  ARG   209     144.159  88.337 326.319  1.00135.57           C  
ATOM   1431  CD  ARG   209     142.728  87.974 325.929  1.00135.57           C  
ATOM   1432  NE  ARG   209     142.679  87.784 324.457  1.00135.57           N  
ATOM   1433  CZ  ARG   209     141.549  88.129 323.776  1.00135.57           C  
ATOM   1434  NH1 ARG   209     140.506  88.710 324.439  1.00135.57           N1+
ATOM   1435  NH2 ARG   209     141.459  87.890 322.435  1.00135.57           N  
ATOM   1436  N   GLU   210     147.927  85.690 326.622  1.00 81.28           N  
ATOM   1437  CA  GLU   210     148.655  84.494 326.934  1.00 81.28           C  
ATOM   1438  C   GLU   210     149.718  84.796 327.942  1.00 81.28           C  
ATOM   1439  O   GLU   210     149.943  84.012 328.861  1.00 81.28           O  
ATOM   1440  CB  GLU   210     149.337  83.882 325.698  1.00 81.28           C  
ATOM   1441  CG  GLU   210     150.031  82.547 325.972  1.00 81.28           C  
ATOM   1442  CD  GLU   210     150.655  82.068 324.669  1.00 81.28           C  
ATOM   1443  OE1 GLU   210     150.512  82.789 323.646  1.00 81.28           O  
ATOM   1444  OE2 GLU   210     151.283  80.976 324.679  1.00 81.28           O1-
ATOM   1445  N   ARG   211     150.408  85.939 327.792  1.00107.52           N  
ATOM   1446  CA  ARG   211     151.463  86.312 328.694  1.00107.52           C  
ATOM   1447  C   ARG   211     150.895  86.522 330.068  1.00107.52           C  
ATOM   1448  O   ARG   211     151.488  86.100 331.059  1.00107.52           O  
ATOM   1449  CB  ARG   211     152.178  87.611 328.288  1.00107.52           C  
ATOM   1450  CG  ARG   211     153.297  87.997 329.256  1.00107.52           C  
ATOM   1451  CD  ARG   211     154.477  87.024 329.270  1.00107.52           C  
ATOM   1452  NE  ARG   211     155.420  87.445 328.197  1.00107.52           N  
ATOM   1453  CZ  ARG   211     155.396  86.830 326.979  1.00107.52           C  
ATOM   1454  NH1 ARG   211     154.547  85.784 326.762  1.00107.52           N1+
ATOM   1455  NH2 ARG   211     156.222  87.257 325.980  1.00107.52           N  
ATOM   1456  N   HIS   212     149.725  87.181 330.170  1.00 61.28           N  
ATOM   1457  CA  HIS   212     149.129  87.423 331.455  1.00 61.28           C  
ATOM   1458  C   HIS   212     148.809  86.099 332.078  1.00 61.28           C  
ATOM   1459  O   HIS   212     148.975  85.917 333.284  1.00 61.28           O  
ATOM   1460  CB  HIS   212     147.835  88.254 331.382  1.00 61.28           C  
ATOM   1461  CG  HIS   212     148.095  89.716 331.168  1.00 61.28           C  
ATOM   1462  CD2 HIS   212     148.385  90.405 330.030  1.00 61.28           C  
ATOM   1463  ND1 HIS   212     148.092  90.649 332.181  1.00 61.28           N  
ATOM   1464  CE1 HIS   212     148.378  91.847 331.612  1.00 61.28           C  
ATOM   1465  NE2 HIS   212     148.563  91.749 330.309  1.00 61.28           N  
ATOM   1466  N   ALA   213     148.333  85.137 331.262  1.00 52.05           N  
ATOM   1467  CA  ALA   213     147.973  83.843 331.759  1.00 52.05           C  
ATOM   1468  C   ALA   213     149.179  83.141 332.299  1.00 52.05           C  
ATOM   1469  O   ALA   213     149.093  82.482 333.335  1.00 52.05           O  
ATOM   1470  CB  ALA   213     147.356  82.940 330.677  1.00 52.05           C  
ATOM   1471  N   LEU   214     150.336  83.250 331.616  1.00158.39           N  
ATOM   1472  CA  LEU   214     151.499  82.564 332.110  1.00158.39           C  
ATOM   1473  C   LEU   214     151.869  83.064 333.474  1.00158.39           C  
ATOM   1474  O   LEU   214     152.130  82.260 334.368  1.00158.39           O  
ATOM   1475  CB  LEU   214     152.749  82.691 331.217  1.00158.39           C  
ATOM   1476  CG  LEU   214     152.784  81.696 330.041  1.00158.39           C  
ATOM   1477  CD1 LEU   214     153.039  80.263 330.539  1.00158.39           C  
ATOM   1478  CD2 LEU   214     151.522  81.795 329.176  1.00158.39           C  
ATOM   1479  N   HIS   215     151.902  84.396 333.678  1.00 95.17           N  
ATOM   1480  CA  HIS   215     152.299  84.936 334.954  1.00 95.17           C  
ATOM   1481  C   HIS   215     151.306  84.616 336.032  1.00 95.17           C  
ATOM   1482  O   HIS   215     151.682  84.214 337.133  1.00 95.17           O  
ATOM   1483  CB  HIS   215     152.517  86.462 334.947  1.00 95.17           C  
ATOM   1484  CG  HIS   215     153.850  86.861 334.379  1.00 95.17           C  
ATOM   1485  CD2 HIS   215     155.027  87.076 335.023  1.00 95.17           C  
ATOM   1486  ND1 HIS   215     154.115  87.069 333.044  1.00 95.17           N  
ATOM   1487  CE1 HIS   215     155.432  87.391 332.951  1.00 95.17           C  
ATOM   1488  NE2 HIS   215     156.028  87.407 334.130  1.00 95.17           N  
ATOM   1489  N   ARG   216     150.006  84.777 335.735  1.00160.92           N  
ATOM   1490  CA  ARG   216     148.963  84.578 336.706  1.00160.92           C  
ATOM   1491  C   ARG   216     148.833  83.141 337.117  1.00160.92           C  
ATOM   1492  O   ARG   216     148.261  82.847 338.164  1.00160.92           O  
ATOM   1493  CB  ARG   216     147.583  85.098 336.275  1.00160.92           C  
ATOM   1494  CG  ARG   216     147.389  86.561 336.676  1.00160.92           C  
ATOM   1495  CD  ARG   216     146.002  87.119 336.387  1.00160.92           C  
ATOM   1496  NE  ARG   216     145.843  88.393 337.146  1.00160.92           N  
ATOM   1497  CZ  ARG   216     145.167  88.368 338.328  1.00160.92           C  
ATOM   1498  NH1 ARG   216     144.750  87.168 338.823  1.00160.92           N1+
ATOM   1499  NH2 ARG   216     144.880  89.522 338.996  1.00160.92           N  
ATOM   1500  N   GLY   217     149.302  82.202 336.278  1.00 55.15           N  
ATOM   1501  CA  GLY   217     149.215  80.794 336.561  1.00 55.15           C  
ATOM   1502  C   GLY   217     149.977  80.448 337.813  1.00 55.15           C  
ATOM   1503  O   GLY   217     149.656  79.465 338.478  1.00 55.15           O  
ATOM   1504  N   ASP   218     151.045  81.202 338.137  1.00 93.09           N  
ATOM   1505  CA  ASP   218     151.880  80.916 339.278  1.00 93.09           C  
ATOM   1506  C   ASP   218     151.069  80.903 340.542  1.00 93.09           C  
ATOM   1507  O   ASP   218     150.343  81.845 340.853  1.00 93.09           O  
ATOM   1508  CB  ASP   218     153.011  81.949 339.437  1.00 93.09           C  
ATOM   1509  CG  ASP   218     153.948  81.496 340.546  1.00 93.09           C  
ATOM   1510  OD1 ASP   218     154.792  80.602 340.270  1.00 93.09           O  
ATOM   1511  OD2 ASP   218     153.827  82.028 341.681  1.00 93.09           O1-
ATOM   1512  N   VAL   219     151.229  79.819 341.330  1.00 48.37           N  
ATOM   1513  CA  VAL   219     150.450  79.573 342.513  1.00 48.37           C  
ATOM   1514  C   VAL   219     150.691  80.617 343.562  1.00 48.37           C  
ATOM   1515  O   VAL   219     149.758  81.042 344.239  1.00 48.37           O  
ATOM   1516  CB  VAL   219     150.738  78.238 343.133  1.00 48.37           C  
ATOM   1517  CG1 VAL   219     149.895  78.106 344.413  1.00 48.37           C  
ATOM   1518  CG2 VAL   219     150.462  77.144 342.087  1.00 48.37           C  
ATOM   1519  N   HIS   220     151.950  81.050 343.743  1.00 86.18           N  
ATOM   1520  CA  HIS   220     152.269  81.981 344.786  1.00 86.18           C  
ATOM   1521  C   HIS   220     151.564  83.281 344.540  1.00 86.18           C  
ATOM   1522  O   HIS   220     150.974  83.857 345.453  1.00 86.18           O  
ATOM   1523  CB  HIS   220     153.785  82.194 344.857  1.00 86.18           C  
ATOM   1524  CG  HIS   220     154.428  80.848 345.004  1.00 86.18           C  
ATOM   1525  CD2 HIS   220     153.906  79.716 345.549  1.00 86.18           C  
ATOM   1526  ND1 HIS   220     155.687  80.508 344.563  1.00 86.18           N  
ATOM   1527  CE1 HIS   220     155.860  79.194 344.857  1.00 86.18           C  
ATOM   1528  NE2 HIS   220     154.806  78.670 345.455  1.00 86.18           N  
ATOM   1529  N   LEU   221     151.588  83.766 343.286  1.00 62.92           N  
ATOM   1530  CA  LEU   221     150.938  84.999 342.925  1.00 62.92           C  
ATOM   1531  C   LEU   221     149.462  84.864 343.134  1.00 62.92           C  
ATOM   1532  O   LEU   221     148.807  85.784 343.620  1.00 62.92           O  
ATOM   1533  CB  LEU   221     151.179  85.383 341.449  1.00 62.92           C  
ATOM   1534  CG  LEU   221     150.476  86.678 340.987  1.00 62.92           C  
ATOM   1535  CD1 LEU   221     150.938  87.899 341.798  1.00 62.92           C  
ATOM   1536  CD2 LEU   221     150.649  86.886 339.473  1.00 62.92           C  
ATOM   1537  N   GLN   222     148.897  83.698 342.781  1.00 87.65           N  
ATOM   1538  CA  GLN   222     147.484  83.469 342.896  1.00 87.65           C  
ATOM   1539  C   GLN   222     147.101  83.561 344.346  1.00 87.65           C  
ATOM   1540  O   GLN   222     146.043  84.094 344.677  1.00 87.65           O  
ATOM   1541  CB  GLN   222     147.100  82.075 342.363  1.00 87.65           C  
ATOM   1542  CG  GLN   222     145.602  81.779 342.279  1.00 87.65           C  
ATOM   1543  CD  GLN   222     145.469  80.373 341.704  1.00 87.65           C  
ATOM   1544  NE2 GLN   222     146.616  79.646 341.627  1.00 87.65           N  
ATOM   1545  OE1 GLN   222     144.385  79.935 341.325  1.00 87.65           O  
ATOM   1546  N   ALA   223     147.950  83.030 345.251  1.00 29.37           N  
ATOM   1547  CA  ALA   223     147.657  83.049 346.658  1.00 29.37           C  
ATOM   1548  C   ALA   223     147.633  84.462 347.150  1.00 29.37           C  
ATOM   1549  O   ALA   223     146.769  84.842 347.939  1.00 29.37           O  
ATOM   1550  CB  ALA   223     148.705  82.295 347.494  1.00 29.37           C  
ATOM   1551  N   MET   224     148.591  85.285 346.690  1.00136.34           N  
ATOM   1552  CA  MET   224     148.680  86.635 347.156  1.00136.34           C  
ATOM   1553  C   MET   224     147.437  87.364 346.725  1.00136.34           C  
ATOM   1554  O   MET   224     146.929  88.216 347.454  1.00136.34           O  
ATOM   1555  CB  MET   224     149.882  87.389 346.568  1.00136.34           C  
ATOM   1556  CG  MET   224     150.544  88.313 347.591  1.00136.34           C  
ATOM   1557  SD  MET   224     149.400  89.237 348.662  1.00136.34           S  
ATOM   1558  CE  MET   224     149.064  90.584 347.497  1.00136.34           C  
ATOM   1559  N   HIS   225     146.937  87.076 345.503  1.00 74.33           N  
ATOM   1560  CA  HIS   225     145.745  87.715 345.002  1.00 74.33           C  
ATOM   1561  C   HIS   225     144.539  87.310 345.803  1.00 74.33           C  
ATOM   1562  O   HIS   225     143.677  88.138 346.091  1.00 74.33           O  
ATOM   1563  CB  HIS   225     145.456  87.434 343.511  1.00 74.33           C  
ATOM   1564  CG  HIS   225     146.274  88.285 342.579  1.00 74.33           C  
ATOM   1565  CD2 HIS   225     147.307  87.971 341.748  1.00 74.33           C  
ATOM   1566  ND1 HIS   225     146.064  89.637 342.416  1.00 74.33           N  
ATOM   1567  CE1 HIS   225     146.971  90.071 341.507  1.00 74.33           C  
ATOM   1568  NE2 HIS   225     147.747  89.095 341.072  1.00 74.33           N  
ATOM   1569  N   ALA   226     144.439  86.021 346.175  1.00 41.33           N  
ATOM   1570  CA  ALA   226     143.311  85.516 346.914  1.00 41.33           C  
ATOM   1571  C   ALA   226     143.259  86.154 348.273  1.00 41.33           C  
ATOM   1572  O   ALA   226     142.184  86.388 348.820  1.00 41.33           O  
ATOM   1573  CB  ALA   226     143.377  83.994 347.132  1.00 41.33           C  
ATOM   1574  N   ALA   227     144.442  86.394 348.868  1.00 58.68           N  
ATOM   1575  CA  ALA   227     144.620  86.899 350.205  1.00 58.68           C  
ATOM   1576  C   ALA   227     144.139  88.312 350.426  1.00 58.68           C  
ATOM   1577  O   ALA   227     143.615  88.603 351.502  1.00 58.68           O  
ATOM   1578  CB  ALA   227     146.090  86.857 350.653  1.00 58.68           C  
ATOM   1579  N   CYS   228     144.331  89.248 349.468  1.00 61.38           N  
ATOM   1580  CA  CYS   228     143.977  90.616 349.779  1.00 61.38           C  
ATOM   1581  C   CYS   228     143.487  91.337 348.552  1.00 61.38           C  
ATOM   1582  O   CYS   228     143.687  90.890 347.425  1.00 61.38           O  
ATOM   1583  CB  CYS   228     145.162  91.442 350.300  1.00 61.38           C  
ATOM   1584  SG  CYS   228     145.823  90.798 351.865  1.00 61.38           S  
ATOM   1585  N   PRO   229     142.813  92.449 348.760  1.00169.38           N  
ATOM   1586  CA  PRO   229     142.400  93.274 347.652  1.00169.38           C  
ATOM   1587  C   PRO   229     143.602  93.992 347.114  1.00169.38           C  
ATOM   1588  O   PRO   229     144.465  94.376 347.903  1.00169.38           O  
ATOM   1589  CB  PRO   229     141.326  94.210 348.197  1.00169.38           C  
ATOM   1590  CG  PRO   229     140.736  93.435 349.385  1.00169.38           C  
ATOM   1591  CD  PRO   229     141.894  92.555 349.883  1.00169.38           C  
ATOM   1592  N   TRP   230     143.665  94.215 345.784  1.00 84.17           N  
ATOM   1593  CA  TRP   230     144.815  94.838 345.188  1.00 84.17           C  
ATOM   1594  C   TRP   230     144.404  96.096 344.480  1.00 84.17           C  
ATOM   1595  O   TRP   230     143.303  96.201 343.936  1.00 84.17           O  
ATOM   1596  CB  TRP   230     145.489  93.952 344.119  1.00 84.17           C  
ATOM   1597  CG  TRP   230     146.268  92.765 344.641  1.00 84.17           C  
ATOM   1598  CD1 TRP   230     145.904  91.841 345.575  1.00 84.17           C  
ATOM   1599  CD2 TRP   230     147.552  92.354 344.141  1.00 84.17           C  
ATOM   1600  CE2 TRP   230     147.907  91.190 344.821  1.00 84.17           C  
ATOM   1601  CE3 TRP   230     148.363  92.893 343.183  1.00 84.17           C  
ATOM   1602  NE1 TRP   230     146.890  90.890 345.704  1.00 84.17           N  
ATOM   1603  CZ2 TRP   230     149.082  90.546 344.552  1.00 84.17           C  
ATOM   1604  CZ3 TRP   230     149.553  92.248 342.924  1.00 84.17           C  
ATOM   1605  CH2 TRP   230     149.907  91.095 343.595  1.00 84.17           C  
ATOM   1606  N   LEU   231     145.303  97.105 344.513  1.00110.01           N  
ATOM   1607  CA  LEU   231     145.135  98.320 343.766  1.00110.01           C  
ATOM   1608  C   LEU   231     146.297  98.315 342.824  1.00110.01           C  
ATOM   1609  O   LEU   231     147.447  98.446 343.244  1.00110.01           O  
ATOM   1610  CB  LEU   231     145.214  99.596 344.628  1.00110.01           C  
ATOM   1611  CG  LEU   231     144.829 100.915 343.914  1.00110.01           C  
ATOM   1612  CD1 LEU   231     144.953 102.101 344.879  1.00110.01           C  
ATOM   1613  CD2 LEU   231     145.611 101.161 342.612  1.00110.01           C  
ATOM   1614  N   VAL   232     146.029  98.190 341.512  1.00 57.40           N  
ATOM   1615  CA  VAL   232     147.124  98.046 340.597  1.00 57.40           C  
ATOM   1616  C   VAL   232     147.217  99.235 339.693  1.00 57.40           C  
ATOM   1617  O   VAL   232     146.226  99.899 339.391  1.00 57.40           O  
ATOM   1618  CB  VAL   232     146.992  96.842 339.704  1.00 57.40           C  
ATOM   1619  CG1 VAL   232     147.016  95.570 340.569  1.00 57.40           C  
ATOM   1620  CG2 VAL   232     145.711  96.993 338.866  1.00 57.40           C  
ATOM   1621  N   SER   233     148.463  99.544 339.280  1.00 52.55           N  
ATOM   1622  CA  SER   233     148.765 100.559 338.314  1.00 52.55           C  
ATOM   1623  C   SER   233     149.894  99.989 337.508  1.00 52.55           C  
ATOM   1624  O   SER   233     150.690  99.207 338.028  1.00 52.55           O  
ATOM   1625  CB  SER   233     149.241 101.879 338.940  1.00 52.55           C  
ATOM   1626  OG  SER   233     149.501 102.830 337.919  1.00 52.55           O  
ATOM   1627  N   TRP   234     150.008 100.367 336.218  1.00107.39           N  
ATOM   1628  CA  TRP   234     150.992  99.749 335.368  1.00107.39           C  
ATOM   1629  C   TRP   234     152.161 100.654 335.142  1.00107.39           C  
ATOM   1630  O   TRP   234     152.129 101.835 335.478  1.00107.39           O  
ATOM   1631  CB  TRP   234     150.430  99.389 333.981  1.00107.39           C  
ATOM   1632  CG  TRP   234     149.783 100.559 333.275  1.00107.39           C  
ATOM   1633  CD1 TRP   234     150.242 101.834 333.124  1.00107.39           C  
ATOM   1634  CD2 TRP   234     148.519 100.501 332.589  1.00107.39           C  
ATOM   1635  CE2 TRP   234     148.276 101.770 332.065  1.00107.39           C  
ATOM   1636  CE3 TRP   234     147.637  99.475 332.409  1.00107.39           C  
ATOM   1637  NE1 TRP   234     149.338 102.579 332.405  1.00107.39           N  
ATOM   1638  CZ2 TRP   234     147.141 102.033 331.353  1.00107.39           C  
ATOM   1639  CZ3 TRP   234     146.493  99.744 331.690  1.00107.39           C  
ATOM   1640  CH2 TRP   234     146.249 100.999 331.173  1.00107.39           C  
ATOM   1641  N   ASP   235     153.276 100.060 334.662  1.00 82.96           N  
ATOM   1642  CA  ASP   235     154.436 100.782 334.225  1.00 82.96           C  
ATOM   1643  C   ASP   235     154.571 100.492 332.750  1.00 82.96           C  
ATOM   1644  O   ASP   235     153.574 100.336 332.048  1.00 82.96           O  
ATOM   1645  CB  ASP   235     155.746 100.368 334.916  1.00 82.96           C  
ATOM   1646  CG  ASP   235     156.757 101.489 334.690  1.00 82.96           C  
ATOM   1647  OD1 ASP   235     156.322 102.604 334.293  1.00 82.96           O  
ATOM   1648  OD2 ASP   235     157.975 101.244 334.897  1.00 82.96           O1-
ATOM   1649  N   ASP   236     155.820 100.470 332.236  1.00 95.81           N  
ATOM   1650  CA  ASP   236     156.107 100.262 330.836  1.00 95.81           C  
ATOM   1651  C   ASP   236     155.958  98.851 330.324  1.00 95.81           C  
ATOM   1652  O   ASP   236     155.442  98.651 329.226  1.00 95.81           O  
ATOM   1653  CB  ASP   236     157.492 100.798 330.419  1.00 95.81           C  
ATOM   1654  CG  ASP   236     158.591 100.115 331.219  1.00 95.81           C  
ATOM   1655  OD1 ASP   236     158.286  99.576 332.316  1.00 95.81           O  
ATOM   1656  OD2 ASP   236     159.757 100.138 330.743  1.00 95.81           O1-
ATOM   1657  N   HIS   237     156.379  97.837 331.104  1.00112.39           N  
ATOM   1658  CA  HIS   237     156.472  96.473 330.645  1.00112.39           C  
ATOM   1659  C   HIS   237     155.142  95.858 330.345  1.00112.39           C  
ATOM   1660  O   HIS   237     155.072  94.841 329.658  1.00112.39           O  
ATOM   1661  CB  HIS   237     157.305  95.581 331.579  1.00112.39           C  
ATOM   1662  CG  HIS   237     158.760  95.931 331.439  1.00112.39           C  
ATOM   1663  CD2 HIS   237     159.606  96.596 332.274  1.00112.39           C  
ATOM   1664  ND1 HIS   237     159.503  95.627 330.320  1.00112.39           N  
ATOM   1665  CE1 HIS   237     160.750  96.117 330.529  1.00112.39           C  
ATOM   1666  NE2 HIS   237     160.861  96.715 331.702  1.00112.39           N  
ATOM   1667  N   GLU   238     154.051  96.401 330.905  1.00124.70           N  
ATOM   1668  CA  GLU   238     152.770  95.877 330.540  1.00124.70           C  
ATOM   1669  C   GLU   238     152.600  96.043 329.048  1.00124.70           C  
ATOM   1670  O   GLU   238     151.860  95.273 328.432  1.00124.70           O  
ATOM   1671  CB  GLU   238     151.597  96.589 331.242  1.00124.70           C  
ATOM   1672  CG  GLU   238     151.348  96.124 332.682  1.00124.70           C  
ATOM   1673  CD  GLU   238     152.362  96.752 333.631  1.00124.70           C  
ATOM   1674  OE1 GLU   238     153.261  97.494 333.154  1.00124.70           O  
ATOM   1675  OE2 GLU   238     152.243  96.496 334.859  1.00124.70           O1-
ATOM   1676  N   VAL   239     153.071  97.168 328.456  1.00118.34           N  
ATOM   1677  CA  VAL   239     153.089  97.258 327.009  1.00118.34           C  
ATOM   1678  C   VAL   239     154.414  96.880 326.382  1.00118.34           C  
ATOM   1679  O   VAL   239     154.539  95.872 325.691  1.00118.34           O  
ATOM   1680  CB  VAL   239     152.748  98.631 326.514  1.00118.34           C  
ATOM   1681  CG1 VAL   239     152.798  98.625 324.976  1.00118.34           C  
ATOM   1682  CG2 VAL   239     151.390  99.035 327.105  1.00118.34           C  
ATOM   1683  N   GLN   240     155.467  97.692 326.664  1.00 97.39           N  
ATOM   1684  CA  GLN   240     156.771  97.528 326.070  1.00 97.39           C  
ATOM   1685  C   GLN   240     157.716  98.475 326.752  1.00 97.39           C  
ATOM   1686  O   GLN   240     157.329  99.562 327.179  1.00 97.39           O  
ATOM   1687  CB  GLN   240     156.813  97.844 324.564  1.00 97.39           C  
ATOM   1688  CG  GLN   240     158.132  97.445 323.900  1.00 97.39           C  
ATOM   1689  CD  GLN   240     157.985  97.681 322.405  1.00 97.39           C  
ATOM   1690  NE2 GLN   240     158.199  96.609 321.597  1.00 97.39           N  
ATOM   1691  OE1 GLN   240     157.671  98.786 321.966  1.00 97.39           O  
ATOM   1692  N   ASN   241     159.008  98.096 326.812  1.00 84.13           N  
ATOM   1693  CA  ASN   241     160.002  98.826 327.552  1.00 84.13           C  
ATOM   1694  C   ASN   241     160.071 100.272 327.129  1.00 84.13           C  
ATOM   1695  O   ASN   241     160.107 100.602 325.944  1.00 84.13           O  
ATOM   1696  CB  ASN   241     161.410  98.215 327.424  1.00 84.13           C  
ATOM   1697  CG  ASN   241     162.346  98.917 328.398  1.00 84.13           C  
ATOM   1698  ND2 ASN   241     163.475  99.457 327.866  1.00 84.13           N  
ATOM   1699  OD1 ASN   241     162.085  98.980 329.599  1.00 84.13           O  
ATOM   1700  N   ASP   242     160.051 101.158 328.152  1.00178.09           N  
ATOM   1701  CA  ASP   242     160.144 102.596 328.155  1.00178.09           C  
ATOM   1702  C   ASP   242     159.368 103.273 327.076  1.00178.09           C  
ATOM   1703  O   ASP   242     159.872 104.160 326.387  1.00178.09           O  
ATOM   1704  CB  ASP   242     161.544 103.221 328.360  1.00178.09           C  
ATOM   1705  CG  ASP   242     162.500 102.900 327.237  1.00178.09           C  
ATOM   1706  OD1 ASP   242     162.539 101.717 326.811  1.00178.09           O  
ATOM   1707  OD2 ASP   242     163.213 103.840 326.796  1.00178.09           O1-
ATOM   1708  N   TYR   243     158.083 102.904 326.940  1.00210.22           N  
ATOM   1709  CA  TYR   243     157.254 103.573 325.983  1.00210.22           C  
ATOM   1710  C   TYR   243     156.778 104.843 326.618  1.00210.22           C  
ATOM   1711  O   TYR   243     156.712 104.953 327.840  1.00210.22           O  
ATOM   1712  CB  TYR   243     156.050 102.753 325.461  1.00210.22           C  
ATOM   1713  CG  TYR   243     154.908 102.665 326.423  1.00210.22           C  
ATOM   1714  CD1 TYR   243     154.843 101.679 327.381  1.00210.22           C  
ATOM   1715  CD2 TYR   243     153.878 103.577 326.348  1.00210.22           C  
ATOM   1716  CE1 TYR   243     153.771 101.610 328.244  1.00210.22           C  
ATOM   1717  CE2 TYR   243     152.805 103.514 327.204  1.00210.22           C  
ATOM   1718  CZ  TYR   243     152.751 102.528 328.158  1.00210.22           C  
ATOM   1719  OH  TYR   243     151.649 102.459 329.039  1.00210.22           O  
ATOM   1720  N   ALA   244     156.559 105.895 325.809  1.00102.13           N  
ATOM   1721  CA  ALA   244     156.038 107.100 326.390  1.00102.13           C  
ATOM   1722  C   ALA   244     154.822 107.485 325.619  1.00102.13           C  
ATOM   1723  O   ALA   244     154.925 107.915 324.472  1.00102.13           O  
ATOM   1724  CB  ALA   244     157.018 108.282 326.316  1.00102.13           C  
ATOM   1725  N   ALA   245     153.628 107.371 326.235  1.00226.03           N  
ATOM   1726  CA  ALA   245     152.481 107.757 325.476  1.00226.03           C  
ATOM   1727  C   ALA   245     152.420 106.811 324.313  1.00226.03           C  
ATOM   1728  O   ALA   245     152.411 105.591 324.475  1.00226.03           O  
ATOM   1729  CB  ALA   245     152.547 109.201 324.945  1.00226.03           C  
ATOM   1730  N   GLY   246     152.239 107.387 323.112  1.00 94.69           N  
ATOM   1731  CA  GLY   246     152.191 106.747 321.830  1.00 94.69           C  
ATOM   1732  C   GLY   246     153.532 106.274 321.326  1.00 94.69           C  
ATOM   1733  O   GLY   246     153.577 105.404 320.459  1.00 94.69           O  
ATOM   1734  N   GLN   247     154.658 106.885 321.754  1.00115.80           N  
ATOM   1735  CA  GLN   247     155.905 106.531 321.126  1.00115.80           C  
ATOM   1736  C   GLN   247     156.624 105.413 321.818  1.00115.80           C  
ATOM   1737  O   GLN   247     156.830 105.428 323.031  1.00115.80           O  
ATOM   1738  CB  GLN   247     156.894 107.698 320.986  1.00115.80           C  
ATOM   1739  CG  GLN   247     157.410 108.245 322.315  1.00115.80           C  
ATOM   1740  CD  GLN   247     158.364 109.377 321.976  1.00115.80           C  
ATOM   1741  NE2 GLN   247     157.802 110.532 321.535  1.00115.80           N  
ATOM   1742  OE1 GLN   247     159.581 109.236 322.096  1.00115.80           O  
ATOM   1743  N   ALA   248     157.034 104.404 321.017  1.00 39.95           N  
ATOM   1744  CA  ALA   248     157.773 103.263 321.481  1.00 39.95           C  
ATOM   1745  C   ALA   248     159.222 103.625 321.488  1.00 39.95           C  
ATOM   1746  O   ALA   248     159.627 104.625 320.898  1.00 39.95           O  
ATOM   1747  CB  ALA   248     157.607 102.021 320.589  1.00 39.95           C  
ATOM   1748  N   GLY   249     160.047 102.808 322.172  1.00 31.34           N  
ATOM   1749  CA  GLY   249     161.444 103.105 322.283  1.00 31.34           C  
ATOM   1750  C   GLY   249     162.178 102.641 321.065  1.00 31.34           C  
ATOM   1751  O   GLY   249     161.614 102.022 320.164  1.00 31.34           O  
ATOM   1752  N   ASP   250     163.486 102.962 321.034  1.00 83.83           N  
ATOM   1753  CA  ASP   250     164.425 102.574 320.021  1.00 83.83           C  
ATOM   1754  C   ASP   250     163.952 102.958 318.655  1.00 83.83           C  
ATOM   1755  O   ASP   250     164.107 102.196 317.702  1.00 83.83           O  
ATOM   1756  CB  ASP   250     164.744 101.067 320.039  1.00 83.83           C  
ATOM   1757  CG  ASP   250     165.977 100.837 319.173  1.00 83.83           C  
ATOM   1758  OD1 ASP   250     166.468 101.832 318.575  1.00 83.83           O  
ATOM   1759  OD2 ASP   250     166.445  99.669 319.100  1.00 83.83           O1-
ATOM   1760  N   GLY   251     163.358 104.156 318.513  1.00 31.70           N  
ATOM   1761  CA  GLY   251     162.993 104.595 317.197  1.00 31.70           C  
ATOM   1762  C   GLY   251     162.018 103.620 316.642  1.00 31.70           C  
ATOM   1763  O   GLY   251     161.979 103.380 315.436  1.00 31.70           O  
ATOM   1764  N   ARG   252     161.192 103.030 317.519  1.00184.70           N  
ATOM   1765  CA  ARG   252     160.242 102.081 317.044  1.00184.70           C  
ATOM   1766  C   ARG   252     159.326 102.775 316.112  1.00184.70           C  
ATOM   1767  O   ARG   252     158.890 102.140 315.163  1.00184.70           O  
ATOM   1768  CB  ARG   252     159.397 101.400 318.137  1.00184.70           C  
ATOM   1769  CG  ARG   252     160.105 100.205 318.780  1.00184.70           C  
ATOM   1770  CD  ARG   252     159.230  99.396 319.738  1.00184.70           C  
ATOM   1771  NE  ARG   252     160.063  98.270 320.246  1.00184.70           N  
ATOM   1772  CZ  ARG   252     160.885  98.460 321.319  1.00184.70           C  
ATOM   1773  NH1 ARG   252     160.937  99.681 321.931  1.00184.70           N1+
ATOM   1774  NH2 ARG   252     161.656  97.433 321.779  1.00184.70           N  
ATOM   1775  N   PRO   253     158.965 104.010 316.286  1.00115.80           N  
ATOM   1776  CA  PRO   253     158.142 104.595 315.275  1.00115.80           C  
ATOM   1777  C   PRO   253     158.977 104.634 314.039  1.00115.80           C  
ATOM   1778  O   PRO   253     160.041 105.248 314.062  1.00115.80           O  
ATOM   1779  CB  PRO   253     157.676 105.942 315.835  1.00115.80           C  
ATOM   1780  CG  PRO   253     158.418 106.086 317.184  1.00115.80           C  
ATOM   1781  CD  PRO   253     158.771 104.640 317.577  1.00115.80           C  
ATOM   1782  N   LEU   254     158.519 103.986 312.952  1.00277.39           N  
ATOM   1783  CA  LEU   254     159.353 103.941 311.791  1.00277.39           C  
ATOM   1784  C   LEU   254     158.570 103.280 310.700  1.00277.39           C  
ATOM   1785  O   LEU   254     157.480 103.717 310.335  1.00277.39           O  
ATOM   1786  CB  LEU   254     160.651 103.139 312.019  1.00277.39           C  
ATOM   1787  CG  LEU   254     161.666 103.222 310.859  1.00277.39           C  
ATOM   1788  CD1 LEU   254     162.181 104.657 310.673  1.00277.39           C  
ATOM   1789  CD2 LEU   254     162.800 102.198 311.031  1.00277.39           C  
ATOM   1790  N   GLY   255     159.144 102.190 310.152  1.00131.96           N  
ATOM   1791  CA  GLY   255     158.591 101.440 309.064  1.00131.96           C  
ATOM   1792  C   GLY   255     157.862 100.271 309.638  1.00131.96           C  
ATOM   1793  O   GLY   255     156.713 100.396 310.060  1.00131.96           O  
ATOM   1794  N   LEU   256     158.518  99.091 309.653  1.00105.83           N  
ATOM   1795  CA  LEU   256     157.876  97.903 310.137  1.00105.83           C  
ATOM   1796  C   LEU   256     157.440  98.205 311.530  1.00105.83           C  
ATOM   1797  O   LEU   256     156.295  97.958 311.905  1.00105.83           O  
ATOM   1798  CB  LEU   256     158.836  96.703 310.227  1.00105.83           C  
ATOM   1799  CG  LEU   256     159.469  96.287 308.885  1.00105.83           C  
ATOM   1800  CD1 LEU   256     158.408  95.791 307.891  1.00105.83           C  
ATOM   1801  CD2 LEU   256     160.359  97.402 308.314  1.00105.83           C  
ATOM   1802  N   ASN   257     158.353  98.769 312.336  1.00163.55           N  
ATOM   1803  CA  ASN   257     157.962  99.192 313.642  1.00163.55           C  
ATOM   1804  C   ASN   257     157.465 100.580 313.444  1.00163.55           C  
ATOM   1805  O   ASN   257     157.804 101.222 312.451  1.00163.55           O  
ATOM   1806  CB  ASN   257     159.123  99.270 314.647  1.00163.55           C  
ATOM   1807  CG  ASN   257     159.610  97.859 314.936  1.00163.55           C  
ATOM   1808  ND2 ASN   257     160.772  97.751 315.634  1.00163.55           N  
ATOM   1809  OD1 ASN   257     158.970  96.877 314.560  1.00163.55           O  
ATOM   1810  N   ALA   258     156.628 101.090 314.366  1.00113.04           N  
ATOM   1811  CA  ALA   258     156.214 102.446 314.178  1.00113.04           C  
ATOM   1812  C   ALA   258     155.297 102.828 315.286  1.00113.04           C  
ATOM   1813  O   ALA   258     154.908 102.001 316.110  1.00113.04           O  
ATOM   1814  CB  ALA   258     155.456 102.676 312.860  1.00113.04           C  
ATOM   1815  N   SER   259     154.965 104.130 315.344  1.00 73.39           N  
ATOM   1816  CA  SER   259     154.040 104.614 316.320  1.00 73.39           C  
ATOM   1817  C   SER   259     152.715 104.011 315.989  1.00 73.39           C  
ATOM   1818  O   SER   259     151.947 103.641 316.876  1.00 73.39           O  
ATOM   1819  CB  SER   259     153.864 106.144 316.283  1.00 73.39           C  
ATOM   1820  OG  SER   259     155.068 106.792 316.667  1.00 73.39           O  
ATOM   1821  N   SER   260     152.425 103.875 314.681  1.00 59.26           N  
ATOM   1822  CA  SER   260     151.156 103.357 314.262  1.00 59.26           C  
ATOM   1823  C   SER   260     151.013 101.972 314.798  1.00 59.26           C  
ATOM   1824  O   SER   260     149.966 101.608 315.329  1.00 59.26           O  
ATOM   1825  CB  SER   260     151.017 103.279 312.731  1.00 59.26           C  
ATOM   1826  OG  SER   260     149.741 102.760 312.384  1.00 59.26           O  
ATOM   1827  N   ASP   261     152.082 101.162 314.680  1.00 69.75           N  
ATOM   1828  CA  ASP   261     152.051  99.806 315.142  1.00 69.75           C  
ATOM   1829  C   ASP   261     151.905  99.814 316.630  1.00 69.75           C  
ATOM   1830  O   ASP   261     151.186  98.995 317.200  1.00 69.75           O  
ATOM   1831  CB  ASP   261     153.342  99.036 314.805  1.00 69.75           C  
ATOM   1832  CG  ASP   261     153.140  97.557 315.118  1.00 69.75           C  
ATOM   1833  OD1 ASP   261     152.760  97.231 316.273  1.00 69.75           O  
ATOM   1834  OD2 ASP   261     153.383  96.728 314.199  1.00 69.75           O1-
ATOM   1835  N   PHE   262     152.580 100.768 317.295  1.00 53.63           N  
ATOM   1836  CA  PHE   262     152.599 100.837 318.729  1.00 53.63           C  
ATOM   1837  C   PHE   262     151.220 101.097 319.257  1.00 53.63           C  
ATOM   1838  O   PHE   262     150.838 100.540 320.284  1.00 53.63           O  
ATOM   1839  CB  PHE   262     153.519 101.944 319.273  1.00 53.63           C  
ATOM   1840  CG  PHE   262     153.441 101.887 320.761  1.00 53.63           C  
ATOM   1841  CD1 PHE   262     154.164 100.947 321.457  1.00 53.63           C  
ATOM   1842  CD2 PHE   262     152.652 102.770 321.462  1.00 53.63           C  
ATOM   1843  CE1 PHE   262     154.099 100.884 322.828  1.00 53.63           C  
ATOM   1844  CE2 PHE   262     152.583 102.714 322.836  1.00 53.63           C  
ATOM   1845  CZ  PHE   262     153.307 101.769 323.521  1.00 53.63           C  
ATOM   1846  N   ALA   263     150.441 101.960 318.578  1.00 28.96           N  
ATOM   1847  CA  ALA   263     149.134 102.315 319.060  1.00 28.96           C  
ATOM   1848  C   ALA   263     148.276 101.090 319.125  1.00 28.96           C  
ATOM   1849  O   ALA   263     147.517 100.909 320.075  1.00 28.96           O  
ATOM   1850  CB  ALA   263     148.423 103.335 318.154  1.00 28.96           C  
ATOM   1851  N   ALA   264     148.360 100.220 318.102  1.00 27.21           N  
ATOM   1852  CA  ALA   264     147.581  99.015 318.085  1.00 27.21           C  
ATOM   1853  C   ALA   264     148.028  98.149 319.222  1.00 27.21           C  
ATOM   1854  O   ALA   264     147.221  97.505 319.889  1.00 27.21           O  
ATOM   1855  CB  ALA   264     147.759  98.208 316.788  1.00 27.21           C  
ATOM   1856  N   ARG   265     149.349  98.119 319.464  1.00 75.10           N  
ATOM   1857  CA  ARG   265     149.955  97.307 320.479  1.00 75.10           C  
ATOM   1858  C   ARG   265     149.447  97.746 321.824  1.00 75.10           C  
ATOM   1859  O   ARG   265     149.153  96.917 322.684  1.00 75.10           O  
ATOM   1860  CB  ARG   265     151.485  97.474 320.456  1.00 75.10           C  
ATOM   1861  CG  ARG   265     152.298  96.336 321.077  1.00 75.10           C  
ATOM   1862  CD  ARG   265     153.797  96.540 320.839  1.00 75.10           C  
ATOM   1863  NE  ARG   265     154.508  95.240 321.002  1.00 75.10           N  
ATOM   1864  CZ  ARG   265     155.272  95.006 322.108  1.00 75.10           C  
ATOM   1865  NH1 ARG   265     155.270  95.902 323.134  1.00 75.10           N1+
ATOM   1866  NH2 ARG   265     156.058  93.893 322.180  1.00 75.10           N  
ATOM   1867  N   ARG   266     149.336  99.071 322.044  1.00139.42           N  
ATOM   1868  CA  ARG   266     148.897  99.587 323.310  1.00139.42           C  
ATOM   1869  C   ARG   266     147.476  99.188 323.558  1.00139.42           C  
ATOM   1870  O   ARG   266     147.101  98.873 324.685  1.00139.42           O  
ATOM   1871  CB  ARG   266     148.966 101.119 323.432  1.00139.42           C  
ATOM   1872  CG  ARG   266     148.485 101.586 324.808  1.00139.42           C  
ATOM   1873  CD  ARG   266     148.080 103.058 324.886  1.00139.42           C  
ATOM   1874  NE  ARG   266     149.277 103.877 325.197  1.00139.42           N  
ATOM   1875  CZ  ARG   266     149.095 105.199 325.479  1.00139.42           C  
ATOM   1876  NH1 ARG   266     147.848 105.747 325.397  1.00139.42           N1+
ATOM   1877  NH2 ARG   266     150.156 105.971 325.854  1.00139.42           N  
ATOM   1878  N   ALA   267     146.636  99.209 322.507  1.00 39.51           N  
ATOM   1879  CA  ALA   267     145.254  98.864 322.657  1.00 39.51           C  
ATOM   1880  C   ALA   267     145.159  97.437 323.108  1.00 39.51           C  
ATOM   1881  O   ALA   267     144.369  97.111 323.992  1.00 39.51           O  
ATOM   1882  CB  ALA   267     144.479  98.976 321.337  1.00 39.51           C  
ATOM   1883  N   ALA   268     145.962  96.541 322.500  1.00 40.02           N  
ATOM   1884  CA  ALA   268     145.927  95.143 322.830  1.00 40.02           C  
ATOM   1885  C   ALA   268     146.374  94.928 324.249  1.00 40.02           C  
ATOM   1886  O   ALA   268     145.764  94.157 324.990  1.00 40.02           O  
ATOM   1887  CB  ALA   268     146.842  94.302 321.926  1.00 40.02           C  
ATOM   1888  N   ALA   269     147.466  95.604 324.658  1.00 43.32           N  
ATOM   1889  CA  ALA   269     148.043  95.453 325.967  1.00 43.32           C  
ATOM   1890  C   ALA   269     147.098  95.937 327.028  1.00 43.32           C  
ATOM   1891  O   ALA   269     146.936  95.293 328.063  1.00 43.32           O  
ATOM   1892  CB  ALA   269     149.356  96.238 326.127  1.00 43.32           C  
ATOM   1893  N   TYR   270     146.454  97.094 326.794  1.00102.52           N  
ATOM   1894  CA  TYR   270     145.544  97.693 327.733  1.00102.52           C  
ATOM   1895  C   TYR   270     144.353  96.803 327.938  1.00102.52           C  
ATOM   1896  O   TYR   270     143.886  96.636 329.064  1.00102.52           O  
ATOM   1897  CB  TYR   270     145.069  99.085 327.267  1.00102.52           C  
ATOM   1898  CG  TYR   270     146.123 100.094 327.599  1.00102.52           C  
ATOM   1899  CD1 TYR   270     147.462  99.816 327.437  1.00102.52           C  
ATOM   1900  CD2 TYR   270     145.767 101.356 328.022  1.00102.52           C  
ATOM   1901  CE1 TYR   270     148.421 100.757 327.735  1.00102.52           C  
ATOM   1902  CE2 TYR   270     146.720 102.304 328.318  1.00102.52           C  
ATOM   1903  CZ  TYR   270     148.053 102.005 328.180  1.00102.52           C  
ATOM   1904  OH  TYR   270     149.034 102.973 328.483  1.00102.52           O  
ATOM   1905  N   GLN   271     143.817  96.215 326.851  1.00 48.84           N  
ATOM   1906  CA  GLN   271     142.661  95.371 326.974  1.00 48.84           C  
ATOM   1907  C   GLN   271     143.005  94.150 327.777  1.00 48.84           C  
ATOM   1908  O   GLN   271     142.239  93.735 328.645  1.00 48.84           O  
ATOM   1909  CB  GLN   271     142.102  94.890 325.622  1.00 48.84           C  
ATOM   1910  CG  GLN   271     140.870  93.992 325.770  1.00 48.84           C  
ATOM   1911  CD  GLN   271     140.354  93.651 324.380  1.00 48.84           C  
ATOM   1912  NE2 GLN   271     139.615  92.514 324.270  1.00 48.84           N  
ATOM   1913  OE1 GLN   271     140.596  94.380 323.419  1.00 48.84           O  
ATOM   1914  N   ALA   272     144.182  93.550 327.519  1.00 42.91           N  
ATOM   1915  CA  ALA   272     144.586  92.346 328.192  1.00 42.91           C  
ATOM   1916  C   ALA   272     144.735  92.625 329.657  1.00 42.91           C  
ATOM   1917  O   ALA   272     144.431  91.775 330.492  1.00 42.91           O  
ATOM   1918  CB  ALA   272     145.929  91.800 327.681  1.00 42.91           C  
ATOM   1919  N   TYR   273     145.246  93.824 329.996  1.00 69.24           N  
ATOM   1920  CA  TYR   273     145.473  94.233 331.355  1.00 69.24           C  
ATOM   1921  C   TYR   273     144.150  94.298 332.059  1.00 69.24           C  
ATOM   1922  O   TYR   273     143.979  93.738 333.140  1.00 69.24           O  
ATOM   1923  CB  TYR   273     146.106  95.638 331.378  1.00 69.24           C  
ATOM   1924  CG  TYR   273     146.517  96.049 332.751  1.00 69.24           C  
ATOM   1925  CD1 TYR   273     147.714  95.617 333.274  1.00 69.24           C  
ATOM   1926  CD2 TYR   273     145.727  96.890 333.501  1.00 69.24           C  
ATOM   1927  CE1 TYR   273     148.109  96.004 334.533  1.00 69.24           C  
ATOM   1928  CE2 TYR   273     146.117  97.282 334.760  1.00 69.24           C  
ATOM   1929  CZ  TYR   273     147.310  96.839 335.278  1.00 69.24           C  
ATOM   1930  OH  TYR   273     147.713  97.239 336.569  1.00 69.24           O  
ATOM   1931  N   TYR   274     143.155  94.947 331.426  1.00 57.43           N  
ATOM   1932  CA  TYR   274     141.860  95.090 332.026  1.00 57.43           C  
ATOM   1933  C   TYR   274     141.278  93.731 332.267  1.00 57.43           C  
ATOM   1934  O   TYR   274     140.732  93.457 333.334  1.00 57.43           O  
ATOM   1935  CB  TYR   274     140.886  95.866 331.120  1.00 57.43           C  
ATOM   1936  CG  TYR   274     139.514  95.777 331.698  1.00 57.43           C  
ATOM   1937  CD1 TYR   274     139.125  96.591 332.736  1.00 57.43           C  
ATOM   1938  CD2 TYR   274     138.609  94.877 331.184  1.00 57.43           C  
ATOM   1939  CE1 TYR   274     137.853  96.502 333.255  1.00 57.43           C  
ATOM   1940  CE2 TYR   274     137.338  94.783 331.698  1.00 57.43           C  
ATOM   1941  CZ  TYR   274     136.959  95.596 332.738  1.00 57.43           C  
ATOM   1942  OH  TYR   274     135.655  95.503 333.269  1.00 57.43           O  
ATOM   1943  N   GLU   275     141.417  92.825 331.288  1.00 93.32           N  
ATOM   1944  CA  GLU   275     140.806  91.528 331.380  1.00 93.32           C  
ATOM   1945  C   GLU   275     141.338  90.783 332.575  1.00 93.32           C  
ATOM   1946  O   GLU   275     140.614  89.997 333.179  1.00 93.32           O  
ATOM   1947  CB  GLU   275     141.033  90.694 330.103  1.00 93.32           C  
ATOM   1948  CG  GLU   275     140.263  91.257 328.898  1.00 93.32           C  
ATOM   1949  CD  GLU   275     140.693  90.548 327.618  1.00 93.32           C  
ATOM   1950  OE1 GLU   275     141.806  89.958 327.604  1.00 93.32           O  
ATOM   1951  OE2 GLU   275     139.911  90.597 326.631  1.00 93.32           O1-
ATOM   1952  N   HIS   276     142.638  90.934 332.889  1.00142.05           N  
ATOM   1953  CA  HIS   276     143.298  90.267 333.982  1.00142.05           C  
ATOM   1954  C   HIS   276     143.270  90.948 335.329  1.00142.05           C  
ATOM   1955  O   HIS   276     143.727  90.343 336.296  1.00142.05           O  
ATOM   1956  CB  HIS   276     144.725  89.833 333.634  1.00142.05           C  
ATOM   1957  CG  HIS   276     144.644  88.723 332.631  1.00142.05           C  
ATOM   1958  CD2 HIS   276     144.647  87.375 332.814  1.00142.05           C  
ATOM   1959  ND1 HIS   276     144.476  88.919 331.277  1.00142.05           N  
ATOM   1960  CE1 HIS   276     144.384  87.688 330.714  1.00142.05           C  
ATOM   1961  NE2 HIS   276     144.482  86.720 331.606  1.00142.05           N  
ATOM   1962  N   MET   277     142.861  92.232 335.443  1.00137.01           N  
ATOM   1963  CA  MET   277     142.962  92.907 336.724  1.00137.01           C  
ATOM   1964  C   MET   277     141.629  93.306 337.295  1.00137.01           C  
ATOM   1965  O   MET   277     140.679  93.604 336.573  1.00137.01           O  
ATOM   1966  CB  MET   277     143.836  94.174 336.688  1.00137.01           C  
ATOM   1967  CG  MET   277     145.326  93.896 336.892  1.00137.01           C  
ATOM   1968  SD  MET   277     146.141  92.902 335.615  1.00137.01           S  
ATOM   1969  CE  MET   277     147.770  92.943 336.414  1.00137.01           C  
ATOM   1970  N   PRO   278     141.529  93.262 338.613  1.00127.10           N  
ATOM   1971  CA  PRO   278     140.319  93.639 339.306  1.00127.10           C  
ATOM   1972  C   PRO   278     140.103  95.121 339.286  1.00127.10           C  
ATOM   1973  O   PRO   278     140.361  95.766 340.303  1.00127.10           O  
ATOM   1974  CB  PRO   278     140.447  93.065 340.717  1.00127.10           C  
ATOM   1975  CG  PRO   278     141.955  92.792 340.883  1.00127.10           C  
ATOM   1976  CD  PRO   278     142.435  92.500 339.451  1.00127.10           C  
ATOM   1977  N   LEU   279     139.518  95.655 338.197  1.00 65.21           N  
ATOM   1978  CA  LEU   279     139.330  97.069 338.058  1.00 65.21           C  
ATOM   1979  C   LEU   279     137.866  97.318 337.856  1.00 65.21           C  
ATOM   1980  O   LEU   279     137.117  96.421 337.472  1.00 65.21           O  
ATOM   1981  CB  LEU   279     140.061  97.654 336.834  1.00 65.21           C  
ATOM   1982  CG  LEU   279     141.598  97.562 336.909  1.00 65.21           C  
ATOM   1983  CD1 LEU   279     142.252  98.160 335.653  1.00 65.21           C  
ATOM   1984  CD2 LEU   279     142.139  98.201 338.198  1.00 65.21           C  
ATOM   1985  N   ARG   280     137.423  98.558 338.136  1.00 51.25           N  
ATOM   1986  CA  ARG   280     136.046  98.930 337.977  1.00 51.25           C  
ATOM   1987  C   ARG   280     135.786  99.224 336.526  1.00 51.25           C  
ATOM   1988  O   ARG   280     136.704  99.301 335.713  1.00 51.25           O  
ATOM   1989  CB  ARG   280     135.632 100.148 338.820  1.00 51.25           C  
ATOM   1990  CG  ARG   280     135.675  99.852 340.320  1.00 51.25           C  
ATOM   1991  CD  ARG   280     135.276 101.033 341.203  1.00 51.25           C  
ATOM   1992  NE  ARG   280     135.381 100.580 342.620  1.00 51.25           N  
ATOM   1993  CZ  ARG   280     134.306 100.008 343.237  1.00 51.25           C  
ATOM   1994  NH1 ARG   280     133.128  99.873 342.563  1.00 51.25           N1+
ATOM   1995  NH2 ARG   280     134.410  99.574 344.527  1.00 51.25           N  
ATOM   1996  N   ALA   281     134.496  99.393 336.178  1.00 39.93           N  
ATOM   1997  CA  ALA   281     134.017  99.567 334.833  1.00 39.93           C  
ATOM   1998  C   ALA   281     134.597 100.791 334.184  1.00 39.93           C  
ATOM   1999  O   ALA   281     134.867 100.783 332.984  1.00 39.93           O  
ATOM   2000  CB  ALA   281     132.485  99.701 334.766  1.00 39.93           C  
ATOM   2001  N   SER   282     134.802 101.883 334.941  1.00 37.76           N  
ATOM   2002  CA  SER   282     135.280 103.104 334.347  1.00 37.76           C  
ATOM   2003  C   SER   282     136.609 102.852 333.697  1.00 37.76           C  
ATOM   2004  O   SER   282     136.996 103.534 332.750  1.00 37.76           O  
ATOM   2005  CB  SER   282     135.466 104.228 335.382  1.00 37.76           C  
ATOM   2006  OG  SER   282     136.444 103.853 336.340  1.00 37.76           O  
ATOM   2007  N   ALA   283     137.337 101.853 334.217  1.00 72.48           N  
ATOM   2008  CA  ALA   283     138.635 101.403 333.799  1.00 72.48           C  
ATOM   2009  C   ALA   283     138.605 100.776 332.433  1.00 72.48           C  
ATOM   2010  O   ALA   283     139.656 100.601 331.816  1.00 72.48           O  
ATOM   2011  CB  ALA   283     139.247 100.376 334.768  1.00 72.48           C  
ATOM   2012  N   LEU   284     137.427 100.313 331.964  1.00 56.95           N  
ATOM   2013  CA  LEU   284     137.369  99.623 330.703  1.00 56.95           C  
ATOM   2014  C   LEU   284     138.005 100.467 329.639  1.00 56.95           C  
ATOM   2015  O   LEU   284     137.783 101.673 329.557  1.00 56.95           O  
ATOM   2016  CB  LEU   284     135.940  99.270 330.256  1.00 56.95           C  
ATOM   2017  CG  LEU   284     135.888  98.509 328.919  1.00 56.95           C  
ATOM   2018  CD1 LEU   284     136.592  97.146 329.030  1.00 56.95           C  
ATOM   2019  CD2 LEU   284     134.446  98.388 328.404  1.00 56.95           C  
ATOM   2020  N   GLY   285     138.828  99.817 328.788  1.00 37.68           N  
ATOM   2021  CA  GLY   285     139.584 100.499 327.778  1.00 37.68           C  
ATOM   2022  C   GLY   285     138.647 101.062 326.778  1.00 37.68           C  
ATOM   2023  O   GLY   285     137.561 100.532 326.555  1.00 37.68           O  
ATOM   2024  N   GLY   286     139.113 102.126 326.101  1.00 86.67           N  
ATOM   2025  CA  GLY   286     138.305 102.908 325.223  1.00 86.67           C  
ATOM   2026  C   GLY   286     137.740 102.085 324.121  1.00 86.67           C  
ATOM   2027  O   GLY   286     138.346 101.120 323.657  1.00 86.67           O  
ATOM   2028  N   ALA   287     136.534 102.492 323.686  1.00245.49           N  
ATOM   2029  CA  ALA   287     135.835 101.879 322.603  1.00245.49           C  
ATOM   2030  C   ALA   287     134.710 102.802 322.281  1.00245.49           C  
ATOM   2031  O   ALA   287     134.360 103.661 323.087  1.00245.49           O  
ATOM   2032  CB  ALA   287     135.198 100.540 322.973  1.00245.49           C  
ATOM   2033  N   LEU   288     134.116 102.668 321.081  1.00148.86           N  
ATOM   2034  CA  LEU   288     133.012 103.532 320.798  1.00148.86           C  
ATOM   2035  C   LEU   288     131.971 103.182 321.808  1.00148.86           C  
ATOM   2036  O   LEU   288     131.429 104.047 322.493  1.00148.86           O  
ATOM   2037  CB  LEU   288     132.413 103.296 319.400  1.00148.86           C  
ATOM   2038  CG  LEU   288     133.411 103.554 318.253  1.00148.86           C  
ATOM   2039  CD1 LEU   288     133.866 105.021 318.225  1.00148.86           C  
ATOM   2040  CD2 LEU   288     134.583 102.560 318.294  1.00148.86           C  
ATOM   2041  N   ALA   289     131.689 101.870 321.930  1.00279.92           N  
ATOM   2042  CA  ALA   289     130.783 101.371 322.920  1.00279.92           C  
ATOM   2043  C   ALA   289     130.534  99.939 322.576  1.00279.92           C  
ATOM   2044  O   ALA   289     130.443  99.586 321.401  1.00279.92           O  
ATOM   2045  CB  ALA   289     129.422 102.086 322.935  1.00279.92           C  
ATOM   2046  N   GLY   290     130.425  99.069 323.596  1.00 55.22           N  
ATOM   2047  CA  GLY   290     130.153  97.689 323.319  1.00 55.22           C  
ATOM   2048  C   GLY   290     131.268  97.193 322.464  1.00 55.22           C  
ATOM   2049  O   GLY   290     131.111  96.232 321.710  1.00 55.22           O  
ATOM   2050  N   VAL   291     132.438  97.849 322.565  1.00 73.18           N  
ATOM   2051  CA  VAL   291     133.554  97.493 321.740  1.00 73.18           C  
ATOM   2052  C   VAL   291     134.754  97.654 322.628  1.00 73.18           C  
ATOM   2053  O   VAL   291     134.617  97.995 323.802  1.00 73.18           O  
ATOM   2054  CB  VAL   291     133.652  98.411 320.543  1.00 73.18           C  
ATOM   2055  CG1 VAL   291     134.843  98.048 319.638  1.00 73.18           C  
ATOM   2056  CG2 VAL   291     132.304  98.350 319.808  1.00 73.18           C  
ATOM   2057  N   ALA   292     135.961  97.361 322.112  1.00209.92           N  
ATOM   2058  CA  ALA   292     137.163  97.530 322.868  1.00209.92           C  
ATOM   2059  C   ALA   292     138.240  97.791 321.868  1.00209.92           C  
ATOM   2060  O   ALA   292     137.977  97.859 320.668  1.00209.92           O  
ATOM   2061  CB  ALA   292     137.578  96.281 323.665  1.00209.92           C  
ATOM   2062  N   GLY   293     139.488  97.972 322.340  1.00 81.93           N  
ATOM   2063  CA  GLY   293     140.552  98.158 321.403  1.00 81.93           C  
ATOM   2064  C   GLY   293     141.027  99.576 321.389  1.00 81.93           C  
ATOM   2065  O   GLY   293     141.982  99.890 320.681  1.00 81.93           O  
ATOM   2066  N   ALA   294     140.387 100.497 322.133  1.00212.34           N  
ATOM   2067  CA  ALA   294     140.985 101.796 322.099  1.00212.34           C  
ATOM   2068  C   ALA   294     142.222 101.785 322.943  1.00212.34           C  
ATOM   2069  O   ALA   294     142.364 100.998 323.878  1.00212.34           O  
ATOM   2070  CB  ALA   294     140.096 102.948 322.593  1.00212.34           C  
ATOM   2071  N   ALA   295     143.168 102.665 322.571  1.00 90.60           N  
ATOM   2072  CA  ALA   295     144.439 102.881 323.195  1.00 90.60           C  
ATOM   2073  C   ALA   295     144.268 103.481 324.562  1.00 90.60           C  
ATOM   2074  O   ALA   295     145.140 103.340 325.418  1.00 90.60           O  
ATOM   2075  CB  ALA   295     145.342 103.834 322.393  1.00 90.60           C  
ATOM   2076  N   ASP   296     143.186 104.248 324.789  1.00 58.82           N  
ATOM   2077  CA  ASP   296     143.050 104.948 326.040  1.00 58.82           C  
ATOM   2078  C   ASP   296     142.334 104.139 327.082  1.00 58.82           C  
ATOM   2079  O   ASP   296     141.418 103.374 326.780  1.00 58.82           O  
ATOM   2080  CB  ASP   296     142.297 106.284 325.911  1.00 58.82           C  
ATOM   2081  CG  ASP   296     143.176 107.246 325.124  1.00 58.82           C  
ATOM   2082  OD1 ASP   296     144.357 106.894 324.863  1.00 58.82           O  
ATOM   2083  OD2 ASP   296     142.677 108.351 324.778  1.00 58.82           O1-
ATOM   2084  N   VAL   297     142.773 104.288 328.358  1.00 53.59           N  
ATOM   2085  CA  VAL   297     142.135 103.642 329.479  1.00 53.59           C  
ATOM   2086  C   VAL   297     142.353 104.500 330.700  1.00 53.59           C  
ATOM   2087  O   VAL   297     143.447 105.021 330.910  1.00 53.59           O  
ATOM   2088  CB  VAL   297     142.701 102.286 329.784  1.00 53.59           C  
ATOM   2089  CG1 VAL   297     142.035 101.754 331.065  1.00 53.59           C  
ATOM   2090  CG2 VAL   297     142.496 101.385 328.554  1.00 53.59           C  
ATOM   2091  N   ARG   298     141.324 104.643 331.569  1.00168.36           N  
ATOM   2092  CA  ARG   298     141.466 105.515 332.710  1.00168.36           C  
ATOM   2093  C   ARG   298     141.884 104.723 333.914  1.00168.36           C  
ATOM   2094  O   ARG   298     141.051 104.127 334.597  1.00168.36           O  
ATOM   2095  CB  ARG   298     140.169 106.258 333.076  1.00168.36           C  
ATOM   2096  CG  ARG   298     139.706 107.235 331.995  1.00168.36           C  
ATOM   2097  CD  ARG   298     138.463 108.041 332.379  1.00168.36           C  
ATOM   2098  NE  ARG   298     138.872 109.022 333.422  1.00168.36           N  
ATOM   2099  CZ  ARG   298     138.289 110.256 333.465  1.00168.36           C  
ATOM   2100  NH1 ARG   298     137.344 110.597 332.541  1.00168.36           N1+
ATOM   2101  NH2 ARG   298     138.653 111.150 334.430  1.00168.36           N  
ATOM   2102  N   LEU   299     143.213 104.612 334.126  1.00106.67           N  
ATOM   2103  CA  LEU   299     143.806 103.953 335.260  1.00106.67           C  
ATOM   2104  C   LEU   299     143.980 104.822 336.488  1.00106.67           C  
ATOM   2105  O   LEU   299     143.797 104.355 337.612  1.00106.67           O  
ATOM   2106  CB  LEU   299     145.157 103.310 334.896  1.00106.67           C  
ATOM   2107  CG  LEU   299     145.733 102.388 335.985  1.00106.67           C  
ATOM   2108  CD1 LEU   299     144.746 101.258 336.330  1.00106.67           C  
ATOM   2109  CD2 LEU   299     147.109 101.839 335.571  1.00106.67           C  
ATOM   2110  N   TYR   300     144.358 106.113 336.336  1.00 79.79           N  
ATOM   2111  CA  TYR   300     144.662 106.867 337.528  1.00 79.79           C  
ATOM   2112  C   TYR   300     143.409 107.117 338.305  1.00 79.79           C  
ATOM   2113  O   TYR   300     142.352 107.384 337.736  1.00 79.79           O  
ATOM   2114  CB  TYR   300     145.447 108.182 337.315  1.00 79.79           C  
ATOM   2115  CG  TYR   300     144.667 109.214 336.573  1.00 79.79           C  
ATOM   2116  CD1 TYR   300     143.794 110.047 337.238  1.00 79.79           C  
ATOM   2117  CD2 TYR   300     144.831 109.367 335.216  1.00 79.79           C  
ATOM   2118  CE1 TYR   300     143.085 111.008 336.556  1.00 79.79           C  
ATOM   2119  CE2 TYR   300     144.126 110.326 334.529  1.00 79.79           C  
ATOM   2120  CZ  TYR   300     143.250 111.147 335.198  1.00 79.79           C  
ATOM   2121  OH  TYR   300     142.526 112.132 334.494  1.00 79.79           O  
ATOM   2122  N   GLY   301     143.498 106.985 339.650  1.00 23.50           N  
ATOM   2123  CA  GLY   301     142.334 107.155 340.474  1.00 23.50           C  
ATOM   2124  C   GLY   301     142.755 107.474 341.877  1.00 23.50           C  
ATOM   2125  O   GLY   301     143.933 107.391 342.223  1.00 23.50           O  
ATOM   2126  N   ARG   302     141.775 107.844 342.734  1.00134.08           N  
ATOM   2127  CA  ARG   302     142.095 108.224 344.081  1.00134.08           C  
ATOM   2128  C   ARG   302     141.102 107.639 345.042  1.00134.08           C  
ATOM   2129  O   ARG   302     139.953 107.373 344.694  1.00134.08           O  
ATOM   2130  CB  ARG   302     142.097 109.751 344.287  1.00134.08           C  
ATOM   2131  CG  ARG   302     140.758 110.419 343.960  1.00134.08           C  
ATOM   2132  CD  ARG   302     139.678 110.221 345.025  1.00134.08           C  
ATOM   2133  NE  ARG   302     139.785 111.358 345.983  1.00134.08           N  
ATOM   2134  CZ  ARG   302     140.628 111.272 347.054  1.00134.08           C  
ATOM   2135  NH1 ARG   302     141.370 110.143 347.245  1.00134.08           N1+
ATOM   2136  NH2 ARG   302     140.726 112.314 347.931  1.00134.08           N  
ATOM   2137  N   TRP   303     141.557 107.399 346.291  1.00 57.68           N  
ATOM   2138  CA  TRP   303     140.706 106.890 347.332  1.00 57.68           C  
ATOM   2139  C   TRP   303     141.328 107.252 348.648  1.00 57.68           C  
ATOM   2140  O   TRP   303     142.524 107.523 348.724  1.00 57.68           O  
ATOM   2141  CB  TRP   303     140.569 105.359 347.293  1.00 57.68           C  
ATOM   2142  CG  TRP   303     141.893 104.640 347.381  1.00 57.68           C  
ATOM   2143  CD1 TRP   303     142.772 104.346 346.381  1.00 57.68           C  
ATOM   2144  CD2 TRP   303     142.463 104.110 348.589  1.00 57.68           C  
ATOM   2145  CE2 TRP   303     143.681 103.523 348.247  1.00 57.68           C  
ATOM   2146  CE3 TRP   303     142.009 104.108 349.877  1.00 57.68           C  
ATOM   2147  NE1 TRP   303     143.858 103.680 346.890  1.00 57.68           N  
ATOM   2148  CZ2 TRP   303     144.467 102.925 349.190  1.00 57.68           C  
ATOM   2149  CZ3 TRP   303     142.806 103.506 350.826  1.00 57.68           C  
ATOM   2150  CH2 TRP   303     144.012 102.926 350.489  1.00 57.68           C  
ATOM   2151  N   ARG   304     140.521 107.274 349.729  1.00104.62           N  
ATOM   2152  CA  ARG   304     141.068 107.594 351.018  1.00104.62           C  
ATOM   2153  C   ARG   304     140.794 106.449 351.936  1.00104.62           C  
ATOM   2154  O   ARG   304     139.777 105.769 351.810  1.00104.62           O  
ATOM   2155  CB  ARG   304     140.467 108.856 351.658  1.00104.62           C  
ATOM   2156  CG  ARG   304     140.806 110.139 350.897  1.00104.62           C  
ATOM   2157  CD  ARG   304     140.444 111.416 351.657  1.00104.62           C  
ATOM   2158  NE  ARG   304     138.967 111.421 351.852  1.00104.62           N  
ATOM   2159  CZ  ARG   304     138.430 112.011 352.959  1.00104.62           C  
ATOM   2160  NH1 ARG   304     139.248 112.597 353.883  1.00104.62           N1+
ATOM   2161  NH2 ARG   304     137.079 112.011 353.144  1.00104.62           N  
ATOM   2162  N   PHE   305     141.730 106.189 352.872  1.00155.26           N  
ATOM   2163  CA  PHE   305     141.533 105.136 353.819  1.00155.26           C  
ATOM   2164  C   PHE   305     141.139 105.832 355.082  1.00155.26           C  
ATOM   2165  O   PHE   305     141.987 106.196 355.896  1.00155.26           O  
ATOM   2166  CB  PHE   305     142.831 104.359 354.100  1.00155.26           C  
ATOM   2167  CG  PHE   305     142.473 103.022 354.645  1.00155.26           C  
ATOM   2168  CD1 PHE   305     142.209 102.840 355.980  1.00155.26           C  
ATOM   2169  CD2 PHE   305     142.389 101.942 353.797  1.00155.26           C  
ATOM   2170  CE1 PHE   305     141.878 101.592 356.457  1.00155.26           C  
ATOM   2171  CE2 PHE   305     142.059 100.695 354.269  1.00155.26           C  
ATOM   2172  CZ  PHE   305     141.805 100.516 355.606  1.00155.26           C  
ATOM   2173  N   GLY   306     139.822 106.031 355.281  1.00 41.00           N  
ATOM   2174  CA  GLY   306     139.389 106.753 356.436  1.00 41.00           C  
ATOM   2175  C   GLY   306     140.017 108.110 356.338  1.00 41.00           C  
ATOM   2176  O   GLY   306     140.165 108.658 355.248  1.00 41.00           O  
ATOM   2177  N   ARG   307     140.316 108.708 357.506  1.00141.64           N  
ATOM   2178  CA  ARG   307     141.003 109.958 357.690  1.00141.64           C  
ATOM   2179  C   ARG   307     142.484 109.771 357.554  1.00141.64           C  
ATOM   2180  O   ARG   307     143.224 110.741 357.414  1.00141.64           O  
ATOM   2181  CB  ARG   307     140.812 110.547 359.097  1.00141.64           C  
ATOM   2182  CG  ARG   307     141.419 109.667 360.194  1.00141.64           C  
ATOM   2183  CD  ARG   307     141.428 110.325 361.575  1.00141.64           C  
ATOM   2184  NE  ARG   307     142.080 109.382 362.526  1.00141.64           N  
ATOM   2185  CZ  ARG   307     142.141 109.692 363.854  1.00141.64           C  
ATOM   2186  NH1 ARG   307     141.558 110.838 364.314  1.00141.64           N1+
ATOM   2187  NH2 ARG   307     142.786 108.858 364.721  1.00141.64           N  
ATOM   2188  N   LEU   308     142.966 108.527 357.719  1.00 79.54           N  
ATOM   2189  CA  LEU   308     144.374 108.260 357.833  1.00 79.54           C  
ATOM   2190  C   LEU   308     145.190 108.564 356.603  1.00 79.54           C  
ATOM   2191  O   LEU   308     146.240 109.197 356.720  1.00 79.54           O  
ATOM   2192  CB  LEU   308     144.663 106.808 358.251  1.00 79.54           C  
ATOM   2193  CG  LEU   308     146.160 106.525 358.469  1.00 79.54           C  
ATOM   2194  CD1 LEU   308     146.747 107.443 359.551  1.00 79.54           C  
ATOM   2195  CD2 LEU   308     146.401 105.043 358.791  1.00 79.54           C  
ATOM   2196  N   ALA   309     144.763 108.141 355.391  1.00 49.21           N  
ATOM   2197  CA  ALA   309     145.619 108.402 354.261  1.00 49.21           C  
ATOM   2198  C   ALA   309     144.810 108.588 353.009  1.00 49.21           C  
ATOM   2199  O   ALA   309     143.781 107.945 352.804  1.00 49.21           O  
ATOM   2200  CB  ALA   309     146.623 107.271 353.981  1.00 49.21           C  
ATOM   2201  N   ASP   310     145.290 109.496 352.131  1.00 83.90           N  
ATOM   2202  CA  ASP   310     144.683 109.773 350.858  1.00 83.90           C  
ATOM   2203  C   ASP   310     145.641 109.235 349.836  1.00 83.90           C  
ATOM   2204  O   ASP   310     146.812 109.614 349.822  1.00 83.90           O  
ATOM   2205  CB  ASP   310     144.507 111.281 350.597  1.00 83.90           C  
ATOM   2206  CG  ASP   310     143.693 111.488 349.327  1.00 83.90           C  
ATOM   2207  OD1 ASP   310     143.703 110.585 348.449  1.00 83.90           O  
ATOM   2208  OD2 ASP   310     143.044 112.563 349.219  1.00 83.90           O1-
ATOM   2209  N   LEU   311     145.171 108.334 348.949  1.00 95.81           N  
ATOM   2210  CA  LEU   311     146.086 107.723 348.029  1.00 95.81           C  
ATOM   2211  C   LEU   311     145.755 108.162 346.639  1.00 95.81           C  
ATOM   2212  O   LEU   311     144.618 108.036 346.185  1.00 95.81           O  
ATOM   2213  CB  LEU   311     146.028 106.178 348.085  1.00 95.81           C  
ATOM   2214  CG  LEU   311     147.136 105.395 347.335  1.00 95.81           C  
ATOM   2215  CD1 LEU   311     146.920 103.882 347.501  1.00 95.81           C  
ATOM   2216  CD2 LEU   311     147.276 105.781 345.853  1.00 95.81           C  
ATOM   2217  N   LEU   312     146.759 108.715 345.926  1.00141.53           N  
ATOM   2218  CA  LEU   312     146.541 109.020 344.546  1.00141.53           C  
ATOM   2219  C   LEU   312     147.379 108.079 343.737  1.00141.53           C  
ATOM   2220  O   LEU   312     148.608 108.081 343.807  1.00141.53           O  
ATOM   2221  CB  LEU   312     146.767 110.492 344.121  1.00141.53           C  
ATOM   2222  CG  LEU   312     147.910 111.261 344.808  1.00141.53           C  
ATOM   2223  CD1 LEU   312     147.620 111.470 346.302  1.00141.53           C  
ATOM   2224  CD2 LEU   312     149.281 110.640 344.520  1.00141.53           C  
ATOM   2225  N   LEU   313     146.699 107.215 342.955  1.00105.80           N  
ATOM   2226  CA  LEU   313     147.362 106.240 342.139  1.00105.80           C  
ATOM   2227  C   LEU   313     147.542 106.884 340.801  1.00105.80           C  
ATOM   2228  O   LEU   313     146.572 107.220 340.123  1.00105.80           O  
ATOM   2229  CB  LEU   313     146.545 104.943 341.952  1.00105.80           C  
ATOM   2230  CG  LEU   313     147.226 103.839 341.109  1.00105.80           C  
ATOM   2231  CD1 LEU   313     147.328 104.202 339.618  1.00105.80           C  
ATOM   2232  CD2 LEU   313     148.579 103.443 341.719  1.00105.80           C  
ATOM   2233  N   LEU   314     148.814 107.053 340.390  1.00 76.89           N  
ATOM   2234  CA  LEU   314     149.138 107.786 339.201  1.00 76.89           C  
ATOM   2235  C   LEU   314     149.412 106.876 338.041  1.00 76.89           C  
ATOM   2236  O   LEU   314     149.580 105.666 338.194  1.00 76.89           O  
ATOM   2237  CB  LEU   314     150.377 108.680 339.374  1.00 76.89           C  
ATOM   2238  CG  LEU   314     150.237 109.702 340.519  1.00 76.89           C  
ATOM   2239  CD1 LEU   314     151.455 110.638 340.582  1.00 76.89           C  
ATOM   2240  CD2 LEU   314     148.898 110.453 340.447  1.00 76.89           C  
ATOM   2241  N   ASP   315     149.413 107.484 336.831  1.00 69.68           N  
ATOM   2242  CA  ASP   315     149.721 106.826 335.589  1.00 69.68           C  
ATOM   2243  C   ASP   315     150.692 107.713 334.859  1.00 69.68           C  
ATOM   2244  O   ASP   315     150.308 108.683 334.209  1.00 69.68           O  
ATOM   2245  CB  ASP   315     148.475 106.653 334.698  1.00 69.68           C  
ATOM   2246  CG  ASP   315     148.825 105.837 333.461  1.00 69.68           C  
ATOM   2247  OD1 ASP   315     150.034 105.562 333.242  1.00 69.68           O  
ATOM   2248  OD2 ASP   315     147.876 105.482 332.710  1.00 69.68           O1-
ATOM   2249  N   THR   316     151.995 107.423 335.024  1.00114.16           N  
ATOM   2250  CA  THR   316     153.095 108.140 334.444  1.00114.16           C  
ATOM   2251  C   THR   316     153.399 107.757 333.021  1.00114.16           C  
ATOM   2252  O   THR   316     154.249 108.399 332.413  1.00114.16           O  
ATOM   2253  CB  THR   316     154.351 108.020 335.249  1.00114.16           C  
ATOM   2254  CG2 THR   316     154.069 108.610 336.642  1.00114.16           C  
ATOM   2255  OG1 THR   316     154.753 106.662 335.352  1.00114.16           O  
ATOM   2256  N   ARG   317     152.936 106.586 332.535  1.00192.66           N  
ATOM   2257  CA  ARG   317     153.206 106.160 331.178  1.00192.66           C  
ATOM   2258  C   ARG   317     152.297 106.664 330.084  1.00192.66           C  
ATOM   2259  O   ARG   317     152.761 107.091 329.027  1.00192.66           O  
ATOM   2260  CB  ARG   317     153.264 104.627 331.063  1.00192.66           C  
ATOM   2261  CG  ARG   317     154.450 104.061 331.842  1.00192.66           C  
ATOM   2262  CD  ARG   317     155.767 104.127 331.068  1.00192.66           C  
ATOM   2263  NE  ARG   317     156.860 104.266 332.071  1.00192.66           N  
ATOM   2264  CZ  ARG   317     158.165 104.141 331.696  1.00192.66           C  
ATOM   2265  NH1 ARG   317     158.485 103.629 330.474  1.00192.66           N1+
ATOM   2266  NH2 ARG   317     159.160 104.549 332.536  1.00192.66           N  
ATOM   2267  N   GLN   318     150.970 106.636 330.315  1.00 93.48           N  
ATOM   2268  CA  GLN   318     150.012 106.803 329.249  1.00 93.48           C  
ATOM   2269  C   GLN   318     150.033 108.162 328.604  1.00 93.48           C  
ATOM   2270  O   GLN   318     149.802 108.286 327.403  1.00 93.48           O  
ATOM   2271  CB  GLN   318     148.584 106.504 329.734  1.00 93.48           C  
ATOM   2272  CG  GLN   318     147.549 106.410 328.614  1.00 93.48           C  
ATOM   2273  CD  GLN   318     146.264 105.867 329.223  1.00 93.48           C  
ATOM   2274  NE2 GLN   318     145.227 105.666 328.367  1.00 93.48           N  
ATOM   2275  OE1 GLN   318     146.187 105.620 330.425  1.00 93.48           O  
ATOM   2276  N   TYR   319     150.156 109.214 329.424  1.00121.43           N  
ATOM   2277  CA  TYR   319     150.170 110.616 329.095  1.00121.43           C  
ATOM   2278  C   TYR   319     151.501 111.222 328.733  1.00121.43           C  
ATOM   2279  O   TYR   319     151.548 112.265 328.084  1.00121.43           O  
ATOM   2280  CB  TYR   319     149.592 111.442 330.250  1.00121.43           C  
ATOM   2281  CG  TYR   319     148.292 110.780 330.540  1.00121.43           C  
ATOM   2282  CD1 TYR   319     147.203 110.967 329.722  1.00121.43           C  
ATOM   2283  CD2 TYR   319     148.172 109.958 331.637  1.00121.43           C  
ATOM   2284  CE1 TYR   319     146.011 110.341 329.999  1.00121.43           C  
ATOM   2285  CE2 TYR   319     146.984 109.331 331.920  1.00121.43           C  
ATOM   2286  CZ  TYR   319     145.900 109.523 331.097  1.00121.43           C  
ATOM   2287  OH  TYR   319     144.676 108.881 331.382  1.00121.43           O  
ATOM   2288  N   ARG   320     152.609 110.647 329.232  1.00182.53           N  
ATOM   2289  CA  ARG   320     153.896 111.299 329.255  1.00182.53           C  
ATOM   2290  C   ARG   320     154.482 111.612 327.916  1.00182.53           C  
ATOM   2291  O   ARG   320     154.227 110.947 326.914  1.00182.53           O  
ATOM   2292  CB  ARG   320     154.962 110.510 330.038  1.00182.53           C  
ATOM   2293  CG  ARG   320     155.255 109.134 329.438  1.00182.53           C  
ATOM   2294  CD  ARG   320     156.053 108.202 330.353  1.00182.53           C  
ATOM   2295  NE  ARG   320     157.455 108.692 330.454  1.00182.53           N  
ATOM   2296  CZ  ARG   320     158.270 108.224 331.444  1.00182.53           C  
ATOM   2297  NH1 ARG   320     157.787 107.363 332.387  1.00182.53           N1+
ATOM   2298  NH2 ARG   320     159.577 108.612 331.487  1.00182.53           N  
ATOM   2299  N   ASP   321     155.294 112.695 327.904  1.00 46.77           N  
ATOM   2300  CA  ASP   321     156.031 113.120 326.753  1.00 46.77           C  
ATOM   2301  C   ASP   321     157.214 112.212 326.651  1.00 46.77           C  
ATOM   2302  O   ASP   321     157.550 111.506 327.601  1.00 46.77           O  
ATOM   2303  CB  ASP   321     156.556 114.564 326.846  1.00 46.77           C  
ATOM   2304  CG  ASP   321     155.377 115.516 326.691  1.00 46.77           C  
ATOM   2305  OD1 ASP   321     154.291 115.048 326.256  1.00 46.77           O  
ATOM   2306  OD2 ASP   321     155.549 116.725 327.001  1.00 46.77           O1-
ATOM   2307  N   ARG   322     157.884 112.229 325.483  1.00162.11           N  
ATOM   2308  CA  ARG   322     158.978 111.345 325.205  1.00162.11           C  
ATOM   2309  C   ARG   322     160.135 111.697 326.076  1.00162.11           C  
ATOM   2310  O   ARG   322     160.297 112.842 326.493  1.00162.11           O  
ATOM   2311  CB  ARG   322     159.492 111.430 323.759  1.00162.11           C  
ATOM   2312  CG  ARG   322     160.044 112.808 323.387  1.00162.11           C  
ATOM   2313  CD  ARG   322     158.967 113.820 322.997  1.00162.11           C  
ATOM   2314  NE  ARG   322     158.347 113.351 321.726  1.00162.11           N  
ATOM   2315  CZ  ARG   322     157.330 114.066 321.161  1.00162.11           C  
ATOM   2316  NH1 ARG   322     156.881 115.205 321.764  1.00162.11           N1+
ATOM   2317  NH2 ARG   322     156.764 113.642 319.994  1.00162.11           N  
ATOM   2318  N   GLN   323     160.972 110.686 326.380  1.00 95.89           N  
ATOM   2319  CA  GLN   323     162.126 110.916 327.189  1.00 95.89           C  
ATOM   2320  C   GLN   323     163.112 111.706 326.385  1.00 95.89           C  
ATOM   2321  O   GLN   323     163.282 111.503 325.182  1.00 95.89           O  
ATOM   2322  CB  GLN   323     162.796 109.632 327.698  1.00 95.89           C  
ATOM   2323  CG  GLN   323     161.930 108.798 328.650  1.00 95.89           C  
ATOM   2324  CD  GLN   323     161.009 107.907 327.825  1.00 95.89           C  
ATOM   2325  NE2 GLN   323     160.350 106.926 328.499  1.00 95.89           N  
ATOM   2326  OE1 GLN   323     160.882 108.074 326.613  1.00 95.89           O  
ATOM   2327  N   VAL   324     163.789 112.657 327.054  1.00127.82           N  
ATOM   2328  CA  VAL   324     164.696 113.543 326.385  1.00127.82           C  
ATOM   2329  C   VAL   324     166.041 112.910 326.253  1.00127.82           C  
ATOM   2330  O   VAL   324     166.336 111.884 326.862  1.00127.82           O  
ATOM   2331  CB  VAL   324     164.865 114.867 327.072  1.00127.82           C  
ATOM   2332  CG1 VAL   324     163.506 115.586 327.092  1.00127.82           C  
ATOM   2333  CG2 VAL   324     165.461 114.621 328.462  1.00127.82           C  
ATOM   2334  N   CYS   325     166.856 113.494 325.356  1.00 96.39           N  
ATOM   2335  CA  CYS   325     168.231 113.156 325.143  1.00 96.39           C  
ATOM   2336  C   CYS   325     168.403 111.726 324.763  1.00 96.39           C  
ATOM   2337  O   CYS   325     169.451 111.156 325.063  1.00 96.39           O  
ATOM   2338  CB  CYS   325     169.105 113.404 326.382  1.00 96.39           C  
ATOM   2339  SG  CYS   325     169.140 115.154 326.859  1.00 96.39           S  
ATOM   2340  N   GLY   326     167.420 111.121 324.063  1.00 55.75           N  
ATOM   2341  CA  GLY   326     167.609 109.743 323.709  1.00 55.75           C  
ATOM   2342  C   GLY   326     167.775 109.016 325.000  1.00 55.75           C  
ATOM   2343  O   GLY   326     168.878 108.596 325.340  1.00 55.75           O  
ATOM   2344  N   PRO   327     166.672 108.857 325.681  1.00159.79           N  
ATOM   2345  CA  PRO   327     166.622 108.370 327.039  1.00159.79           C  
ATOM   2346  C   PRO   327     167.598 107.306 327.382  1.00159.79           C  
ATOM   2347  O   PRO   327     167.973 106.544 326.512  1.00159.79           O  
ATOM   2348  CB  PRO   327     165.203 107.864 327.258  1.00159.79           C  
ATOM   2349  CG  PRO   327     164.705 107.531 325.844  1.00159.79           C  
ATOM   2350  CD  PRO   327     165.456 108.529 324.953  1.00159.79           C  
ATOM   2351  N   ASP   328     168.067 107.302 328.637  1.00283.92           N  
ATOM   2352  CA  ASP   328     169.034 106.415 329.209  1.00283.92           C  
ATOM   2353  C   ASP   328     169.722 107.273 330.211  1.00283.92           C  
ATOM   2354  O   ASP   328     169.321 108.413 330.446  1.00283.92           O  
ATOM   2355  CB  ASP   328     170.138 105.896 328.259  1.00283.92           C  
ATOM   2356  CG  ASP   328     169.667 104.654 327.511  1.00283.92           C  
ATOM   2357  OD1 ASP   328     168.728 103.978 328.010  1.00283.92           O  
ATOM   2358  OD2 ASP   328     170.243 104.368 326.428  1.00283.92           O1-
ATOM   2359  N   PHE   329     170.702 106.705 330.924  1.00224.68           N  
ATOM   2360  CA  PHE   329     171.557 107.525 331.724  1.00224.68           C  
ATOM   2361  C   PHE   329     172.462 108.193 330.729  1.00224.68           C  
ATOM   2362  O   PHE   329     172.882 109.329 330.931  1.00224.68           O  
ATOM   2363  CB  PHE   329     172.492 106.741 332.663  1.00224.68           C  
ATOM   2364  CG  PHE   329     171.680 105.951 333.626  1.00224.68           C  
ATOM   2365  CD1 PHE   329     171.191 106.526 334.776  1.00224.68           C  
ATOM   2366  CD2 PHE   329     171.408 104.627 333.374  1.00224.68           C  
ATOM   2367  CE1 PHE   329     170.441 105.788 335.662  1.00224.68           C  
ATOM   2368  CE2 PHE   329     170.659 103.884 334.256  1.00224.68           C  
ATOM   2369  CZ  PHE   329     170.177 104.464 335.404  1.00224.68           C  
ATOM   2370  N   LYS   330     172.776 107.456 329.632  1.00259.03           N  
ATOM   2371  CA  LYS   330     173.667 107.758 328.529  1.00259.03           C  
ATOM   2372  C   LYS   330     174.419 109.034 328.735  1.00259.03           C  
ATOM   2373  O   LYS   330     173.860 110.130 328.731  1.00259.03           O  
ATOM   2374  CB  LYS   330     172.948 107.858 327.171  1.00259.03           C  
ATOM   2375  CG  LYS   330     173.892 108.176 326.011  1.00259.03           C  
ATOM   2376  CD  LYS   330     173.245 108.033 324.632  1.00259.03           C  
ATOM   2377  CE  LYS   330     172.365 109.224 324.241  1.00259.03           C  
ATOM   2378  NZ  LYS   330     171.785 109.004 322.897  1.00259.03           N1+
ATOM   2379  N   PRO   331     175.699 108.881 328.908  1.00102.02           N  
ATOM   2380  CA  PRO   331     176.587 109.966 329.214  1.00102.02           C  
ATOM   2381  C   PRO   331     176.554 111.033 328.169  1.00102.02           C  
ATOM   2382  O   PRO   331     176.363 110.729 326.992  1.00102.02           O  
ATOM   2383  CB  PRO   331     177.972 109.333 329.307  1.00102.02           C  
ATOM   2384  CG  PRO   331     177.877 108.134 328.344  1.00102.02           C  
ATOM   2385  CD  PRO   331     176.405 107.700 328.441  1.00102.02           C  
ATOM   2386  N   SER   332     176.725 112.296 328.606  1.00193.19           N  
ATOM   2387  CA  SER   332     176.784 113.442 327.749  1.00193.19           C  
ATOM   2388  C   SER   332     177.426 114.507 328.585  1.00193.19           C  
ATOM   2389  O   SER   332     177.884 114.225 329.690  1.00193.19           O  
ATOM   2390  CB  SER   332     175.408 113.931 327.266  1.00193.19           C  
ATOM   2391  OG  SER   332     175.550 115.066 326.424  1.00193.19           O  
ATOM   2392  N   GLY   333     177.506 115.759 328.093  1.00163.00           N  
ATOM   2393  CA  GLY   333     178.184 116.726 328.907  1.00163.00           C  
ATOM   2394  C   GLY   333     177.204 117.715 329.452  1.00163.00           C  
ATOM   2395  O   GLY   333     176.647 118.519 328.708  1.00163.00           O  
ATOM   2396  N   GLN   334     177.000 117.650 330.787  1.00301.15           N  
ATOM   2397  CA  GLN   334     176.191 118.497 331.627  1.00301.15           C  
ATOM   2398  C   GLN   334     175.793 117.661 332.797  1.00301.15           C  
ATOM   2399  O   GLN   334     176.365 116.598 333.031  1.00301.15           O  
ATOM   2400  CB  GLN   334     174.888 119.090 331.046  1.00301.15           C  
ATOM   2401  CG  GLN   334     175.070 120.268 330.084  1.00301.15           C  
ATOM   2402  CD  GLN   334     175.660 121.435 330.857  1.00301.15           C  
ATOM   2403  NE2 GLN   334     176.000 122.532 330.129  1.00301.15           N  
ATOM   2404  OE1 GLN   334     175.817 121.375 332.076  1.00301.15           O  
ATOM   2405  N   VAL   335     174.806 118.141 333.578  1.00157.55           N  
ATOM   2406  CA  VAL   335     174.337 117.437 334.738  1.00157.55           C  
ATOM   2407  C   VAL   335     173.003 116.833 334.398  1.00157.55           C  
ATOM   2408  O   VAL   335     172.124 117.576 333.997  1.00157.55           O  
ATOM   2409  CB  VAL   335     174.179 118.378 335.905  1.00157.55           C  
ATOM   2410  CG1 VAL   335     175.583 118.850 336.321  1.00157.55           C  
ATOM   2411  CG2 VAL   335     173.256 119.547 335.517  1.00157.55           C  
ATOM   2412  N   HIS   336     172.841 115.489 334.548  1.00278.84           N  
ATOM   2413  CA  HIS   336     171.697 114.638 334.246  1.00278.84           C  
ATOM   2414  C   HIS   336     172.199 113.755 333.133  1.00278.84           C  
ATOM   2415  O   HIS   336     173.407 113.925 332.962  1.00278.84           O  
ATOM   2416  CB  HIS   336     170.387 115.376 333.884  1.00278.84           C  
ATOM   2417  CG  HIS   336     169.688 116.078 335.042  1.00278.84           C  
ATOM   2418  CD2 HIS   336     168.715 115.624 335.881  1.00278.84           C  
ATOM   2419  ND1 HIS   336     169.930 117.375 335.441  1.00278.84           N  
ATOM   2420  CE1 HIS   336     169.103 117.634 336.486  1.00278.84           C  
ATOM   2421  NE2 HIS   336     168.346 116.601 336.789  1.00278.84           N  
ATOM   2422  N   PRO   337     171.471 112.780 332.478  1.00313.53           N  
ATOM   2423  CA  PRO   337     171.961 112.076 331.284  1.00313.53           C  
ATOM   2424  C   PRO   337     172.050 113.396 330.715  1.00313.53           C  
ATOM   2425  O   PRO   337     170.968 113.901 330.503  1.00313.53           O  
ATOM   2426  CB  PRO   337     170.765 111.187 330.865  1.00313.53           C  
ATOM   2427  CG  PRO   337     169.489 111.814 331.495  1.00313.53           C  
ATOM   2428  CD  PRO   337     170.022 112.604 332.715  1.00313.53           C  
ATOM   2429  N   SER   338     173.273 113.899 330.437  1.00229.72           N  
ATOM   2430  CA  SER   338     173.543 115.319 330.506  1.00229.72           C  
ATOM   2431  C   SER   338     172.277 116.102 330.450  1.00229.72           C  
ATOM   2432  O   SER   338     171.614 116.080 329.419  1.00229.72           O  
ATOM   2433  CB  SER   338     174.426 115.773 329.334  1.00229.72           C  
ATOM   2434  OG  SER   338     174.337 117.173 329.133  1.00229.72           O  
ATOM   2435  N   ALA   339     171.800 116.666 331.586  1.00101.24           N  
ATOM   2436  CA  ALA   339     170.529 117.320 331.424  1.00101.24           C  
ATOM   2437  C   ALA   339     170.780 118.435 330.491  1.00101.24           C  
ATOM   2438  O   ALA   339     171.856 119.027 330.499  1.00101.24           O  
ATOM   2439  CB  ALA   339     169.823 117.965 332.635  1.00101.24           C  
ATOM   2440  N   CYS   340     169.792 118.702 329.626  1.00 93.35           N  
ATOM   2441  CA  CYS   340     169.954 119.720 328.642  1.00 93.35           C  
ATOM   2442  C   CYS   340     168.699 120.525 328.624  1.00 93.35           C  
ATOM   2443  O   CYS   340     167.816 120.353 329.464  1.00 93.35           O  
ATOM   2444  CB  CYS   340     170.160 119.163 327.222  1.00 93.35           C  
ATOM   2445  SG  CYS   340     168.691 118.303 326.590  1.00 93.35           S  
ATOM   2446  N   PRO   341     168.626 121.435 327.694  1.00 91.80           N  
ATOM   2447  CA  PRO   341     167.437 122.221 327.573  1.00 91.80           C  
ATOM   2448  C   PRO   341     166.262 121.377 327.183  1.00 91.80           C  
ATOM   2449  O   PRO   341     165.136 121.751 327.505  1.00 91.80           O  
ATOM   2450  CB  PRO   341     167.782 123.347 326.602  1.00 91.80           C  
ATOM   2451  CG  PRO   341     169.294 123.550 326.820  1.00 91.80           C  
ATOM   2452  CD  PRO   341     169.807 122.168 327.262  1.00 91.80           C  
ATOM   2453  N   ALA   342     166.487 120.257 326.468  1.00 36.51           N  
ATOM   2454  CA  ALA   342     165.406 119.397 326.069  1.00 36.51           C  
ATOM   2455  C   ALA   342     164.769 118.804 327.294  1.00 36.51           C  
ATOM   2456  O   ALA   342     163.550 118.818 327.449  1.00 36.51           O  
ATOM   2457  CB  ALA   342     165.878 118.229 325.187  1.00 36.51           C  
ATOM   2458  N   TRP   343     165.610 118.293 328.210  1.00138.41           N  
ATOM   2459  CA  TRP   343     165.245 117.678 329.460  1.00138.41           C  
ATOM   2460  C   TRP   343     164.563 118.718 330.305  1.00138.41           C  
ATOM   2461  O   TRP   343     163.527 118.466 330.919  1.00138.41           O  
ATOM   2462  CB  TRP   343     166.571 117.228 330.109  1.00138.41           C  
ATOM   2463  CG  TRP   343     166.675 116.701 331.521  1.00138.41           C  
ATOM   2464  CD1 TRP   343     166.908 117.400 332.668  1.00138.41           C  
ATOM   2465  CD2 TRP   343     166.733 115.311 331.882  1.00138.41           C  
ATOM   2466  CE2 TRP   343     167.047 115.242 333.235  1.00138.41           C  
ATOM   2467  CE3 TRP   343     166.584 114.179 331.145  1.00138.41           C  
ATOM   2468  NE1 TRP   343     167.158 116.534 333.706  1.00138.41           N  
ATOM   2469  CZ2 TRP   343     167.230 114.037 333.860  1.00138.41           C  
ATOM   2470  CZ3 TRP   343     166.709 112.983 331.813  1.00138.41           C  
ATOM   2471  CH2 TRP   343     167.033 112.893 333.139  1.00138.41           C  
ATOM   2472  N   GLU   344     165.148 119.929 330.319  1.00102.58           N  
ATOM   2473  CA  GLU   344     164.757 121.076 331.094  1.00102.58           C  
ATOM   2474  C   GLU   344     163.457 121.684 330.643  1.00102.58           C  
ATOM   2475  O   GLU   344     162.814 122.359 331.445  1.00102.58           O  
ATOM   2476  CB  GLU   344     165.800 122.206 331.038  1.00102.58           C  
ATOM   2477  CG  GLU   344     167.111 121.886 331.756  1.00102.58           C  
ATOM   2478  CD  GLU   344     166.861 121.982 333.255  1.00102.58           C  
ATOM   2479  OE1 GLU   344     166.233 121.042 333.812  1.00102.58           O  
ATOM   2480  OE2 GLU   344     167.291 122.999 333.862  1.00102.58           O1-
ATOM   2481  N   ASP   345     163.063 121.514 329.360  1.00 63.73           N  
ATOM   2482  CA  ASP   345     161.899 122.161 328.794  1.00 63.73           C  
ATOM   2483  C   ASP   345     160.726 122.038 329.725  1.00 63.73           C  
ATOM   2484  O   ASP   345     160.308 120.954 330.124  1.00 63.73           O  
ATOM   2485  CB  ASP   345     161.495 121.569 327.427  1.00 63.73           C  
ATOM   2486  CG  ASP   345     160.401 122.415 326.780  1.00 63.73           C  
ATOM   2487  OD1 ASP   345     159.819 123.296 327.467  1.00 63.73           O  
ATOM   2488  OD2 ASP   345     160.133 122.182 325.570  1.00 63.73           O1-
ATOM   2489  N   PRO   346     160.215 123.191 330.084  1.00 75.88           N  
ATOM   2490  CA  PRO   346     159.118 123.330 331.008  1.00 75.88           C  
ATOM   2491  C   PRO   346     157.811 122.807 330.498  1.00 75.88           C  
ATOM   2492  O   PRO   346     156.941 122.506 331.314  1.00 75.88           O  
ATOM   2493  CB  PRO   346     159.074 124.814 331.384  1.00 75.88           C  
ATOM   2494  CG  PRO   346     159.920 125.518 330.308  1.00 75.88           C  
ATOM   2495  CD  PRO   346     160.926 124.440 329.875  1.00 75.88           C  
ATOM   2496  N   GLY   347     157.635 122.733 329.169  1.00 34.03           N  
ATOM   2497  CA  GLY   347     156.413 122.279 328.567  1.00 34.03           C  
ATOM   2498  C   GLY   347     156.187 120.826 328.847  1.00 34.03           C  
ATOM   2499  O   GLY   347     155.047 120.379 328.956  1.00 34.03           O  
ATOM   2500  N   ARG   348     157.279 120.045 328.941  1.00 93.71           N  
ATOM   2501  CA  ARG   348     157.202 118.612 329.045  1.00 93.71           C  
ATOM   2502  C   ARG   348     156.480 118.175 330.285  1.00 93.71           C  
ATOM   2503  O   ARG   348     156.650 118.751 331.361  1.00 93.71           O  
ATOM   2504  CB  ARG   348     158.591 117.947 329.021  1.00 93.71           C  
ATOM   2505  CG  ARG   348     159.321 118.183 327.696  1.00 93.71           C  
ATOM   2506  CD  ARG   348     160.766 117.678 327.659  1.00 93.71           C  
ATOM   2507  NE  ARG   348     160.732 116.189 327.678  1.00 93.71           N  
ATOM   2508  CZ  ARG   348     161.077 115.513 328.812  1.00 93.71           C  
ATOM   2509  NH1 ARG   348     161.488 116.201 329.917  1.00 93.71           N1+
ATOM   2510  NH2 ARG   348     161.028 114.149 328.835  1.00 93.71           N  
ATOM   2511  N   SER   349     155.643 117.114 330.144  1.00 67.33           N  
ATOM   2512  CA  SER   349     154.862 116.616 331.247  1.00 67.33           C  
ATOM   2513  C   SER   349     154.929 115.112 331.301  1.00 67.33           C  
ATOM   2514  O   SER   349     155.170 114.455 330.289  1.00 67.33           O  
ATOM   2515  CB  SER   349     153.373 116.986 331.143  1.00 67.33           C  
ATOM   2516  OG  SER   349     152.662 116.480 332.263  1.00 67.33           O  
ATOM   2517  N   LEU   350     154.923 114.551 332.536  1.00115.60           N  
ATOM   2518  CA  LEU   350     154.738 113.138 332.787  1.00115.60           C  
ATOM   2519  C   LEU   350     153.283 112.763 332.843  1.00115.60           C  
ATOM   2520  O   LEU   350     152.835 111.793 332.237  1.00115.60           O  
ATOM   2521  CB  LEU   350     155.297 112.664 334.142  1.00115.60           C  
ATOM   2522  CG  LEU   350     156.808 112.385 334.180  1.00115.60           C  
ATOM   2523  CD1 LEU   350     157.248 111.922 335.581  1.00115.60           C  
ATOM   2524  CD2 LEU   350     157.189 111.355 333.103  1.00115.60           C  
ATOM   2525  N   LEU   351     152.541 113.526 333.671  1.00 80.71           N  
ATOM   2526  CA  LEU   351     151.171 113.288 334.045  1.00 80.71           C  
ATOM   2527  C   LEU   351     150.174 113.648 332.996  1.00 80.71           C  
ATOM   2528  O   LEU   351     149.135 113.000 332.874  1.00 80.71           O  
ATOM   2529  CB  LEU   351     150.777 114.073 335.308  1.00 80.71           C  
ATOM   2530  CG  LEU   351     151.603 113.691 336.550  1.00 80.71           C  
ATOM   2531  CD1 LEU   351     151.164 114.504 337.778  1.00 80.71           C  
ATOM   2532  CD2 LEU   351     151.580 112.173 336.796  1.00 80.71           C  
ATOM   2533  N   GLY   352     150.441 114.726 332.242  1.00 31.28           N  
ATOM   2534  CA  GLY   352     149.445 115.228 331.346  1.00 31.28           C  
ATOM   2535  C   GLY   352     148.736 116.287 332.133  1.00 31.28           C  
ATOM   2536  O   GLY   352     148.723 116.250 333.362  1.00 31.28           O  
ATOM   2537  N   ALA   353     148.107 117.251 331.437  1.00 32.05           N  
ATOM   2538  CA  ALA   353     147.510 118.380 332.095  1.00 32.05           C  
ATOM   2539  C   ALA   353     146.384 117.980 332.997  1.00 32.05           C  
ATOM   2540  O   ALA   353     146.305 118.448 334.132  1.00 32.05           O  
ATOM   2541  CB  ALA   353     146.946 119.407 331.099  1.00 32.05           C  
ATOM   2542  N   ALA   354     145.483 117.098 332.529  1.00 28.53           N  
ATOM   2543  CA  ALA   354     144.318 116.773 333.307  1.00 28.53           C  
ATOM   2544  C   ALA   354     144.703 116.091 334.579  1.00 28.53           C  
ATOM   2545  O   ALA   354     144.197 116.425 335.650  1.00 28.53           O  
ATOM   2546  CB  ALA   354     143.352 115.836 332.563  1.00 28.53           C  
ATOM   2547  N   GLN   355     145.626 115.119 334.496  1.00 44.39           N  
ATOM   2548  CA  GLN   355     145.988 114.357 335.654  1.00 44.39           C  
ATOM   2549  C   GLN   355     146.678 115.245 336.639  1.00 44.39           C  
ATOM   2550  O   GLN   355     146.496 115.086 337.845  1.00 44.39           O  
ATOM   2551  CB  GLN   355     146.904 113.167 335.326  1.00 44.39           C  
ATOM   2552  CG  GLN   355     147.137 112.237 336.517  1.00 44.39           C  
ATOM   2553  CD  GLN   355     147.997 111.076 336.043  1.00 44.39           C  
ATOM   2554  NE2 GLN   355     148.223 110.081 336.943  1.00 44.39           N  
ATOM   2555  OE1 GLN   355     148.453 111.050 334.902  1.00 44.39           O  
ATOM   2556  N   GLU   356     147.502 116.199 336.160  1.00 87.21           N  
ATOM   2557  CA  GLU   356     148.208 117.029 337.094  1.00 87.21           C  
ATOM   2558  C   GLU   356     147.239 117.872 337.872  1.00 87.21           C  
ATOM   2559  O   GLU   356     147.396 118.038 339.081  1.00 87.21           O  
ATOM   2560  CB  GLU   356     149.277 117.953 336.471  1.00 87.21           C  
ATOM   2561  CG  GLU   356     148.760 119.080 335.576  1.00 87.21           C  
ATOM   2562  CD  GLU   356     149.946 119.995 335.280  1.00 87.21           C  
ATOM   2563  OE1 GLU   356     151.105 119.508 335.358  1.00 87.21           O  
ATOM   2564  OE2 GLU   356     149.708 121.195 334.976  1.00 87.21           O1-
ATOM   2565  N   GLN   357     146.205 118.428 337.211  1.00109.38           N  
ATOM   2566  CA  GLN   357     145.271 119.274 337.906  1.00109.38           C  
ATOM   2567  C   GLN   357     144.509 118.457 338.900  1.00109.38           C  
ATOM   2568  O   GLN   357     144.238 118.904 340.013  1.00109.38           O  
ATOM   2569  CB  GLN   357     144.243 119.947 336.987  1.00109.38           C  
ATOM   2570  CG  GLN   357     143.278 118.967 336.323  1.00109.38           C  
ATOM   2571  CD  GLN   357     142.232 119.802 335.611  1.00109.38           C  
ATOM   2572  NE2 GLN   357     142.675 120.579 334.587  1.00109.38           N  
ATOM   2573  OE1 GLN   357     141.054 119.775 335.964  1.00109.38           O  
ATOM   2574  N   TRP   358     144.147 117.222 338.510  1.00 58.94           N  
ATOM   2575  CA  TRP   358     143.399 116.324 339.340  1.00 58.94           C  
ATOM   2576  C   TRP   358     144.193 116.043 340.574  1.00 58.94           C  
ATOM   2577  O   TRP   358     143.655 116.017 341.679  1.00 58.94           O  
ATOM   2578  CB  TRP   358     143.132 114.993 338.612  1.00 58.94           C  
ATOM   2579  CG  TRP   358     142.589 113.874 339.466  1.00 58.94           C  
ATOM   2580  CD1 TRP   358     141.334 113.650 339.949  1.00 58.94           C  
ATOM   2581  CD2 TRP   358     143.397 112.766 339.892  1.00 58.94           C  
ATOM   2582  CE2 TRP   358     142.572 111.915 340.625  1.00 58.94           C  
ATOM   2583  CE3 TRP   358     144.715 112.482 339.683  1.00 58.94           C  
ATOM   2584  NE1 TRP   358     141.309 112.469 340.654  1.00 58.94           N  
ATOM   2585  CZ2 TRP   358     143.060 110.758 341.163  1.00 58.94           C  
ATOM   2586  CZ3 TRP   358     145.206 111.318 340.230  1.00 58.94           C  
ATOM   2587  CH2 TRP   358     144.392 110.473 340.956  1.00 58.94           C  
ATOM   2588  N   LEU   359     145.507 115.825 340.418  1.00 41.21           N  
ATOM   2589  CA  LEU   359     146.343 115.508 341.536  1.00 41.21           C  
ATOM   2590  C   LEU   359     146.373 116.675 342.479  1.00 41.21           C  
ATOM   2591  O   LEU   359     146.306 116.505 343.696  1.00 41.21           O  
ATOM   2592  CB  LEU   359     147.791 115.235 341.101  1.00 41.21           C  
ATOM   2593  CG  LEU   359     148.686 114.701 342.228  1.00 41.21           C  
ATOM   2594  CD1 LEU   359     148.234 113.295 342.654  1.00 41.21           C  
ATOM   2595  CD2 LEU   359     150.172 114.760 341.840  1.00 41.21           C  
ATOM   2596  N   ASP   360     146.471 117.901 341.929  1.00 34.39           N  
ATOM   2597  CA  ASP   360     146.567 119.095 342.720  1.00 34.39           C  
ATOM   2598  C   ASP   360     145.324 119.243 343.537  1.00 34.39           C  
ATOM   2599  O   ASP   360     145.388 119.590 344.715  1.00 34.39           O  
ATOM   2600  CB  ASP   360     146.687 120.357 341.848  1.00 34.39           C  
ATOM   2601  CG  ASP   360     148.041 120.313 341.154  1.00 34.39           C  
ATOM   2602  OD1 ASP   360     148.844 119.402 341.489  1.00 34.39           O  
ATOM   2603  OD2 ASP   360     148.287 121.182 340.276  1.00 34.39           O1-
ATOM   2604  N   THR   361     144.150 118.972 342.936  1.00 91.45           N  
ATOM   2605  CA  THR   361     142.935 119.162 343.670  1.00 91.45           C  
ATOM   2606  C   THR   361     142.918 118.215 344.830  1.00 91.45           C  
ATOM   2607  O   THR   361     142.511 118.588 345.928  1.00 91.45           O  
ATOM   2608  CB  THR   361     141.683 118.954 342.859  1.00 91.45           C  
ATOM   2609  CG2 THR   361     141.500 117.460 342.552  1.00 91.45           C  
ATOM   2610  OG1 THR   361     140.558 119.436 343.579  1.00 91.45           O  
ATOM   2611  N   ALA   362     143.363 116.963 344.615  1.00 27.40           N  
ATOM   2612  CA  ALA   362     143.352 115.965 345.649  1.00 27.40           C  
ATOM   2613  C   ALA   362     144.273 116.360 346.767  1.00 27.40           C  
ATOM   2614  O   ALA   362     143.929 116.212 347.938  1.00 27.40           O  
ATOM   2615  CB  ALA   362     143.809 114.584 345.146  1.00 27.40           C  
ATOM   2616  N   PHE   363     145.480 116.857 346.435  1.00 50.10           N  
ATOM   2617  CA  PHE   363     146.432 117.248 347.439  1.00 50.10           C  
ATOM   2618  C   PHE   363     145.936 118.434 348.208  1.00 50.10           C  
ATOM   2619  O   PHE   363     146.086 118.500 349.426  1.00 50.10           O  
ATOM   2620  CB  PHE   363     147.803 117.655 346.871  1.00 50.10           C  
ATOM   2621  CG  PHE   363     148.589 116.429 346.561  1.00 50.10           C  
ATOM   2622  CD1 PHE   363     148.372 115.709 345.411  1.00 50.10           C  
ATOM   2623  CD2 PHE   363     149.566 116.010 347.435  1.00 50.10           C  
ATOM   2624  CE1 PHE   363     149.116 114.582 345.150  1.00 50.10           C  
ATOM   2625  CE2 PHE   363     150.311 114.886 347.176  1.00 50.10           C  
ATOM   2626  CZ  PHE   363     150.086 114.166 346.029  1.00 50.10           C  
ATOM   2627  N   ALA   364     145.362 119.425 347.506  1.00 38.43           N  
ATOM   2628  CA  ALA   364     144.938 120.643 348.136  1.00 38.43           C  
ATOM   2629  C   ALA   364     143.838 120.400 349.126  1.00 38.43           C  
ATOM   2630  O   ALA   364     143.857 120.938 350.232  1.00 38.43           O  
ATOM   2631  CB  ALA   364     144.387 121.657 347.119  1.00 38.43           C  
ATOM   2632  N   GLN   365     142.838 119.596 348.727  1.00125.34           N  
ATOM   2633  CA  GLN   365     141.647 119.319 349.484  1.00125.34           C  
ATOM   2634  C   GLN   365     141.887 118.431 350.675  1.00125.34           C  
ATOM   2635  O   GLN   365     141.257 118.605 351.715  1.00125.34           O  
ATOM   2636  CB  GLN   365     140.572 118.627 348.626  1.00125.34           C  
ATOM   2637  CG  GLN   365     139.245 118.401 349.353  1.00125.34           C  
ATOM   2638  CD  GLN   365     138.498 119.727 349.389  1.00125.34           C  
ATOM   2639  NE2 GLN   365     137.301 119.731 350.034  1.00125.34           N  
ATOM   2640  OE1 GLN   365     138.963 120.733 348.854  1.00125.34           O  
ATOM   2641  N   ALA   366     142.807 117.455 350.557  1.00 63.96           N  
ATOM   2642  CA  ALA   366     142.928 116.395 351.529  1.00 63.96           C  
ATOM   2643  C   ALA   366     143.153 116.852 352.944  1.00 63.96           C  
ATOM   2644  O   ALA   366     144.033 117.658 353.241  1.00 63.96           O  
ATOM   2645  CB  ALA   366     144.046 115.394 351.191  1.00 63.96           C  
ATOM   2646  N   GLY   367     142.254 116.370 353.831  1.00 69.32           N  
ATOM   2647  CA  GLY   367     142.236 116.450 355.270  1.00 69.32           C  
ATOM   2648  C   GLY   367     143.110 115.399 355.905  1.00 69.32           C  
ATOM   2649  O   GLY   367     143.529 115.524 357.054  1.00 69.32           O  
ATOM   2650  N   SER   368     143.329 114.283 355.188  1.00 94.81           N  
ATOM   2651  CA  SER   368     143.953 113.093 355.703  1.00 94.81           C  
ATOM   2652  C   SER   368     145.286 113.353 356.335  1.00 94.81           C  
ATOM   2653  O   SER   368     145.950 114.350 356.069  1.00 94.81           O  
ATOM   2654  CB  SER   368     144.160 112.041 354.608  1.00 94.81           C  
ATOM   2655  OG  SER   368     144.789 110.900 355.159  1.00 94.81           O  
ATOM   2656  N   GLY   369     145.685 112.422 357.229  1.00 39.70           N  
ATOM   2657  CA  GLY   369     146.924 112.443 357.960  1.00 39.70           C  
ATOM   2658  C   GLY   369     148.073 112.304 357.008  1.00 39.70           C  
ATOM   2659  O   GLY   369     149.162 112.813 357.273  1.00 39.70           O  
ATOM   2660  N   TRP   370     147.889 111.545 355.908  1.00 63.21           N  
ATOM   2661  CA  TRP   370     148.973 111.372 354.985  1.00 63.21           C  
ATOM   2662  C   TRP   370     148.454 111.501 353.579  1.00 63.21           C  
ATOM   2663  O   TRP   370     147.289 111.214 353.300  1.00 63.21           O  
ATOM   2664  CB  TRP   370     149.629 109.988 355.104  1.00 63.21           C  
ATOM   2665  CG  TRP   370     150.246 109.740 356.459  1.00 63.21           C  
ATOM   2666  CD1 TRP   370     149.684 109.170 357.565  1.00 63.21           C  
ATOM   2667  CD2 TRP   370     151.587 110.097 356.823  1.00 63.21           C  
ATOM   2668  CE2 TRP   370     151.768 109.722 358.154  1.00 63.21           C  
ATOM   2669  CE3 TRP   370     152.587 110.692 356.108  1.00 63.21           C  
ATOM   2670  NE1 TRP   370     150.591 109.155 358.597  1.00 63.21           N  
ATOM   2671  CZ2 TRP   370     152.955 109.937 358.792  1.00 63.21           C  
ATOM   2672  CZ3 TRP   370     153.784 110.905 356.754  1.00 63.21           C  
ATOM   2673  CH2 TRP   370     153.963 110.534 358.070  1.00 63.21           C  
ATOM   2674  N   THR   371     149.326 111.968 352.658  1.00 44.19           N  
ATOM   2675  CA  THR   371     148.994 112.070 351.265  1.00 44.19           C  
ATOM   2676  C   THR   371     149.972 111.171 350.578  1.00 44.19           C  
ATOM   2677  O   THR   371     151.178 111.298 350.783  1.00 44.19           O  
ATOM   2678  CB  THR   371     149.187 113.447 350.704  1.00 44.19           C  
ATOM   2679  CG2 THR   371     148.774 113.424 349.225  1.00 44.19           C  
ATOM   2680  OG1 THR   371     148.392 114.386 351.415  1.00 44.19           O  
ATOM   2681  N   VAL   372     149.486 110.235 349.738  1.00 48.24           N  
ATOM   2682  CA  VAL   372     150.402 109.285 349.176  1.00 48.24           C  
ATOM   2683  C   VAL   372     150.314 109.290 347.687  1.00 48.24           C  
ATOM   2684  O   VAL   372     149.235 109.412 347.110  1.00 48.24           O  
ATOM   2685  CB  VAL   372     150.132 107.881 349.631  1.00 48.24           C  
ATOM   2686  CG1 VAL   372     151.149 106.936 348.969  1.00 48.24           C  
ATOM   2687  CG2 VAL   372     150.168 107.854 351.169  1.00 48.24           C  
ATOM   2688  N   VAL   373     151.486 109.178 347.028  1.00 54.99           N  
ATOM   2689  CA  VAL   373     151.526 109.070 345.598  1.00 54.99           C  
ATOM   2690  C   VAL   373     151.993 107.684 345.279  1.00 54.99           C  
ATOM   2691  O   VAL   373     153.171 107.366 345.436  1.00 54.99           O  
ATOM   2692  CB  VAL   373     152.494 110.017 344.952  1.00 54.99           C  
ATOM   2693  CG1 VAL   373     152.535 109.723 343.442  1.00 54.99           C  
ATOM   2694  CG2 VAL   373     152.073 111.455 345.299  1.00 54.99           C  
ATOM   2695  N   GLY   374     151.073 106.819 344.806  1.00 46.24           N  
ATOM   2696  CA  GLY   374     151.459 105.484 344.444  1.00 46.24           C  
ATOM   2697  C   GLY   374     151.759 105.563 342.985  1.00 46.24           C  
ATOM   2698  O   GLY   374     150.855 105.746 342.171  1.00 46.24           O  
ATOM   2699  N   GLN   375     153.045 105.378 342.621  1.00228.38           N  
ATOM   2700  CA  GLN   375     153.450 105.649 341.274  1.00228.38           C  
ATOM   2701  C   GLN   375     154.590 104.741 340.879  1.00228.38           C  
ATOM   2702  O   GLN   375     155.035 103.898 341.655  1.00228.38           O  
ATOM   2703  CB  GLN   375     153.877 107.125 341.147  1.00228.38           C  
ATOM   2704  CG  GLN   375     154.018 107.660 339.729  1.00228.38           C  
ATOM   2705  CD  GLN   375     155.489 107.639 339.337  1.00228.38           C  
ATOM   2706  NE2 GLN   375     156.372 108.083 340.265  1.00228.38           N  
ATOM   2707  OE1 GLN   375     155.855 107.261 338.227  1.00228.38           O  
ATOM   2708  N   GLN   376     154.994 104.836 339.592  1.00141.60           N  
ATOM   2709  CA  GLN   376     155.957 103.974 338.950  1.00141.60           C  
ATOM   2710  C   GLN   376     157.435 104.222 339.112  1.00141.60           C  
ATOM   2711  O   GLN   376     158.183 103.262 339.303  1.00141.60           O  
ATOM   2712  CB  GLN   376     155.714 103.891 337.434  1.00141.60           C  
ATOM   2713  CG  GLN   376     154.366 103.267 337.070  1.00141.60           C  
ATOM   2714  CD  GLN   376     153.268 104.256 337.430  1.00141.60           C  
ATOM   2715  NE2 GLN   376     152.041 103.728 337.683  1.00141.60           N  
ATOM   2716  OE1 GLN   376     153.496 105.464 337.484  1.00141.60           O  
ATOM   2717  N   THR   377     157.905 105.489 339.035  1.00137.39           N  
ATOM   2718  CA  THR   377     159.329 105.680 338.847  1.00137.39           C  
ATOM   2719  C   THR   377     159.965 106.577 339.874  1.00137.39           C  
ATOM   2720  O   THR   377     159.295 107.281 340.627  1.00137.39           O  
ATOM   2721  CB  THR   377     159.661 106.252 337.498  1.00137.39           C  
ATOM   2722  CG2 THR   377     159.172 107.709 337.447  1.00137.39           C  
ATOM   2723  OG1 THR   377     161.060 106.194 337.263  1.00137.39           O  
ATOM   2724  N   LEU   378     161.321 106.581 339.884  1.00 72.53           N  
ATOM   2725  CA  LEU   378     162.125 107.265 340.869  1.00 72.53           C  
ATOM   2726  C   LEU   378     161.845 108.744 340.866  1.00 72.53           C  
ATOM   2727  O   LEU   378     162.087 109.441 339.884  1.00 72.53           O  
ATOM   2728  CB  LEU   378     163.637 107.079 340.648  1.00 72.53           C  
ATOM   2729  CG  LEU   378     164.507 107.808 341.690  1.00 72.53           C  
ATOM   2730  CD1 LEU   378     164.264 107.258 343.105  1.00 72.53           C  
ATOM   2731  CD2 LEU   378     165.990 107.786 341.288  1.00 72.53           C  
ATOM   2732  N   PHE   379     161.268 109.224 341.990  1.00 86.08           N  
ATOM   2733  CA  PHE   379     160.892 110.590 342.247  1.00 86.08           C  
ATOM   2734  C   PHE   379     162.020 111.492 342.689  1.00 86.08           C  
ATOM   2735  O   PHE   379     162.126 112.625 342.224  1.00 86.08           O  
ATOM   2736  CB  PHE   379     159.786 110.677 343.317  1.00 86.08           C  
ATOM   2737  CG  PHE   379     159.264 112.073 343.370  1.00 86.08           C  
ATOM   2738  CD1 PHE   379     158.315 112.494 342.467  1.00 86.08           C  
ATOM   2739  CD2 PHE   379     159.710 112.959 344.325  1.00 86.08           C  
ATOM   2740  CE1 PHE   379     157.821 113.776 342.511  1.00 86.08           C  
ATOM   2741  CE2 PHE   379     159.220 114.243 344.375  1.00 86.08           C  
ATOM   2742  CZ  PHE   379     158.276 114.655 343.463  1.00 86.08           C  
ATOM   2743  N   GLY   380     162.893 111.020 343.608  1.00 36.01           N  
ATOM   2744  CA  GLY   380     163.894 111.867 344.209  1.00 36.01           C  
ATOM   2745  C   GLY   380     165.002 112.114 343.242  1.00 36.01           C  
ATOM   2746  O   GLY   380     165.087 111.471 342.198  1.00 36.01           O  
ATOM   2747  N   ARG   381     165.889 113.078 343.577  1.00131.13           N  
ATOM   2748  CA  ARG   381     166.986 113.341 342.700  1.00131.13           C  
ATOM   2749  C   ARG   381     167.896 112.170 342.809  1.00131.13           C  
ATOM   2750  O   ARG   381     168.108 111.632 343.895  1.00131.13           O  
ATOM   2751  CB  ARG   381     167.806 114.611 342.987  1.00131.13           C  
ATOM   2752  CG  ARG   381     168.596 114.581 344.290  1.00131.13           C  
ATOM   2753  CD  ARG   381     169.407 115.854 344.540  1.00131.13           C  
ATOM   2754  NE  ARG   381     170.140 115.669 345.823  1.00131.13           N  
ATOM   2755  CZ  ARG   381     171.017 116.623 346.251  1.00131.13           C  
ATOM   2756  NH1 ARG   381     171.197 117.760 345.519  1.00131.13           N1+
ATOM   2757  NH2 ARG   381     171.714 116.440 347.410  1.00131.13           N  
ATOM   2758  N   ARG   382     168.420 111.708 341.659  1.00134.31           N  
ATOM   2759  CA  ARG   382     169.316 110.595 341.692  1.00134.31           C  
ATOM   2760  C   ARG   382     170.394 110.876 340.694  1.00134.31           C  
ATOM   2761  O   ARG   382     170.286 110.499 339.531  1.00134.31           O  
ATOM   2762  CB  ARG   382     168.642 109.268 341.306  1.00134.31           C  
ATOM   2763  CG  ARG   382     169.587 108.065 341.339  1.00134.31           C  
ATOM   2764  CD  ARG   382     169.981 107.550 339.954  1.00134.31           C  
ATOM   2765  NE  ARG   382     168.758 106.962 339.338  1.00134.31           N  
ATOM   2766  CZ  ARG   382     168.436 105.658 339.581  1.00134.31           C  
ATOM   2767  NH1 ARG   382     169.227 104.900 340.396  1.00134.31           N1+
ATOM   2768  NH2 ARG   382     167.323 105.112 339.009  1.00134.31           N  
ATOM   2769  N   ASP   383     171.487 111.517 341.141  1.00 80.47           N  
ATOM   2770  CA  ASP   383     172.563 111.919 340.275  1.00 80.47           C  
ATOM   2771  C   ASP   383     173.605 110.837 340.217  1.00 80.47           C  
ATOM   2772  O   ASP   383     174.234 110.519 341.228  1.00 80.47           O  
ATOM   2773  CB  ASP   383     173.250 113.199 340.782  1.00 80.47           C  
ATOM   2774  CG  ASP   383     174.325 113.630 339.798  1.00 80.47           C  
ATOM   2775  OD1 ASP   383     174.474 112.975 338.733  1.00 80.47           O  
ATOM   2776  OD2 ASP   383     175.020 114.633 340.114  1.00 80.47           O1-
ATOM   2777  N   ASN   384     173.777 110.212 339.027  1.00143.96           N  
ATOM   2778  CA  ASN   384     174.773 109.182 338.852  1.00143.96           C  
ATOM   2779  C   ASN   384     176.153 109.743 338.638  1.00143.96           C  
ATOM   2780  O   ASN   384     177.140 109.029 338.808  1.00143.96           O  
ATOM   2781  CB  ASN   384     174.458 108.097 337.794  1.00143.96           C  
ATOM   2782  CG  ASN   384     174.462 108.637 336.380  1.00143.96           C  
ATOM   2783  ND2 ASN   384     175.633 108.519 335.697  1.00143.96           N  
ATOM   2784  OD1 ASN   384     173.445 109.113 335.881  1.00143.96           O  
ATOM   2785  N   HIS   385     176.278 111.012 338.201  1.00128.25           N  
ATOM   2786  CA  HIS   385     177.587 111.567 337.967  1.00128.25           C  
ATOM   2787  C   HIS   385     177.986 112.496 339.088  1.00128.25           C  
ATOM   2788  O   HIS   385     177.502 112.364 340.213  1.00128.25           O  
ATOM   2789  CB  HIS   385     177.696 112.239 336.584  1.00128.25           C  
ATOM   2790  CG  HIS   385     178.342 111.333 335.576  1.00128.25           C  
ATOM   2791  CD2 HIS   385     179.427 111.553 334.783  1.00128.25           C  
ATOM   2792  ND1 HIS   385     177.923 110.053 335.290  1.00128.25           N  
ATOM   2793  CE1 HIS   385     178.769 109.566 334.346  1.00128.25           C  
ATOM   2794  NE2 HIS   385     179.698 110.440 334.007  1.00128.25           N  
ATOM   2795  N   PRO   386     178.968 113.338 338.846  1.00 87.54           N  
ATOM   2796  CA  PRO   386     179.341 114.316 339.845  1.00 87.54           C  
ATOM   2797  C   PRO   386     178.537 115.577 339.769  1.00 87.54           C  
ATOM   2798  O   PRO   386     177.721 115.714 338.859  1.00 87.54           O  
ATOM   2799  CB  PRO   386     180.845 114.565 339.691  1.00 87.54           C  
ATOM   2800  CG  PRO   386     181.218 113.923 338.350  1.00 87.54           C  
ATOM   2801  CD  PRO   386     180.164 112.825 338.185  1.00 87.54           C  
ATOM   2802  N   GLY   387     178.753 116.500 340.734  1.00 26.24           N  
ATOM   2803  CA  GLY   387     178.062 117.757 340.773  1.00 26.24           C  
ATOM   2804  C   GLY   387     178.428 118.565 339.566  1.00 26.24           C  
ATOM   2805  O   GLY   387     177.575 119.219 338.969  1.00 26.24           O  
ATOM   2806  N   ALA   388     179.719 118.558 339.180  1.00 27.25           N  
ATOM   2807  CA  ALA   388     180.127 119.359 338.062  1.00 27.25           C  
ATOM   2808  C   ALA   388     179.420 118.875 336.839  1.00 27.25           C  
ATOM   2809  O   ALA   388     178.857 119.664 336.082  1.00 27.25           O  
ATOM   2810  CB  ALA   388     181.638 119.274 337.788  1.00 27.25           C  
ATOM   2811  N   GLY   389     179.406 117.549 336.623  1.00 37.27           N  
ATOM   2812  CA  GLY   389     178.720 117.039 335.478  1.00 37.27           C  
ATOM   2813  C   GLY   389     177.848 115.956 335.994  1.00 37.27           C  
ATOM   2814  O   GLY   389     178.326 114.892 336.377  1.00 37.27           O  
ATOM   2815  N   GLU   390     176.528 116.200 336.006  1.00 82.93           N  
ATOM   2816  CA  GLU   390     175.653 115.208 336.547  1.00 82.93           C  
ATOM   2817  C   GLU   390     175.224 114.306 335.447  1.00 82.93           C  
ATOM   2818  O   GLU   390     175.472 114.573 334.272  1.00 82.93           O  
ATOM   2819  CB  GLU   390     174.375 115.761 337.196  1.00 82.93           C  
ATOM   2820  CG  GLU   390     174.641 116.710 338.366  1.00 82.93           C  
ATOM   2821  CD  GLU   390     173.301 117.222 338.876  1.00 82.93           C  
ATOM   2822  OE1 GLU   390     172.561 117.845 338.068  1.00 82.93           O  
ATOM   2823  OE2 GLU   390     173.003 117.002 340.079  1.00 82.93           O1-
ATOM   2824  N   GLN   391     174.597 113.180 335.839  1.00135.86           N  
ATOM   2825  CA  GLN   391     174.007 112.230 334.952  1.00135.86           C  
ATOM   2826  C   GLN   391     172.761 111.745 335.621  1.00135.86           C  
ATOM   2827  O   GLN   391     172.762 111.477 336.821  1.00135.86           O  
ATOM   2828  CB  GLN   391     174.917 111.054 334.579  1.00135.86           C  
ATOM   2829  CG  GLN   391     176.059 111.485 333.656  1.00135.86           C  
ATOM   2830  CD  GLN   391     175.461 112.011 332.360  1.00135.86           C  
ATOM   2831  NE2 GLN   391     174.701 111.140 331.645  1.00135.86           N  
ATOM   2832  OE1 GLN   391     175.668 113.166 331.989  1.00135.86           O  
ATOM   2833  N   PHE   392     171.656 111.619 334.859  1.00210.61           N  
ATOM   2834  CA  PHE   392     170.400 111.259 335.447  1.00210.61           C  
ATOM   2835  C   PHE   392     169.672 110.284 334.573  1.00210.61           C  
ATOM   2836  O   PHE   392     170.105 109.923 333.479  1.00210.61           O  
ATOM   2837  CB  PHE   392     169.489 112.464 335.755  1.00210.61           C  
ATOM   2838  CG  PHE   392     169.952 113.136 337.017  1.00210.61           C  
ATOM   2839  CD1 PHE   392     170.969 114.062 337.023  1.00210.61           C  
ATOM   2840  CD2 PHE   392     169.369 112.827 338.223  1.00210.61           C  
ATOM   2841  CE1 PHE   392     171.387 114.681 338.177  1.00210.61           C  
ATOM   2842  CE2 PHE   392     169.779 113.440 339.386  1.00210.61           C  
ATOM   2843  CZ  PHE   392     170.785 114.373 339.369  1.00210.61           C  
ATOM   2844  N   TRP   393     168.513 109.820 335.045  1.00164.52           N  
ATOM   2845  CA  TRP   393     167.788 108.863 334.273  1.00164.52           C  
ATOM   2846  C   TRP   393     166.709 109.619 333.558  1.00164.52           C  
ATOM   2847  O   TRP   393     165.887 110.294 334.172  1.00164.52           O  
ATOM   2848  CB  TRP   393     167.218 107.734 335.154  1.00164.52           C  
ATOM   2849  CG  TRP   393     166.507 106.599 334.456  1.00164.52           C  
ATOM   2850  CD1 TRP   393     165.201 106.217 334.532  1.00164.52           C  
ATOM   2851  CD2 TRP   393     167.140 105.699 333.532  1.00164.52           C  
ATOM   2852  CE2 TRP   393     166.172 104.786 333.117  1.00164.52           C  
ATOM   2853  CE3 TRP   393     168.421 105.637 333.068  1.00164.52           C  
ATOM   2854  NE1 TRP   393     164.992 105.106 333.751  1.00164.52           N  
ATOM   2855  CZ2 TRP   393     166.470 103.793 332.228  1.00164.52           C  
ATOM   2856  CZ3 TRP   393     168.717 104.636 332.169  1.00164.52           C  
ATOM   2857  CH2 TRP   393     167.762 103.731 331.758  1.00164.52           C  
ATOM   2858  N   ASN   394     166.718 109.529 332.214  1.00101.47           N  
ATOM   2859  CA  ASN   394     165.799 110.226 331.357  1.00101.47           C  
ATOM   2860  C   ASN   394     164.394 109.743 331.600  1.00101.47           C  
ATOM   2861  O   ASN   394     163.434 110.480 331.384  1.00101.47           O  
ATOM   2862  CB  ASN   394     166.038 109.966 329.845  1.00101.47           C  
ATOM   2863  CG  ASN   394     167.312 110.602 329.267  1.00101.47           C  
ATOM   2864  ND2 ASN   394     167.419 111.954 329.277  1.00101.47           N  
ATOM   2865  OD1 ASN   394     168.188 109.910 328.755  1.00101.47           O  
ATOM   2866  N   ASP   395     164.244 108.452 331.945  1.00115.71           N  
ATOM   2867  CA  ASP   395     162.991 107.761 332.141  1.00115.71           C  
ATOM   2868  C   ASP   395     162.326 108.086 333.461  1.00115.71           C  
ATOM   2869  O   ASP   395     161.132 107.835 333.634  1.00115.71           O  
ATOM   2870  CB  ASP   395     163.159 106.234 332.005  1.00115.71           C  
ATOM   2871  CG  ASP   395     161.847 105.578 331.591  1.00115.71           C  
ATOM   2872  OD1 ASP   395     160.904 106.318 331.204  1.00115.71           O  
ATOM   2873  OD2 ASP   395     161.778 104.321 331.642  1.00115.71           O1-
ATOM   2874  N   GLY   396     163.096 108.572 334.457  1.00 49.23           N  
ATOM   2875  CA  GLY   396     162.564 108.851 335.771  1.00 49.23           C  
ATOM   2876  C   GLY   396     162.123 110.286 335.845  1.00 49.23           C  
ATOM   2877  O   GLY   396     162.099 110.999 334.847  1.00 49.23           O  
ATOM   2878  N   TRP   397     161.783 110.748 337.068  1.00 86.50           N  
ATOM   2879  CA  TRP   397     161.324 112.086 337.329  1.00 86.50           C  
ATOM   2880  C   TRP   397     162.410 113.073 337.016  1.00 86.50           C  
ATOM   2881  O   TRP   397     162.136 114.202 336.611  1.00 86.50           O  
ATOM   2882  CB  TRP   397     160.860 112.294 338.779  1.00 86.50           C  
ATOM   2883  CG  TRP   397     159.522 111.648 339.044  1.00 86.50           C  
ATOM   2884  CD1 TRP   397     159.222 110.351 339.344  1.00 86.50           C  
ATOM   2885  CD2 TRP   397     158.274 112.356 338.998  1.00 86.50           C  
ATOM   2886  CE2 TRP   397     157.266 111.432 339.271  1.00 86.50           C  
ATOM   2887  CE3 TRP   397     157.991 113.668 338.746  1.00 86.50           C  
ATOM   2888  NE1 TRP   397     157.861 110.206 339.480  1.00 86.50           N  
ATOM   2889  CZ2 TRP   397     155.953 111.809 339.296  1.00 86.50           C  
ATOM   2890  CZ3 TRP   397     156.667 114.046 338.775  1.00 86.50           C  
ATOM   2891  CH2 TRP   397     155.667 113.133 339.045  1.00 86.50           C  
ATOM   2892  N   ASP   398     163.681 112.679 337.195  1.00 90.77           N  
ATOM   2893  CA  ASP   398     164.785 113.565 336.954  1.00 90.77           C  
ATOM   2894  C   ASP   398     164.738 114.018 335.519  1.00 90.77           C  
ATOM   2895  O   ASP   398     165.159 115.134 335.219  1.00 90.77           O  
ATOM   2896  CB  ASP   398     166.148 112.901 337.216  1.00 90.77           C  
ATOM   2897  CG  ASP   398     166.311 112.743 338.726  1.00 90.77           C  
ATOM   2898  OD1 ASP   398     165.883 113.669 339.466  1.00 90.77           O  
ATOM   2899  OD2 ASP   398     166.860 111.695 339.158  1.00 90.77           O1-
ATOM   2900  N   GLY   399     164.257 113.153 334.598  1.00 87.93           N  
ATOM   2901  CA  GLY   399     164.134 113.431 333.185  1.00 87.93           C  
ATOM   2902  C   GLY   399     163.100 114.496 332.915  1.00 87.93           C  
ATOM   2903  O   GLY   399     163.086 115.122 331.859  1.00 87.93           O  
ATOM   2904  N   TYR   400     162.087 114.518 333.787  1.00216.16           N  
ATOM   2905  CA  TYR   400     160.895 115.298 333.971  1.00216.16           C  
ATOM   2906  C   TYR   400     160.983 116.536 334.833  1.00216.16           C  
ATOM   2907  O   TYR   400     159.958 116.922 335.383  1.00216.16           O  
ATOM   2908  CB  TYR   400     159.697 114.426 334.354  1.00216.16           C  
ATOM   2909  CG  TYR   400     159.549 113.581 333.132  1.00216.16           C  
ATOM   2910  CD1 TYR   400     160.326 112.456 332.971  1.00216.16           C  
ATOM   2911  CD2 TYR   400     158.664 113.924 332.134  1.00216.16           C  
ATOM   2912  CE1 TYR   400     160.209 111.675 331.846  1.00216.16           C  
ATOM   2913  CE2 TYR   400     158.542 113.146 331.005  1.00216.16           C  
ATOM   2914  CZ  TYR   400     159.314 112.018 330.861  1.00216.16           C  
ATOM   2915  OH  TYR   400     159.192 111.218 329.705  1.00216.16           O  
ATOM   2916  N   GLY   401     162.164 117.101 335.144  1.00 83.63           N  
ATOM   2917  CA  GLY   401     162.306 118.068 336.214  1.00 83.63           C  
ATOM   2918  C   GLY   401     161.267 119.168 336.270  1.00 83.63           C  
ATOM   2919  O   GLY   401     160.864 119.532 337.375  1.00 83.63           O  
ATOM   2920  N   ALA   402     160.820 119.766 335.151  1.00 37.02           N  
ATOM   2921  CA  ALA   402     159.848 120.830 335.249  1.00 37.02           C  
ATOM   2922  C   ALA   402     158.571 120.308 335.837  1.00 37.02           C  
ATOM   2923  O   ALA   402     157.949 120.963 336.673  1.00 37.02           O  
ATOM   2924  CB  ALA   402     159.500 121.448 333.883  1.00 37.02           C  
ATOM   2925  N   ALA   403     158.140 119.106 335.412  1.00 28.57           N  
ATOM   2926  CA  ALA   403     156.924 118.529 335.902  1.00 28.57           C  
ATOM   2927  C   ALA   403     157.063 118.328 337.380  1.00 28.57           C  
ATOM   2928  O   ALA   403     156.137 118.595 338.141  1.00 28.57           O  
ATOM   2929  CB  ALA   403     156.626 117.155 335.279  1.00 28.57           C  
ATOM   2930  N   ARG   404     158.242 117.862 337.825  1.00106.66           N  
ATOM   2931  CA  ARG   404     158.473 117.605 339.218  1.00106.66           C  
ATOM   2932  C   ARG   404     158.372 118.894 339.979  1.00106.66           C  
ATOM   2933  O   ARG   404     157.825 118.934 341.080  1.00106.66           O  
ATOM   2934  CB  ARG   404     159.853 116.975 339.473  1.00106.66           C  
ATOM   2935  CG  ARG   404     160.132 116.665 340.943  1.00106.66           C  
ATOM   2936  CD  ARG   404     161.358 115.774 341.147  1.00106.66           C  
ATOM   2937  NE  ARG   404     162.497 116.405 340.424  1.00106.66           N  
ATOM   2938  CZ  ARG   404     163.710 115.780 340.398  1.00106.66           C  
ATOM   2939  NH1 ARG   404     163.882 114.596 341.056  1.00106.66           N1+
ATOM   2940  NH2 ARG   404     164.749 116.334 339.710  1.00106.66           N  
ATOM   2941  N   ARG   405     158.883 119.994 339.397  1.00100.17           N  
ATOM   2942  CA  ARG   405     158.882 121.272 340.052  1.00100.17           C  
ATOM   2943  C   ARG   405     157.470 121.686 340.322  1.00100.17           C  
ATOM   2944  O   ARG   405     157.168 122.205 341.395  1.00100.17           O  
ATOM   2945  CB  ARG   405     159.503 122.385 339.192  1.00100.17           C  
ATOM   2946  CG  ARG   405     161.011 122.249 338.976  1.00100.17           C  
ATOM   2947  CD  ARG   405     161.842 122.887 340.089  1.00100.17           C  
ATOM   2948  NE  ARG   405     163.267 122.863 339.655  1.00100.17           N  
ATOM   2949  CZ  ARG   405     163.752 123.877 338.881  1.00100.17           C  
ATOM   2950  NH1 ARG   405     162.927 124.891 338.489  1.00100.17           N1+
ATOM   2951  NH2 ARG   405     165.064 123.880 338.502  1.00100.17           N  
ATOM   2952  N   ARG   406     156.559 121.462 339.356  1.00 42.03           N  
ATOM   2953  CA  ARG   406     155.201 121.891 339.531  1.00 42.03           C  
ATOM   2954  C   ARG   406     154.609 121.182 340.706  1.00 42.03           C  
ATOM   2955  O   ARG   406     153.902 121.788 341.510  1.00 42.03           O  
ATOM   2956  CB  ARG   406     154.297 121.589 338.318  1.00 42.03           C  
ATOM   2957  CG  ARG   406     154.603 122.449 337.090  1.00 42.03           C  
ATOM   2958  CD  ARG   406     153.575 122.308 335.967  1.00 42.03           C  
ATOM   2959  NE  ARG   406     153.705 120.935 335.401  1.00 42.03           N  
ATOM   2960  CZ  ARG   406     154.583 120.702 334.381  1.00 42.03           C  
ATOM   2961  NH1 ARG   406     155.351 121.720 333.894  1.00 42.03           N1+
ATOM   2962  NH2 ARG   406     154.692 119.451 333.850  1.00 42.03           N  
ATOM   2963  N   VAL   407     154.873 119.869 340.836  1.00 34.03           N  
ATOM   2964  CA  VAL   407     154.306 119.120 341.921  1.00 34.03           C  
ATOM   2965  C   VAL   407     154.827 119.641 343.227  1.00 34.03           C  
ATOM   2966  O   VAL   407     154.058 119.895 344.152  1.00 34.03           O  
ATOM   2967  CB  VAL   407     154.642 117.658 341.854  1.00 34.03           C  
ATOM   2968  CG1 VAL   407     154.092 116.969 343.115  1.00 34.03           C  
ATOM   2969  CG2 VAL   407     154.088 117.085 340.539  1.00 34.03           C  
ATOM   2970  N   THR   408     156.157 119.834 343.330  1.00 30.25           N  
ATOM   2971  CA  THR   408     156.774 120.260 344.556  1.00 30.25           C  
ATOM   2972  C   THR   408     156.291 121.629 344.918  1.00 30.25           C  
ATOM   2973  O   THR   408     156.007 121.909 346.081  1.00 30.25           O  
ATOM   2974  CB  THR   408     158.270 120.332 344.451  1.00 30.25           C  
ATOM   2975  CG2 THR   408     158.839 120.777 345.809  1.00 30.25           C  
ATOM   2976  OG1 THR   408     158.799 119.064 344.092  1.00 30.25           O  
ATOM   2977  N   GLY   409     156.174 122.527 343.924  1.00 15.80           N  
ATOM   2978  CA  GLY   409     155.780 123.876 344.205  1.00 15.80           C  
ATOM   2979  C   GLY   409     154.413 123.873 344.810  1.00 15.80           C  
ATOM   2980  O   GLY   409     154.137 124.634 345.735  1.00 15.80           O  
ATOM   2981  N   SER   410     153.511 123.023 344.287  1.00 65.87           N  
ATOM   2982  CA  SER   410     152.167 122.985 344.784  1.00 65.87           C  
ATOM   2983  C   SER   410     152.176 122.511 346.206  1.00 65.87           C  
ATOM   2984  O   SER   410     151.452 123.044 347.046  1.00 65.87           O  
ATOM   2985  CB  SER   410     151.266 122.031 343.982  1.00 65.87           C  
ATOM   2986  OG  SER   410     151.146 122.486 342.643  1.00 65.87           O  
ATOM   2987  N   LEU   411     153.011 121.498 346.516  1.00 80.16           N  
ATOM   2988  CA  LEU   411     153.066 120.927 347.833  1.00 80.16           C  
ATOM   2989  C   LEU   411     153.536 121.995 348.775  1.00 80.16           C  
ATOM   2990  O   LEU   411     153.001 122.146 349.874  1.00 80.16           O  
ATOM   2991  CB  LEU   411     154.053 119.739 347.909  1.00 80.16           C  
ATOM   2992  CG  LEU   411     154.035 118.891 349.205  1.00 80.16           C  
ATOM   2993  CD1 LEU   411     155.072 117.759 349.114  1.00 80.16           C  
ATOM   2994  CD2 LEU   411     154.214 119.715 350.492  1.00 80.16           C  
ATOM   2995  N   GLN   412     154.548 122.773 348.356  1.00 31.88           N  
ATOM   2996  CA  GLN   412     155.116 123.806 349.172  1.00 31.88           C  
ATOM   2997  C   GLN   412     154.067 124.831 349.477  1.00 31.88           C  
ATOM   2998  O   GLN   412     153.973 125.314 350.604  1.00 31.88           O  
ATOM   2999  CB  GLN   412     156.279 124.533 348.475  1.00 31.88           C  
ATOM   3000  CG  GLN   412     157.478 123.627 348.187  1.00 31.88           C  
ATOM   3001  CD  GLN   412     158.547 124.462 347.498  1.00 31.88           C  
ATOM   3002  NE2 GLN   412     159.769 124.495 348.096  1.00 31.88           N  
ATOM   3003  OE1 GLN   412     158.305 125.073 346.459  1.00 31.88           O  
ATOM   3004  N   ARG   413     153.224 125.178 348.486  1.00112.71           N  
ATOM   3005  CA  ARG   413     152.237 126.201 348.698  1.00112.71           C  
ATOM   3006  C   ARG   413     151.326 125.779 349.811  1.00112.71           C  
ATOM   3007  O   ARG   413     150.948 126.589 350.655  1.00112.71           O  
ATOM   3008  CB  ARG   413     151.372 126.466 347.455  1.00112.71           C  
ATOM   3009  CG  ARG   413     152.113 127.235 346.362  1.00112.71           C  
ATOM   3010  CD  ARG   413     152.003 128.752 346.526  1.00112.71           C  
ATOM   3011  NE  ARG   413     152.524 129.093 347.880  1.00112.71           N  
ATOM   3012  CZ  ARG   413     152.205 130.291 348.453  1.00112.71           C  
ATOM   3013  NH1 ARG   413     151.400 131.171 347.790  1.00112.71           N1+
ATOM   3014  NH2 ARG   413     152.688 130.606 349.690  1.00112.71           N  
ATOM   3015  N   HIS   414     150.945 124.490 349.820  1.00104.56           N  
ATOM   3016  CA  HIS   414     150.072 123.900 350.798  1.00104.56           C  
ATOM   3017  C   HIS   414     150.768 123.766 352.120  1.00104.56           C  
ATOM   3018  O   HIS   414     150.112 123.623 353.151  1.00104.56           O  
ATOM   3019  CB  HIS   414     149.540 122.520 350.380  1.00104.56           C  
ATOM   3020  CG  HIS   414     148.576 122.630 349.239  1.00104.56           C  
ATOM   3021  CD2 HIS   414     147.248 122.926 349.248  1.00104.56           C  
ATOM   3022  ND1 HIS   414     148.916 122.471 347.913  1.00104.56           N  
ATOM   3023  CE1 HIS   414     147.785 122.679 347.192  1.00104.56           C  
ATOM   3024  NE2 HIS   414     146.747 122.960 347.960  1.00104.56           N  
ATOM   3025  N   GLN   415     152.116 123.782 352.120  1.00154.87           N  
ATOM   3026  CA  GLN   415     152.901 123.623 353.315  1.00154.87           C  
ATOM   3027  C   GLN   415     152.664 122.269 353.908  1.00154.87           C  
ATOM   3028  O   GLN   415     152.550 122.112 355.122  1.00154.87           O  
ATOM   3029  CB  GLN   415     152.615 124.687 354.391  1.00154.87           C  
ATOM   3030  CG  GLN   415     153.576 124.615 355.581  1.00154.87           C  
ATOM   3031  CD  GLN   415     153.205 125.709 356.572  1.00154.87           C  
ATOM   3032  NE2 GLN   415     152.025 126.350 356.361  1.00154.87           N  
ATOM   3033  OE1 GLN   415     153.948 125.988 357.511  1.00154.87           O  
ATOM   3034  N   VAL   416     152.603 121.241 353.041  1.00 65.55           N  
ATOM   3035  CA  VAL   416     152.378 119.890 353.472  1.00 65.55           C  
ATOM   3036  C   VAL   416     153.679 119.267 353.879  1.00 65.55           C  
ATOM   3037  O   VAL   416     154.731 119.564 353.316  1.00 65.55           O  
ATOM   3038  CB  VAL   416     151.791 119.042 352.388  1.00 65.55           C  
ATOM   3039  CG1 VAL   416     151.764 117.593 352.878  1.00 65.55           C  
ATOM   3040  CG2 VAL   416     150.409 119.605 352.011  1.00 65.55           C  
ATOM   3041  N   VAL   417     153.640 118.404 354.919  1.00170.93           N  
ATOM   3042  CA  VAL   417     154.829 117.709 355.327  1.00170.93           C  
ATOM   3043  C   VAL   417     154.507 116.250 355.461  1.00170.93           C  
ATOM   3044  O   VAL   417     155.309 115.480 355.989  1.00170.93           O  
ATOM   3045  CB  VAL   417     155.326 118.164 356.667  1.00170.93           C  
ATOM   3046  CG1 VAL   417     155.728 119.644 356.563  1.00170.93           C  
ATOM   3047  CG2 VAL   417     154.234 117.886 357.715  1.00170.93           C  
ATOM   3048  N   ASN   418     153.322 115.825 354.979  1.00155.62           N  
ATOM   3049  CA  ASN   418     152.986 114.427 355.039  1.00155.62           C  
ATOM   3050  C   ASN   418     152.897 113.770 353.666  1.00155.62           C  
ATOM   3051  O   ASN   418     152.009 112.925 353.509  1.00155.62           O  
ATOM   3052  CB  ASN   418     151.656 114.184 355.780  1.00155.62           C  
ATOM   3053  CG  ASN   418     150.510 114.871 355.045  1.00155.62           C  
ATOM   3054  ND2 ASN   418     149.331 114.961 355.714  1.00155.62           N  
ATOM   3055  OD1 ASN   418     150.652 115.321 353.910  1.00155.62           O  
ATOM   3056  N   PRO   419     153.703 114.076 352.645  1.00179.96           N  
ATOM   3057  CA  PRO   419     153.600 113.249 351.472  1.00179.96           C  
ATOM   3058  C   PRO   419     154.500 112.062 351.476  1.00179.96           C  
ATOM   3059  O   PRO   419     155.671 112.183 351.839  1.00179.96           O  
ATOM   3060  CB  PRO   419     153.856 114.117 350.242  1.00179.96           C  
ATOM   3061  CG  PRO   419     153.505 115.523 350.714  1.00179.96           C  
ATOM   3062  CD  PRO   419     153.825 115.471 352.210  1.00179.96           C  
ATOM   3063  N   VAL   420     153.994 110.922 350.988  1.00 45.28           N  
ATOM   3064  CA  VAL   420     154.809 109.756 350.881  1.00 45.28           C  
ATOM   3065  C   VAL   420     154.693 109.302 349.462  1.00 45.28           C  
ATOM   3066  O   VAL   420     153.612 109.315 348.874  1.00 45.28           O  
ATOM   3067  CB  VAL   420     154.352 108.636 351.764  1.00 45.28           C  
ATOM   3068  CG1 VAL   420     155.251 107.413 351.525  1.00 45.28           C  
ATOM   3069  CG2 VAL   420     154.353 109.149 353.214  1.00 45.28           C  
ATOM   3070  N   PHE   421     155.830 108.900 348.872  1.00112.54           N  
ATOM   3071  CA  PHE   421     155.863 108.483 347.500  1.00112.54           C  
ATOM   3072  C   PHE   421     156.297 107.048 347.465  1.00112.54           C  
ATOM   3073  O   PHE   421     157.311 106.688 348.060  1.00112.54           O  
ATOM   3074  CB  PHE   421     156.895 109.310 346.721  1.00112.54           C  
ATOM   3075  CG  PHE   421     157.070 108.737 345.366  1.00112.54           C  
ATOM   3076  CD1 PHE   421     158.014 107.762 345.163  1.00112.54           C  
ATOM   3077  CD2 PHE   421     156.301 109.171 344.315  1.00112.54           C  
ATOM   3078  CE1 PHE   421     158.205 107.211 343.922  1.00112.54           C  
ATOM   3079  CE2 PHE   421     156.487 108.625 343.071  1.00112.54           C  
ATOM   3080  CZ  PHE   421     157.437 107.649 342.876  1.00112.54           C  
ATOM   3081  N   LEU   422     155.519 106.188 346.770  1.00108.23           N  
ATOM   3082  CA  LEU   422     155.875 104.803 346.607  1.00108.23           C  
ATOM   3083  C   LEU   422     156.255 104.602 345.169  1.00108.23           C  
ATOM   3084  O   LEU   422     155.602 105.127 344.266  1.00108.23           O  
ATOM   3085  CB  LEU   422     154.751 103.802 346.938  1.00108.23           C  
ATOM   3086  CG  LEU   422     154.416 103.703 348.439  1.00108.23           C  
ATOM   3087  CD1 LEU   422     155.622 103.197 349.240  1.00108.23           C  
ATOM   3088  CD2 LEU   422     153.854 105.010 349.000  1.00108.23           C  
ATOM   3089  N   GLY   423     157.326 103.811 344.921  1.00 41.82           N  
ATOM   3090  CA  GLY   423     157.822 103.662 343.580  1.00 41.82           C  
ATOM   3091  C   GLY   423     158.398 102.290 343.357  1.00 41.82           C  
ATOM   3092  O   GLY   423     158.741 101.576 344.297  1.00 41.82           O  
ATOM   3093  N   GLY   424     158.467 101.872 342.070  1.00 56.69           N  
ATOM   3094  CA  GLY   424     159.096 100.634 341.689  1.00 56.69           C  
ATOM   3095  C   GLY   424     160.112 100.944 340.617  1.00 56.69           C  
ATOM   3096  O   GLY   424     160.911 101.869 340.738  1.00 56.69           O  
ATOM   3097  N   ASP   425     160.132 100.087 339.570  1.00121.10           N  
ATOM   3098  CA  ASP   425     160.829 100.193 338.308  1.00121.10           C  
ATOM   3099  C   ASP   425     162.328 100.017 338.385  1.00121.10           C  
ATOM   3100  O   ASP   425     162.931  99.471 337.464  1.00121.10           O  
ATOM   3101  CB  ASP   425     160.539 101.544 337.621  1.00121.10           C  
ATOM   3102  CG  ASP   425     160.895 101.485 336.138  1.00121.10           C  
ATOM   3103  OD1 ASP   425     161.424 100.440 335.679  1.00121.10           O  
ATOM   3104  OD2 ASP   425     160.621 102.494 335.435  1.00121.10           O1-
ATOM   3105  N   VAL   426     162.955 100.393 339.510  1.00159.49           N  
ATOM   3106  CA  VAL   426     164.391 100.397 339.670  1.00159.49           C  
ATOM   3107  C   VAL   426     164.977  99.035 339.899  1.00159.49           C  
ATOM   3108  O   VAL   426     166.172  98.837 339.688  1.00159.49           O  
ATOM   3109  CB  VAL   426     164.848 101.314 340.767  1.00159.49           C  
ATOM   3110  CG1 VAL   426     164.473 102.751 340.363  1.00159.49           C  
ATOM   3111  CG2 VAL   426     164.224 100.868 342.099  1.00159.49           C  
ATOM   3112  N   HIS   427     164.174  98.070 340.384  1.00 94.01           N  
ATOM   3113  CA  HIS   427     164.661  96.743 340.666  1.00 94.01           C  
ATOM   3114  C   HIS   427     165.656  96.762 341.791  1.00 94.01           C  
ATOM   3115  O   HIS   427     166.582  95.953 341.813  1.00 94.01           O  
ATOM   3116  CB  HIS   427     165.366  96.094 339.459  1.00 94.01           C  
ATOM   3117  CG  HIS   427     164.499  95.973 338.240  1.00 94.01           C  
ATOM   3118  CD2 HIS   427     163.165  96.191 338.081  1.00 94.01           C  
ATOM   3119  ND1 HIS   427     164.967  95.595 337.000  1.00 94.01           N  
ATOM   3120  CE1 HIS   427     163.902  95.602 336.160  1.00 94.01           C  
ATOM   3121  NE2 HIS   427     162.786  95.957 336.770  1.00 94.01           N  
ATOM   3122  N   GLU   428     165.475  97.679 342.767  1.00 83.37           N  
ATOM   3123  CA  GLU   428     166.333  97.745 343.921  1.00 83.37           C  
ATOM   3124  C   GLU   428     165.603  98.567 344.946  1.00 83.37           C  
ATOM   3125  O   GLU   428     164.714  99.347 344.611  1.00 83.37           O  
ATOM   3126  CB  GLU   428     167.642  98.494 343.643  1.00 83.37           C  
ATOM   3127  CG  GLU   428     168.503  97.862 342.552  1.00 83.37           C  
ATOM   3128  CD  GLU   428     169.548  98.897 342.168  1.00 83.37           C  
ATOM   3129  OE1 GLU   428     170.079  99.568 343.093  1.00 83.37           O  
ATOM   3130  OE2 GLU   428     169.825  99.038 340.947  1.00 83.37           O1-
ATOM   3131  N   ASN   429     165.979  98.429 346.234  1.00 77.50           N  
ATOM   3132  CA  ASN   429     165.319  99.168 347.280  1.00 77.50           C  
ATOM   3133  C   ASN   429     166.088 100.423 347.572  1.00 77.50           C  
ATOM   3134  O   ASN   429     167.315 100.408 347.655  1.00 77.50           O  
ATOM   3135  CB  ASN   429     165.211  98.398 348.612  1.00 77.50           C  
ATOM   3136  CG  ASN   429     164.082  97.377 348.512  1.00 77.50           C  
ATOM   3137  ND2 ASN   429     162.825  97.881 348.409  1.00 77.50           N  
ATOM   3138  OD1 ASN   429     164.303  96.167 348.543  1.00 77.50           O  
ATOM   3139  N   TRP   430     165.354 101.551 347.721  1.00115.36           N  
ATOM   3140  CA  TRP   430     165.941 102.832 348.015  1.00115.36           C  
ATOM   3141  C   TRP   430     164.985 103.552 348.933  1.00115.36           C  
ATOM   3142  O   TRP   430     163.800 103.226 348.986  1.00115.36           O  
ATOM   3143  CB  TRP   430     166.062 103.710 346.741  1.00115.36           C  
ATOM   3144  CG  TRP   430     166.899 103.109 345.623  1.00115.36           C  
ATOM   3145  CD1 TRP   430     166.751 101.881 345.049  1.00115.36           C  
ATOM   3146  CD2 TRP   430     167.976 103.751 344.909  1.00115.36           C  
ATOM   3147  CE2 TRP   430     168.437 102.848 343.952  1.00115.36           C  
ATOM   3148  CE3 TRP   430     168.527 104.995 345.020  1.00115.36           C  
ATOM   3149  NE1 TRP   430     167.680 101.704 344.052  1.00115.36           N  
ATOM   3150  CZ2 TRP   430     169.457 103.173 343.102  1.00115.36           C  
ATOM   3151  CZ3 TRP   430     169.574 105.313 344.182  1.00115.36           C  
ATOM   3152  CH2 TRP   430     170.033 104.417 343.240  1.00115.36           C  
ATOM   3153  N   VAL   431     165.484 104.524 349.728  1.00113.55           N  
ATOM   3154  CA  VAL   431     164.616 105.336 350.532  1.00113.55           C  
ATOM   3155  C   VAL   431     165.243 106.695 350.615  1.00113.55           C  
ATOM   3156  O   VAL   431     166.463 106.815 350.730  1.00113.55           O  
ATOM   3157  CB  VAL   431     164.362 104.774 351.901  1.00113.55           C  
ATOM   3158  CG1 VAL   431     163.475 103.527 351.746  1.00113.55           C  
ATOM   3159  CG2 VAL   431     165.708 104.437 352.545  1.00113.55           C  
ATOM   3160  N   GLY   432     164.424 107.769 350.551  1.00 40.11           N  
ATOM   3161  CA  GLY   432     165.012 109.076 350.545  1.00 40.11           C  
ATOM   3162  C   GLY   432     164.115 110.063 351.209  1.00 40.11           C  
ATOM   3163  O   GLY   432     162.888 109.945 351.217  1.00 40.11           O  
ATOM   3164  N   HIS   433     164.751 111.077 351.816  1.00 85.27           N  
ATOM   3165  CA  HIS   433     164.024 112.164 352.389  1.00 85.27           C  
ATOM   3166  C   HIS   433     163.708 113.071 351.237  1.00 85.27           C  
ATOM   3167  O   HIS   433     164.543 113.272 350.355  1.00 85.27           O  
ATOM   3168  CB  HIS   433     164.863 112.950 353.403  1.00 85.27           C  
ATOM   3169  CG  HIS   433     165.502 112.040 354.409  1.00 85.27           C  
ATOM   3170  CD2 HIS   433     164.991 110.969 355.078  1.00 85.27           C  
ATOM   3171  ND1 HIS   433     166.810 112.152 354.823  1.00 85.27           N  
ATOM   3172  CE1 HIS   433     167.026 111.153 355.716  1.00 85.27           C  
ATOM   3173  NE2 HIS   433     165.951 110.409 355.903  1.00 85.27           N  
ATOM   3174  N   VAL   434     162.482 113.629 351.198  1.00 47.08           N  
ATOM   3175  CA  VAL   434     162.133 114.528 350.130  1.00 47.08           C  
ATOM   3176  C   VAL   434     162.163 115.923 350.674  1.00 47.08           C  
ATOM   3177  O   VAL   434     161.442 116.255 351.614  1.00 47.08           O  
ATOM   3178  CB  VAL   434     160.755 114.302 349.575  1.00 47.08           C  
ATOM   3179  CG1 VAL   434     160.461 115.398 348.535  1.00 47.08           C  
ATOM   3180  CG2 VAL   434     160.679 112.873 349.013  1.00 47.08           C  
ATOM   3181  N   LYS   435     162.997 116.785 350.056  1.00 51.60           N  
ATOM   3182  CA  LYS   435     163.181 118.132 350.519  1.00 51.60           C  
ATOM   3183  C   LYS   435     162.520 119.069 349.551  1.00 51.60           C  
ATOM   3184  O   LYS   435     162.435 118.796 348.356  1.00 51.60           O  
ATOM   3185  CB  LYS   435     164.669 118.504 350.631  1.00 51.60           C  
ATOM   3186  CG  LYS   435     165.393 117.646 351.673  1.00 51.60           C  
ATOM   3187  CD  LYS   435     166.918 117.635 351.548  1.00 51.60           C  
ATOM   3188  CE  LYS   435     167.595 116.728 352.580  1.00 51.60           C  
ATOM   3189  NZ  LYS   435     168.992 116.447 352.179  1.00 51.60           N1+
ATOM   3190  N   ALA   436     162.050 120.226 350.061  1.00 41.71           N  
ATOM   3191  CA  ALA   436     161.352 121.200 349.266  1.00 41.71           C  
ATOM   3192  C   ALA   436     162.267 121.635 348.169  1.00 41.71           C  
ATOM   3193  O   ALA   436     161.821 121.911 347.055  1.00 41.71           O  
ATOM   3194  CB  ALA   436     160.961 122.452 350.068  1.00 41.71           C  
ATOM   3195  N   ASP   437     163.568 121.754 348.484  1.00 57.90           N  
ATOM   3196  CA  ASP   437     164.565 122.092 347.510  1.00 57.90           C  
ATOM   3197  C   ASP   437     165.435 120.873 347.382  1.00 57.90           C  
ATOM   3198  O   ASP   437     166.108 120.480 348.333  1.00 57.90           O  
ATOM   3199  CB  ASP   437     165.452 123.267 347.967  1.00 57.90           C  
ATOM   3200  CG  ASP   437     166.335 123.721 346.815  1.00 57.90           C  
ATOM   3201  OD1 ASP   437     166.769 122.851 346.015  1.00 57.90           O  
ATOM   3202  OD2 ASP   437     166.586 124.953 346.719  1.00 57.90           O1-
ATOM   3203  N   TYR   438     165.457 120.258 346.184  1.00121.91           N  
ATOM   3204  CA  TYR   438     166.163 119.031 345.919  1.00121.91           C  
ATOM   3205  C   TYR   438     167.634 119.215 346.129  1.00121.91           C  
ATOM   3206  O   TYR   438     168.345 118.268 346.469  1.00121.91           O  
ATOM   3207  CB  TYR   438     165.934 118.528 344.484  1.00121.91           C  
ATOM   3208  CG  TYR   438     164.523 118.050 344.422  1.00121.91           C  
ATOM   3209  CD1 TYR   438     163.478 118.942 344.490  1.00121.91           C  
ATOM   3210  CD2 TYR   438     164.248 116.710 344.280  1.00121.91           C  
ATOM   3211  CE1 TYR   438     162.176 118.503 344.433  1.00121.91           C  
ATOM   3212  CE2 TYR   438     162.949 116.265 344.222  1.00121.91           C  
ATOM   3213  CZ  TYR   438     161.911 117.162 344.302  1.00121.91           C  
ATOM   3214  OH  TYR   438     160.576 116.709 344.243  1.00121.91           O  
ATOM   3215  N   ALA   439     168.138 120.419 345.813  1.00 51.67           N  
ATOM   3216  CA  ALA   439     169.516 120.787 345.966  1.00 51.67           C  
ATOM   3217  C   ALA   439     169.929 120.889 347.413  1.00 51.67           C  
ATOM   3218  O   ALA   439     171.067 120.561 347.746  1.00 51.67           O  
ATOM   3219  CB  ALA   439     169.840 122.139 345.309  1.00 51.67           C  
ATOM   3220  N   ARG   440     169.042 121.367 348.315  1.00 58.25           N  
ATOM   3221  CA  ARG   440     169.502 121.654 349.651  1.00 58.25           C  
ATOM   3222  C   ARG   440     168.951 120.721 350.688  1.00 58.25           C  
ATOM   3223  O   ARG   440     167.743 120.535 350.820  1.00 58.25           O  
ATOM   3224  CB  ARG   440     169.133 123.073 350.112  1.00 58.25           C  
ATOM   3225  CG  ARG   440     169.847 124.175 349.331  1.00 58.25           C  
ATOM   3226  CD  ARG   440     169.472 125.582 349.798  1.00 58.25           C  
ATOM   3227  NE  ARG   440     170.383 126.542 349.114  1.00 58.25           N  
ATOM   3228  CZ  ARG   440     171.576 126.869 349.689  1.00 58.25           C  
ATOM   3229  NH1 ARG   440     171.938 126.305 350.879  1.00 58.25           N1+
ATOM   3230  NH2 ARG   440     172.410 127.760 349.075  1.00 58.25           N  
ATOM   3231  N   GLN   441     169.876 120.131 351.475  1.00 55.31           N  
ATOM   3232  CA  GLN   441     169.609 119.258 352.584  1.00 55.31           C  
ATOM   3233  C   GLN   441     169.001 120.075 353.684  1.00 55.31           C  
ATOM   3234  O   GLN   441     168.221 119.576 354.493  1.00 55.31           O  
ATOM   3235  CB  GLN   441     170.896 118.628 353.143  1.00 55.31           C  
ATOM   3236  CG  GLN   441     171.629 117.746 352.129  1.00 55.31           C  
ATOM   3237  CD  GLN   441     172.933 117.280 352.760  1.00 55.31           C  
ATOM   3238  NE2 GLN   441     172.869 116.858 354.051  1.00 55.31           N  
ATOM   3239  OE1 GLN   441     173.983 117.287 352.118  1.00 55.31           O  
ATOM   3240  N   GLY   442     169.401 121.358 353.759  1.00 31.09           N  
ATOM   3241  CA  GLY   442     168.956 122.280 354.766  1.00 31.09           C  
ATOM   3242  C   GLY   442     167.482 122.520 354.649  1.00 31.09           C  
ATOM   3243  O   GLY   442     166.815 122.771 355.652  1.00 31.09           O  
ATOM   3244  N   SER   443     166.937 122.477 353.418  1.00 41.12           N  
ATOM   3245  CA  SER   443     165.557 122.803 353.181  1.00 41.12           C  
ATOM   3246  C   SER   443     164.648 121.882 353.942  1.00 41.12           C  
ATOM   3247  O   SER   443     165.041 120.806 354.388  1.00 41.12           O  
ATOM   3248  CB  SER   443     165.171 122.746 351.692  1.00 41.12           C  
ATOM   3249  OG  SER   443     165.348 121.429 351.192  1.00 41.12           O  
ATOM   3250  N   ALA   444     163.382 122.321 354.115  1.00 34.80           N  
ATOM   3251  CA  ALA   444     162.406 121.599 354.883  1.00 34.80           C  
ATOM   3252  C   ALA   444     162.042 120.319 354.197  1.00 34.80           C  
ATOM   3253  O   ALA   444     161.985 120.238 352.971  1.00 34.80           O  
ATOM   3254  CB  ALA   444     161.105 122.385 355.121  1.00 34.80           C  
ATOM   3255  N   SER   445     161.763 119.273 355.004  1.00 48.20           N  
ATOM   3256  CA  SER   445     161.425 117.988 354.465  1.00 48.20           C  
ATOM   3257  C   SER   445     159.931 117.886 354.392  1.00 48.20           C  
ATOM   3258  O   SER   445     159.230 117.996 355.396  1.00 48.20           O  
ATOM   3259  CB  SER   445     161.927 116.814 355.323  1.00 48.20           C  
ATOM   3260  OG  SER   445     163.346 116.803 355.352  1.00 48.20           O  
ATOM   3261  N   LEU   446     159.417 117.761 353.154  1.00167.56           N  
ATOM   3262  CA  LEU   446     158.025 117.600 352.844  1.00167.56           C  
ATOM   3263  C   LEU   446     157.549 116.194 353.063  1.00167.56           C  
ATOM   3264  O   LEU   446     156.365 115.975 353.318  1.00167.56           O  
ATOM   3265  CB  LEU   446     157.676 118.027 351.401  1.00167.56           C  
ATOM   3266  CG  LEU   446     158.397 117.255 350.276  1.00167.56           C  
ATOM   3267  CD1 LEU   446     157.918 115.797 350.170  1.00167.56           C  
ATOM   3268  CD2 LEU   446     158.290 118.006 348.939  1.00167.56           C  
ATOM   3269  N   GLY   447     158.431 115.186 352.894  1.00 37.75           N  
ATOM   3270  CA  GLY   447     157.953 113.835 353.018  1.00 37.75           C  
ATOM   3271  C   GLY   447     159.071 112.876 352.751  1.00 37.75           C  
ATOM   3272  O   GLY   447     160.239 113.201 352.950  1.00 37.75           O  
ATOM   3273  N   VAL   448     158.722 111.641 352.318  1.00 98.80           N  
ATOM   3274  CA  VAL   448     159.725 110.644 352.061  1.00 98.80           C  
ATOM   3275  C   VAL   448     159.312 109.814 350.883  1.00 98.80           C  
ATOM   3276  O   VAL   448     158.143 109.787 350.497  1.00 98.80           O  
ATOM   3277  CB  VAL   448     159.930 109.694 353.205  1.00 98.80           C  
ATOM   3278  CG1 VAL   448     160.425 110.493 354.424  1.00 98.80           C  
ATOM   3279  CG2 VAL   448     158.621 108.925 353.446  1.00 98.80           C  
ATOM   3280  N   GLU   449     160.298 109.126 350.265  1.00 49.24           N  
ATOM   3281  CA  GLU   449     160.048 108.256 349.149  1.00 49.24           C  
ATOM   3282  C   GLU   449     160.548 106.885 349.485  1.00 49.24           C  
ATOM   3283  O   GLU   449     161.676 106.721 349.947  1.00 49.24           O  
ATOM   3284  CB  GLU   449     160.778 108.684 347.864  1.00 49.24           C  
ATOM   3285  CG  GLU   449     160.527 107.734 346.695  1.00 49.24           C  
ATOM   3286  CD  GLU   449     161.251 108.265 345.464  1.00 49.24           C  
ATOM   3287  OE1 GLU   449     162.145 109.139 345.625  1.00 49.24           O  
ATOM   3288  OE2 GLU   449     160.914 107.799 344.344  1.00 49.24           O1-
ATOM   3289  N   PHE   450     159.699 105.858 349.266  1.00 62.55           N  
ATOM   3290  CA  PHE   450     160.113 104.499 349.475  1.00 62.55           C  
ATOM   3291  C   PHE   450     160.089 103.830 348.134  1.00 62.55           C  
ATOM   3292  O   PHE   450     159.027 103.641 347.540  1.00 62.55           O  
ATOM   3293  CB  PHE   450     159.160 103.709 350.389  1.00 62.55           C  
ATOM   3294  CG  PHE   450     159.172 104.374 351.723  1.00 62.55           C  
ATOM   3295  CD1 PHE   450     160.230 104.198 352.584  1.00 62.55           C  
ATOM   3296  CD2 PHE   450     158.119 105.168 352.117  1.00 62.55           C  
ATOM   3297  CE1 PHE   450     160.244 104.811 353.815  1.00 62.55           C  
ATOM   3298  CE2 PHE   450     158.126 105.784 353.346  1.00 62.55           C  
ATOM   3299  CZ  PHE   450     159.190 105.606 354.198  1.00 62.55           C  
ATOM   3300  N   CYS   451     161.277 103.444 347.626  1.00 45.00           N  
ATOM   3301  CA  CYS   451     161.367 102.782 346.355  1.00 45.00           C  
ATOM   3302  C   CYS   451     161.523 101.320 346.632  1.00 45.00           C  
ATOM   3303  O   CYS   451     162.470 100.900 347.293  1.00 45.00           O  
ATOM   3304  CB  CYS   451     162.579 103.220 345.515  1.00 45.00           C  
ATOM   3305  SG  CYS   451     162.493 104.968 345.021  1.00 45.00           S  
ATOM   3306  N   GLY   452     160.574 100.497 346.146  1.00 44.20           N  
ATOM   3307  CA  GLY   452     160.664  99.094 346.433  1.00 44.20           C  
ATOM   3308  C   GLY   452     161.458  98.374 345.393  1.00 44.20           C  
ATOM   3309  O   GLY   452     161.445  98.722 344.212  1.00 44.20           O  
ATOM   3310  N   THR   453     162.127  97.286 345.825  1.00129.12           N  
ATOM   3311  CA  THR   453     162.867  96.430 344.947  1.00129.12           C  
ATOM   3312  C   THR   453     161.864  95.625 344.172  1.00129.12           C  
ATOM   3313  O   THR   453     160.654  95.742 344.366  1.00129.12           O  
ATOM   3314  CB  THR   453     163.785  95.474 345.658  1.00129.12           C  
ATOM   3315  CG2 THR   453     162.941  94.520 346.520  1.00129.12           C  
ATOM   3316  OG1 THR   453     164.560  94.744 344.717  1.00129.12           O  
ATOM   3317  N   SER   454     162.358  94.818 343.217  1.00 70.12           N  
ATOM   3318  CA  SER   454     161.504  94.010 342.390  1.00 70.12           C  
ATOM   3319  C   SER   454     161.236  92.675 343.017  1.00 70.12           C  
ATOM   3320  O   SER   454     162.019  92.172 343.823  1.00 70.12           O  
ATOM   3321  CB  SER   454     162.102  93.764 341.001  1.00 70.12           C  
ATOM   3322  OG  SER   454     163.384  93.171 341.143  1.00 70.12           O  
ATOM   3323  N   ILE   455     160.080  92.065 342.665  1.00163.19           N  
ATOM   3324  CA  ILE   455     159.808  90.747 343.165  1.00163.19           C  
ATOM   3325  C   ILE   455     160.819  89.788 342.606  1.00163.19           C  
ATOM   3326  O   ILE   455     161.378  88.985 343.352  1.00163.19           O  
ATOM   3327  CB  ILE   455     158.433  90.218 342.833  1.00163.19           C  
ATOM   3328  CG1 ILE   455     157.364  90.841 343.750  1.00163.19           C  
ATOM   3329  CG2 ILE   455     158.467  88.680 342.915  1.00163.19           C  
ATOM   3330  CD1 ILE   455     157.116  92.328 343.547  1.00163.19           C  
ATOM   3331  N   THR   456     160.934  89.698 341.266  1.00148.95           N  
ATOM   3332  CA  THR   456     161.944  88.877 340.639  1.00148.95           C  
ATOM   3333  C   THR   456     162.959  89.567 339.758  1.00148.95           C  
ATOM   3334  O   THR   456     164.089  89.103 339.606  1.00148.95           O  
ATOM   3335  CB  THR   456     161.316  87.769 339.848  1.00148.95           C  
ATOM   3336  CG2 THR   456     160.532  86.859 340.813  1.00148.95           C  
ATOM   3337  OG1 THR   456     160.440  88.312 338.875  1.00148.95           O  
ATOM   3338  N   SER   457     162.568  90.683 339.112  1.00157.99           N  
ATOM   3339  CA  SER   457     163.361  91.177 338.019  1.00157.99           C  
ATOM   3340  C   SER   457     164.759  91.489 338.426  1.00157.99           C  
ATOM   3341  O   SER   457     165.006  92.107 339.453  1.00157.99           O  
ATOM   3342  CB  SER   457     162.744  92.373 337.268  1.00157.99           C  
ATOM   3343  OG  SER   457     162.490  93.446 338.154  1.00157.99           O  
ATOM   3344  N   ARG   458     165.706  91.125 337.537  1.00226.88           N  
ATOM   3345  CA  ARG   458     167.126  91.270 337.705  1.00226.88           C  
ATOM   3346  C   ARG   458     167.795  90.109 338.376  1.00226.88           C  
ATOM   3347  O   ARG   458     169.023  90.079 338.366  1.00226.88           O  
ATOM   3348  CB  ARG   458     167.540  92.522 338.488  1.00226.88           C  
ATOM   3349  CG  ARG   458     167.585  93.788 337.640  1.00226.88           C  
ATOM   3350  CD  ARG   458     168.308  94.939 338.338  1.00226.88           C  
ATOM   3351  NE  ARG   458     168.569  95.979 337.307  1.00226.88           N  
ATOM   3352  CZ  ARG   458     169.680  95.878 336.519  1.00226.88           C  
ATOM   3353  NH1 ARG   458     170.546  94.836 336.693  1.00226.88           N1+
ATOM   3354  NH2 ARG   458     169.919  96.808 335.550  1.00226.88           N  
ATOM   3355  N   ALA   459     167.062  89.120 338.933  1.00257.52           N  
ATOM   3356  CA  ALA   459     167.712  87.944 339.470  1.00257.52           C  
ATOM   3357  C   ALA   459     168.084  88.131 340.905  1.00257.52           C  
ATOM   3358  O   ALA   459     167.516  88.969 341.599  1.00257.52           O  
ATOM   3359  CB  ALA   459     168.926  87.390 338.688  1.00257.52           C  
ATOM   3360  N   GLY   460     169.059  87.324 341.383  1.00 85.31           N  
ATOM   3361  CA  GLY   460     169.428  87.242 342.770  1.00 85.31           C  
ATOM   3362  C   GLY   460     169.894  88.550 343.338  1.00 85.31           C  
ATOM   3363  O   GLY   460     169.523  88.889 344.458  1.00 85.31           O  
ATOM   3364  N   GLY   461     170.742  89.314 342.625  1.00 44.71           N  
ATOM   3365  CA  GLY   461     171.143  90.593 343.154  1.00 44.71           C  
ATOM   3366  C   GLY   461     172.176  90.409 344.221  1.00 44.71           C  
ATOM   3367  O   GLY   461     172.873  89.396 344.247  1.00 44.71           O  
ATOM   3368  N   ALA   462     172.298  91.411 345.129  1.00 54.71           N  
ATOM   3369  CA  ALA   462     173.308  91.386 346.156  1.00 54.71           C  
ATOM   3370  C   ALA   462     172.898  92.301 347.274  1.00 54.71           C  
ATOM   3371  O   ALA   462     171.822  92.888 347.258  1.00 54.71           O  
ATOM   3372  CB  ALA   462     174.684  91.859 345.660  1.00 54.71           C  
ATOM   3373  N   GLU   463     173.711  92.375 348.346  1.00117.06           N  
ATOM   3374  CA  GLU   463     173.401  93.281 349.415  1.00117.06           C  
ATOM   3375  C   GLU   463     173.633  94.679 348.945  1.00117.06           C  
ATOM   3376  O   GLU   463     172.823  95.573 349.191  1.00117.06           O  
ATOM   3377  CB  GLU   463     174.282  93.066 350.657  1.00117.06           C  
ATOM   3378  CG  GLU   463     173.836  93.893 351.862  1.00117.06           C  
ATOM   3379  CD  GLU   463     172.543  93.279 352.377  1.00117.06           C  
ATOM   3380  OE1 GLU   463     172.052  92.315 351.732  1.00117.06           O  
ATOM   3381  OE2 GLU   463     172.031  93.764 353.422  1.00117.06           O1-
ATOM   3382  N   GLN   464     174.758  94.903 348.238  1.00 93.00           N  
ATOM   3383  CA  GLN   464     175.055  96.243 347.837  1.00 93.00           C  
ATOM   3384  C   GLN   464     175.840  96.201 346.571  1.00 93.00           C  
ATOM   3385  O   GLN   464     176.398  95.174 346.192  1.00 93.00           O  
ATOM   3386  CB  GLN   464     175.876  97.006 348.893  1.00 93.00           C  
ATOM   3387  CG  GLN   464     176.107  98.484 348.571  1.00 93.00           C  
ATOM   3388  CD  GLN   464     176.783  99.118 349.781  1.00 93.00           C  
ATOM   3389  NE2 GLN   464     176.177  98.927 350.983  1.00 93.00           N  
ATOM   3390  OE1 GLN   464     177.818  99.772 349.661  1.00 93.00           O  
ATOM   3391  N   VAL   465     175.849  97.347 345.865  1.00126.50           N  
ATOM   3392  CA  VAL   465     176.603  97.529 344.665  1.00126.50           C  
ATOM   3393  C   VAL   465     177.274  98.847 344.868  1.00126.50           C  
ATOM   3394  O   VAL   465     176.886  99.604 345.756  1.00126.50           O  
ATOM   3395  CB  VAL   465     175.762  97.683 343.435  1.00126.50           C  
ATOM   3396  CG1 VAL   465     174.980  99.001 343.564  1.00126.50           C  
ATOM   3397  CG2 VAL   465     176.676  97.630 342.200  1.00126.50           C  
ATOM   3398  N   ALA   466     178.317  99.166 344.084  1.00237.63           N  
ATOM   3399  CA  ALA   466     178.901 100.459 344.292  1.00237.63           C  
ATOM   3400  C   ALA   466     177.823 101.436 343.936  1.00237.63           C  
ATOM   3401  O   ALA   466     177.052 101.186 343.010  1.00237.63           O  
ATOM   3402  CB  ALA   466     180.118 100.742 343.397  1.00237.63           C  
ATOM   3403  N   GLN   467     177.710 102.571 344.663  1.00272.52           N  
ATOM   3404  CA  GLN   467     176.610 103.434 344.322  1.00272.52           C  
ATOM   3405  C   GLN   467     176.908 104.896 344.560  1.00272.52           C  
ATOM   3406  O   GLN   467     178.010 105.256 344.966  1.00272.52           O  
ATOM   3407  CB  GLN   467     175.320 103.137 345.106  1.00272.52           C  
ATOM   3408  CG  GLN   467     174.703 101.770 344.805  1.00272.52           C  
ATOM   3409  CD  GLN   467     173.444 101.648 345.652  1.00272.52           C  
ATOM   3410  NE2 GLN   467     173.158 100.414 346.147  1.00272.52           N  
ATOM   3411  OE1 GLN   467     172.731 102.627 345.870  1.00272.52           O  
ATOM   3412  N   ARG   468     175.898 105.776 344.277  1.00270.74           N  
ATOM   3413  CA  ARG   468     175.991 107.210 344.423  1.00270.74           C  
ATOM   3414  C   ARG   468     175.291 107.683 345.665  1.00270.74           C  
ATOM   3415  O   ARG   468     174.463 108.591 345.607  1.00270.74           O  
ATOM   3416  CB  ARG   468     175.344 107.973 343.253  1.00270.74           C  
ATOM   3417  CG  ARG   468     173.857 107.660 343.068  1.00270.74           C  
ATOM   3418  CD  ARG   468     173.552 106.855 341.803  1.00270.74           C  
ATOM   3419  NE  ARG   468     174.457 105.671 341.789  1.00270.74           N  
ATOM   3420  CZ  ARG   468     174.243 104.660 340.896  1.00270.74           C  
ATOM   3421  NH1 ARG   468     173.177 104.716 340.044  1.00270.74           N1+
ATOM   3422  NH2 ARG   468     175.095 103.596 340.854  1.00270.74           N  
ATOM   3423  N   LEU   469     175.619 107.095 346.830  1.00 71.68           N  
ATOM   3424  CA  LEU   469     175.055 107.509 348.085  1.00 71.68           C  
ATOM   3425  C   LEU   469     175.622 108.847 348.457  1.00 71.68           C  
ATOM   3426  O   LEU   469     174.908 109.736 348.916  1.00 71.68           O  
ATOM   3427  CB  LEU   469     175.413 106.541 349.225  1.00 71.68           C  
ATOM   3428  CG  LEU   469     174.996 105.088 348.936  1.00 71.68           C  
ATOM   3429  CD1 LEU   469     175.197 104.187 350.165  1.00 71.68           C  
ATOM   3430  CD2 LEU   469     173.577 105.019 348.355  1.00 71.68           C  
ATOM   3431  N   ALA   470     176.945 109.012 348.262  1.00 29.13           N  
ATOM   3432  CA  ALA   470     177.639 110.208 348.646  1.00 29.13           C  
ATOM   3433  C   ALA   470     177.109 111.358 347.858  1.00 29.13           C  
ATOM   3434  O   ALA   470     176.914 112.452 348.385  1.00 29.13           O  
ATOM   3435  CB  ALA   470     179.152 110.128 348.377  1.00 29.13           C  
ATOM   3436  N   GLU   471     176.857 111.123 346.561  1.00 87.11           N  
ATOM   3437  CA  GLU   471     176.422 112.156 345.672  1.00 87.11           C  
ATOM   3438  C   GLU   471     175.066 112.646 346.072  1.00 87.11           C  
ATOM   3439  O   GLU   471     174.762 113.824 345.880  1.00 87.11           O  
ATOM   3440  CB  GLU   471     176.342 111.691 344.208  1.00 87.11           C  
ATOM   3441  CG  GLU   471     176.123 112.844 343.229  1.00 87.11           C  
ATOM   3442  CD  GLU   471     177.390 113.689 343.226  1.00 87.11           C  
ATOM   3443  OE1 GLU   471     178.496 113.096 343.115  1.00 87.11           O  
ATOM   3444  OE2 GLU   471     177.266 114.937 343.342  1.00 87.11           O1-
ATOM   3445  N   ASN   472     174.196 111.758 346.596  1.00 82.74           N  
ATOM   3446  CA  ASN   472     172.871 112.200 346.934  1.00 82.74           C  
ATOM   3447  C   ASN   472     172.607 111.906 348.385  1.00 82.74           C  
ATOM   3448  O   ASN   472     172.039 110.871 348.731  1.00 82.74           O  
ATOM   3449  CB  ASN   472     171.803 111.455 346.118  1.00 82.74           C  
ATOM   3450  CG  ASN   472     172.029 111.783 344.648  1.00 82.74           C  
ATOM   3451  ND2 ASN   472     172.455 110.760 343.860  1.00 82.74           N  
ATOM   3452  OD1 ASN   472     171.840 112.918 344.213  1.00 82.74           O  
ATOM   3453  N   PRO   473     172.945 112.841 349.232  1.00 76.28           N  
ATOM   3454  CA  PRO   473     172.844 112.733 350.667  1.00 76.28           C  
ATOM   3455  C   PRO   473     171.447 112.544 351.181  1.00 76.28           C  
ATOM   3456  O   PRO   473     171.291 112.115 352.322  1.00 76.28           O  
ATOM   3457  CB  PRO   473     173.484 114.012 351.211  1.00 76.28           C  
ATOM   3458  CG  PRO   473     173.341 115.022 350.057  1.00 76.28           C  
ATOM   3459  CD  PRO   473     173.403 114.148 348.795  1.00 76.28           C  
ATOM   3460  N   HIS   474     170.421 112.898 350.392  1.00 74.49           N  
ATOM   3461  CA  HIS   474     169.049 112.760 350.797  1.00 74.49           C  
ATOM   3462  C   HIS   474     168.705 111.301 350.872  1.00 74.49           C  
ATOM   3463  O   HIS   474     167.744 110.919 351.539  1.00 74.49           O  
ATOM   3464  CB  HIS   474     168.064 113.429 349.826  1.00 74.49           C  
ATOM   3465  CG  HIS   474     168.172 112.873 348.444  1.00 74.49           C  
ATOM   3466  CD2 HIS   474     167.381 111.987 347.781  1.00 74.49           C  
ATOM   3467  ND1 HIS   474     169.192 113.192 347.577  1.00 74.49           N  
ATOM   3468  CE1 HIS   474     168.971 112.487 346.442  1.00 74.49           C  
ATOM   3469  NE2 HIS   474     167.884 111.741 346.516  1.00 74.49           N  
ATOM   3470  N   TYR   475     169.463 110.457 350.141  1.00186.34           N  
ATOM   3471  CA  TYR   475     169.199 109.048 350.015  1.00186.34           C  
ATOM   3472  C   TYR   475     169.758 108.318 351.208  1.00186.34           C  
ATOM   3473  O   TYR   475     170.968 108.225 351.406  1.00186.34           O  
ATOM   3474  CB  TYR   475     169.861 108.578 348.708  1.00186.34           C  
ATOM   3475  CG  TYR   475     169.689 107.139 348.407  1.00186.34           C  
ATOM   3476  CD1 TYR   475     168.435 106.599 348.246  1.00186.34           C  
ATOM   3477  CD2 TYR   475     170.799 106.352 348.219  1.00186.34           C  
ATOM   3478  CE1 TYR   475     168.302 105.271 347.935  1.00186.34           C  
ATOM   3479  CE2 TYR   475     170.669 105.024 347.905  1.00186.34           C  
ATOM   3480  CZ  TYR   475     169.419 104.486 347.766  1.00186.34           C  
ATOM   3481  OH  TYR   475     169.262 103.122 347.443  1.00186.34           O  
ATOM   3482  N   VAL   476     168.840 107.818 352.062  1.00140.42           N  
ATOM   3483  CA  VAL   476     169.104 107.115 353.290  1.00140.42           C  
ATOM   3484  C   VAL   476     169.439 105.653 353.161  1.00140.42           C  
ATOM   3485  O   VAL   476     170.172 105.123 353.995  1.00140.42           O  
ATOM   3486  CB  VAL   476     168.008 107.301 354.299  1.00140.42           C  
ATOM   3487  CG1 VAL   476     166.663 106.989 353.638  1.00140.42           C  
ATOM   3488  CG2 VAL   476     168.318 106.438 355.534  1.00140.42           C  
ATOM   3489  N   PHE   477     168.894 104.918 352.170  1.00 96.12           N  
ATOM   3490  CA  PHE   477     169.159 103.504 352.230  1.00 96.12           C  
ATOM   3491  C   PHE   477     169.192 102.917 350.867  1.00 96.12           C  
ATOM   3492  O   PHE   477     168.432 103.322 349.997  1.00 96.12           O  
ATOM   3493  CB  PHE   477     168.082 102.777 353.057  1.00 96.12           C  
ATOM   3494  CG  PHE   477     168.301 101.307 353.090  1.00 96.12           C  
ATOM   3495  CD1 PHE   477     169.244 100.747 353.921  1.00 96.12           C  
ATOM   3496  CD2 PHE   477     167.526 100.483 352.305  1.00 96.12           C  
ATOM   3497  CE1 PHE   477     169.425  99.385 353.949  1.00 96.12           C  
ATOM   3498  CE2 PHE   477     167.702  99.120 352.329  1.00 96.12           C  
ATOM   3499  CZ  PHE   477     168.655  98.571 353.154  1.00 96.12           C  
ATOM   3500  N   ALA   478     170.096 101.941 350.649  1.00 65.59           N  
ATOM   3501  CA  ALA   478     170.162 101.256 349.396  1.00 65.59           C  
ATOM   3502  C   ALA   478     170.308  99.821 349.733  1.00 65.59           C  
ATOM   3503  O   ALA   478     171.067  99.428 350.617  1.00 65.59           O  
ATOM   3504  CB  ALA   478     171.367 101.657 348.525  1.00 65.59           C  
ATOM   3505  N   ASP   479     169.529  99.003 349.035  1.00147.04           N  
ATOM   3506  CA  ASP   479     169.531  97.599 349.213  1.00147.04           C  
ATOM   3507  C   ASP   479     168.495  97.272 348.247  1.00147.04           C  
ATOM   3508  O   ASP   479     168.400  97.883 347.186  1.00147.04           O  
ATOM   3509  CB  ASP   479     169.054  97.140 350.604  1.00147.04           C  
ATOM   3510  CG  ASP   479     169.439  95.675 350.811  1.00147.04           C  
ATOM   3511  OD1 ASP   479     168.626  94.774 350.470  1.00147.04           O  
ATOM   3512  OD2 ASP   479     170.556  95.440 351.345  1.00147.04           O1-
ATOM   3513  N   GLY   480     167.729  96.213 348.483  1.00 29.69           N  
ATOM   3514  CA  GLY   480     166.799  95.958 347.441  1.00 29.69           C  
ATOM   3515  C   GLY   480     167.605  95.416 346.313  1.00 29.69           C  
ATOM   3516  O   GLY   480     167.065  95.132 345.245  1.00 29.69           O  
ATOM   3517  N   TRP   481     168.940  95.254 346.514  1.00196.41           N  
ATOM   3518  CA  TRP   481     169.639  94.626 345.488  1.00196.41           C  
ATOM   3519  C   TRP   481     169.154  93.224 345.601  1.00196.41           C  
ATOM   3520  O   TRP   481     169.303  92.439 344.670  1.00196.41           O  
ATOM   3521  CB  TRP   481     171.162  94.821 345.493  1.00196.41           C  
ATOM   3522  CG  TRP   481     171.587  96.171 344.965  1.00196.41           C  
ATOM   3523  CD1 TRP   481     171.836  97.340 345.622  1.00196.41           C  
ATOM   3524  CD2 TRP   481     171.798  96.435 343.570  1.00196.41           C  
ATOM   3525  CE2 TRP   481     172.170  97.773 343.454  1.00196.41           C  
ATOM   3526  CE3 TRP   481     171.689  95.628 342.473  1.00196.41           C  
ATOM   3527  NE1 TRP   481     172.189  98.318 344.721  1.00196.41           N  
ATOM   3528  CZ2 TRP   481     172.439  98.327 342.233  1.00196.41           C  
ATOM   3529  CZ3 TRP   481     171.964  96.188 341.246  1.00196.41           C  
ATOM   3530  CH2 TRP   481     172.332  97.513 341.127  1.00196.41           C  
ATOM   3531  N   ARG   482     168.618  92.870 346.798  1.00136.53           N  
ATOM   3532  CA  ARG   482     167.911  91.637 346.981  1.00136.53           C  
ATOM   3533  C   ARG   482     166.457  91.859 346.653  1.00136.53           C  
ATOM   3534  O   ARG   482     165.929  92.963 346.794  1.00136.53           O  
ATOM   3535  CB  ARG   482     168.019  91.036 348.395  1.00136.53           C  
ATOM   3536  CG  ARG   482     169.433  90.539 348.714  1.00136.53           C  
ATOM   3537  CD  ARG   482     169.509  89.536 349.867  1.00136.53           C  
ATOM   3538  NE  ARG   482     169.093  90.230 351.117  1.00136.53           N  
ATOM   3539  CZ  ARG   482     169.075  89.538 352.294  1.00136.53           C  
ATOM   3540  NH1 ARG   482     169.436  88.221 352.315  1.00136.53           N1+
ATOM   3541  NH2 ARG   482     168.696  90.160 353.448  1.00136.53           N  
ATOM   3542  N   ARG   483     165.772  90.792 346.188  1.00120.47           N  
ATOM   3543  CA  ARG   483     164.396  90.855 345.771  1.00120.47           C  
ATOM   3544  C   ARG   483     163.475  90.757 346.953  1.00120.47           C  
ATOM   3545  O   ARG   483     163.864  90.309 348.031  1.00120.47           O  
ATOM   3546  CB  ARG   483     164.042  89.771 344.742  1.00120.47           C  
ATOM   3547  CG  ARG   483     164.905  89.933 343.492  1.00120.47           C  
ATOM   3548  CD  ARG   483     164.648  91.250 342.760  1.00120.47           C  
ATOM   3549  NE  ARG   483     165.836  91.519 341.908  1.00120.47           N  
ATOM   3550  CZ  ARG   483     166.799  92.382 342.344  1.00120.47           C  
ATOM   3551  NH1 ARG   483     166.646  93.034 343.534  1.00120.47           N1+
ATOM   3552  NH2 ARG   483     167.908  92.609 341.580  1.00120.47           N  
ATOM   3553  N   GLY   484     162.216  91.222 346.778  1.00 47.48           N  
ATOM   3554  CA  GLY   484     161.250  91.186 347.842  1.00 47.48           C  
ATOM   3555  C   GLY   484     160.187  92.216 347.579  1.00 47.48           C  
ATOM   3556  O   GLY   484     159.782  92.442 346.438  1.00 47.48           O  
ATOM   3557  N   TYR   485     159.663  92.821 348.666  1.00 83.19           N  
ATOM   3558  CA  TYR   485     158.629  93.815 348.582  1.00 83.19           C  
ATOM   3559  C   TYR   485     158.730  94.690 349.793  1.00 83.19           C  
ATOM   3560  O   TYR   485     159.591  94.478 350.645  1.00 83.19           O  
ATOM   3561  CB  TYR   485     157.208  93.217 348.499  1.00 83.19           C  
ATOM   3562  CG  TYR   485     156.949  92.324 349.668  1.00 83.19           C  
ATOM   3563  CD1 TYR   485     156.453  92.825 350.851  1.00 83.19           C  
ATOM   3564  CD2 TYR   485     157.196  90.973 349.576  1.00 83.19           C  
ATOM   3565  CE1 TYR   485     156.210  91.996 351.924  1.00 83.19           C  
ATOM   3566  CE2 TYR   485     156.956  90.140 350.646  1.00 83.19           C  
ATOM   3567  CZ  TYR   485     156.461  90.650 351.821  1.00 83.19           C  
ATOM   3568  OH  TYR   485     156.212  89.799 352.920  1.00 83.19           O  
ATOM   3569  N   SER   486     157.860  95.722 349.886  1.00 79.79           N  
ATOM   3570  CA  SER   486     157.905  96.607 351.017  1.00 79.79           C  
ATOM   3571  C   SER   486     156.590  96.542 351.736  1.00 79.79           C  
ATOM   3572  O   SER   486     155.527  96.464 351.121  1.00 79.79           O  
ATOM   3573  CB  SER   486     158.143  98.080 350.651  1.00 79.79           C  
ATOM   3574  OG  SER   486     158.167  98.869 351.831  1.00 79.79           O  
ATOM   3575  N   VAL   487     156.645  96.565 353.084  1.00 36.31           N  
ATOM   3576  CA  VAL   487     155.455  96.521 353.887  1.00 36.31           C  
ATOM   3577  C   VAL   487     155.375  97.817 354.633  1.00 36.31           C  
ATOM   3578  O   VAL   487     156.340  98.229 355.276  1.00 36.31           O  
ATOM   3579  CB  VAL   487     155.480  95.425 354.915  1.00 36.31           C  
ATOM   3580  CG1 VAL   487     154.219  95.529 355.790  1.00 36.31           C  
ATOM   3581  CG2 VAL   487     155.656  94.073 354.201  1.00 36.31           C  
ATOM   3582  N   CYS   488     154.212  98.499 354.579  1.00 34.32           N  
ATOM   3583  CA  CYS   488     154.111  99.765 355.248  1.00 34.32           C  
ATOM   3584  C   CYS   488     153.063  99.697 356.313  1.00 34.32           C  
ATOM   3585  O   CYS   488     152.000  99.105 356.128  1.00 34.32           O  
ATOM   3586  CB  CYS   488     153.734 100.930 354.316  1.00 34.32           C  
ATOM   3587  SG  CYS   488     155.028 101.303 353.094  1.00 34.32           S  
ATOM   3588  N   GLU   489     153.369 100.305 357.480  1.00 76.47           N  
ATOM   3589  CA  GLU   489     152.447 100.399 358.578  1.00 76.47           C  
ATOM   3590  C   GLU   489     152.236 101.865 358.794  1.00 76.47           C  
ATOM   3591  O   GLU   489     153.192 102.620 358.963  1.00 76.47           O  
ATOM   3592  CB  GLU   489     152.998  99.829 359.895  1.00 76.47           C  
ATOM   3593  CG  GLU   489     152.021  99.930 361.068  1.00 76.47           C  
ATOM   3594  CD  GLU   489     152.727  99.411 362.314  1.00 76.47           C  
ATOM   3595  OE1 GLU   489     153.918  99.019 362.197  1.00 76.47           O  
ATOM   3596  OE2 GLU   489     152.087  99.405 363.399  1.00 76.47           O1-
ATOM   3597  N   PHE   490     150.966 102.309 358.802  1.00 62.56           N  
ATOM   3598  CA  PHE   490     150.718 103.716 358.913  1.00 62.56           C  
ATOM   3599  C   PHE   490     149.866 104.005 360.105  1.00 62.56           C  
ATOM   3600  O   PHE   490     148.883 103.318 360.382  1.00 62.56           O  
ATOM   3601  CB  PHE   490     149.932 104.290 357.719  1.00 62.56           C  
ATOM   3602  CG  PHE   490     150.792 104.329 356.504  1.00 62.56           C  
ATOM   3603  CD1 PHE   490     151.110 103.177 355.822  1.00 62.56           C  
ATOM   3604  CD2 PHE   490     151.253 105.533 356.028  1.00 62.56           C  
ATOM   3605  CE1 PHE   490     151.896 103.227 354.696  1.00 62.56           C  
ATOM   3606  CE2 PHE   490     152.039 105.590 354.902  1.00 62.56           C  
ATOM   3607  CZ  PHE   490     152.363 104.434 354.233  1.00 62.56           C  
ATOM   3608  N   THR   491     150.243 105.076 360.827  1.00110.74           N  
ATOM   3609  CA  THR   491     149.532 105.585 361.962  1.00110.74           C  
ATOM   3610  C   THR   491     149.449 107.061 361.720  1.00110.74           C  
ATOM   3611  O   THR   491     150.182 107.580 360.879  1.00110.74           O  
ATOM   3612  CB  THR   491     150.264 105.331 363.245  1.00110.74           C  
ATOM   3613  CG2 THR   491     151.659 105.963 363.153  1.00110.74           C  
ATOM   3614  OG1 THR   491     149.540 105.844 364.351  1.00110.74           O  
ATOM   3615  N   PRO   492     148.593 107.775 362.400  1.00 84.04           N  
ATOM   3616  CA  PRO   492     148.459 109.176 362.121  1.00 84.04           C  
ATOM   3617  C   PRO   492     149.737 109.939 362.283  1.00 84.04           C  
ATOM   3618  O   PRO   492     149.979 110.850 361.494  1.00 84.04           O  
ATOM   3619  CB  PRO   492     147.294 109.651 362.986  1.00 84.04           C  
ATOM   3620  CG  PRO   492     146.409 108.393 363.107  1.00 84.04           C  
ATOM   3621  CD  PRO   492     147.388 107.211 362.984  1.00 84.04           C  
ATOM   3622  N   GLN   493     150.513 109.627 363.335  1.00121.61           N  
ATOM   3623  CA  GLN   493     151.778 110.229 363.663  1.00121.61           C  
ATOM   3624  C   GLN   493     152.925 109.710 362.853  1.00121.61           C  
ATOM   3625  O   GLN   493     153.850 110.459 362.545  1.00121.61           O  
ATOM   3626  CB  GLN   493     152.155 110.002 365.137  1.00121.61           C  
ATOM   3627  CG  GLN   493     153.494 110.625 365.533  1.00121.61           C  
ATOM   3628  CD  GLN   493     153.731 110.315 367.005  1.00121.61           C  
ATOM   3629  NE2 GLN   493     152.760 109.605 367.638  1.00121.61           N  
ATOM   3630  OE1 GLN   493     154.756 110.687 367.574  1.00121.61           O  
ATOM   3631  N   ARG   494     152.931 108.405 362.510  1.00156.32           N  
ATOM   3632  CA  ARG   494     154.148 107.876 361.957  1.00156.32           C  
ATOM   3633  C   ARG   494     153.895 106.954 360.804  1.00156.32           C  
ATOM   3634  O   ARG   494     152.856 106.305 360.707  1.00156.32           O  
ATOM   3635  CB  ARG   494     154.932 107.049 362.990  1.00156.32           C  
ATOM   3636  CG  ARG   494     155.402 107.854 364.202  1.00156.32           C  
ATOM   3637  CD  ARG   494     155.948 106.984 365.336  1.00156.32           C  
ATOM   3638  NE  ARG   494     157.133 106.248 364.814  1.00156.32           N  
ATOM   3639  CZ  ARG   494     157.864 105.453 365.650  1.00156.32           C  
ATOM   3640  NH1 ARG   494     157.508 105.331 366.962  1.00156.32           N1+
ATOM   3641  NH2 ARG   494     158.952 104.779 365.174  1.00156.32           N  
ATOM   3642  N   LEU   495     154.886 106.886 359.889  1.00 93.91           N  
ATOM   3643  CA  LEU   495     154.834 105.993 358.767  1.00 93.91           C  
ATOM   3644  C   LEU   495     156.037 105.111 358.886  1.00 93.91           C  
ATOM   3645  O   LEU   495     157.160 105.595 359.015  1.00 93.91           O  
ATOM   3646  CB  LEU   495     154.913 106.730 357.411  1.00 93.91           C  
ATOM   3647  CG  LEU   495     154.700 105.878 356.134  1.00 93.91           C  
ATOM   3648  CD1 LEU   495     154.802 106.766 354.887  1.00 93.91           C  
ATOM   3649  CD2 LEU   495     155.635 104.662 356.021  1.00 93.91           C  
ATOM   3650  N   THR   496     155.832 103.781 358.836  1.00 94.72           N  
ATOM   3651  CA  THR   496     156.952 102.887 358.927  1.00 94.72           C  
ATOM   3652  C   THR   496     156.984 102.052 357.687  1.00 94.72           C  
ATOM   3653  O   THR   496     155.950 101.596 357.202  1.00 94.72           O  
ATOM   3654  CB  THR   496     156.881 101.947 360.095  1.00 94.72           C  
ATOM   3655  CG2 THR   496     155.719 100.967 359.870  1.00 94.72           C  
ATOM   3656  OG1 THR   496     158.105 101.237 360.229  1.00 94.72           O  
ATOM   3657  N   THR   497     158.197 101.855 357.129  1.00103.45           N  
ATOM   3658  CA  THR   497     158.350 101.037 355.962  1.00103.45           C  
ATOM   3659  C   THR   497     159.346  99.967 356.283  1.00103.45           C  
ATOM   3660  O   THR   497     160.433 100.247 356.787  1.00103.45           O  
ATOM   3661  CB  THR   497     158.866 101.784 354.767  1.00103.45           C  
ATOM   3662  CG2 THR   497     157.890 102.926 354.437  1.00103.45           C  
ATOM   3663  OG1 THR   497     160.160 102.304 355.036  1.00103.45           O  
ATOM   3664  N   THR   498     158.984  98.701 355.997  1.00106.75           N  
ATOM   3665  CA  THR   498     159.862  97.589 356.233  1.00106.75           C  
ATOM   3666  C   THR   498     160.204  96.986 354.902  1.00106.75           C  
ATOM   3667  O   THR   498     159.322  96.710 354.089  1.00106.75           O  
ATOM   3668  CB  THR   498     159.234  96.517 357.079  1.00106.75           C  
ATOM   3669  CG2 THR   498     157.975  95.999 356.372  1.00106.75           C  
ATOM   3670  OG1 THR   498     160.145  95.451 357.290  1.00106.75           O  
ATOM   3671  N   LEU   499     161.512  96.771 354.645  1.00 52.56           N  
ATOM   3672  CA  LEU   499     161.941  96.203 353.394  1.00 52.56           C  
ATOM   3673  C   LEU   499     162.097  94.730 353.607  1.00 52.56           C  
ATOM   3674  O   LEU   499     162.990  94.287 354.326  1.00 52.56           O  
ATOM   3675  CB  LEU   499     163.294  96.748 352.898  1.00 52.56           C  
ATOM   3676  CG  LEU   499     163.269  98.251 352.558  1.00 52.56           C  
ATOM   3677  CD1 LEU   499     164.643  98.734 352.068  1.00 52.56           C  
ATOM   3678  CD2 LEU   499     162.134  98.585 351.574  1.00 52.56           C  
ATOM   3679  N   ARG   500     161.235  93.926 352.953  1.00120.84           N  
ATOM   3680  CA  ARG   500     161.260  92.506 353.173  1.00120.84           C  
ATOM   3681  C   ARG   500     161.929  91.869 351.992  1.00120.84           C  
ATOM   3682  O   ARG   500     161.399  91.912 350.883  1.00120.84           O  
ATOM   3683  CB  ARG   500     159.844  91.925 353.305  1.00120.84           C  
ATOM   3684  CG  ARG   500     159.015  92.653 354.370  1.00120.84           C  
ATOM   3685  CD  ARG   500     159.267  92.188 355.805  1.00120.84           C  
ATOM   3686  NE  ARG   500     158.593  90.871 355.977  1.00120.84           N  
ATOM   3687  CZ  ARG   500     158.812  90.135 357.105  1.00120.84           C  
ATOM   3688  NH1 ARG   500     159.676  90.588 358.060  1.00120.84           N1+
ATOM   3689  NH2 ARG   500     158.165  88.945 357.279  1.00120.84           N  
ATOM   3690  N   VAL   501     163.098  91.218 352.211  1.00 64.10           N  
ATOM   3691  CA  VAL   501     163.859  90.713 351.097  1.00 64.10           C  
ATOM   3692  C   VAL   501     164.337  89.304 351.324  1.00 64.10           C  
ATOM   3693  O   VAL   501     164.234  88.756 352.422  1.00 64.10           O  
ATOM   3694  CB  VAL   501     165.071  91.548 350.803  1.00 64.10           C  
ATOM   3695  CG1 VAL   501     164.600  92.968 350.440  1.00 64.10           C  
ATOM   3696  CG2 VAL   501     166.019  91.498 352.014  1.00 64.10           C  
ATOM   3697  N   LEU   502     164.849  88.676 350.236  1.00102.07           N  
ATOM   3698  CA  LEU   502     165.345  87.321 350.248  1.00102.07           C  
ATOM   3699  C   LEU   502     166.658  87.280 349.512  1.00102.07           C  
ATOM   3700  O   LEU   502     166.947  88.138 348.682  1.00102.07           O  
ATOM   3701  CB  LEU   502     164.412  86.316 349.553  1.00102.07           C  
ATOM   3702  CG  LEU   502     163.041  86.171 350.238  1.00102.07           C  
ATOM   3703  CD1 LEU   502     162.240  87.482 350.172  1.00102.07           C  
ATOM   3704  CD2 LEU   502     162.266  84.969 349.677  1.00102.07           C  
ATOM   3705  N   ASP   503     167.507  86.279 349.818  1.00122.29           N  
ATOM   3706  CA  ASP   503     168.804  86.146 349.203  1.00122.29           C  
ATOM   3707  C   ASP   503     168.733  85.793 347.740  1.00122.29           C  
ATOM   3708  O   ASP   503     169.543  86.274 346.945  1.00122.29           O  
ATOM   3709  CB  ASP   503     169.691  85.095 349.898  1.00122.29           C  
ATOM   3710  CG  ASP   503     169.026  83.726 349.817  1.00122.29           C  
ATOM   3711  OD1 ASP   503     167.782  83.675 349.627  1.00122.29           O  
ATOM   3712  OD2 ASP   503     169.758  82.709 349.960  1.00122.29           O1-
ATOM   3713  N   ASP   504     167.793  84.921 347.324  1.00109.02           N  
ATOM   3714  CA  ASP   504     167.828  84.538 345.938  1.00109.02           C  
ATOM   3715  C   ASP   504     166.472  84.057 345.504  1.00109.02           C  
ATOM   3716  O   ASP   504     165.670  83.583 346.307  1.00109.02           O  
ATOM   3717  CB  ASP   504     168.844  83.410 345.669  1.00109.02           C  
ATOM   3718  CG  ASP   504     169.221  83.402 344.192  1.00109.02           C  
ATOM   3719  OD1 ASP   504     168.590  84.163 343.415  1.00109.02           O  
ATOM   3720  OD2 ASP   504     170.157  82.640 343.828  1.00109.02           O1-
ATOM   3721  N   ALA   505     166.121  84.425 344.258  1.00125.57           N  
ATOM   3722  CA  ALA   505     165.012  84.034 343.420  1.00125.57           C  
ATOM   3723  C   ALA   505     165.248  82.805 342.573  1.00125.57           C  
ATOM   3724  O   ALA   505     164.298  82.151 342.147  1.00125.57           O  
ATOM   3725  CB  ALA   505     164.575  85.160 342.466  1.00125.57           C  
ATOM   3726  N   THR   506     166.520  82.532 342.206  1.00 77.63           N  
ATOM   3727  CA  THR   506     166.863  81.526 341.230  1.00 77.63           C  
ATOM   3728  C   THR   506     166.414  80.178 341.699  1.00 77.63           C  
ATOM   3729  O   THR   506     166.073  79.320 340.884  1.00 77.63           O  
ATOM   3730  CB  THR   506     168.338  81.452 340.955  1.00 77.63           C  
ATOM   3731  CG2 THR   506     168.824  82.834 340.480  1.00 77.63           C  
ATOM   3732  OG1 THR   506     169.040  81.057 342.124  1.00 77.63           O  
ATOM   3733  N   ARG   507     166.463  79.935 343.022  1.00 94.66           N  
ATOM   3734  CA  ARG   507     165.986  78.694 343.562  1.00 94.66           C  
ATOM   3735  C   ARG   507     164.803  79.033 344.423  1.00 94.66           C  
ATOM   3736  O   ARG   507     164.686  80.145 344.932  1.00 94.66           O  
ATOM   3737  CB  ARG   507     167.015  77.965 344.449  1.00 94.66           C  
ATOM   3738  CG  ARG   507     168.277  77.529 343.695  1.00 94.66           C  
ATOM   3739  CD  ARG   507     169.224  76.651 344.517  1.00 94.66           C  
ATOM   3740  NE  ARG   507     169.603  77.416 345.739  1.00 94.66           N  
ATOM   3741  CZ  ARG   507     170.665  78.272 345.717  1.00 94.66           C  
ATOM   3742  NH1 ARG   507     171.384  78.445 344.570  1.00 94.66           N1+
ATOM   3743  NH2 ARG   507     171.007  78.959 346.846  1.00 94.66           N  
ATOM   3744  N   GLU   508     163.877  78.072 344.590  1.00 97.82           N  
ATOM   3745  CA  GLU   508     162.676  78.275 345.351  1.00 97.82           C  
ATOM   3746  C   GLU   508     163.000  78.170 346.818  1.00 97.82           C  
ATOM   3747  O   GLU   508     164.090  77.743 347.192  1.00 97.82           O  
ATOM   3748  CB  GLU   508     161.612  77.220 345.009  1.00 97.82           C  
ATOM   3749  CG  GLU   508     160.269  77.389 345.717  1.00 97.82           C  
ATOM   3750  CD  GLU   508     159.344  76.312 345.165  1.00 97.82           C  
ATOM   3751  OE1 GLU   508     159.783  75.573 344.244  1.00 97.82           O  
ATOM   3752  OE2 GLU   508     158.188  76.215 345.655  1.00 97.82           O1-
ATOM   3753  N   ASP   509     162.026  78.591 347.660  1.00132.33           N  
ATOM   3754  CA  ASP   509     161.983  78.562 349.104  1.00132.33           C  
ATOM   3755  C   ASP   509     163.039  79.349 349.836  1.00132.33           C  
ATOM   3756  O   ASP   509     163.559  78.887 350.851  1.00132.33           O  
ATOM   3757  CB  ASP   509     161.902  77.136 349.699  1.00132.33           C  
ATOM   3758  CG  ASP   509     163.143  76.330 349.336  1.00132.33           C  
ATOM   3759  OD1 ASP   509     164.240  76.653 349.864  1.00132.33           O  
ATOM   3760  OD2 ASP   509     163.008  75.372 348.528  1.00132.33           O1-
ATOM   3761  N   ALA   510     163.364  80.576 349.380  1.00 35.11           N  
ATOM   3762  CA  ALA   510     164.278  81.407 350.122  1.00 35.11           C  
ATOM   3763  C   ALA   510     163.528  81.983 351.295  1.00 35.11           C  
ATOM   3764  O   ALA   510     162.314  82.176 351.239  1.00 35.11           O  
ATOM   3765  CB  ALA   510     164.853  82.581 349.307  1.00 35.11           C  
ATOM   3766  N   ARG   511     164.242  82.253 352.409  1.00107.85           N  
ATOM   3767  CA  ARG   511     163.635  82.816 353.584  1.00107.85           C  
ATOM   3768  C   ARG   511     163.529  84.297 353.383  1.00107.85           C  
ATOM   3769  O   ARG   511     164.262  84.870 352.580  1.00107.85           O  
ATOM   3770  CB  ARG   511     164.449  82.573 354.867  1.00107.85           C  
ATOM   3771  CG  ARG   511     165.858  83.169 354.818  1.00107.85           C  
ATOM   3772  CD  ARG   511     166.685  82.870 356.069  1.00107.85           C  
ATOM   3773  NE  ARG   511     166.011  83.536 357.219  1.00107.85           N  
ATOM   3774  CZ  ARG   511     165.767  82.829 358.360  1.00107.85           C  
ATOM   3775  NH1 ARG   511     166.109  81.509 358.429  1.00107.85           N1+
ATOM   3776  NH2 ARG   511     165.177  83.440 359.428  1.00107.85           N  
ATOM   3777  N   ILE   512     162.594  84.953 354.104  1.00 49.33           N  
ATOM   3778  CA  ILE   512     162.397  86.372 353.965  1.00 49.33           C  
ATOM   3779  C   ILE   512     162.763  87.021 355.268  1.00 49.33           C  
ATOM   3780  O   ILE   512     162.526  86.463 356.338  1.00 49.33           O  
ATOM   3781  CB  ILE   512     160.971  86.743 353.671  1.00 49.33           C  
ATOM   3782  CG1 ILE   512     160.871  88.186 353.153  1.00 49.33           C  
ATOM   3783  CG2 ILE   512     160.148  86.494 354.945  1.00 49.33           C  
ATOM   3784  CD1 ILE   512     159.507  88.514 352.547  1.00 49.33           C  
ATOM   3785  N   GLU   513     163.397  88.213 355.199  1.00106.73           N  
ATOM   3786  CA  GLU   513     163.787  88.924 356.388  1.00106.73           C  
ATOM   3787  C   GLU   513     163.578  90.389 356.154  1.00106.73           C  
ATOM   3788  O   GLU   513     163.431  90.839 355.019  1.00106.73           O  
ATOM   3789  CB  GLU   513     165.274  88.749 356.743  1.00106.73           C  
ATOM   3790  CG  GLU   513     165.703  89.502 358.005  1.00106.73           C  
ATOM   3791  CD  GLU   513     165.181  88.742 359.217  1.00106.73           C  
ATOM   3792  OE1 GLU   513     164.554  87.668 359.017  1.00106.73           O  
ATOM   3793  OE2 GLU   513     165.405  89.225 360.360  1.00106.73           O1-
ATOM   3794  N   THR   514     163.548  91.173 357.252  1.00 42.23           N  
ATOM   3795  CA  THR   514     163.410  92.594 357.146  1.00 42.23           C  
ATOM   3796  C   THR   514     164.805  93.123 357.106  1.00 42.23           C  
ATOM   3797  O   THR   514     165.521  93.102 358.107  1.00 42.23           O  
ATOM   3798  CB  THR   514     162.743  93.212 358.341  1.00 42.23           C  
ATOM   3799  CG2 THR   514     162.689  94.737 358.153  1.00 42.23           C  
ATOM   3800  OG1 THR   514     161.437  92.681 358.505  1.00 42.23           O  
ATOM   3801  N   GLN   515     165.235  93.588 355.919  1.00 85.03           N  
ATOM   3802  CA  GLN   515     166.561  94.101 355.757  1.00 85.03           C  
ATOM   3803  C   GLN   515     166.699  95.340 356.574  1.00 85.03           C  
ATOM   3804  O   GLN   515     167.719  95.543 357.231  1.00 85.03           O  
ATOM   3805  CB  GLN   515     166.885  94.475 354.302  1.00 85.03           C  
ATOM   3806  CG  GLN   515     168.234  95.181 354.146  1.00 85.03           C  
ATOM   3807  CD  GLN   515     169.336  94.216 354.556  1.00 85.03           C  
ATOM   3808  NE2 GLN   515     169.135  92.903 354.263  1.00 85.03           N  
ATOM   3809  OE1 GLN   515     170.351  94.620 355.121  1.00 85.03           O  
ATOM   3810  N   ALA   516     165.673  96.210 356.550  1.00 40.68           N  
ATOM   3811  CA  ALA   516     165.765  97.421 357.304  1.00 40.68           C  
ATOM   3812  C   ALA   516     164.388  97.979 357.455  1.00 40.68           C  
ATOM   3813  O   ALA   516     163.481  97.651 356.686  1.00 40.68           O  
ATOM   3814  CB  ALA   516     166.623  98.505 356.628  1.00 40.68           C  
ATOM   3815  N   ARG   517     164.200  98.832 358.484  1.00163.59           N  
ATOM   3816  CA  ARG   517     162.930  99.454 358.706  1.00163.59           C  
ATOM   3817  C   ARG   517     163.184 100.908 358.969  1.00163.59           C  
ATOM   3818  O   ARG   517     164.128 101.264 359.672  1.00163.59           O  
ATOM   3819  CB  ARG   517     162.167  98.872 359.910  1.00163.59           C  
ATOM   3820  CG  ARG   517     160.809  99.528 360.159  1.00163.59           C  
ATOM   3821  CD  ARG   517     159.970  98.801 361.212  1.00163.59           C  
ATOM   3822  NE  ARG   517     160.730  98.836 362.493  1.00163.59           N  
ATOM   3823  CZ  ARG   517     160.132  98.426 363.649  1.00163.59           C  
ATOM   3824  NH1 ARG   517     158.837  97.994 363.629  1.00163.59           N1+
ATOM   3825  NH2 ARG   517     160.828  98.446 364.823  1.00163.59           N  
ATOM   3826  N   PHE   518     162.342 101.789 358.388  1.00 47.74           N  
ATOM   3827  CA  PHE   518     162.512 103.203 358.561  1.00 47.74           C  
ATOM   3828  C   PHE   518     161.202 103.776 358.993  1.00 47.74           C  
ATOM   3829  O   PHE   518     160.140 103.255 358.655  1.00 47.74           O  
ATOM   3830  CB  PHE   518     162.898 103.940 357.263  1.00 47.74           C  
ATOM   3831  CG  PHE   518     164.269 103.523 356.847  1.00 47.74           C  
ATOM   3832  CD1 PHE   518     164.468 102.387 356.095  1.00 47.74           C  
ATOM   3833  CD2 PHE   518     165.359 104.281 357.204  1.00 47.74           C  
ATOM   3834  CE1 PHE   518     165.735 102.010 355.711  1.00 47.74           C  
ATOM   3835  CE2 PHE   518     166.628 103.909 356.824  1.00 47.74           C  
ATOM   3836  CZ  PHE   518     166.817 102.772 356.077  1.00 47.74           C  
ATOM   3837  N   THR   519     161.255 104.871 359.778  1.00 99.65           N  
ATOM   3838  CA  THR   519     160.051 105.519 360.212  1.00 99.65           C  
ATOM   3839  C   THR   519     160.176 106.982 359.895  1.00 99.65           C  
ATOM   3840  O   THR   519     161.268 107.543 359.958  1.00 99.65           O  
ATOM   3841  CB  THR   519     159.808 105.406 361.688  1.00 99.65           C  
ATOM   3842  CG2 THR   519     160.894 106.207 362.426  1.00 99.65           C  
ATOM   3843  OG1 THR   519     158.519 105.905 362.015  1.00 99.65           O  
ATOM   3844  N   VAL   520     159.052 107.629 359.510  1.00114.94           N  
ATOM   3845  CA  VAL   520     159.020 109.048 359.256  1.00114.94           C  
ATOM   3846  C   VAL   520     157.993 109.628 360.184  1.00114.94           C  
ATOM   3847  O   VAL   520     156.892 109.090 360.307  1.00114.94           O  
ATOM   3848  CB  VAL   520     158.575 109.432 357.870  1.00114.94           C  
ATOM   3849  CG1 VAL   520     159.634 108.991 356.860  1.00114.94           C  
ATOM   3850  CG2 VAL   520     157.191 108.816 357.599  1.00114.94           C  
ATOM   3851  N   GLN   521     158.319 110.752 360.861  1.00131.97           N  
ATOM   3852  CA  GLN   521     157.365 111.266 361.801  1.00131.97           C  
ATOM   3853  C   GLN   521     157.042 112.714 361.548  1.00131.97           C  
ATOM   3854  O   GLN   521     156.766 113.449 362.492  1.00131.97           O  
ATOM   3855  CB  GLN   521     157.876 111.194 363.249  1.00131.97           C  
ATOM   3856  CG  GLN   521     158.121 109.767 363.743  1.00131.97           C  
ATOM   3857  CD  GLN   521     158.620 109.855 365.177  1.00131.97           C  
ATOM   3858  NE2 GLN   521     157.985 109.072 366.091  1.00131.97           N  
ATOM   3859  OE1 GLN   521     159.549 110.602 365.480  1.00131.97           O  
ATOM   3860  N   ALA   522     156.989 113.151 360.276  1.00 63.17           N  
ATOM   3861  CA  ALA   522     156.615 114.507 359.963  1.00 63.17           C  
ATOM   3862  C   ALA   522     157.395 115.493 360.771  1.00 63.17           C  
ATOM   3863  O   ALA   522     156.824 116.303 361.500  1.00 63.17           O  
ATOM   3864  CB  ALA   522     155.117 114.785 360.182  1.00 63.17           C  
ATOM   3865  N   GLY   523     158.735 115.448 360.651  1.00 24.26           N  
ATOM   3866  CA  GLY   523     159.568 116.388 361.334  1.00 24.26           C  
ATOM   3867  C   GLY   523     160.798 116.555 360.503  1.00 24.26           C  
ATOM   3868  O   GLY   523     161.034 115.811 359.553  1.00 24.26           O  
ATOM   3869  N   ARG   524     161.629 117.534 360.893  1.00200.29           N  
ATOM   3870  CA  ARG   524     162.850 117.904 360.238  1.00200.29           C  
ATOM   3871  C   ARG   524     163.822 116.756 360.260  1.00200.29           C  
ATOM   3872  O   ARG   524     164.679 116.702 359.381  1.00200.29           O  
ATOM   3873  CB  ARG   524     163.558 119.083 360.930  1.00200.29           C  
ATOM   3874  CG  ARG   524     164.772 119.605 360.158  1.00200.29           C  
ATOM   3875  CD  ARG   524     164.445 120.642 359.079  1.00200.29           C  
ATOM   3876  NE  ARG   524     163.288 120.150 358.281  1.00200.29           N  
ATOM   3877  CZ  ARG   524     162.024 120.542 358.619  1.00200.29           C  
ATOM   3878  NH1 ARG   524     161.836 121.391 359.673  1.00200.29           N1+
ATOM   3879  NH2 ARG   524     160.952 120.102 357.898  1.00200.29           N  
ATOM   3880  N   PRO   525     163.815 115.872 361.227  1.00156.05           N  
ATOM   3881  CA  PRO   525     164.763 114.789 361.166  1.00156.05           C  
ATOM   3882  C   PRO   525     164.607 113.848 360.007  1.00156.05           C  
ATOM   3883  O   PRO   525     165.602 113.230 359.633  1.00156.05           O  
ATOM   3884  CB  PRO   525     164.724 114.119 362.537  1.00156.05           C  
ATOM   3885  CG  PRO   525     164.371 115.281 363.482  1.00156.05           C  
ATOM   3886  CD  PRO   525     163.554 116.250 362.612  1.00156.05           C  
ATOM   3887  N   ARG   526     163.392 113.672 359.450  1.00228.62           N  
ATOM   3888  CA  ARG   526     163.250 112.828 358.293  1.00228.62           C  
ATOM   3889  C   ARG   526     163.206 111.387 358.704  1.00228.62           C  
ATOM   3890  O   ARG   526     162.734 111.039 359.785  1.00228.62           O  
ATOM   3891  CB  ARG   526     164.347 112.956 357.214  1.00228.62           C  
ATOM   3892  CG  ARG   526     164.350 114.258 356.408  1.00228.62           C  
ATOM   3893  CD  ARG   526     165.169 115.386 357.032  1.00228.62           C  
ATOM   3894  NE  ARG   526     166.605 115.082 356.775  1.00228.62           N  
ATOM   3895  CZ  ARG   526     167.575 115.953 357.179  1.00228.62           C  
ATOM   3896  NH1 ARG   526     167.231 117.092 357.849  1.00228.62           N1+
ATOM   3897  NH2 ARG   526     168.887 115.688 356.912  1.00228.62           N  
ATOM   3898  N   LEU   527     163.687 110.511 357.793  1.00 65.88           N  
ATOM   3899  CA  LEU   527     163.688 109.083 357.954  1.00 65.88           C  
ATOM   3900  C   LEU   527     164.631 108.683 359.042  1.00 65.88           C  
ATOM   3901  O   LEU   527     165.761 109.164 359.113  1.00 65.88           O  
ATOM   3902  CB  LEU   527     164.183 108.340 356.696  1.00 65.88           C  
ATOM   3903  CG  LEU   527     163.206 108.310 355.507  1.00 65.88           C  
ATOM   3904  CD1 LEU   527     163.877 107.737 354.249  1.00 65.88           C  
ATOM   3905  CD2 LEU   527     161.953 107.500 355.859  1.00 65.88           C  
ATOM   3906  N   GLU   528     164.173 107.763 359.915  1.00 62.00           N  
ATOM   3907  CA  GLU   528     165.018 107.245 360.950  1.00 62.00           C  
ATOM   3908  C   GLU   528     165.059 105.761 360.781  1.00 62.00           C  
ATOM   3909  O   GLU   528     164.028 105.123 360.571  1.00 62.00           O  
ATOM   3910  CB  GLU   528     164.511 107.502 362.382  1.00 62.00           C  
ATOM   3911  CG  GLU   528     164.564 108.967 362.823  1.00 62.00           C  
ATOM   3912  CD  GLU   528     163.305 109.662 362.328  1.00 62.00           C  
ATOM   3913  OE1 GLU   528     162.485 108.987 361.652  1.00 62.00           O  
ATOM   3914  OE2 GLU   528     163.142 110.875 362.624  1.00 62.00           O1-
ATOM   3915  N   ARG   529     166.268 105.171 360.859  1.00127.74           N  
ATOM   3916  CA  ARG   529     166.379 103.748 360.738  1.00127.74           C  
ATOM   3917  C   ARG   529     166.021 103.201 362.079  1.00127.74           C  
ATOM   3918  O   ARG   529     166.513 103.673 363.103  1.00127.74           O  
ATOM   3919  CB  ARG   529     167.809 103.250 360.453  1.00127.74           C  
ATOM   3920  CG  ARG   529     168.451 103.802 359.180  1.00127.74           C  
ATOM   3921  CD  ARG   529     169.867 103.266 358.949  1.00127.74           C  
ATOM   3922  NE  ARG   529     170.478 104.040 357.834  1.00127.74           N  
ATOM   3923  CZ  ARG   529     171.161 105.191 358.105  1.00127.74           C  
ATOM   3924  NH1 ARG   529     171.270 105.629 359.394  1.00127.74           N1+
ATOM   3925  NH2 ARG   529     171.742 105.899 357.093  1.00127.74           N  
ATOM   3926  N   ALA   530     165.147 102.180 362.111  1.00 12.55           N  
ATOM   3927  CA  ALA   530     164.755 101.625 363.370  1.00 12.55           C  
ATOM   3928  C   ALA   530     165.920 100.805 363.899  1.00 12.55           C  
ATOM   3929  O   ALA   530     165.697  99.599 364.190  1.00 12.55           O  
ATOM   3930  CB  ALA   530     163.541 100.687 363.270  1.00 12.55           C  
ATOM   3931  OXT ALA   530     167.041 101.366 364.026  1.00 12.55           O1-
END
