# Supplementary material for: In Vitro and in Silico Evidence of Phosphatase Diversity in the Biomineralizing Bacterium Ramlibacter tataouinensis
Source: Front Microbiol. 2018 Jan 11;8:2592. doi: 10.3389/fmicb.2017.02592 (PMC5768637; doi:10.3389/fmicb.2017.02592)
Supplement: Supplementary file 8 [file DataSheet1.ZIP › 3Dmodels/Rta-PhoX1_mature-form.pdb]

ATOM      1  N   SER    52     -41.062  21.588 -36.518  1.00212.63           N  
ATOM      2  CA  SER    52     -41.361  21.272 -35.156  1.00212.63           C  
ATOM      3  C   SER    52     -40.831  22.392 -34.330  1.00212.63           C  
ATOM      4  O   SER    52     -39.832  23.015 -34.683  1.00212.63           O  
ATOM      5  CB  SER    52     -40.686  19.983 -34.655  1.00212.63           C  
ATOM      6  OG  SER    52     -41.036  19.743 -33.301  1.00212.63           O  
ATOM      7  N   THR    53     -41.513  22.693 -33.210  1.00227.66           N  
ATOM      8  CA  THR    53     -41.030  23.744 -32.372  1.00227.66           C  
ATOM      9  C   THR    53     -40.695  23.135 -31.054  1.00227.66           C  
ATOM     10  O   THR    53     -41.458  22.354 -30.489  1.00227.66           O  
ATOM     11  CB  THR    53     -42.032  24.837 -32.132  1.00227.66           C  
ATOM     12  CG2 THR    53     -43.229  24.264 -31.355  1.00227.66           C  
ATOM     13  OG1 THR    53     -41.431  25.898 -31.404  1.00227.66           O  
ATOM     14  N   PRO    54     -39.528  23.453 -30.580  1.00102.62           N  
ATOM     15  CA  PRO    54     -39.129  22.959 -29.295  1.00102.62           C  
ATOM     16  C   PRO    54     -39.756  23.799 -28.235  1.00102.62           C  
ATOM     17  O   PRO    54     -40.090  24.950 -28.506  1.00102.62           O  
ATOM     18  CB  PRO    54     -37.598  22.979 -29.284  1.00102.62           C  
ATOM     19  CG  PRO    54     -37.207  23.831 -30.505  1.00102.62           C  
ATOM     20  CD  PRO    54     -38.394  23.654 -31.462  1.00102.62           C  
ATOM     21  N   ALA    55     -39.941  23.238 -27.026  1.00200.00           N  
ATOM     22  CA  ALA    55     -40.486  24.008 -25.951  1.00200.00           C  
ATOM     23  C   ALA    55     -39.372  24.870 -25.468  1.00200.00           C  
ATOM     24  O   ALA    55     -38.208  24.616 -25.767  1.00200.00           O  
ATOM     25  CB  ALA    55     -40.982  23.163 -24.766  1.00200.00           C  
ATOM     26  N   ALA    56     -39.692  25.948 -24.731  1.00231.04           N  
ATOM     27  CA  ALA    56     -38.606  26.767 -24.293  1.00231.04           C  
ATOM     28  C   ALA    56     -38.313  26.436 -22.868  1.00231.04           C  
ATOM     29  O   ALA    56     -39.181  26.522 -22.001  1.00231.04           O  
ATOM     30  CB  ALA    56     -38.905  28.276 -24.361  1.00231.04           C  
ATOM     31  N   ARG    57     -37.060  26.020 -22.608  1.00336.98           N  
ATOM     32  CA  ARG    57     -36.607  25.763 -21.277  1.00336.98           C  
ATOM     33  C   ARG    57     -35.236  26.357 -21.233  1.00336.98           C  
ATOM     34  O   ARG    57     -34.576  26.484 -22.265  1.00336.98           O  
ATOM     35  CB  ARG    57     -36.499  24.268 -20.932  1.00336.98           C  
ATOM     36  CG  ARG    57     -37.803  23.501 -21.131  1.00336.98           C  
ATOM     37  CD  ARG    57     -37.829  22.119 -20.475  1.00336.98           C  
ATOM     38  NE  ARG    57     -36.816  21.229 -21.108  1.00336.98           N  
ATOM     39  CZ  ARG    57     -35.541  21.175 -20.620  1.00336.98           C  
ATOM     40  NH1 ARG    57     -35.122  22.081 -19.689  1.00336.98           N1+
ATOM     41  NH2 ARG    57     -34.695  20.191 -21.043  1.00336.98           N  
ATOM     42  N   LEU    58     -34.790  26.819 -20.053  1.00120.43           N  
ATOM     43  CA  LEU    58     -33.460  27.350 -19.969  1.00120.43           C  
ATOM     44  C   LEU    58     -32.496  26.206 -20.091  1.00120.43           C  
ATOM     45  O   LEU    58     -31.495  26.283 -20.800  1.00120.43           O  
ATOM     46  CB  LEU    58     -33.207  28.069 -18.627  1.00120.43           C  
ATOM     47  CG  LEU    58     -31.903  28.902 -18.516  1.00120.43           C  
ATOM     48  CD1 LEU    58     -31.805  29.551 -17.125  1.00120.43           C  
ATOM     49  CD2 LEU    58     -30.633  28.108 -18.859  1.00120.43           C  
ATOM     50  N   ARG    59     -32.793  25.110 -19.371  1.00130.57           N  
ATOM     51  CA  ARG    59     -31.965  23.940 -19.247  1.00130.57           C  
ATOM     52  C   ARG    59     -31.793  23.058 -20.476  1.00130.57           C  
ATOM     53  O   ARG    59     -30.703  22.503 -20.609  1.00130.57           O  
ATOM     54  CB  ARG    59     -32.449  23.010 -18.122  1.00130.57           C  
ATOM     55  CG  ARG    59     -32.396  23.649 -16.735  1.00130.57           C  
ATOM     56  CD  ARG    59     -33.411  24.777 -16.544  1.00130.57           C  
ATOM     57  NE  ARG    59     -33.261  25.288 -15.154  1.00130.57           N  
ATOM     58  CZ  ARG    59     -34.252  26.043 -14.596  1.00130.57           C  
ATOM     59  NH1 ARG    59     -35.372  26.336 -15.320  1.00130.57           N1+
ATOM     60  NH2 ARG    59     -34.129  26.499 -13.315  1.00130.57           N  
ATOM     61  N   PRO    60     -32.761  22.813 -21.342  1.00252.35           N  
ATOM     62  CA  PRO    60     -32.618  21.815 -22.382  1.00252.35           C  
ATOM     63  C   PRO    60     -31.415  21.893 -23.279  1.00252.35           C  
ATOM     64  O   PRO    60     -30.592  20.996 -23.293  1.00252.35           O  
ATOM     65  CB  PRO    60     -33.859  21.945 -23.255  1.00252.35           C  
ATOM     66  CG  PRO    60     -34.121  23.453 -23.212  1.00252.35           C  
ATOM     67  CD  PRO    60     -33.644  23.861 -21.810  1.00252.35           C  
ATOM     68  N   GLY    61     -31.295  22.907 -24.128  1.00220.27           N  
ATOM     69  CA  GLY    61     -30.088  23.058 -24.896  1.00220.27           C  
ATOM     70  C   GLY    61     -30.043  22.241 -26.169  1.00220.27           C  
ATOM     71  O   GLY    61     -29.396  22.663 -27.127  1.00220.27           O  
ATOM     72  N   PHE    62     -30.716  21.071 -26.249  1.00 86.36           N  
ATOM     73  CA  PHE    62     -30.591  20.250 -27.430  1.00 86.36           C  
ATOM     74  C   PHE    62     -31.956  19.804 -27.855  1.00 86.36           C  
ATOM     75  O   PHE    62     -32.905  19.839 -27.076  1.00 86.36           O  
ATOM     76  CB  PHE    62     -29.732  18.989 -27.209  1.00 86.36           C  
ATOM     77  CG  PHE    62     -30.379  18.142 -26.164  1.00 86.36           C  
ATOM     78  CD1 PHE    62     -30.177  18.402 -24.827  1.00 86.36           C  
ATOM     79  CD2 PHE    62     -31.180  17.080 -26.517  1.00 86.36           C  
ATOM     80  CE1 PHE    62     -30.769  17.622 -23.862  1.00 86.36           C  
ATOM     81  CE2 PHE    62     -31.775  16.297 -25.555  1.00 86.36           C  
ATOM     82  CZ  PHE    62     -31.570  16.567 -24.223  1.00 86.36           C  
ATOM     83  N   GLU    63     -32.088  19.383 -29.130  1.00 39.55           N  
ATOM     84  CA  GLU    63     -33.357  18.945 -29.646  0.50 39.55           C  
ATOM     85  C   GLU    63     -33.502  17.489 -29.341  1.00 39.55           C  
ATOM     86  O   GLU    63     -32.533  16.733 -29.381  1.00 39.55           O  
ATOM     87  CB  GLU    63     -33.488  19.105 -31.169  0.50 39.55           C  
ATOM     88  CG  GLU    63     -33.506  20.559 -31.639  0.50 39.55           C  
ATOM     89  CD  GLU    63     -33.640  20.556 -33.154  1.00 39.55           C  
ATOM     90  OE1 GLU    63     -32.880  19.799 -33.813  1.00 39.55           O  
ATOM     91  OE2 GLU    63     -34.510  21.306 -33.672  1.00 39.55           O1-
ATOM     92  N   PRO    64     -34.705  17.075 -29.035  1.00150.20           N  
ATOM     93  CA  PRO    64     -34.944  15.693 -28.727  1.00150.20           C  
ATOM     94  C   PRO    64     -34.693  14.841 -29.925  1.00150.20           C  
ATOM     95  O   PRO    64     -35.142  15.185 -31.017  1.00150.20           O  
ATOM     96  CB  PRO    64     -36.360  15.628 -28.162  1.00150.20           C  
ATOM     97  CG  PRO    64     -36.549  17.017 -27.529  1.00150.20           C  
ATOM     98  CD  PRO    64     -35.649  17.946 -28.363  1.00150.20           C  
ATOM     99  N   VAL    65     -33.984  13.714 -29.730  1.00 98.00           N  
ATOM    100  CA  VAL    65     -33.618  12.835 -30.802  1.00 98.00           C  
ATOM    101  C   VAL    65     -34.662  11.773 -30.950  1.00 98.00           C  
ATOM    102  O   VAL    65     -35.416  11.470 -30.027  1.00 98.00           O  
ATOM    103  CB  VAL    65     -32.302  12.147 -30.584  1.00 98.00           C  
ATOM    104  CG1 VAL    65     -32.418  11.255 -29.336  1.00 98.00           C  
ATOM    105  CG2 VAL    65     -31.935  11.376 -31.862  1.00 98.00           C  
ATOM    106  N   PRO    66     -34.736  11.219 -32.127  1.00153.54           N  
ATOM    107  CA  PRO    66     -35.695  10.175 -32.355  1.00153.54           C  
ATOM    108  C   PRO    66     -35.283   8.880 -31.728  1.00153.54           C  
ATOM    109  O   PRO    66     -34.096   8.675 -31.477  1.00153.54           O  
ATOM    110  CB  PRO    66     -35.864  10.078 -33.868  1.00153.54           C  
ATOM    111  CG  PRO    66     -35.515  11.491 -34.362  1.00153.54           C  
ATOM    112  CD  PRO    66     -34.514  12.017 -33.322  1.00153.54           C  
ATOM    113  N   ILE    67     -36.261   7.999 -31.455  1.00174.15           N  
ATOM    114  CA  ILE    67     -35.978   6.690 -30.943  1.00174.15           C  
ATOM    115  C   ILE    67     -35.252   5.911 -31.999  1.00174.15           C  
ATOM    116  O   ILE    67     -35.400   6.203 -33.184  1.00174.15           O  
ATOM    117  CB  ILE    67     -37.182   5.918 -30.532  1.00174.15           C  
ATOM    118  CG1 ILE    67     -36.689   4.564 -30.041  1.00174.15           C  
ATOM    119  CG2 ILE    67     -38.159   5.837 -31.717  1.00174.15           C  
ATOM    120  CD1 ILE    67     -35.564   4.698 -29.010  1.00174.15           C  
ATOM    121  N   GLY    68     -34.393   4.941 -31.589  1.00 64.45           N  
ATOM    122  CA  GLY    68     -33.651   4.168 -32.547  1.00 64.45           C  
ATOM    123  C   GLY    68     -33.496   2.739 -32.091  1.00 64.45           C  
ATOM    124  O   GLY    68     -33.505   2.434 -30.900  1.00 64.45           O  
ATOM    125  N   ALA    69     -33.528   1.824 -33.085  1.00104.33           N  
ATOM    126  CA  ALA    69     -33.298   0.398 -33.098  1.00104.33           C  
ATOM    127  C   ALA    69     -31.853  -0.047 -33.184  1.00104.33           C  
ATOM    128  O   ALA    69     -31.530  -1.166 -32.788  1.00104.33           O  
ATOM    129  CB  ALA    69     -34.039  -0.298 -34.252  1.00104.33           C  
ATOM    130  N   GLY    70     -30.963   0.764 -33.794  1.00 59.94           N  
ATOM    131  CA  GLY    70     -29.641   0.322 -34.190  1.00 59.94           C  
ATOM    132  C   GLY    70     -28.742  -0.041 -33.044  1.00 59.94           C  
ATOM    133  O   GLY    70     -28.943   0.389 -31.910  1.00 59.94           O  
ATOM    134  N   ASP    71     -27.697  -0.865 -33.327  1.00211.66           N  
ATOM    135  CA  ASP    71     -26.796  -1.199 -32.259  1.00211.66           C  
ATOM    136  C   ASP    71     -25.674  -0.206 -32.251  1.00211.66           C  
ATOM    137  O   ASP    71     -24.516  -0.515 -32.523  1.00211.66           O  
ATOM    138  CB  ASP    71     -26.263  -2.655 -32.221  1.00211.66           C  
ATOM    139  CG  ASP    71     -25.347  -2.970 -33.386  1.00211.66           C  
ATOM    140  OD1 ASP    71     -25.284  -2.133 -34.321  1.00211.66           O  
ATOM    141  OD2 ASP    71     -24.689  -4.044 -33.351  1.00211.66           O1-
ATOM    142  N   ARG    72     -26.011   1.050 -31.908  0.50123.16           N  
ATOM    143  CA  ARG    72     -25.046   2.107 -31.871  0.50123.16           C  
ATOM    144  C   ARG    72     -25.520   3.095 -30.855  0.50123.16           C  
ATOM    145  O   ARG    72     -26.628   2.983 -30.330  0.50123.16           O  
ATOM    146  CB  ARG    72     -24.956   2.878 -33.198  0.50123.16           C  
ATOM    147  CG  ARG    72     -24.529   2.020 -34.391  1.00123.16           C  
ATOM    148  CD  ARG    72     -23.111   2.303 -34.888  1.00123.16           C  
ATOM    149  NE  ARG    72     -22.857   1.393 -36.040  1.00123.16           N  
ATOM    150  CZ  ARG    72     -22.372   1.898 -37.212  1.00123.16           C  
ATOM    151  NH1 ARG    72     -22.129   3.236 -37.335  1.00123.16           N1+
ATOM    152  NH2 ARG    72     -22.134   1.064 -38.265  1.00123.16           N  
ATOM    153  N   LEU    73     -24.657   4.076 -30.523  1.00100.23           N  
ATOM    154  CA  LEU    73     -25.066   5.129 -29.641  1.00100.23           C  
ATOM    155  C   LEU    73     -25.520   6.241 -30.529  1.00100.23           C  
ATOM    156  O   LEU    73     -24.834   6.596 -31.487  1.00100.23           O  
ATOM    157  CB  LEU    73     -23.928   5.672 -28.761  1.00100.23           C  
ATOM    158  CG  LEU    73     -23.360   4.626 -27.784  1.00100.23           C  
ATOM    159  CD1 LEU    73     -22.719   3.450 -28.536  1.00100.23           C  
ATOM    160  CD2 LEU    73     -22.405   5.273 -26.766  1.00100.23           C  
ATOM    161  N   ILE    74     -26.711   6.805 -30.246  1.00125.47           N  
ATOM    162  CA  ILE    74     -27.209   7.893 -31.037  1.00125.47           C  
ATOM    163  C   ILE    74     -27.320   9.070 -30.120  1.00125.47           C  
ATOM    164  O   ILE    74     -27.756   8.936 -28.977  1.00125.47           O  
ATOM    165  CB  ILE    74     -28.560   7.653 -31.648  1.00125.47           C  
ATOM    166  CG1 ILE    74     -28.861   8.722 -32.711  1.00125.47           C  
ATOM    167  CG2 ILE    74     -29.596   7.601 -30.516  1.00125.47           C  
ATOM    168  CD1 ILE    74     -27.950   8.638 -33.935  1.00125.47           C  
ATOM    169  N   VAL    75     -26.903  10.259 -30.612  1.00105.69           N  
ATOM    170  CA  VAL    75     -26.870  11.445 -29.802  1.00105.69           C  
ATOM    171  C   VAL    75     -27.381  12.586 -30.633  1.00105.69           C  
ATOM    172  O   VAL    75     -27.666  12.432 -31.819  1.00105.69           O  
ATOM    173  CB  VAL    75     -25.474  11.829 -29.407  1.00105.69           C  
ATOM    174  CG1 VAL    75     -24.827  10.657 -28.649  1.00105.69           C  
ATOM    175  CG2 VAL    75     -24.708  12.240 -30.675  1.00105.69           C  
ATOM    176  N   PRO    76     -27.527  13.736 -30.024  1.00111.74           N  
ATOM    177  CA  PRO    76     -27.965  14.903 -30.738  1.00111.74           C  
ATOM    178  C   PRO    76     -26.825  15.433 -31.545  1.00111.74           C  
ATOM    179  O   PRO    76     -25.684  15.043 -31.298  1.00111.74           O  
ATOM    180  CB  PRO    76     -28.491  15.881 -29.683  1.00111.74           C  
ATOM    181  CG  PRO    76     -27.980  15.324 -28.342  1.00111.74           C  
ATOM    182  CD  PRO    76     -27.832  13.818 -28.607  1.00111.74           C  
ATOM    183  N   LYS    77     -27.104  16.315 -32.518  1.00 78.31           N  
ATOM    184  CA  LYS    77     -26.046  16.812 -33.343  0.50 78.31           C  
ATOM    185  C   LYS    77     -25.091  17.567 -32.475  1.00 78.31           C  
ATOM    186  O   LYS    77     -25.491  18.229 -31.519  1.00 78.31           O  
ATOM    187  CB  LYS    77     -26.516  17.792 -34.427  0.50 78.31           C  
ATOM    188  CG  LYS    77     -27.039  19.101 -33.837  0.50 78.31           C  
ATOM    189  CD  LYS    77     -27.138  20.238 -34.851  0.50 78.31           C  
ATOM    190  CE  LYS    77     -27.656  21.545 -34.249  0.50 78.31           C  
ATOM    191  NZ  LYS    77     -27.547  22.638 -35.239  0.50 78.31           N1+
ATOM    192  N   GLY    78     -23.784  17.461 -32.793  1.00 24.83           N  
ATOM    193  CA  GLY    78     -22.784  18.205 -32.083  1.00 24.83           C  
ATOM    194  C   GLY    78     -22.267  17.421 -30.914  1.00 24.83           C  
ATOM    195  O   GLY    78     -21.459  17.934 -30.143  1.00 24.83           O  
ATOM    196  N   TYR    79     -22.698  16.153 -30.756  1.00 63.03           N  
ATOM    197  CA  TYR    79     -22.249  15.362 -29.641  1.00 63.03           C  
ATOM    198  C   TYR    79     -21.505  14.171 -30.165  1.00 63.03           C  
ATOM    199  O   TYR    79     -21.734  13.722 -31.285  1.00 63.03           O  
ATOM    200  CB  TYR    79     -23.382  14.797 -28.759  1.00 63.03           C  
ATOM    201  CG  TYR    79     -23.953  15.883 -27.915  1.00 63.03           C  
ATOM    202  CD1 TYR    79     -24.887  16.761 -28.412  1.00 63.03           C  
ATOM    203  CD2 TYR    79     -23.552  16.010 -26.604  1.00 63.03           C  
ATOM    204  CE1 TYR    79     -25.407  17.755 -27.615  1.00 63.03           C  
ATOM    205  CE2 TYR    79     -24.067  17.001 -25.802  1.00 63.03           C  
ATOM    206  CZ  TYR    79     -24.997  17.875 -26.309  1.00 63.03           C  
ATOM    207  OH  TYR    79     -25.527  18.893 -25.489  1.00 63.03           O  
ATOM    208  N   VAL    80     -20.555  13.647 -29.355  1.00 34.75           N  
ATOM    209  CA  VAL    80     -19.776  12.509 -29.764  1.00 34.75           C  
ATOM    210  C   VAL    80     -19.603  11.613 -28.567  1.00 34.75           C  
ATOM    211  O   VAL    80     -19.774  12.045 -27.428  1.00 34.75           O  
ATOM    212  CB  VAL    80     -18.408  12.900 -30.256  1.00 34.75           C  
ATOM    213  CG1 VAL    80     -17.625  11.640 -30.670  1.00 34.75           C  
ATOM    214  CG2 VAL    80     -18.578  13.927 -31.386  1.00 34.75           C  
ATOM    215  N   ALA    81     -19.276  10.320 -28.805  1.00 32.61           N  
ATOM    216  CA  ALA    81     -19.078   9.401 -27.718  1.00 32.61           C  
ATOM    217  C   ALA    81     -17.828   8.608 -27.966  1.00 32.61           C  
ATOM    218  O   ALA    81     -17.410   8.425 -29.109  1.00 32.61           O  
ATOM    219  CB  ALA    81     -20.232   8.401 -27.538  1.00 32.61           C  
ATOM    220  N   SER    82     -17.190   8.140 -26.870  1.00 32.78           N  
ATOM    221  CA  SER    82     -16.001   7.340 -26.957  0.50 32.78           C  
ATOM    222  C   SER    82     -16.077   6.332 -25.849  1.00 32.78           C  
ATOM    223  O   SER    82     -16.752   6.553 -24.846  1.00 32.78           O  
ATOM    224  CB  SER    82     -14.705   8.144 -26.752  0.50 32.78           C  
ATOM    225  OG  SER    82     -13.575   7.291 -26.854  0.50 32.78           O  
ATOM    226  N   ALA    83     -15.381   5.183 -25.996  1.00 56.62           N  
ATOM    227  CA  ALA    83     -15.442   4.184 -24.967  1.00 56.62           C  
ATOM    228  C   ALA    83     -14.335   4.439 -23.989  1.00 56.62           C  
ATOM    229  O   ALA    83     -13.161   4.480 -24.358  1.00 56.62           O  
ATOM    230  CB  ALA    83     -15.266   2.748 -25.490  1.00 56.62           C  
ATOM    231  N   LEU    84     -14.705   4.695 -22.715  1.00 65.07           N  
ATOM    232  CA  LEU    84     -13.752   4.895 -21.656  1.00 65.07           C  
ATOM    233  C   LEU    84     -13.100   3.597 -21.271  1.00 65.07           C  
ATOM    234  O   LEU    84     -11.873   3.504 -21.198  1.00 65.07           O  
ATOM    235  CB  LEU    84     -14.411   5.471 -20.390  1.00 65.07           C  
ATOM    236  CG  LEU    84     -13.434   5.711 -19.225  1.00 65.07           C  
ATOM    237  CD1 LEU    84     -12.402   6.796 -19.568  1.00 65.07           C  
ATOM    238  CD2 LEU    84     -14.194   6.000 -17.920  1.00 65.07           C  
ATOM    239  N   ALA    85     -13.916   2.547 -21.015  1.00 64.72           N  
ATOM    240  CA  ALA    85     -13.384   1.266 -20.616  1.00 64.72           C  
ATOM    241  C   ALA    85     -14.477   0.241 -20.756  1.00 64.72           C  
ATOM    242  O   ALA    85     -15.654   0.553 -20.575  1.00 64.72           O  
ATOM    243  CB  ALA    85     -12.909   1.230 -19.154  1.00 64.72           C  
ATOM    244  N   PRO    86     -14.096  -0.946 -21.187  1.00113.57           N  
ATOM    245  CA  PRO    86     -15.038  -2.044 -21.278  1.00113.57           C  
ATOM    246  C   PRO    86     -14.773  -3.142 -20.288  1.00113.57           C  
ATOM    247  O   PRO    86     -13.690  -3.185 -19.701  1.00113.57           O  
ATOM    248  CB  PRO    86     -14.927  -2.575 -22.705  1.00113.57           C  
ATOM    249  CG  PRO    86     -13.488  -2.230 -23.107  1.00113.57           C  
ATOM    250  CD  PRO    86     -13.206  -0.932 -22.339  1.00113.57           C  
ATOM    251  N   TRP    87     -15.731  -4.087 -20.160  1.00101.42           N  
ATOM    252  CA  TRP    87     -15.544  -5.258 -19.358  1.00101.42           C  
ATOM    253  C   TRP    87     -14.388  -6.023 -19.918  1.00101.42           C  
ATOM    254  O   TRP    87     -14.245  -6.173 -21.131  1.00101.42           O  
ATOM    255  CB  TRP    87     -16.755  -6.204 -19.364  1.00101.42           C  
ATOM    256  CG  TRP    87     -16.442  -7.585 -18.839  1.00101.42           C  
ATOM    257  CD1 TRP    87     -16.265  -8.031 -17.562  1.00101.42           C  
ATOM    258  CD2 TRP    87     -16.289  -8.727 -19.696  1.00101.42           C  
ATOM    259  CE2 TRP    87     -16.021  -9.824 -18.877  1.00101.42           C  
ATOM    260  CE3 TRP    87     -16.377  -8.855 -21.053  1.00101.42           C  
ATOM    261  NE1 TRP    87     -16.004  -9.382 -17.570  1.00101.42           N  
ATOM    262  CZ2 TRP    87     -15.832 -11.069 -19.408  1.00101.42           C  
ATOM    263  CZ3 TRP    87     -16.179 -10.110 -21.587  1.00101.42           C  
ATOM    264  CH2 TRP    87     -15.912 -11.195 -20.778  1.00101.42           C  
ATOM    265  N   GLY    88     -13.510  -6.502 -19.017  1.00 39.52           N  
ATOM    266  CA  GLY    88     -12.410  -7.342 -19.394  1.00 39.52           C  
ATOM    267  C   GLY    88     -11.156  -6.554 -19.567  1.00 39.52           C  
ATOM    268  O   GLY    88     -10.067  -7.126 -19.631  1.00 39.52           O  
ATOM    269  N   GLU    89     -11.261  -5.220 -19.645  1.00107.60           N  
ATOM    270  CA  GLU    89     -10.064  -4.456 -19.815  1.00107.60           C  
ATOM    271  C   GLU    89      -9.319  -4.631 -18.559  1.00107.60           C  
ATOM    272  O   GLU    89      -9.961  -4.655 -17.513  1.00107.60           O  
ATOM    273  CB  GLU    89     -10.361  -2.961 -20.051  1.00107.60           C  
ATOM    274  CG  GLU    89      -9.139  -2.083 -20.331  1.00107.60           C  
ATOM    275  CD  GLU    89      -8.736  -1.412 -19.029  1.00107.60           C  
ATOM    276  OE1 GLU    89      -9.638  -1.199 -18.177  1.00107.60           O  
ATOM    277  OE2 GLU    89      -7.527  -1.096 -18.871  1.00107.60           O1-
ATOM    278  N   PRO    90      -8.016  -4.825 -18.633  1.00136.19           N  
ATOM    279  CA  PRO    90      -7.232  -4.959 -17.441  1.00136.19           C  
ATOM    280  C   PRO    90      -7.595  -3.784 -16.571  1.00136.19           C  
ATOM    281  O   PRO    90      -7.164  -2.676 -16.913  1.00136.19           O  
ATOM    282  CB  PRO    90      -5.778  -4.912 -17.894  1.00136.19           C  
ATOM    283  CG  PRO    90      -5.840  -4.045 -19.166  1.00136.19           C  
ATOM    284  CD  PRO    90      -7.226  -4.356 -19.757  1.00136.19           C  
ATOM    285  N   VAL    91      -8.433  -4.068 -15.518  1.00 95.03           N  
ATOM    286  CA  VAL    91      -8.946  -3.281 -14.415  1.00 95.03           C  
ATOM    287  C   VAL    91      -8.742  -4.174 -13.248  1.00 95.03           C  
ATOM    288  O   VAL    91      -9.476  -5.101 -12.946  1.00 95.03           O  
ATOM    289  CB  VAL    91     -10.365  -2.821 -14.484  1.00 95.03           C  
ATOM    290  CG1 VAL    91     -10.754  -2.218 -13.123  1.00 95.03           C  
ATOM    291  CG2 VAL    91     -10.479  -1.817 -15.641  1.00 95.03           C  
ATOM    292  N   GLY    92      -7.717  -3.788 -12.479  1.00 72.04           N  
ATOM    293  CA  GLY    92      -6.919  -4.795 -11.868  1.00 72.04           C  
ATOM    294  C   GLY    92      -5.905  -4.673 -12.960  1.00 72.04           C  
ATOM    295  O   GLY    92      -5.028  -5.490 -13.226  1.00 72.04           O  
ATOM    296  N   LEU    93      -6.138  -3.500 -13.567  1.00286.06           N  
ATOM    297  CA  LEU    93      -5.754  -2.643 -14.587  1.00286.06           C  
ATOM    298  C   LEU    93      -4.307  -2.454 -14.312  1.00286.06           C  
ATOM    299  O   LEU    93      -3.748  -1.575 -14.943  1.00286.06           O  
ATOM    300  CB  LEU    93      -6.167  -1.146 -14.455  1.00286.06           C  
ATOM    301  CG  LEU    93      -7.628  -0.711 -14.209  1.00286.06           C  
ATOM    302  CD1 LEU    93      -8.089  -1.005 -12.769  1.00286.06           C  
ATOM    303  CD2 LEU    93      -7.864   0.748 -14.628  1.00286.06           C  
ATOM    304  N   PRO    94      -3.704  -3.001 -13.280  1.00161.44           N  
ATOM    305  CA  PRO    94      -2.289  -2.852 -13.318  1.00161.44           C  
ATOM    306  C   PRO    94      -1.454  -3.423 -14.410  1.00161.44           C  
ATOM    307  O   PRO    94      -1.850  -4.357 -15.103  1.00161.44           O  
ATOM    308  CB  PRO    94      -1.762  -3.254 -11.937  1.00161.44           C  
ATOM    309  CG  PRO    94      -2.974  -3.095 -11.009  1.00161.44           C  
ATOM    310  CD  PRO    94      -4.056  -2.522 -11.933  1.00161.44           C  
ATOM    311  N   GLY    95      -0.298  -2.756 -14.582  1.00110.92           N  
ATOM    312  CA  GLY    95       0.822  -3.049 -15.424  0.50110.92           C  
ATOM    313  C   GLY    95       0.444  -3.890 -16.592  1.00110.92           C  
ATOM    314  O   GLY    95      -0.598  -3.713 -17.216  1.00110.92           O  
ATOM    315  N   ASN    96       1.337  -4.833 -16.936  1.00174.64           N  
ATOM    316  CA  ASN    96       1.056  -5.695 -18.039  1.00174.64           C  
ATOM    317  C   ASN    96       0.068  -6.703 -17.548  1.00174.64           C  
ATOM    318  O   ASN    96       0.383  -7.859 -17.272  1.00174.64           O  
ATOM    319  CB  ASN    96       2.314  -6.399 -18.593  1.00174.64           C  
ATOM    320  CG  ASN    96       3.013  -7.150 -17.468  1.00174.64           C  
ATOM    321  ND2 ASN    96       3.189  -8.487 -17.649  1.00174.64           N  
ATOM    322  OD1 ASN    96       3.384  -6.568 -16.450  1.00174.64           O  
ATOM    323  N   LEU    97      -1.192  -6.251 -17.447  1.00147.54           N  
ATOM    324  CA  LEU    97      -2.265  -7.057 -16.963  1.00147.54           C  
ATOM    325  C   LEU    97      -2.704  -7.902 -18.115  1.00147.54           C  
ATOM    326  O   LEU    97      -2.406  -7.584 -19.265  1.00147.54           O  
ATOM    327  CB  LEU    97      -3.428  -6.176 -16.457  1.00147.54           C  
ATOM    328  CG  LEU    97      -4.571  -6.879 -15.697  1.00147.54           C  
ATOM    329  CD1 LEU    97      -5.495  -7.693 -16.618  1.00147.54           C  
ATOM    330  CD2 LEU    97      -4.013  -7.683 -14.513  1.00147.54           C  
ATOM    331  N   PRO    98      -3.375  -8.988 -17.855  1.00 91.74           N  
ATOM    332  CA  PRO    98      -3.801  -9.839 -18.919  1.00 91.74           C  
ATOM    333  C   PRO    98      -4.806  -9.176 -19.795  1.00 91.74           C  
ATOM    334  O   PRO    98      -5.711  -8.510 -19.292  1.00 91.74           O  
ATOM    335  CB  PRO    98      -4.268 -11.137 -18.265  1.00 91.74           C  
ATOM    336  CG  PRO    98      -4.273 -10.842 -16.752  1.00 91.74           C  
ATOM    337  CD  PRO    98      -3.238  -9.716 -16.608  1.00 91.74           C  
ATOM    338  N   VAL    99      -4.665  -9.379 -21.117  1.00 94.93           N  
ATOM    339  CA  VAL    99      -5.528  -8.766 -22.074  1.00 94.93           C  
ATOM    340  C   VAL    99      -6.817  -9.513 -22.095  1.00 94.93           C  
ATOM    341  O   VAL    99      -6.877 -10.695 -21.766  1.00 94.93           O  
ATOM    342  CB  VAL    99      -4.973  -8.775 -23.468  1.00 94.93           C  
ATOM    343  CG1 VAL    99      -4.829 -10.237 -23.925  1.00 94.93           C  
ATOM    344  CG2 VAL    99      -5.890  -7.930 -24.368  1.00 94.93           C  
ATOM    345  N   TRP   100      -7.897  -8.800 -22.457  1.00 86.58           N  
ATOM    346  CA  TRP   100      -9.204  -9.371 -22.582  1.00 86.58           C  
ATOM    347  C   TRP   100      -9.182 -10.387 -23.682  1.00 86.58           C  
ATOM    348  O   TRP   100      -8.626 -10.151 -24.751  1.00 86.58           O  
ATOM    349  CB  TRP   100     -10.254  -8.294 -22.911  1.00 86.58           C  
ATOM    350  CG  TRP   100     -11.593  -8.788 -23.397  1.00 86.58           C  
ATOM    351  CD1 TRP   100     -12.579  -9.481 -22.759  1.00 86.58           C  
ATOM    352  CD2 TRP   100     -12.074  -8.518 -24.722  1.00 86.58           C  
ATOM    353  CE2 TRP   100     -13.347  -9.075 -24.821  1.00 86.58           C  
ATOM    354  CE3 TRP   100     -11.500  -7.850 -25.767  1.00 86.58           C  
ATOM    355  NE1 TRP   100     -13.644  -9.667 -23.611  1.00 86.58           N  
ATOM    356  CZ2 TRP   100     -14.070  -8.973 -25.976  1.00 86.58           C  
ATOM    357  CZ3 TRP   100     -12.229  -7.754 -26.931  1.00 86.58           C  
ATOM    358  CH2 TRP   100     -13.490  -8.306 -27.033  1.00 86.58           C  
ATOM    359  N   ARG   101      -9.781 -11.574 -23.426  1.00194.91           N  
ATOM    360  CA  ARG   101      -9.817 -12.594 -24.436  1.00194.91           C  
ATOM    361  C   ARG   101     -11.249 -12.830 -24.812  1.00194.91           C  
ATOM    362  O   ARG   101     -12.074 -13.269 -24.010  1.00194.91           O  
ATOM    363  CB  ARG   101      -9.225 -13.938 -23.979  1.00194.91           C  
ATOM    364  CG  ARG   101      -9.270 -15.012 -25.068  1.00194.91           C  
ATOM    365  CD  ARG   101      -8.425 -14.669 -26.297  1.00194.91           C  
ATOM    366  NE  ARG   101      -7.001 -14.614 -25.864  1.00194.91           N  
ATOM    367  CZ  ARG   101      -6.248 -15.753 -25.846  1.00194.91           C  
ATOM    368  NH1 ARG   101      -6.797 -16.939 -26.238  1.00194.91           N1+
ATOM    369  NH2 ARG   101      -4.947 -15.702 -25.436  1.00194.91           N  
ATOM    370  N   PRO   102     -11.539 -12.544 -26.049  1.00 79.11           N  
ATOM    371  CA  PRO   102     -12.883 -12.679 -26.550  1.00 79.11           C  
ATOM    372  C   PRO   102     -13.352 -14.100 -26.660  1.00 79.11           C  
ATOM    373  O   PRO   102     -14.550 -14.315 -26.846  1.00 79.11           O  
ATOM    374  CB  PRO   102     -12.905 -11.917 -27.862  1.00 79.11           C  
ATOM    375  CG  PRO   102     -11.823 -10.839 -27.688  1.00 79.11           C  
ATOM    376  CD  PRO   102     -10.815 -11.479 -26.724  1.00 79.11           C  
ATOM    377  N   ASP   103     -12.422 -15.070 -26.586  1.00 63.78           N  
ATOM    378  CA  ASP   103     -12.681 -16.481 -26.698  1.00 63.78           C  
ATOM    379  C   ASP   103     -13.425 -16.984 -25.492  1.00 63.78           C  
ATOM    380  O   ASP   103     -14.067 -18.031 -25.558  1.00 63.78           O  
ATOM    381  CB  ASP   103     -11.397 -17.319 -26.825  1.00 63.78           C  
ATOM    382  CG  ASP   103     -10.794 -17.055 -28.198  1.00 63.78           C  
ATOM    383  OD1 ASP   103     -11.443 -16.338 -29.006  1.00 63.78           O  
ATOM    384  OD2 ASP   103      -9.670 -17.564 -28.455  1.00 63.78           O1-
ATOM    385  N   ALA   104     -13.369 -16.241 -24.367  1.00 72.94           N  
ATOM    386  CA  ALA   104     -13.951 -16.631 -23.106  1.00 72.94           C  
ATOM    387  C   ALA   104     -13.042 -17.565 -22.357  1.00 72.94           C  
ATOM    388  O   ALA   104     -13.405 -18.083 -21.301  1.00 72.94           O  
ATOM    389  CB  ALA   104     -15.328 -17.307 -23.238  1.00 72.94           C  
ATOM    390  N   GLY   105     -11.809 -17.751 -22.866  1.00 47.85           N  
ATOM    391  CA  GLY   105     -10.779 -18.571 -22.286  1.00 47.85           C  
ATOM    392  C   GLY   105     -10.275 -17.985 -20.997  1.00 47.85           C  
ATOM    393  O   GLY   105      -9.728 -18.701 -20.162  1.00 47.85           O  
ATOM    394  N   ASN   106     -10.389 -16.651 -20.844  1.00 91.51           N  
ATOM    395  CA  ASN   106      -9.882 -15.894 -19.729  1.00 91.51           C  
ATOM    396  C   ASN   106     -10.144 -16.617 -18.435  1.00 91.51           C  
ATOM    397  O   ASN   106     -11.191 -17.231 -18.240  1.00 91.51           O  
ATOM    398  CB  ASN   106     -10.571 -14.520 -19.663  1.00 91.51           C  
ATOM    399  CG  ASN   106      -9.827 -13.606 -18.714  1.00 91.51           C  
ATOM    400  ND2 ASN   106      -9.381 -12.436 -19.243  1.00 91.51           N  
ATOM    401  OD1 ASN   106      -9.654 -13.916 -17.537  1.00 91.51           O  
ATOM    402  N   THR   107      -9.155 -16.566 -17.517  1.00 39.12           N  
ATOM    403  CA  THR   107      -9.215 -17.263 -16.260  1.00 39.12           C  
ATOM    404  C   THR   107      -9.868 -16.410 -15.214  1.00 39.12           C  
ATOM    405  O   THR   107     -10.050 -15.205 -15.384  1.00 39.12           O  
ATOM    406  CB  THR   107      -7.857 -17.624 -15.745  1.00 39.12           C  
ATOM    407  CG2 THR   107      -7.177 -18.570 -16.749  1.00 39.12           C  
ATOM    408  OG1 THR   107      -7.084 -16.444 -15.584  1.00 39.12           O  
ATOM    409  N   ALA   108     -10.254 -17.051 -14.092  1.00 33.48           N  
ATOM    410  CA  ALA   108     -10.871 -16.384 -12.983  1.00 33.48           C  
ATOM    411  C   ALA   108      -9.890 -15.412 -12.405  1.00 33.48           C  
ATOM    412  O   ALA   108     -10.246 -14.282 -12.076  1.00 33.48           O  
ATOM    413  CB  ALA   108     -11.281 -17.356 -11.863  1.00 33.48           C  
ATOM    414  N   ASP   109      -8.611 -15.816 -12.280  1.00 94.81           N  
ATOM    415  CA  ASP   109      -7.636 -14.949 -11.680  1.00 94.81           C  
ATOM    416  C   ASP   109      -7.462 -13.719 -12.517  1.00 94.81           C  
ATOM    417  O   ASP   109      -7.255 -12.629 -11.990  1.00 94.81           O  
ATOM    418  CB  ASP   109      -6.265 -15.609 -11.434  1.00 94.81           C  
ATOM    419  CG  ASP   109      -5.706 -16.138 -12.743  1.00 94.81           C  
ATOM    420  OD1 ASP   109      -6.266 -17.147 -13.247  1.00 94.81           O  
ATOM    421  OD2 ASP   109      -4.717 -15.549 -13.252  1.00 94.81           O1-
ATOM    422  N   GLU   110      -7.533 -13.860 -13.851  1.00 82.07           N  
ATOM    423  CA  GLU   110      -7.375 -12.743 -14.740  1.00 82.07           C  
ATOM    424  C   GLU   110      -8.521 -11.789 -14.533  1.00 82.07           C  
ATOM    425  O   GLU   110      -8.339 -10.570 -14.510  1.00 82.07           O  
ATOM    426  CB  GLU   110      -7.364 -13.220 -16.202  1.00 82.07           C  
ATOM    427  CG  GLU   110      -6.955 -12.182 -17.241  1.00 82.07           C  
ATOM    428  CD  GLU   110      -6.663 -12.952 -18.524  1.00 82.07           C  
ATOM    429  OE1 GLU   110      -6.564 -14.207 -18.451  1.00 82.07           O  
ATOM    430  OE2 GLU   110      -6.525 -12.294 -19.589  1.00 82.07           O1-
ATOM    431  N   GLN   111      -9.741 -12.331 -14.345  1.00 63.34           N  
ATOM    432  CA  GLN   111     -10.922 -11.524 -14.184  1.00 63.34           C  
ATOM    433  C   GLN   111     -10.818 -10.700 -12.935  1.00 63.34           C  
ATOM    434  O   GLN   111     -11.329  -9.582 -12.879  1.00 63.34           O  
ATOM    435  CB  GLN   111     -12.214 -12.353 -14.086  1.00 63.34           C  
ATOM    436  CG  GLN   111     -13.460 -11.500 -13.832  1.00 63.34           C  
ATOM    437  CD  GLN   111     -13.627 -10.528 -14.989  1.00 63.34           C  
ATOM    438  NE2 GLN   111     -13.634  -9.205 -14.667  1.00 63.34           N  
ATOM    439  OE1 GLN   111     -13.741 -10.931 -16.146  1.00 63.34           O  
ATOM    440  N   ALA   112     -10.163 -11.236 -11.890  1.00 64.85           N  
ATOM    441  CA  ALA   112     -10.031 -10.538 -10.640  1.00 64.85           C  
ATOM    442  C   ALA   112      -9.302  -9.248 -10.870  1.00 64.85           C  
ATOM    443  O   ALA   112      -9.468  -8.291 -10.121  1.00 64.85           O  
ATOM    444  CB  ALA   112      -9.240 -11.340  -9.591  1.00 64.85           C  
ATOM    445  N   ALA   113      -8.348  -9.293 -11.811  1.00130.06           N  
ATOM    446  CA  ALA   113      -7.488  -8.296 -12.394  1.00130.06           C  
ATOM    447  C   ALA   113      -8.150  -7.431 -13.433  1.00130.06           C  
ATOM    448  O   ALA   113      -7.524  -6.516 -13.948  1.00130.06           O  
ATOM    449  CB  ALA   113      -6.248  -8.922 -13.050  1.00130.06           C  
ATOM    450  N   GLN   114      -9.336  -7.756 -13.961  1.00163.56           N  
ATOM    451  CA  GLN   114      -9.782  -6.894 -15.025  1.00163.56           C  
ATOM    452  C   GLN   114     -11.116  -6.284 -14.712  1.00163.56           C  
ATOM    453  O   GLN   114     -11.790  -6.676 -13.762  1.00163.56           O  
ATOM    454  CB  GLN   114      -9.773  -7.620 -16.378  1.00163.56           C  
ATOM    455  CG  GLN   114     -10.587  -8.906 -16.370  1.00163.56           C  
ATOM    456  CD  GLN   114     -10.142  -9.752 -17.550  1.00163.56           C  
ATOM    457  NE2 GLN   114      -8.900  -9.505 -18.050  1.00163.56           N  
ATOM    458  OE1 GLN   114     -10.881 -10.621 -18.009  1.00163.56           O  
ATOM    459  N   MET   115     -11.471  -5.218 -15.453  1.00121.71           N  
ATOM    460  CA  MET   115     -12.670  -4.488 -15.182  1.00121.71           C  
ATOM    461  C   MET   115     -13.774  -5.483 -15.229  1.00121.71           C  
ATOM    462  O   MET   115     -13.769  -6.380 -16.067  1.00121.71           O  
ATOM    463  CB  MET   115     -12.940  -3.346 -16.178  1.00121.71           C  
ATOM    464  CG  MET   115     -14.014  -2.374 -15.693  1.00121.71           C  
ATOM    465  SD  MET   115     -14.143  -0.843 -16.662  1.00121.71           S  
ATOM    466  CE  MET   115     -12.806  -0.006 -15.759  1.00121.71           C  
ATOM    467  N   GLY   116     -14.746  -5.344 -14.308  1.00 46.86           N  
ATOM    468  CA  GLY   116     -15.794  -6.307 -14.143  1.00 46.86           C  
ATOM    469  C   GLY   116     -16.810  -6.176 -15.236  1.00 46.86           C  
ATOM    470  O   GLY   116     -16.696  -5.333 -16.124  1.00 46.86           O  
ATOM    471  N   MET   117     -17.831  -7.062 -15.177  1.00160.31           N  
ATOM    472  CA  MET   117     -18.895  -7.156 -16.138  1.00160.31           C  
ATOM    473  C   MET   117     -20.040  -6.270 -15.755  1.00160.31           C  
ATOM    474  O   MET   117     -20.115  -5.757 -14.642  1.00160.31           O  
ATOM    475  CB  MET   117     -19.507  -8.569 -16.230  1.00160.31           C  
ATOM    476  CG  MET   117     -18.740  -9.571 -17.092  1.00160.31           C  
ATOM    477  SD  MET   117     -19.135  -9.467 -18.863  1.00160.31           S  
ATOM    478  CE  MET   117     -20.726 -10.321 -18.717  1.00160.31           C  
ATOM    479  N   HIS   118     -20.941  -6.030 -16.731  1.00 79.98           N  
ATOM    480  CA  HIS   118     -22.206  -5.377 -16.517  1.00 79.98           C  
ATOM    481  C   HIS   118     -22.084  -4.145 -15.675  1.00 79.98           C  
ATOM    482  O   HIS   118     -22.725  -4.046 -14.631  1.00 79.98           O  
ATOM    483  CB  HIS   118     -23.240  -6.297 -15.863  1.00 79.98           C  
ATOM    484  CG  HIS   118     -23.595  -7.440 -16.754  1.00 79.98           C  
ATOM    485  CD2 HIS   118     -24.734  -7.679 -17.455  1.00 79.98           C  
ATOM    486  ND1 HIS   118     -22.766  -8.507 -17.004  1.00 79.98           N  
ATOM    487  CE1 HIS   118     -23.443  -9.337 -17.832  1.00 79.98           C  
ATOM    488  NE2 HIS   118     -24.643  -8.879 -18.135  1.00 79.98           N  
ATOM    489  N   HIS   119     -21.297  -3.153 -16.119  0.50 55.88           N  
ATOM    490  CA  HIS   119     -21.091  -1.966 -15.335  0.50 55.88           C  
ATOM    491  C   HIS   119     -22.408  -1.288 -15.102  0.50 55.88           C  
ATOM    492  O   HIS   119     -23.262  -1.224 -15.988  0.50 55.88           O  
ATOM    493  CB  HIS   119     -20.176  -0.946 -16.028  0.50 55.88           C  
ATOM    494  CG  HIS   119     -18.857  -1.537 -16.411  0.50 55.88           C  
ATOM    495  CD2 HIS   119     -17.679  -1.595 -15.733  1.00 55.88           C  
ATOM    496  ND1 HIS   119     -18.636  -2.185 -17.606  1.00 55.88           N  
ATOM    497  CE1 HIS   119     -17.346  -2.601 -17.592  1.00 55.88           C  
ATOM    498  NE2 HIS   119     -16.725  -2.266 -16.475  1.00 55.88           N  
ATOM    499  N   ASP   120     -22.581  -0.748 -13.875  1.00 80.06           N  
ATOM    500  CA  ASP   120     -23.829  -0.180 -13.455  1.00 80.06           C  
ATOM    501  C   ASP   120     -23.571   1.179 -12.841  1.00 80.06           C  
ATOM    502  O   ASP   120     -22.999   2.063 -13.474  1.00 80.06           O  
ATOM    503  CB  ASP   120     -24.519  -1.082 -12.416  1.00 80.06           C  
ATOM    504  CG  ASP   120     -26.017  -0.819 -12.425  1.00 80.06           C  
ATOM    505  OD1 ASP   120     -26.416   0.360 -12.612  1.00 80.06           O  
ATOM    506  OD2 ASP   120     -26.784  -1.805 -12.253  1.00 80.06           O1-
ATOM    507  N   GLY   121     -23.992   1.385 -11.572  1.00 36.87           N  
ATOM    508  CA  GLY   121     -23.865   2.675 -10.932  1.00 36.87           C  
ATOM    509  C   GLY   121     -22.417   3.032 -10.769  1.00 36.87           C  
ATOM    510  O   GLY   121     -21.558   2.161 -10.630  1.00 36.87           O  
ATOM    511  N   LEU   122     -22.110   4.349 -10.793  1.00114.05           N  
ATOM    512  CA  LEU   122     -20.745   4.772 -10.661  1.00114.05           C  
ATOM    513  C   LEU   122     -20.688   6.206 -10.225  1.00114.05           C  
ATOM    514  O   LEU   122     -21.617   6.982 -10.448  1.00114.05           O  
ATOM    515  CB  LEU   122     -19.935   4.664 -11.964  1.00114.05           C  
ATOM    516  CG  LEU   122     -20.382   5.638 -13.074  1.00114.05           C  
ATOM    517  CD1 LEU   122     -19.529   5.465 -14.341  1.00114.05           C  
ATOM    518  CD2 LEU   122     -21.893   5.525 -13.355  1.00114.05           C  
ATOM    519  N   HIS   123     -19.569   6.586  -9.569  1.00109.87           N  
ATOM    520  CA  HIS   123     -19.387   7.946  -9.154  1.00109.87           C  
ATOM    521  C   HIS   123     -17.993   8.375  -9.508  1.00109.87           C  
ATOM    522  O   HIS   123     -17.077   7.560  -9.616  1.00109.87           O  
ATOM    523  CB  HIS   123     -19.575   8.169  -7.645  1.00109.87           C  
ATOM    524  CG  HIS   123     -19.654   9.624  -7.301  1.00109.87           C  
ATOM    525  CD2 HIS   123     -18.687  10.476  -6.864  1.00109.87           C  
ATOM    526  ND1 HIS   123     -20.800  10.379  -7.405  1.00109.87           N  
ATOM    527  CE1 HIS   123     -20.473  11.641  -7.033  1.00109.87           C  
ATOM    528  NE2 HIS   123     -19.200  11.749  -6.699  1.00109.87           N  
ATOM    529  N   TYR   124     -17.816   9.700  -9.697  1.00 54.74           N  
ATOM    530  CA  TYR   124     -16.558  10.293 -10.053  1.00 54.74           C  
ATOM    531  C   TYR   124     -16.107  11.137  -8.899  1.00 54.74           C  
ATOM    532  O   TYR   124     -16.867  11.944  -8.366  1.00 54.74           O  
ATOM    533  CB  TYR   124     -16.697  11.214 -11.279  1.00 54.74           C  
ATOM    534  CG  TYR   124     -15.466  12.035 -11.441  1.00 54.74           C  
ATOM    535  CD1 TYR   124     -14.372  11.555 -12.123  1.00 54.74           C  
ATOM    536  CD2 TYR   124     -15.416  13.304 -10.912  1.00 54.74           C  
ATOM    537  CE1 TYR   124     -13.245  12.329 -12.268  1.00 54.74           C  
ATOM    538  CE2 TYR   124     -14.292  14.082 -11.053  1.00 54.74           C  
ATOM    539  CZ  TYR   124     -13.203  13.593 -11.733  1.00 54.74           C  
ATOM    540  OH  TYR   124     -12.048  14.389 -11.881  1.00 54.74           O  
ATOM    541  N   PHE   125     -14.839  10.956  -8.479  1.00 70.55           N  
ATOM    542  CA  PHE   125     -14.301  11.691  -7.369  1.00 70.55           C  
ATOM    543  C   PHE   125     -13.244  12.601  -7.901  1.00 70.55           C  
ATOM    544  O   PHE   125     -12.313  12.154  -8.568  1.00 70.55           O  
ATOM    545  CB  PHE   125     -13.553  10.795  -6.366  1.00 70.55           C  
ATOM    546  CG  PHE   125     -14.491   9.815  -5.753  1.00 70.55           C  
ATOM    547  CD1 PHE   125     -15.000   8.773  -6.494  1.00 70.55           C  
ATOM    548  CD2 PHE   125     -14.828   9.918  -4.425  1.00 70.55           C  
ATOM    549  CE1 PHE   125     -15.858   7.861  -5.925  1.00 70.55           C  
ATOM    550  CE2 PHE   125     -15.682   9.009  -3.853  1.00 70.55           C  
ATOM    551  CZ  PHE   125     -16.202   7.981  -4.601  1.00 70.55           C  
ATOM    552  N   PRO   126     -13.346  13.865  -7.605  1.00124.48           N  
ATOM    553  CA  PRO   126     -12.318  14.762  -8.038  0.50124.48           C  
ATOM    554  C   PRO   126     -11.088  14.427  -7.272  1.00124.48           C  
ATOM    555  O   PRO   126     -11.190  14.082  -6.097  1.00124.48           O  
ATOM    556  CB  PRO   126     -12.868  16.167  -7.809  0.50124.48           C  
ATOM    557  CG  PRO   126     -14.391  15.974  -7.949  0.50124.48           C  
ATOM    558  CD  PRO   126     -14.640  14.519  -7.511  0.50124.48           C  
ATOM    559  N   LEU   127      -9.913  14.507  -7.917  1.00 49.28           N  
ATOM    560  CA  LEU   127      -8.708  14.175  -7.230  1.00 49.28           C  
ATOM    561  C   LEU   127      -8.106  15.457  -6.806  1.00 49.28           C  
ATOM    562  O   LEU   127      -8.424  16.508  -7.363  1.00 49.28           O  
ATOM    563  CB  LEU   127      -7.678  13.443  -8.107  1.00 49.28           C  
ATOM    564  CG  LEU   127      -6.380  13.084  -7.362  1.00 49.28           C  
ATOM    565  CD1 LEU   127      -6.648  12.095  -6.218  1.00 49.28           C  
ATOM    566  CD2 LEU   127      -5.298  12.589  -8.336  1.00 49.28           C  
ATOM    567  N   ASP   128      -7.267  15.418  -5.759  1.00 65.46           N  
ATOM    568  CA  ASP   128      -6.609  16.642  -5.443  1.00 65.46           C  
ATOM    569  C   ASP   128      -5.817  16.935  -6.686  1.00 65.46           C  
ATOM    570  O   ASP   128      -4.902  16.192  -7.035  1.00 65.46           O  
ATOM    571  CB  ASP   128      -5.616  16.526  -4.274  1.00 65.46           C  
ATOM    572  CG  ASP   128      -6.408  16.270  -3.001  1.00 65.46           C  
ATOM    573  OD1 ASP   128      -7.657  16.434  -3.037  1.00 65.46           O  
ATOM    574  OD2 ASP   128      -5.775  15.907  -1.975  1.00 65.46           O1-
ATOM    575  N   GLY   129      -6.160  18.035  -7.388  1.00 78.32           N  
ATOM    576  CA  GLY   129      -5.568  18.340  -8.664  1.00 78.32           C  
ATOM    577  C   GLY   129      -6.657  18.121  -9.682  1.00 78.32           C  
ATOM    578  O   GLY   129      -7.406  17.150  -9.600  1.00 78.32           O  
ATOM    579  N   SER   130      -6.768  19.037 -10.668  0.50 55.94           N  
ATOM    580  CA  SER   130      -7.827  19.053 -11.648  0.50 55.94           C  
ATOM    581  C   SER   130      -7.747  17.965 -12.686  0.50 55.94           C  
ATOM    582  O   SER   130      -8.774  17.423 -13.092  0.50 55.94           O  
ATOM    583  CB  SER   130      -7.891  20.385 -12.416  0.50 55.94           C  
ATOM    584  OG  SER   130      -8.198  21.448 -11.525  1.00 55.94           O  
ATOM    585  N   ARG   131      -6.530  17.622 -13.149  1.00 81.38           N  
ATOM    586  CA  ARG   131      -6.357  16.718 -14.257  1.00 81.38           C  
ATOM    587  C   ARG   131      -6.865  15.347 -13.959  1.00 81.38           C  
ATOM    588  O   ARG   131      -7.434  14.697 -14.835  1.00 81.38           O  
ATOM    589  CB  ARG   131      -4.882  16.506 -14.640  1.00 81.38           C  
ATOM    590  CG  ARG   131      -4.166  17.719 -15.234  1.00 81.38           C  
ATOM    591  CD  ARG   131      -2.712  17.399 -15.590  1.00 81.38           C  
ATOM    592  NE  ARG   131      -2.087  18.621 -16.165  1.00 81.38           N  
ATOM    593  CZ  ARG   131      -0.758  18.611 -16.474  1.00 81.38           C  
ATOM    594  NH1 ARG   131      -0.014  17.488 -16.249  1.00 81.38           N1+
ATOM    595  NH2 ARG   131      -0.171  19.720 -17.010  1.00 81.38           N  
ATOM    596  N   ARG   132      -6.657  14.855 -12.727  1.00 90.03           N  
ATOM    597  CA  ARG   132      -6.989  13.489 -12.448  0.50 90.03           C  
ATOM    598  C   ARG   132      -8.314  13.386 -11.772  1.00 90.03           C  
ATOM    599  O   ARG   132      -8.878  14.372 -11.299  1.00 90.03           O  
ATOM    600  CB  ARG   132      -6.004  12.793 -11.494  0.50 90.03           C  
ATOM    601  CG  ARG   132      -4.578  12.633 -12.018  0.50 90.03           C  
ATOM    602  CD  ARG   132      -3.686  11.878 -11.030  0.50 90.03           C  
ATOM    603  NE  ARG   132      -2.322  11.772 -11.615  0.50 90.03           N  
ATOM    604  CZ  ARG   132      -1.436  10.871 -11.097  0.50 90.03           C  
ATOM    605  NH1 ARG   132      -1.823  10.041 -10.084  0.50 90.03           N1+
ATOM    606  NH2 ARG   132      -0.167  10.797 -11.594  0.50 90.03           N  
ATOM    607  N   GLY   133      -8.848  12.147 -11.747  1.00 29.64           N  
ATOM    608  CA  GLY   133     -10.074  11.855 -11.069  1.00 29.64           C  
ATOM    609  C   GLY   133     -10.123  10.371 -10.882  1.00 29.64           C  
ATOM    610  O   GLY   133      -9.459   9.622 -11.598  1.00 29.64           O  
ATOM    611  N   LEU   134     -10.908   9.912  -9.887  1.00 48.90           N  
ATOM    612  CA  LEU   134     -11.066   8.508  -9.660  1.00 48.90           C  
ATOM    613  C   LEU   134     -12.504   8.206  -9.909  1.00 48.90           C  
ATOM    614  O   LEU   134     -13.377   9.026  -9.625  1.00 48.90           O  
ATOM    615  CB  LEU   134     -10.769   8.073  -8.216  1.00 48.90           C  
ATOM    616  CG  LEU   134      -9.310   8.305  -7.791  1.00 48.90           C  
ATOM    617  CD1 LEU   134      -9.074   7.843  -6.345  1.00 48.90           C  
ATOM    618  CD2 LEU   134      -8.332   7.675  -8.794  1.00 48.90           C  
ATOM    619  N   LEU   135     -12.781   7.027 -10.494  1.00 49.50           N  
ATOM    620  CA  LEU   135     -14.130   6.616 -10.726  1.00 49.50           C  
ATOM    621  C   LEU   135     -14.293   5.287 -10.071  1.00 49.50           C  
ATOM    622  O   LEU   135     -13.431   4.418 -10.175  1.00 49.50           O  
ATOM    623  CB  LEU   135     -14.459   6.396 -12.212  1.00 49.50           C  
ATOM    624  CG  LEU   135     -14.405   7.674 -13.066  1.00 49.50           C  
ATOM    625  CD1 LEU   135     -14.743   7.375 -14.536  1.00 49.50           C  
ATOM    626  CD2 LEU   135     -15.294   8.777 -12.469  1.00 49.50           C  
ATOM    627  N   VAL   136     -15.406   5.115  -9.341  1.00116.72           N  
ATOM    628  CA  VAL   136     -15.714   3.845  -8.764  1.00116.72           C  
ATOM    629  C   VAL   136     -16.940   3.385  -9.491  1.00116.72           C  
ATOM    630  O   VAL   136     -17.950   4.086  -9.533  1.00116.72           O  
ATOM    631  CB  VAL   136     -15.976   3.957  -7.307  1.00116.72           C  
ATOM    632  CG1 VAL   136     -17.036   5.044  -7.129  1.00116.72           C  
ATOM    633  CG2 VAL   136     -16.348   2.575  -6.762  1.00116.72           C  
ATOM    634  N   MET   137     -16.866   2.186 -10.105  1.00 86.66           N  
ATOM    635  CA  MET   137     -17.940   1.724 -10.938  1.00 86.66           C  
ATOM    636  C   MET   137     -18.349   0.342 -10.527  1.00 86.66           C  
ATOM    637  O   MET   137     -17.521  -0.556 -10.375  1.00 86.66           O  
ATOM    638  CB  MET   137     -17.557   1.666 -12.426  1.00 86.66           C  
ATOM    639  CG  MET   137     -17.266   3.043 -13.026  1.00 86.66           C  
ATOM    640  SD  MET   137     -16.807   3.023 -14.784  1.00 86.66           S  
ATOM    641  CE  MET   137     -15.121   2.412 -14.503  1.00 86.66           C  
ATOM    642  N   ASN   138     -19.672   0.143 -10.368  1.00 53.77           N  
ATOM    643  CA  ASN   138     -20.210  -1.121  -9.945  1.00 53.77           C  
ATOM    644  C   ASN   138     -20.233  -2.087 -11.097  1.00 53.77           C  
ATOM    645  O   ASN   138     -20.366  -1.693 -12.257  1.00 53.77           O  
ATOM    646  CB  ASN   138     -21.675  -1.050  -9.467  1.00 53.77           C  
ATOM    647  CG  ASN   138     -21.792  -0.233  -8.189  1.00 53.77           C  
ATOM    648  ND2 ASN   138     -23.054  -0.012  -7.734  1.00 53.77           N  
ATOM    649  OD1 ASN   138     -20.797   0.189  -7.605  1.00 53.77           O  
ATOM    650  N   HIS   139     -20.083  -3.394 -10.775  1.00 96.87           N  
ATOM    651  CA  HIS   139     -20.214  -4.477 -11.721  1.00 96.87           C  
ATOM    652  C   HIS   139     -21.286  -5.356 -11.154  1.00 96.87           C  
ATOM    653  O   HIS   139     -21.055  -6.080 -10.185  1.00 96.87           O  
ATOM    654  CB  HIS   139     -18.986  -5.381 -11.849  1.00 96.87           C  
ATOM    655  CG  HIS   139     -17.779  -4.620 -12.260  1.00 96.87           C  
ATOM    656  CD2 HIS   139     -17.521  -3.924 -13.399  1.00 96.87           C  
ATOM    657  ND1 HIS   139     -16.671  -4.476 -11.462  1.00 96.87           N  
ATOM    658  CE1 HIS   139     -15.801  -3.706 -12.153  1.00 96.87           C  
ATOM    659  NE2 HIS   139     -16.270  -3.342 -13.332  1.00 96.87           N  
ATOM    660  N   GLU   140     -22.494  -5.293 -11.741  1.00 82.46           N  
ATOM    661  CA  GLU   140     -23.650  -5.937 -11.177  1.00 82.46           C  
ATOM    662  C   GLU   140     -23.715  -7.434 -11.317  1.00 82.46           C  
ATOM    663  O   GLU   140     -23.977  -8.131 -10.337  1.00 82.46           O  
ATOM    664  CB  GLU   140     -24.960  -5.356 -11.740  1.00 82.46           C  
ATOM    665  CG  GLU   140     -26.205  -5.775 -10.958  1.00 82.46           C  
ATOM    666  CD  GLU   140     -27.395  -5.029 -11.543  1.00 82.46           C  
ATOM    667  OE1 GLU   140     -27.459  -4.915 -12.797  1.00 82.46           O  
ATOM    668  OE2 GLU   140     -28.252  -4.558 -10.748  1.00 82.46           O1-
ATOM    669  N   TYR   141     -23.516  -7.974 -12.539  1.00 82.07           N  
ATOM    670  CA  TYR   141     -23.642  -9.396 -12.733  1.00 82.07           C  
ATOM    671  C   TYR   141     -22.894  -9.770 -13.973  1.00 82.07           C  
ATOM    672  O   TYR   141     -22.105  -8.976 -14.481  1.00 82.07           O  
ATOM    673  CB  TYR   141     -25.097  -9.912 -12.809  1.00 82.07           C  
ATOM    674  CG  TYR   141     -25.858  -9.293 -13.935  1.00 82.07           C  
ATOM    675  CD1 TYR   141     -26.349  -8.010 -13.836  1.00 82.07           C  
ATOM    676  CD2 TYR   141     -26.113 -10.011 -15.080  1.00 82.07           C  
ATOM    677  CE1 TYR   141     -27.065  -7.449 -14.868  1.00 82.07           C  
ATOM    678  CE2 TYR   141     -26.829  -9.456 -16.115  1.00 82.07           C  
ATOM    679  CZ  TYR   141     -27.304  -8.173 -16.012  1.00 82.07           C  
ATOM    680  OH  TYR   141     -28.038  -7.606 -17.074  1.00 82.07           O  
ATOM    681  N   VAL   142     -23.090 -11.010 -14.476  1.00102.79           N  
ATOM    682  CA  VAL   142     -22.364 -11.420 -15.648  1.00102.79           C  
ATOM    683  C   VAL   142     -23.280 -12.147 -16.588  1.00102.79           C  
ATOM    684  O   VAL   142     -24.354 -12.603 -16.204  1.00102.79           O  
ATOM    685  CB  VAL   142     -21.218 -12.339 -15.333  1.00102.79           C  
ATOM    686  CG1 VAL   142     -21.787 -13.655 -14.772  1.00102.79           C  
ATOM    687  CG2 VAL   142     -20.361 -12.520 -16.598  1.00102.79           C  
ATOM    688  N   ASP   143     -22.868 -12.242 -17.872  1.00 62.42           N  
ATOM    689  CA  ASP   143     -23.632 -12.933 -18.876  1.00 62.42           C  
ATOM    690  C   ASP   143     -22.898 -14.197 -19.195  1.00 62.42           C  
ATOM    691  O   ASP   143     -21.818 -14.175 -19.781  1.00 62.42           O  
ATOM    692  CB  ASP   143     -23.771 -12.175 -20.208  1.00 62.42           C  
ATOM    693  CG  ASP   143     -24.710 -10.997 -20.005  1.00 62.42           C  
ATOM    694  OD1 ASP   143     -25.740 -11.159 -19.296  1.00 62.42           O  
ATOM    695  OD2 ASP   143     -24.392  -9.902 -20.540  1.00 62.42           O1-
ATOM    696  N   ASP   144     -23.509 -15.344 -18.856  1.00 42.82           N  
ATOM    697  CA  ASP   144     -22.880 -16.623 -19.011  1.00 42.82           C  
ATOM    698  C   ASP   144     -22.577 -16.878 -20.453  1.00 42.82           C  
ATOM    699  O   ASP   144     -21.578 -17.523 -20.771  1.00 42.82           O  
ATOM    700  CB  ASP   144     -23.764 -17.783 -18.518  1.00 42.82           C  
ATOM    701  CG  ASP   144     -23.838 -17.707 -17.001  1.00 42.82           C  
ATOM    702  OD1 ASP   144     -22.852 -17.222 -16.383  1.00 42.82           O  
ATOM    703  OD2 ASP   144     -24.884 -18.130 -16.438  1.00 42.82           O1-
ATOM    704  N   GLY   145     -23.421 -16.379 -21.374  1.00 48.27           N  
ATOM    705  CA  GLY   145     -23.198 -16.687 -22.756  1.00 48.27           C  
ATOM    706  C   GLY   145     -21.837 -16.212 -23.164  1.00 48.27           C  
ATOM    707  O   GLY   145     -21.148 -16.895 -23.915  1.00 48.27           O  
ATOM    708  N   LEU   146     -21.458 -14.985 -22.764  1.00179.78           N  
ATOM    709  CA  LEU   146     -20.173 -14.406 -23.082  1.00179.78           C  
ATOM    710  C   LEU   146     -19.057 -14.828 -22.166  1.00179.78           C  
ATOM    711  O   LEU   146     -17.901 -14.900 -22.579  1.00179.78           O  
ATOM    712  CB  LEU   146     -20.176 -12.864 -23.099  1.00179.78           C  
ATOM    713  CG  LEU   146     -18.802 -12.252 -23.436  1.00179.78           C  
ATOM    714  CD1 LEU   146     -18.348 -12.635 -24.854  1.00179.78           C  
ATOM    715  CD2 LEU   146     -18.795 -10.733 -23.202  1.00179.78           C  
ATOM    716  N   LEU   147     -19.356 -15.066 -20.875  1.00 62.80           N  
ATOM    717  CA  LEU   147     -18.335 -15.256 -19.878  1.00 62.80           C  
ATOM    718  C   LEU   147     -17.496 -16.475 -20.125  1.00 62.80           C  
ATOM    719  O   LEU   147     -16.271 -16.409 -20.011  1.00 62.80           O  
ATOM    720  CB  LEU   147     -18.936 -15.369 -18.468  1.00 62.80           C  
ATOM    721  CG  LEU   147     -17.893 -15.569 -17.355  1.00 62.80           C  
ATOM    722  CD1 LEU   147     -16.960 -14.352 -17.242  1.00 62.80           C  
ATOM    723  CD2 LEU   147     -18.572 -15.922 -16.023  1.00 62.80           C  
ATOM    724  N   HIS   148     -18.116 -17.619 -20.473  1.00 41.88           N  
ATOM    725  CA  HIS   148     -17.342 -18.819 -20.630  1.00 41.88           C  
ATOM    726  C   HIS   148     -17.399 -19.273 -22.054  1.00 41.88           C  
ATOM    727  O   HIS   148     -18.287 -18.889 -22.814  1.00 41.88           O  
ATOM    728  CB  HIS   148     -17.821 -19.976 -19.738  1.00 41.88           C  
ATOM    729  CG  HIS   148     -17.609 -19.704 -18.279  1.00 41.88           C  
ATOM    730  CD2 HIS   148     -18.464 -19.204 -17.345  1.00 41.88           C  
ATOM    731  ND1 HIS   148     -16.421 -19.929 -17.619  1.00 41.88           N  
ATOM    732  CE1 HIS   148     -16.615 -19.557 -16.329  1.00 41.88           C  
ATOM    733  NE2 HIS   148     -17.839 -19.110 -16.114  1.00 41.88           N  
ATOM    734  N   ALA   149     -16.418 -20.109 -22.450  1.00 25.16           N  
ATOM    735  CA  ALA   149     -16.334 -20.588 -23.796  1.00 25.16           C  
ATOM    736  C   ALA   149     -17.563 -21.388 -24.094  1.00 25.16           C  
ATOM    737  O   ALA   149     -18.130 -21.280 -25.181  1.00 25.16           O  
ATOM    738  CB  ALA   149     -15.117 -21.499 -24.031  1.00 25.16           C  
ATOM    739  N   ASP   150     -18.008 -22.215 -23.126  1.00 70.02           N  
ATOM    740  CA  ASP   150     -19.160 -23.047 -23.332  1.00 70.02           C  
ATOM    741  C   ASP   150     -20.369 -22.181 -23.502  1.00 70.02           C  
ATOM    742  O   ASP   150     -21.250 -22.492 -24.300  1.00 70.02           O  
ATOM    743  CB  ASP   150     -19.432 -24.027 -22.174  1.00 70.02           C  
ATOM    744  CG  ASP   150     -19.781 -23.228 -20.929  1.00 70.02           C  
ATOM    745  OD1 ASP   150     -19.011 -22.292 -20.593  1.00 70.02           O  
ATOM    746  OD2 ASP   150     -20.817 -23.554 -20.291  1.00 70.02           O1-
ATOM    747  N   GLY   151     -20.454 -21.069 -22.748  1.00 29.37           N  
ATOM    748  CA  GLY   151     -21.568 -20.177 -22.910  1.00 29.37           C  
ATOM    749  C   GLY   151     -22.721 -20.650 -22.078  1.00 29.37           C  
ATOM    750  O   GLY   151     -23.843 -20.174 -22.248  1.00 29.37           O  
ATOM    751  N   LEU   152     -22.478 -21.596 -21.148  1.00109.39           N  
ATOM    752  CA  LEU   152     -23.550 -22.121 -20.349  1.00109.39           C  
ATOM    753  C   LEU   152     -23.292 -21.852 -18.900  1.00109.39           C  
ATOM    754  O   LEU   152     -22.515 -20.972 -18.530  1.00109.39           O  
ATOM    755  CB  LEU   152     -23.749 -23.643 -20.479  1.00109.39           C  
ATOM    756  CG  LEU   152     -24.266 -24.103 -21.855  1.00109.39           C  
ATOM    757  CD1 LEU   152     -25.664 -23.534 -22.142  1.00109.39           C  
ATOM    758  CD2 LEU   152     -23.256 -23.806 -22.971  1.00109.39           C  
ATOM    759  N   LYS   153     -23.993 -22.610 -18.033  1.00 60.70           N  
ATOM    760  CA  LYS   153     -23.878 -22.445 -16.614  1.00 60.70           C  
ATOM    761  C   LYS   153     -22.544 -22.943 -16.154  1.00 60.70           C  
ATOM    762  O   LYS   153     -21.867 -23.697 -16.850  1.00 60.70           O  
ATOM    763  CB  LYS   153     -24.977 -23.152 -15.806  1.00 60.70           C  
ATOM    764  CG  LYS   153     -26.339 -22.472 -15.950  1.00 60.70           C  
ATOM    765  CD  LYS   153     -27.502 -23.277 -15.371  1.00 60.70           C  
ATOM    766  CE  LYS   153     -28.843 -22.542 -15.443  1.00 60.70           C  
ATOM    767  NZ  LYS   153     -29.913 -23.383 -14.861  1.00 60.70           N1+
ATOM    768  N   THR   154     -22.136 -22.501 -14.948  1.00112.64           N  
ATOM    769  CA  THR   154     -20.850 -22.820 -14.386  1.00112.64           C  
ATOM    770  C   THR   154     -20.709 -24.307 -14.254  1.00112.64           C  
ATOM    771  O   THR   154     -21.597 -24.994 -13.751  1.00112.64           O  
ATOM    772  CB  THR   154     -20.662 -22.223 -13.020  1.00112.64           C  
ATOM    773  CG2 THR   154     -21.769 -22.758 -12.095  1.00112.64           C  
ATOM    774  OG1 THR   154     -19.386 -22.559 -12.496  1.00112.64           O  
ATOM    775  N   TRP   155     -19.620 -24.840 -14.840  1.00105.72           N  
ATOM    776  CA  TRP   155     -19.222 -26.219 -14.796  1.00105.72           C  
ATOM    777  C   TRP   155     -18.460 -26.595 -13.558  1.00105.72           C  
ATOM    778  O   TRP   155     -18.526 -27.748 -13.130  1.00105.72           O  
ATOM    779  CB  TRP   155     -18.430 -26.657 -16.039  1.00105.72           C  
ATOM    780  CG  TRP   155     -19.306 -26.711 -17.270  1.00105.72           C  
ATOM    781  CD1 TRP   155     -20.490 -26.072 -17.499  1.00105.72           C  
ATOM    782  CD2 TRP   155     -19.045 -27.509 -18.436  1.00105.72           C  
ATOM    783  CE2 TRP   155     -20.104 -27.305 -19.320  1.00105.72           C  
ATOM    784  CE3 TRP   155     -18.010 -28.345 -18.743  1.00105.72           C  
ATOM    785  NE1 TRP   155     -20.982 -26.421 -18.733  1.00105.72           N  
ATOM    786  CZ2 TRP   155     -20.145 -27.938 -20.530  1.00105.72           C  
ATOM    787  CZ3 TRP   155     -18.054 -28.979 -19.965  1.00105.72           C  
ATOM    788  CH2 TRP   155     -19.101 -28.781 -20.841  1.00105.72           C  
ATOM    789  N   THR   156     -17.669 -25.664 -12.978  1.00104.13           N  
ATOM    790  CA  THR   156     -16.840 -26.061 -11.870  1.00104.13           C  
ATOM    791  C   THR   156     -16.669 -24.916 -10.917  1.00104.13           C  
ATOM    792  O   THR   156     -17.257 -23.848 -11.081  1.00104.13           O  
ATOM    793  CB  THR   156     -15.467 -26.495 -12.302  1.00104.13           C  
ATOM    794  CG2 THR   156     -14.678 -25.250 -12.741  1.00104.13           C  
ATOM    795  OG1 THR   156     -14.793 -27.159 -11.242  1.00104.13           O  
ATOM    796  N   LEU   157     -15.846 -25.139  -9.871  1.00134.31           N  
ATOM    797  CA  LEU   157     -15.579 -24.154  -8.866  1.00134.31           C  
ATOM    798  C   LEU   157     -14.883 -22.998  -9.512  1.00134.31           C  
ATOM    799  O   LEU   157     -15.132 -21.844  -9.167  1.00134.31           O  
ATOM    800  CB  LEU   157     -14.720 -24.696  -7.701  1.00134.31           C  
ATOM    801  CG  LEU   157     -13.267 -25.090  -8.045  1.00134.31           C  
ATOM    802  CD1 LEU   157     -13.220 -26.125  -9.180  1.00134.31           C  
ATOM    803  CD2 LEU   157     -12.361 -23.866  -8.259  1.00134.31           C  
ATOM    804  N   GLU   158     -13.994 -23.278 -10.482  1.00 67.45           N  
ATOM    805  CA  GLU   158     -13.258 -22.231 -11.131  1.00 67.45           C  
ATOM    806  C   GLU   158     -14.223 -21.335 -11.838  1.00 67.45           C  
ATOM    807  O   GLU   158     -14.074 -20.114 -11.826  1.00 67.45           O  
ATOM    808  CB  GLU   158     -12.266 -22.757 -12.184  1.00 67.45           C  
ATOM    809  CG  GLU   158     -11.033 -23.431 -11.581  1.00 67.45           C  
ATOM    810  CD  GLU   158     -10.102 -22.326 -11.101  1.00 67.45           C  
ATOM    811  OE1 GLU   158      -9.736 -21.461 -11.941  1.00 67.45           O  
ATOM    812  OE2 GLU   158      -9.752 -22.328  -9.892  1.00 67.45           O1-
ATOM    813  N   LYS   159     -15.249 -21.919 -12.479  1.00 60.40           N  
ATOM    814  CA  LYS   159     -16.178 -21.101 -13.199  1.00 60.40           C  
ATOM    815  C   LYS   159     -16.919 -20.217 -12.239  1.00 60.40           C  
ATOM    816  O   LYS   159     -17.203 -19.061 -12.550  1.00 60.40           O  
ATOM    817  CB  LYS   159     -17.173 -21.909 -14.051  1.00 60.40           C  
ATOM    818  CG  LYS   159     -16.512 -22.547 -15.278  1.00 60.40           C  
ATOM    819  CD  LYS   159     -17.391 -23.559 -16.012  1.00 60.40           C  
ATOM    820  CE  LYS   159     -16.737 -24.145 -17.266  1.00 60.40           C  
ATOM    821  NZ  LYS   159     -15.699 -25.128 -16.886  1.00 60.40           N1+
ATOM    822  N   VAL   160     -17.262 -20.735 -11.043  1.00 37.37           N  
ATOM    823  CA  VAL   160     -17.968 -19.938 -10.078  1.00 37.37           C  
ATOM    824  C   VAL   160     -17.102 -18.797  -9.640  1.00 37.37           C  
ATOM    825  O   VAL   160     -17.569 -17.663  -9.531  1.00 37.37           O  
ATOM    826  CB  VAL   160     -18.361 -20.712  -8.853  1.00 37.37           C  
ATOM    827  CG1 VAL   160     -18.961 -19.739  -7.825  1.00 37.37           C  
ATOM    828  CG2 VAL   160     -19.327 -21.832  -9.276  1.00 37.37           C  
ATOM    829  N   ARG   161     -15.804 -19.057  -9.392  1.00142.29           N  
ATOM    830  CA  ARG   161     -14.942 -18.006  -8.928  1.00142.29           C  
ATOM    831  C   ARG   161     -14.865 -16.948  -9.988  1.00142.29           C  
ATOM    832  O   ARG   161     -14.794 -15.758  -9.687  1.00142.29           O  
ATOM    833  CB  ARG   161     -13.510 -18.462  -8.570  1.00142.29           C  
ATOM    834  CG  ARG   161     -12.686 -19.029  -9.725  1.00142.29           C  
ATOM    835  CD  ARG   161     -11.285 -19.490  -9.310  1.00142.29           C  
ATOM    836  NE  ARG   161     -10.543 -18.308  -8.787  1.00142.29           N  
ATOM    837  CZ  ARG   161      -9.194 -18.384  -8.592  1.00142.29           C  
ATOM    838  NH1 ARG   161      -8.523 -19.532  -8.904  1.00142.29           N1+
ATOM    839  NH2 ARG   161      -8.512 -17.314  -8.089  1.00142.29           N  
ATOM    840  N   LYS   162     -14.875 -17.361 -11.267  1.00 40.92           N  
ATOM    841  CA  LYS   162     -14.781 -16.450 -12.375  1.00 40.92           C  
ATOM    842  C   LYS   162     -15.976 -15.535 -12.381  1.00 40.92           C  
ATOM    843  O   LYS   162     -15.848 -14.342 -12.649  1.00 40.92           O  
ATOM    844  CB  LYS   162     -14.750 -17.194 -13.722  1.00 40.92           C  
ATOM    845  CG  LYS   162     -14.570 -16.291 -14.942  1.00 40.92           C  
ATOM    846  CD  LYS   162     -14.259 -17.071 -16.223  1.00 40.92           C  
ATOM    847  CE  LYS   162     -14.154 -16.189 -17.469  1.00 40.92           C  
ATOM    848  NZ  LYS   162     -13.855 -17.022 -18.656  1.00 40.92           N1+
ATOM    849  N   SER   163     -17.180 -16.073 -12.103  1.00 77.99           N  
ATOM    850  CA  SER   163     -18.373 -15.269 -12.106  1.00 77.99           C  
ATOM    851  C   SER   163     -18.307 -14.269 -10.989  1.00 77.99           C  
ATOM    852  O   SER   163     -18.652 -13.103 -11.168  1.00 77.99           O  
ATOM    853  CB  SER   163     -19.652 -16.103 -11.914  1.00 77.99           C  
ATOM    854  OG  SER   163     -19.830 -16.985 -13.012  1.00 77.99           O  
ATOM    855  N   GLN   164     -17.829 -14.702  -9.807  1.00103.16           N  
ATOM    856  CA  GLN   164     -17.744 -13.867  -8.640  1.00103.16           C  
ATOM    857  C   GLN   164     -16.811 -12.728  -8.948  1.00103.16           C  
ATOM    858  O   GLN   164     -17.019 -11.598  -8.509  1.00103.16           O  
ATOM    859  CB  GLN   164     -17.098 -14.619  -7.465  1.00103.16           C  
ATOM    860  CG  GLN   164     -17.721 -15.984  -7.158  1.00103.16           C  
ATOM    861  CD  GLN   164     -19.026 -15.811  -6.398  1.00103.16           C  
ATOM    862  NE2 GLN   164     -19.645 -16.960  -6.022  1.00103.16           N  
ATOM    863  OE1 GLN   164     -19.478 -14.698  -6.135  1.00103.16           O  
ATOM    864  N   ALA   165     -15.746 -13.021  -9.716  1.00 50.73           N  
ATOM    865  CA  ALA   165     -14.711 -12.084 -10.071  1.00 50.73           C  
ATOM    866  C   ALA   165     -15.276 -10.951 -10.878  1.00 50.73           C  
ATOM    867  O   ALA   165     -14.754  -9.839 -10.852  1.00 50.73           O  
ATOM    868  CB  ALA   165     -13.593 -12.727 -10.908  1.00 50.73           C  
ATOM    869  N   ALA   166     -16.311 -11.233 -11.684  1.00 66.79           N  
ATOM    870  CA  ALA   166     -16.966 -10.286 -12.549  1.00 66.79           C  
ATOM    871  C   ALA   166     -17.710  -9.218 -11.792  1.00 66.79           C  
ATOM    872  O   ALA   166     -17.952  -8.141 -12.338  1.00 66.79           O  
ATOM    873  CB  ALA   166     -17.976 -10.956 -13.496  1.00 66.79           C  
ATOM    874  N   HIS   167     -18.172  -9.517 -10.558  1.00 95.00           N  
ATOM    875  CA  HIS   167     -19.030  -8.618  -9.825  1.00 95.00           C  
ATOM    876  C   HIS   167     -18.253  -7.847  -8.801  1.00 95.00           C  
ATOM    877  O   HIS   167     -17.132  -8.204  -8.443  1.00 95.00           O  
ATOM    878  CB  HIS   167     -20.092  -9.347  -8.983  1.00 95.00           C  
ATOM    879  CG  HIS   167     -20.918 -10.348  -9.730  1.00 95.00           C  
ATOM    880  CD2 HIS   167     -22.153 -10.231 -10.284  1.00 95.00           C  
ATOM    881  ND1 HIS   167     -20.525 -11.646  -9.963  1.00 95.00           N  
ATOM    882  CE1 HIS   167     -21.534 -12.246 -10.642  1.00 95.00           C  
ATOM    883  NE2 HIS   167     -22.545 -11.425 -10.861  1.00 95.00           N  
ATOM    884  N   GLY   168     -18.862  -6.746  -8.295  1.00 38.32           N  
ATOM    885  CA  GLY   168     -18.232  -5.972  -7.264  1.00 38.32           C  
ATOM    886  C   GLY   168     -18.089  -4.560  -7.736  1.00 38.32           C  
ATOM    887  O   GLY   168     -19.039  -3.951  -8.229  1.00 38.32           O  
ATOM    888  N   ILE   169     -16.880  -3.993  -7.540  1.00112.75           N  
ATOM    889  CA  ILE   169     -16.617  -2.641  -7.927  1.00112.75           C  
ATOM    890  C   ILE   169     -15.284  -2.587  -8.609  1.00112.75           C  
ATOM    891  O   ILE   169     -14.384  -3.367  -8.295  1.00112.75           O  
ATOM    892  CB  ILE   169     -16.497  -1.728  -6.749  1.00112.75           C  
ATOM    893  CG1 ILE   169     -17.730  -1.858  -5.842  1.00112.75           C  
ATOM    894  CG2 ILE   169     -16.254  -0.316  -7.292  1.00112.75           C  
ATOM    895  CD1 ILE   169     -19.052  -1.647  -6.570  1.00112.75           C  
ATOM    896  N   ALA   170     -15.142  -1.677  -9.599  1.00 58.51           N  
ATOM    897  CA  ALA   170     -13.854  -1.423 -10.188  1.00 58.51           C  
ATOM    898  C   ALA   170     -13.550   0.015  -9.917  1.00 58.51           C  
ATOM    899  O   ALA   170     -14.339   0.895 -10.259  1.00 58.51           O  
ATOM    900  CB  ALA   170     -13.768  -1.538 -11.717  1.00 58.51           C  
ATOM    901  N   VAL   171     -12.384   0.285  -9.298  1.00 53.82           N  
ATOM    902  CA  VAL   171     -11.964   1.633  -9.058  1.00 53.82           C  
ATOM    903  C   VAL   171     -10.903   1.898 -10.079  1.00 53.82           C  
ATOM    904  O   VAL   171      -9.987   1.094 -10.250  1.00 53.82           O  
ATOM    905  CB  VAL   171     -11.347   1.840  -7.703  1.00 53.82           C  
ATOM    906  CG1 VAL   171     -10.863   3.297  -7.601  1.00 53.82           C  
ATOM    907  CG2 VAL   171     -12.375   1.447  -6.629  1.00 53.82           C  
ATOM    908  N   ILE   172     -11.025   3.024 -10.812  1.00 53.73           N  
ATOM    909  CA  ILE   172     -10.068   3.318 -11.842  1.00 53.73           C  
ATOM    910  C   ILE   172      -9.712   4.770 -11.795  1.00 53.73           C  
ATOM    911  O   ILE   172     -10.484   5.604 -11.324  1.00 53.73           O  
ATOM    912  CB  ILE   172     -10.582   3.048 -13.226  1.00 53.73           C  
ATOM    913  CG1 ILE   172     -11.781   3.959 -13.543  1.00 53.73           C  
ATOM    914  CG2 ILE   172     -10.899   1.547 -13.335  1.00 53.73           C  
ATOM    915  CD1 ILE   172     -12.189   3.936 -15.014  1.00 53.73           C  
ATOM    916  N   GLU   173      -8.497   5.106 -12.276  1.00 68.42           N  
ATOM    917  CA  GLU   173      -8.103   6.482 -12.358  1.00 68.42           C  
ATOM    918  C   GLU   173      -8.283   6.919 -13.775  1.00 68.42           C  
ATOM    919  O   GLU   173      -7.983   6.182 -14.716  1.00 68.42           O  
ATOM    920  CB  GLU   173      -6.628   6.770 -12.015  1.00 68.42           C  
ATOM    921  CG  GLU   173      -6.292   8.263 -12.131  1.00 68.42           C  
ATOM    922  CD  GLU   173      -4.797   8.476 -11.930  1.00 68.42           C  
ATOM    923  OE1 GLU   173      -4.233   7.875 -10.979  1.00 68.42           O  
ATOM    924  OE2 GLU   173      -4.198   9.247 -12.728  1.00 68.42           O1-
ATOM    925  N   VAL   174      -8.820   8.140 -13.953  1.00 41.88           N  
ATOM    926  CA  VAL   174      -8.954   8.701 -15.261  1.00 41.88           C  
ATOM    927  C   VAL   174      -8.173   9.967 -15.222  1.00 41.88           C  
ATOM    928  O   VAL   174      -8.125  10.653 -14.204  1.00 41.88           O  
ATOM    929  CB  VAL   174     -10.366   9.053 -15.624  1.00 41.88           C  
ATOM    930  CG1 VAL   174     -11.193   7.760 -15.698  1.00 41.88           C  
ATOM    931  CG2 VAL   174     -10.893  10.065 -14.593  1.00 41.88           C  
ATOM    932  N   GLU   175      -7.503  10.304 -16.332  1.00 55.58           N  
ATOM    933  CA  GLU   175      -6.744  11.511 -16.312  1.00 55.58           C  
ATOM    934  C   GLU   175      -7.271  12.338 -17.414  1.00 55.58           C  
ATOM    935  O   GLU   175      -7.963  11.829 -18.295  1.00 55.58           O  
ATOM    936  CB  GLU   175      -5.239  11.288 -16.549  1.00 55.58           C  
ATOM    937  CG  GLU   175      -4.560  10.538 -15.402  1.00 55.58           C  
ATOM    938  CD  GLU   175      -3.086  10.373 -15.739  1.00 55.58           C  
ATOM    939  OE1 GLU   175      -2.688  10.770 -16.867  1.00 55.58           O  
ATOM    940  OE2 GLU   175      -2.338   9.843 -14.875  1.00 55.58           O1-
ATOM    941  N   GLN   176      -7.007  13.652 -17.354  1.00102.22           N  
ATOM    942  CA  GLN   176      -7.434  14.456 -18.447  1.00102.22           C  
ATOM    943  C   GLN   176      -6.486  14.093 -19.523  1.00102.22           C  
ATOM    944  O   GLN   176      -5.422  14.697 -19.662  1.00102.22           O  
ATOM    945  CB  GLN   176      -7.275  15.965 -18.201  1.00102.22           C  
ATOM    946  CG  GLN   176      -7.730  16.830 -19.378  1.00102.22           C  
ATOM    947  CD  GLN   176      -7.405  18.283 -19.050  1.00102.22           C  
ATOM    948  NE2 GLN   176      -6.768  18.510 -17.870  1.00102.22           N  
ATOM    949  OE1 GLN   176      -7.706  19.191 -19.825  1.00102.22           O  
ATOM    950  N   ALA   177      -6.870  13.069 -20.303  1.00191.30           N  
ATOM    951  CA  ALA   177      -6.038  12.644 -21.369  1.00191.30           C  
ATOM    952  C   ALA   177      -5.957  13.848 -22.208  1.00191.30           C  
ATOM    953  O   ALA   177      -6.873  14.669 -22.222  1.00191.30           O  
ATOM    954  CB  ALA   177      -6.618  11.497 -22.213  1.00191.30           C  
ATOM    955  N   ALA   178      -4.833  14.002 -22.904  1.00 97.03           N  
ATOM    956  CA  ALA   178      -4.675  15.205 -23.638  1.00 97.03           C  
ATOM    957  C   ALA   178      -5.757  15.282 -24.647  1.00 97.03           C  
ATOM    958  O   ALA   178      -6.400  14.286 -24.975  1.00 97.03           O  
ATOM    959  CB  ALA   178      -3.329  15.310 -24.377  1.00 97.03           C  
ATOM    960  N   GLY   179      -6.006  16.508 -25.135  1.00 24.30           N  
ATOM    961  CA  GLY   179      -7.048  16.708 -26.085  1.00 24.30           C  
ATOM    962  C   GLY   179      -8.256  17.117 -25.310  1.00 24.30           C  
ATOM    963  O   GLY   179      -9.317  17.365 -25.879  1.00 24.30           O  
ATOM    964  N   GLY   180      -8.120  17.189 -23.972  1.00 20.75           N  
ATOM    965  CA  GLY   180      -9.218  17.619 -23.160  1.00 20.75           C  
ATOM    966  C   GLY   180     -10.156  16.472 -22.987  1.00 20.75           C  
ATOM    967  O   GLY   180     -11.299  16.654 -22.572  1.00 20.75           O  
ATOM    968  N   GLU   181      -9.700  15.246 -23.304  1.00 90.37           N  
ATOM    969  CA  GLU   181     -10.589  14.134 -23.167  1.00 90.37           C  
ATOM    970  C   GLU   181     -10.090  13.236 -22.084  1.00 90.37           C  
ATOM    971  O   GLU   181      -8.890  13.010 -21.956  1.00 90.37           O  
ATOM    972  CB  GLU   181     -10.757  13.331 -24.466  1.00 90.37           C  
ATOM    973  CG  GLU   181      -9.445  12.829 -25.064  1.00 90.37           C  
ATOM    974  CD  GLU   181      -9.771  12.306 -26.454  1.00 90.37           C  
ATOM    975  OE1 GLU   181     -10.960  12.418 -26.855  1.00 90.37           O  
ATOM    976  OE2 GLU   181      -8.840  11.795 -27.133  1.00 90.37           O1-
ATOM    977  N   TRP   182     -11.020  12.716 -21.256  1.00 62.85           N  
ATOM    978  CA  TRP   182     -10.657  11.875 -20.149  1.00 62.85           C  
ATOM    979  C   TRP   182     -10.407  10.488 -20.651  1.00 62.85           C  
ATOM    980  O   TRP   182     -11.150   9.980 -21.489  1.00 62.85           O  
ATOM    981  CB  TRP   182     -11.755  11.784 -19.075  1.00 62.85           C  
ATOM    982  CG  TRP   182     -12.025  13.090 -18.367  1.00 62.85           C  
ATOM    983  CD1 TRP   182     -12.911  14.079 -18.682  1.00 62.85           C  
ATOM    984  CD2 TRP   182     -11.345  13.517 -17.177  1.00 62.85           C  
ATOM    985  CE2 TRP   182     -11.862  14.766 -16.831  1.00 62.85           C  
ATOM    986  CE3 TRP   182     -10.369  12.918 -16.433  1.00 62.85           C  
ATOM    987  NE1 TRP   182     -12.823  15.098 -17.763  1.00 62.85           N  
ATOM    988  CZ2 TRP   182     -11.410  15.437 -15.731  1.00 62.85           C  
ATOM    989  CZ3 TRP   182      -9.915  13.599 -15.324  1.00 62.85           C  
ATOM    990  CH2 TRP   182     -10.426  14.833 -14.979  1.00 62.85           C  
ATOM    991  N   ARG   183      -9.337   9.842 -20.138  1.00 44.37           N  
ATOM    992  CA  ARG   183      -9.006   8.502 -20.539  1.00 44.37           C  
ATOM    993  C   ARG   183      -8.613   7.717 -19.326  1.00 44.37           C  
ATOM    994  O   ARG   183      -8.162   8.269 -18.322  1.00 44.37           O  
ATOM    995  CB  ARG   183      -7.814   8.417 -21.509  1.00 44.37           C  
ATOM    996  CG  ARG   183      -8.133   8.855 -22.939  1.00 44.37           C  
ATOM    997  CD  ARG   183      -6.926   8.760 -23.874  1.00 44.37           C  
ATOM    998  NE  ARG   183      -7.417   8.971 -25.264  1.00 44.37           N  
ATOM    999  CZ  ARG   183      -7.833   7.899 -26.000  1.00 44.37           C  
ATOM   1000  NH1 ARG   183      -7.797   6.646 -25.460  1.00 44.37           N1+
ATOM   1001  NH2 ARG   183      -8.284   8.079 -27.276  1.00 44.37           N  
ATOM   1002  N   MET   184      -8.782   6.381 -19.402  1.00 79.34           N  
ATOM   1003  CA  MET   184      -8.452   5.526 -18.300  1.00 79.34           C  
ATOM   1004  C   MET   184      -6.967   5.396 -18.212  1.00 79.34           C  
ATOM   1005  O   MET   184      -6.269   5.355 -19.226  1.00 79.34           O  
ATOM   1006  CB  MET   184      -9.034   4.107 -18.418  1.00 79.34           C  
ATOM   1007  CG  MET   184      -8.692   3.212 -17.225  1.00 79.34           C  
ATOM   1008  SD  MET   184      -9.366   1.528 -17.330  1.00 79.34           S  
ATOM   1009  CE  MET   184     -11.073   2.048 -16.991  1.00 79.34           C  
ATOM   1010  N   VAL   185      -6.442   5.345 -16.971  1.00142.01           N  
ATOM   1011  CA  VAL   185      -5.027   5.190 -16.794  1.00142.01           C  
ATOM   1012  C   VAL   185      -4.734   3.825 -16.271  1.00142.01           C  
ATOM   1013  O   VAL   185      -4.981   3.494 -15.112  1.00142.01           O  
ATOM   1014  CB  VAL   185      -4.408   6.167 -15.844  1.00142.01           C  
ATOM   1015  CG1 VAL   185      -4.357   7.540 -16.513  1.00142.01           C  
ATOM   1016  CG2 VAL   185      -5.243   6.171 -14.559  1.00142.01           C  
ATOM   1017  N   ARG   186      -4.124   3.014 -17.143  1.00143.48           N  
ATOM   1018  CA  ARG   186      -3.705   1.684 -16.846  1.00143.48           C  
ATOM   1019  C   ARG   186      -2.659   1.856 -15.771  1.00143.48           C  
ATOM   1020  O   ARG   186      -2.185   2.974 -15.591  1.00143.48           O  
ATOM   1021  CB  ARG   186      -3.163   1.013 -18.125  1.00143.48           C  
ATOM   1022  CG  ARG   186      -4.221   0.881 -19.223  1.00143.48           C  
ATOM   1023  CD  ARG   186      -3.708   0.220 -20.503  1.00143.48           C  
ATOM   1024  NE  ARG   186      -4.849   0.167 -21.459  1.00143.48           N  
ATOM   1025  CZ  ARG   186      -4.616   0.021 -22.796  1.00143.48           C  
ATOM   1026  NH1 ARG   186      -3.336  -0.073 -23.260  1.00143.48           N1+
ATOM   1027  NH2 ARG   186      -5.665  -0.033 -23.668  1.00143.48           N  
ATOM   1028  N   PRO   187      -2.155   0.792 -15.184  1.00175.88           N  
ATOM   1029  CA  PRO   187      -1.578   0.844 -13.855  1.00175.88           C  
ATOM   1030  C   PRO   187      -1.390   2.125 -13.126  1.00175.88           C  
ATOM   1031  O   PRO   187      -0.303   2.694 -13.090  1.00175.88           O  
ATOM   1032  CB  PRO   187      -0.270   0.059 -13.875  1.00175.88           C  
ATOM   1033  CG  PRO   187       0.100   0.003 -15.358  1.00175.88           C  
ATOM   1034  CD  PRO   187      -1.272   0.003 -16.038  1.00175.88           C  
ATOM   1035  N   SER   188      -2.473   2.517 -12.439  1.00 83.61           N  
ATOM   1036  CA  SER   188      -2.458   3.599 -11.515  1.00 83.61           C  
ATOM   1037  C   SER   188      -2.475   2.907 -10.192  1.00 83.61           C  
ATOM   1038  O   SER   188      -3.024   1.817 -10.063  1.00 83.61           O  
ATOM   1039  CB  SER   188      -3.712   4.486 -11.572  1.00 83.61           C  
ATOM   1040  OG  SER   188      -3.700   5.401 -10.487  1.00 83.61           O  
ATOM   1041  N   ARG   189      -1.886   3.518  -9.160  1.00198.11           N  
ATOM   1042  CA  ARG   189      -1.834   2.891  -7.869  1.00198.11           C  
ATOM   1043  C   ARG   189      -3.233   2.692  -7.371  1.00198.11           C  
ATOM   1044  O   ARG   189      -3.508   1.782  -6.588  1.00198.11           O  
ATOM   1045  CB  ARG   189      -1.122   3.752  -6.815  1.00198.11           C  
ATOM   1046  CG  ARG   189      -1.074   3.086  -5.440  1.00198.11           C  
ATOM   1047  CD  ARG   189      -0.633   4.021  -4.312  1.00198.11           C  
ATOM   1048  NE  ARG   189      -1.752   4.973  -4.056  1.00198.11           N  
ATOM   1049  CZ  ARG   189      -1.998   5.420  -2.790  1.00198.11           C  
ATOM   1050  NH1 ARG   189      -1.224   4.992  -1.751  1.00198.11           N1+
ATOM   1051  NH2 ARG   189      -3.020   6.296  -2.562  1.00198.11           N  
ATOM   1052  N   PHE   190      -4.136   3.593  -7.779  1.00 98.66           N  
ATOM   1053  CA  PHE   190      -5.510   3.655  -7.354  1.00 98.66           C  
ATOM   1054  C   PHE   190      -6.357   2.545  -7.915  1.00 98.66           C  
ATOM   1055  O   PHE   190      -7.390   2.224  -7.328  1.00 98.66           O  
ATOM   1056  CB  PHE   190      -6.178   4.996  -7.711  1.00 98.66           C  
ATOM   1057  CG  PHE   190      -5.511   6.045  -6.886  1.00 98.66           C  
ATOM   1058  CD1 PHE   190      -5.886   6.247  -5.577  1.00 98.66           C  
ATOM   1059  CD2 PHE   190      -4.513   6.830  -7.417  1.00 98.66           C  
ATOM   1060  CE1 PHE   190      -5.276   7.213  -4.811  1.00 98.66           C  
ATOM   1061  CE2 PHE   190      -3.898   7.799  -6.657  1.00 98.66           C  
ATOM   1062  CZ  PHE   190      -4.280   7.990  -5.351  1.00 98.66           C  
ATOM   1063  N   ALA   191      -5.997   1.977  -9.090  1.00 70.62           N  
ATOM   1064  CA  ALA   191      -6.830   0.983  -9.718  1.00 70.62           C  
ATOM   1065  C   ALA   191      -7.021  -0.173  -8.787  1.00 70.62           C  
ATOM   1066  O   ALA   191      -6.107  -0.562  -8.063  1.00 70.62           O  
ATOM   1067  CB  ALA   191      -6.214   0.440 -11.014  1.00 70.62           C  
ATOM   1068  N   ARG   192      -8.245  -0.750  -8.778  1.00106.57           N  
ATOM   1069  CA  ARG   192      -8.481  -1.829  -7.860  1.00106.57           C  
ATOM   1070  C   ARG   192      -9.765  -2.534  -8.172  1.00106.57           C  
ATOM   1071  O   ARG   192     -10.754  -1.931  -8.589  1.00106.57           O  
ATOM   1072  CB  ARG   192      -8.591  -1.338  -6.405  1.00106.57           C  
ATOM   1073  CG  ARG   192      -8.851  -2.428  -5.364  1.00106.57           C  
ATOM   1074  CD  ARG   192      -8.993  -1.865  -3.948  1.00106.57           C  
ATOM   1075  NE  ARG   192      -9.242  -2.999  -3.013  1.00106.57           N  
ATOM   1076  CZ  ARG   192      -9.431  -2.745  -1.685  1.00106.57           C  
ATOM   1077  NH1 ARG   192      -9.370  -1.460  -1.227  1.00106.57           N1+
ATOM   1078  NH2 ARG   192      -9.686  -3.769  -0.820  1.00106.57           N  
ATOM   1079  N   ARG   193      -9.767  -3.865  -7.956  1.00179.17           N  
ATOM   1080  CA  ARG   193     -10.978  -4.611  -8.100  1.00179.17           C  
ATOM   1081  C   ARG   193     -11.395  -5.103  -6.743  1.00179.17           C  
ATOM   1082  O   ARG   193     -10.609  -5.636  -5.958  1.00179.17           O  
ATOM   1083  CB  ARG   193     -10.854  -5.816  -9.039  1.00179.17           C  
ATOM   1084  CG  ARG   193     -10.613  -5.370 -10.477  1.00179.17           C  
ATOM   1085  CD  ARG   193     -11.829  -4.690 -11.111  1.00179.17           C  
ATOM   1086  NE  ARG   193     -12.807  -5.754 -11.480  1.00179.17           N  
ATOM   1087  CZ  ARG   193     -13.734  -6.227 -10.596  1.00179.17           C  
ATOM   1088  NH1 ARG   193     -13.786  -5.749  -9.320  1.00179.17           N1+
ATOM   1089  NH2 ARG   193     -14.621  -7.184 -10.999  1.00179.17           N  
ATOM   1090  N   ILE   194     -12.672  -4.862  -6.415  1.00 72.83           N  
ATOM   1091  CA  ILE   194     -13.274  -5.427  -5.249  1.00 72.83           C  
ATOM   1092  C   ILE   194     -14.263  -6.369  -5.854  1.00 72.83           C  
ATOM   1093  O   ILE   194     -15.071  -5.964  -6.689  1.00 72.83           O  
ATOM   1094  CB  ILE   194     -14.000  -4.415  -4.413  1.00 72.83           C  
ATOM   1095  CG1 ILE   194     -13.001  -3.369  -3.890  1.00 72.83           C  
ATOM   1096  CG2 ILE   194     -14.760  -5.155  -3.299  1.00 72.83           C  
ATOM   1097  CD1 ILE   194     -13.659  -2.128  -3.291  1.00 72.83           C  
ATOM   1098  N   THR   195     -14.202  -7.664  -5.485  1.00127.98           N  
ATOM   1099  CA  THR   195     -15.046  -8.609  -6.156  1.00127.98           C  
ATOM   1100  C   THR   195     -15.791  -9.437  -5.158  1.00127.98           C  
ATOM   1101  O   THR   195     -15.765  -9.188  -3.955  1.00127.98           O  
ATOM   1102  CB  THR   195     -14.290  -9.552  -7.046  1.00127.98           C  
ATOM   1103  CG2 THR   195     -13.518  -8.731  -8.094  1.00127.98           C  
ATOM   1104  OG1 THR   195     -13.391 -10.338  -6.278  1.00127.98           O  
ATOM   1105  N   ALA   196     -16.474 -10.475  -5.676  1.00 70.45           N  
ATOM   1106  CA  ALA   196     -17.345 -11.335  -4.928  1.00 70.45           C  
ATOM   1107  C   ALA   196     -16.611 -12.076  -3.848  1.00 70.45           C  
ATOM   1108  O   ALA   196     -17.233 -12.513  -2.885  1.00 70.45           O  
ATOM   1109  CB  ALA   196     -18.054 -12.377  -5.807  1.00 70.45           C  
ATOM   1110  N   ASN   197     -15.325 -12.401  -4.061  1.00 94.89           N  
ATOM   1111  CA  ASN   197     -14.488 -13.084  -3.104  1.00 94.89           C  
ATOM   1112  C   ASN   197     -13.785 -12.202  -2.099  1.00 94.89           C  
ATOM   1113  O   ASN   197     -13.312 -12.715  -1.087  1.00 94.89           O  
ATOM   1114  CB  ASN   197     -13.427 -13.972  -3.772  1.00 94.89           C  
ATOM   1115  CG  ASN   197     -14.157 -15.183  -4.335  1.00 94.89           C  
ATOM   1116  ND2 ASN   197     -13.905 -15.498  -5.633  1.00 94.89           N  
ATOM   1117  OD1 ASN   197     -14.941 -15.827  -3.638  1.00 94.89           O  
ATOM   1118  N   THR   198     -13.633 -10.882  -2.353  1.00127.46           N  
ATOM   1119  CA  THR   198     -12.766 -10.052  -1.541  1.00127.46           C  
ATOM   1120  C   THR   198     -13.196  -9.937  -0.104  1.00127.46           C  
ATOM   1121  O   THR   198     -14.374  -9.942   0.243  1.00127.46           O  
ATOM   1122  CB  THR   198     -12.558  -8.674  -2.104  1.00127.46           C  
ATOM   1123  CG2 THR   198     -13.898  -7.927  -2.116  1.00127.46           C  
ATOM   1124  OG1 THR   198     -11.600  -7.967  -1.330  1.00127.46           O  
ATOM   1125  N   PRO   199     -12.215  -9.853   0.765  1.00 87.19           N  
ATOM   1126  CA  PRO   199     -12.480  -9.739   2.174  1.00 87.19           C  
ATOM   1127  C   PRO   199     -13.053  -8.404   2.543  1.00 87.19           C  
ATOM   1128  O   PRO   199     -12.454  -7.382   2.212  1.00 87.19           O  
ATOM   1129  CB  PRO   199     -11.172 -10.095   2.889  1.00 87.19           C  
ATOM   1130  CG  PRO   199     -10.106 -10.092   1.776  1.00 87.19           C  
ATOM   1131  CD  PRO   199     -10.904 -10.416   0.502  1.00 87.19           C  
ATOM   1132  N   PHE   200     -14.180  -8.400   3.285  1.00118.16           N  
ATOM   1133  CA  PHE   200     -14.833  -7.183   3.685  1.00118.16           C  
ATOM   1134  C   PHE   200     -15.081  -7.258   5.159  1.00118.16           C  
ATOM   1135  O   PHE   200     -14.993  -8.322   5.768  1.00118.16           O  
ATOM   1136  CB  PHE   200     -16.258  -6.984   3.136  1.00118.16           C  
ATOM   1137  CG  PHE   200     -16.288  -6.674   1.682  1.00118.16           C  
ATOM   1138  CD1 PHE   200     -16.314  -7.682   0.748  1.00118.16           C  
ATOM   1139  CD2 PHE   200     -16.322  -5.365   1.255  1.00118.16           C  
ATOM   1140  CE1 PHE   200     -16.358  -7.388  -0.593  1.00118.16           C  
ATOM   1141  CE2 PHE   200     -16.365  -5.067  -0.086  1.00118.16           C  
ATOM   1142  CZ  PHE   200     -16.380  -6.080  -1.012  1.00118.16           C  
ATOM   1143  N   ASN   201     -15.425  -6.100   5.761  1.00 72.54           N  
ATOM   1144  CA  ASN   201     -15.714  -6.037   7.164  0.50 72.54           C  
ATOM   1145  C   ASN   201     -17.155  -5.649   7.320  1.00 72.54           C  
ATOM   1146  O   ASN   201     -17.740  -5.010   6.448  1.00 72.54           O  
ATOM   1147  CB  ASN   201     -14.856  -4.996   7.910  0.50 72.54           C  
ATOM   1148  CG  ASN   201     -15.009  -5.195   9.413  0.50 72.54           C  
ATOM   1149  ND2 ASN   201     -13.937  -5.723  10.063  1.00 72.54           N  
ATOM   1150  OD1 ASN   201     -16.047  -4.885   9.997  1.00 72.54           O  
ATOM   1151  N   LEU   202     -17.781  -6.075   8.437  1.00 95.86           N  
ATOM   1152  CA  LEU   202     -19.156  -5.752   8.713  1.00 95.86           C  
ATOM   1153  C   LEU   202     -19.162  -4.864   9.927  1.00 95.86           C  
ATOM   1154  O   LEU   202     -18.497  -5.153  10.919  1.00 95.86           O  
ATOM   1155  CB  LEU   202     -20.012  -7.000   9.027  1.00 95.86           C  
ATOM   1156  CG  LEU   202     -21.546  -6.797   9.110  1.00 95.86           C  
ATOM   1157  CD1 LEU   202     -22.243  -8.130   9.427  1.00 95.86           C  
ATOM   1158  CD2 LEU   202     -21.973  -5.694  10.092  1.00 95.86           C  
ATOM   1159  N   GLY   203     -19.931  -3.754   9.875  1.00 25.99           N  
ATOM   1160  CA  GLY   203     -19.992  -2.860  10.998  0.50 25.99           C  
ATOM   1161  C   GLY   203     -21.429  -2.494  11.231  1.00 25.99           C  
ATOM   1162  O   GLY   203     -22.320  -2.878  10.477  1.00 25.99           O  
ATOM   1163  N   GLY   204     -21.687  -1.720  12.304  1.00 34.40           N  
ATOM   1164  CA  GLY   204     -23.025  -1.292  12.602  1.00 34.40           C  
ATOM   1165  C   GLY   204     -23.613  -2.238  13.601  1.00 34.40           C  
ATOM   1166  O   GLY   204     -22.963  -3.162  14.083  1.00 34.40           O  
ATOM   1167  N   PRO   205     -24.857  -2.017  13.908  1.00 79.00           N  
ATOM   1168  CA  PRO   205     -25.518  -2.755  14.949  1.00 79.00           C  
ATOM   1169  C   PRO   205     -25.633  -4.225  14.709  1.00 79.00           C  
ATOM   1170  O   PRO   205     -25.705  -4.967  15.688  1.00 79.00           O  
ATOM   1171  CB  PRO   205     -26.859  -2.057  15.154  1.00 79.00           C  
ATOM   1172  CG  PRO   205     -26.573  -0.599  14.746  1.00 79.00           C  
ATOM   1173  CD  PRO   205     -25.449  -0.705  13.705  1.00 79.00           C  
ATOM   1174  N   ALA   206     -25.722  -4.663  13.441  1.00104.50           N  
ATOM   1175  CA  ALA   206     -25.848  -6.057  13.128  1.00104.50           C  
ATOM   1176  C   ALA   206     -24.593  -6.794  13.390  1.00104.50           C  
ATOM   1177  O   ALA   206     -24.706  -7.978  13.689  1.00104.50           O  
ATOM   1178  CB  ALA   206     -26.234  -6.380  11.683  1.00104.50           C  
ATOM   1179  N   ALA   207     -23.416  -6.141  13.161  1.00189.19           N  
ATOM   1180  CA  ALA   207     -22.064  -6.615  13.400  1.00189.19           C  
ATOM   1181  C   ALA   207     -22.045  -8.086  13.574  1.00189.19           C  
ATOM   1182  O   ALA   207     -22.551  -8.781  12.711  1.00189.19           O  
ATOM   1183  CB  ALA   207     -21.381  -5.972  14.621  1.00189.19           C  
ATOM   1184  N   GLY   208     -21.526  -8.531  14.730  1.00139.86           N  
ATOM   1185  CA  GLY   208     -21.261  -9.787  15.386  1.00139.86           C  
ATOM   1186  C   GLY   208     -22.501 -10.592  15.693  1.00139.86           C  
ATOM   1187  O   GLY   208     -22.399 -11.644  16.316  1.00139.86           O  
ATOM   1188  N   HIS   209     -23.710 -10.066  15.438  1.00 90.10           N  
ATOM   1189  CA  HIS   209     -24.945 -10.749  15.750  1.00 90.10           C  
ATOM   1190  C   HIS   209     -24.894 -12.196  15.322  1.00 90.10           C  
ATOM   1191  O   HIS   209     -24.174 -12.580  14.401  1.00 90.10           O  
ATOM   1192  CB  HIS   209     -26.156 -10.078  15.071  1.00 90.10           C  
ATOM   1193  CG  HIS   209     -27.497 -10.552  15.547  1.00 90.10           C  
ATOM   1194  CD2 HIS   209     -28.271 -10.088  16.566  1.00 90.10           C  
ATOM   1195  ND1 HIS   209     -28.205 -11.588  14.980  1.00 90.10           N  
ATOM   1196  CE1 HIS   209     -29.364 -11.697  15.679  1.00 90.10           C  
ATOM   1197  NE2 HIS   209     -29.449 -10.808  16.651  1.00 90.10           N  
ATOM   1198  N   PRO   210     -25.636 -13.018  16.034  1.00113.37           N  
ATOM   1199  CA  PRO   210     -25.684 -14.439  15.803  1.00113.37           C  
ATOM   1200  C   PRO   210     -26.173 -14.810  14.435  1.00113.37           C  
ATOM   1201  O   PRO   210     -25.713 -15.817  13.898  1.00113.37           O  
ATOM   1202  CB  PRO   210     -26.504 -15.027  16.957  1.00113.37           C  
ATOM   1203  CG  PRO   210     -27.121 -13.805  17.667  1.00113.37           C  
ATOM   1204  CD  PRO   210     -26.154 -12.658  17.339  1.00113.37           C  
ATOM   1205  N   LEU   211     -27.090 -14.021  13.846  1.00 81.10           N  
ATOM   1206  CA  LEU   211     -27.620 -14.272  12.534  1.00 81.10           C  
ATOM   1207  C   LEU   211     -26.514 -14.147  11.536  1.00 81.10           C  
ATOM   1208  O   LEU   211     -26.572 -14.705  10.447  1.00 81.10           O  
ATOM   1209  CB  LEU   211     -28.711 -13.266  12.125  1.00 81.10           C  
ATOM   1210  CG  LEU   211     -29.996 -13.371  12.969  1.00 81.10           C  
ATOM   1211  CD1 LEU   211     -31.051 -12.346  12.514  1.00 81.10           C  
ATOM   1212  CD2 LEU   211     -30.533 -14.813  12.982  1.00 81.10           C  
ATOM   1213  N   MET   212     -25.538 -13.295  11.855  1.00139.37           N  
ATOM   1214  CA  MET   212     -24.360 -12.950  11.099  1.00139.37           C  
ATOM   1215  C   MET   212     -23.265 -13.987  11.128  1.00139.37           C  
ATOM   1216  O   MET   212     -22.292 -13.840  10.386  1.00139.37           O  
ATOM   1217  CB  MET   212     -23.761 -11.591  11.484  1.00139.37           C  
ATOM   1218  CG  MET   212     -24.657 -10.440  11.027  1.00139.37           C  
ATOM   1219  SD  MET   212     -24.985 -10.455   9.236  1.00139.37           S  
ATOM   1220  CE  MET   212     -25.586  -8.747   9.138  1.00139.37           C  
ATOM   1221  N   ARG   213     -23.300 -14.964  12.064  1.00103.22           N  
ATOM   1222  CA  ARG   213     -22.203 -15.896  12.165  1.00103.22           C  
ATOM   1223  C   ARG   213     -22.388 -17.029  11.205  1.00103.22           C  
ATOM   1224  O   ARG   213     -23.508 -17.444  10.921  1.00103.22           O  
ATOM   1225  CB  ARG   213     -22.051 -16.575  13.541  1.00103.22           C  
ATOM   1226  CG  ARG   213     -21.631 -15.673  14.701  1.00103.22           C  
ATOM   1227  CD  ARG   213     -22.768 -14.840  15.286  1.00103.22           C  
ATOM   1228  NE  ARG   213     -22.289 -14.286  16.584  1.00103.22           N  
ATOM   1229  CZ  ARG   213     -22.487 -14.982  17.741  1.00103.22           C  
ATOM   1230  NH1 ARG   213     -23.123 -16.190  17.712  1.00103.22           N1+
ATOM   1231  NH2 ARG   213     -22.051 -14.471  18.929  1.00103.22           N  
ATOM   1232  N   THR   214     -21.257 -17.561  10.695  1.00118.41           N  
ATOM   1233  CA  THR   214     -21.214 -18.665   9.786  1.00118.41           C  
ATOM   1234  C   THR   214     -20.086 -19.549  10.229  1.00118.41           C  
ATOM   1235  O   THR   214     -19.290 -19.171  11.086  1.00118.41           O  
ATOM   1236  CB  THR   214     -20.962 -18.209   8.379  1.00118.41           C  
ATOM   1237  CG2 THR   214     -19.659 -17.398   8.341  1.00118.41           C  
ATOM   1238  OG1 THR   214     -20.909 -19.309   7.488  1.00118.41           O  
ATOM   1239  N   ALA   215     -19.999 -20.769   9.665  1.00 23.62           N  
ATOM   1240  CA  ALA   215     -18.963 -21.679  10.060  0.50 23.62           C  
ATOM   1241  C   ALA   215     -17.653 -21.046   9.725  1.00 23.62           C  
ATOM   1242  O   ALA   215     -16.699 -21.121  10.498  1.00 23.62           O  
ATOM   1243  CB  ALA   215     -19.031 -23.022   9.315  0.50 23.62           C  
ATOM   1244  N   ALA   216     -17.579 -20.415   8.541  1.00 33.91           N  
ATOM   1245  CA  ALA   216     -16.376 -19.778   8.095  1.00 33.91           C  
ATOM   1246  C   ALA   216     -16.051 -18.618   8.985  1.00 33.91           C  
ATOM   1247  O   ALA   216     -14.888 -18.399   9.321  1.00 33.91           O  
ATOM   1248  CB  ALA   216     -16.493 -19.231   6.662  1.00 33.91           C  
ATOM   1249  N   ASP   217     -17.070 -17.830   9.386  1.00 62.15           N  
ATOM   1250  CA  ASP   217     -16.804 -16.648  10.165  1.00 62.15           C  
ATOM   1251  C   ASP   217     -17.563 -16.716  11.459  1.00 62.15           C  
ATOM   1252  O   ASP   217     -18.703 -16.261  11.548  1.00 62.15           O  
ATOM   1253  CB  ASP   217     -17.272 -15.371   9.446  1.00 62.15           C  
ATOM   1254  CG  ASP   217     -16.800 -14.161  10.234  1.00 62.15           C  
ATOM   1255  OD1 ASP   217     -15.880 -14.324  11.080  1.00 62.15           O  
ATOM   1256  OD2 ASP   217     -17.359 -13.054  10.005  1.00 62.15           O1-
ATOM   1257  N   PRO   218     -16.950 -17.260  12.473  1.00154.20           N  
ATOM   1258  CA  PRO   218     -17.616 -17.362  13.745  1.00154.20           C  
ATOM   1259  C   PRO   218     -17.878 -16.043  14.419  1.00154.20           C  
ATOM   1260  O   PRO   218     -18.790 -15.979  15.243  1.00154.20           O  
ATOM   1261  CB  PRO   218     -16.773 -18.328  14.575  1.00154.20           C  
ATOM   1262  CG  PRO   218     -16.124 -19.239  13.515  1.00154.20           C  
ATOM   1263  CD  PRO   218     -16.010 -18.351  12.265  1.00154.20           C  
ATOM   1264  N   GLN   219     -17.064 -15.006  14.133  1.00 98.07           N  
ATOM   1265  CA  GLN   219     -17.184 -13.702  14.737  1.00 98.07           C  
ATOM   1266  C   GLN   219     -18.376 -12.935  14.232  1.00 98.07           C  
ATOM   1267  O   GLN   219     -19.016 -12.210  14.993  1.00 98.07           O  
ATOM   1268  CB  GLN   219     -15.943 -12.819  14.505  1.00 98.07           C  
ATOM   1269  CG  GLN   219     -14.675 -13.351  15.176  1.00 98.07           C  
ATOM   1270  CD  GLN   219     -14.184 -14.547  14.374  1.00 98.07           C  
ATOM   1271  NE2 GLN   219     -13.951 -15.692  15.069  1.00 98.07           N  
ATOM   1272  OE1 GLN   219     -14.017 -14.467  13.159  1.00 98.07           O  
ATOM   1273  N   GLY   220     -18.689 -13.038  12.925  1.00 59.15           N  
ATOM   1274  CA  GLY   220     -19.811 -12.302  12.393  1.00 59.15           C  
ATOM   1275  C   GLY   220     -19.375 -10.927  11.955  1.00 59.15           C  
ATOM   1276  O   GLY   220     -20.220 -10.066  11.705  1.00 59.15           O  
ATOM   1277  N   ARG   221     -18.056 -10.640  12.034  1.00155.29           N  
ATOM   1278  CA  ARG   221     -17.442  -9.420  11.569  1.00155.29           C  
ATOM   1279  C   ARG   221     -16.950  -9.435  10.140  1.00155.29           C  
ATOM   1280  O   ARG   221     -16.886  -8.383   9.508  1.00155.29           O  
ATOM   1281  CB  ARG   221     -16.276  -8.980  12.464  1.00155.29           C  
ATOM   1282  CG  ARG   221     -16.742  -8.579  13.865  1.00155.29           C  
ATOM   1283  CD  ARG   221     -15.641  -7.945  14.713  1.00155.29           C  
ATOM   1284  NE  ARG   221     -16.231  -7.602  16.037  1.00155.29           N  
ATOM   1285  CZ  ARG   221     -16.242  -8.526  17.043  1.00155.29           C  
ATOM   1286  NH1 ARG   221     -15.699  -9.761  16.840  1.00155.29           N1+
ATOM   1287  NH2 ARG   221     -16.792  -8.211  18.252  1.00155.29           N  
ATOM   1288  N   THR   222     -16.524 -10.599   9.594  1.00123.74           N  
ATOM   1289  CA  THR   222     -15.877 -10.562   8.307  1.00123.74           C  
ATOM   1290  C   THR   222     -16.655 -11.336   7.295  1.00123.74           C  
ATOM   1291  O   THR   222     -17.110 -12.449   7.551  1.00123.74           O  
ATOM   1292  CB  THR   222     -14.491 -11.138   8.332  1.00123.74           C  
ATOM   1293  CG2 THR   222     -14.586 -12.646   8.616  1.00123.74           C  
ATOM   1294  OG1 THR   222     -13.841 -10.913   7.090  1.00123.74           O  
ATOM   1295  N   VAL   223     -16.802 -10.756   6.086  1.00106.33           N  
ATOM   1296  CA  VAL   223     -17.571 -11.390   5.055  1.00106.33           C  
ATOM   1297  C   VAL   223     -16.809 -11.387   3.771  1.00106.33           C  
ATOM   1298  O   VAL   223     -15.987 -10.509   3.508  1.00106.33           O  
ATOM   1299  CB  VAL   223     -18.880 -10.694   4.803  1.00106.33           C  
ATOM   1300  CG1 VAL   223     -18.591  -9.227   4.444  1.00106.33           C  
ATOM   1301  CG2 VAL   223     -19.642 -11.455   3.705  1.00106.33           C  
ATOM   1302  N   LEU   224     -17.082 -12.400   2.925  1.00 65.84           N  
ATOM   1303  CA  LEU   224     -16.397 -12.506   1.673  1.00 65.84           C  
ATOM   1304  C   LEU   224     -17.271 -11.943   0.600  1.00 65.84           C  
ATOM   1305  O   LEU   224     -18.361 -12.446   0.333  1.00 65.84           O  
ATOM   1306  CB  LEU   224     -16.125 -13.959   1.249  1.00 65.84           C  
ATOM   1307  CG  LEU   224     -15.174 -14.734   2.178  1.00 65.84           C  
ATOM   1308  CD1 LEU   224     -14.959 -16.167   1.670  1.00 65.84           C  
ATOM   1309  CD2 LEU   224     -13.854 -13.976   2.384  1.00 65.84           C  
ATOM   1310  N   GLY   225     -16.812 -10.834  -0.002  1.00 54.44           N  
ATOM   1311  CA  GLY   225     -17.365 -10.334  -1.221  1.00 54.44           C  
ATOM   1312  C   GLY   225     -18.499  -9.384  -1.053  1.00 54.44           C  
ATOM   1313  O   GLY   225     -19.179  -9.311  -0.030  1.00 54.44           O  
ATOM   1314  N   THR   226     -18.662  -8.592  -2.126  1.00135.85           N  
ATOM   1315  CA  THR   226     -19.778  -7.755  -2.407  1.00135.85           C  
ATOM   1316  C   THR   226     -20.089  -8.117  -3.831  1.00135.85           C  
ATOM   1317  O   THR   226     -19.186  -8.204  -4.665  1.00135.85           O  
ATOM   1318  CB  THR   226     -19.478  -6.283  -2.311  1.00135.85           C  
ATOM   1319  CG2 THR   226     -18.459  -5.887  -3.393  1.00135.85           C  
ATOM   1320  OG1 THR   226     -20.673  -5.531  -2.453  1.00135.85           O  
ATOM   1321  N   PHE   227     -21.369  -8.403  -4.140  1.00 77.96           N  
ATOM   1322  CA  PHE   227     -21.722  -8.773  -5.480  1.00 77.96           C  
ATOM   1323  C   PHE   227     -23.115  -8.293  -5.747  1.00 77.96           C  
ATOM   1324  O   PHE   227     -23.789  -7.791  -4.850  1.00 77.96           O  
ATOM   1325  CB  PHE   227     -21.593 -10.283  -5.778  1.00 77.96           C  
ATOM   1326  CG  PHE   227     -22.311 -11.090  -4.750  1.00 77.96           C  
ATOM   1327  CD1 PHE   227     -23.667 -11.314  -4.827  1.00 77.96           C  
ATOM   1328  CD2 PHE   227     -21.606 -11.645  -3.706  1.00 77.96           C  
ATOM   1329  CE1 PHE   227     -24.304 -12.069  -3.868  1.00 77.96           C  
ATOM   1330  CE2 PHE   227     -22.236 -12.400  -2.744  1.00 77.96           C  
ATOM   1331  CZ  PHE   227     -23.590 -12.612  -2.826  1.00 77.96           C  
ATOM   1332  N   ASN   228     -23.569  -8.412  -7.011  1.00 93.48           N  
ATOM   1333  CA  ASN   228     -24.860  -7.935  -7.428  1.00 93.48           C  
ATOM   1334  C   ASN   228     -24.949  -6.471  -7.095  1.00 93.48           C  
ATOM   1335  O   ASN   228     -25.985  -5.979  -6.648  1.00 93.48           O  
ATOM   1336  CB  ASN   228     -26.032  -8.678  -6.762  1.00 93.48           C  
ATOM   1337  CG  ASN   228     -27.279  -8.479  -7.616  1.00 93.48           C  
ATOM   1338  ND2 ASN   228     -27.789  -9.597  -8.201  1.00 93.48           N  
ATOM   1339  OD1 ASN   228     -27.781  -7.367  -7.774  1.00 93.48           O  
ATOM   1340  N   ASN   229     -23.855  -5.724  -7.351  1.00 77.64           N  
ATOM   1341  CA  ASN   229     -23.772  -4.327  -7.017  1.00 77.64           C  
ATOM   1342  C   ASN   229     -24.468  -3.513  -8.070  1.00 77.64           C  
ATOM   1343  O   ASN   229     -23.987  -3.392  -9.197  1.00 77.64           O  
ATOM   1344  CB  ASN   229     -22.323  -3.826  -6.918  1.00 77.64           C  
ATOM   1345  CG  ASN   229     -21.645  -4.621  -5.810  1.00 77.64           C  
ATOM   1346  ND2 ASN   229     -20.423  -4.183  -5.409  1.00 77.64           N  
ATOM   1347  OD1 ASN   229     -22.186  -5.607  -5.313  1.00 77.64           O  
ATOM   1348  N   CYS   230     -25.689  -3.033  -7.737  1.00 96.65           N  
ATOM   1349  CA  CYS   230     -26.509  -2.237  -8.612  1.00 96.65           C  
ATOM   1350  C   CYS   230     -26.065  -0.807  -8.800  1.00 96.65           C  
ATOM   1351  O   CYS   230     -25.397  -0.475  -9.775  1.00 96.65           O  
ATOM   1352  CB  CYS   230     -27.974  -2.208  -8.135  1.00 96.65           C  
ATOM   1353  SG  CYS   230     -29.074  -1.273  -9.239  1.00 96.65           S  
ATOM   1354  N   ALA   231     -26.314   0.061  -7.788  1.00 87.98           N  
ATOM   1355  CA  ALA   231     -26.094   1.475  -7.971  1.00 87.98           C  
ATOM   1356  C   ALA   231     -25.325   2.023  -6.811  1.00 87.98           C  
ATOM   1357  O   ALA   231     -24.809   1.274  -5.984  1.00 87.98           O  
ATOM   1358  CB  ALA   231     -27.380   2.305  -8.124  1.00 87.98           C  
ATOM   1359  N   ALA   232     -25.236   3.370  -6.721  1.00 78.32           N  
ATOM   1360  CA  ALA   232     -24.257   3.910  -5.823  1.00 78.32           C  
ATOM   1361  C   ALA   232     -24.675   5.163  -5.128  1.00 78.32           C  
ATOM   1362  O   ALA   232     -25.792   5.661  -5.261  1.00 78.32           O  
ATOM   1363  CB  ALA   232     -22.949   4.275  -6.529  1.00 78.32           C  
ATOM   1364  N   GLY   233     -23.730   5.655  -4.295  1.00 31.03           N  
ATOM   1365  CA  GLY   233     -23.844   6.893  -3.585  1.00 31.03           C  
ATOM   1366  C   GLY   233     -22.462   7.464  -3.451  1.00 31.03           C  
ATOM   1367  O   GLY   233     -21.467   6.739  -3.479  1.00 31.03           O  
ATOM   1368  N   ILE   234     -22.379   8.805  -3.323  1.00132.54           N  
ATOM   1369  CA  ILE   234     -21.141   9.510  -3.137  1.00132.54           C  
ATOM   1370  C   ILE   234     -21.266  10.319  -1.881  1.00132.54           C  
ATOM   1371  O   ILE   234     -22.199  11.105  -1.733  1.00132.54           O  
ATOM   1372  CB  ILE   234     -20.840  10.470  -4.250  1.00132.54           C  
ATOM   1373  CG1 ILE   234     -19.533  11.211  -3.946  1.00132.54           C  
ATOM   1374  CG2 ILE   234     -22.053  11.391  -4.454  1.00132.54           C  
ATOM   1375  CD1 ILE   234     -18.323  10.293  -3.901  1.00132.54           C  
ATOM   1376  N   THR   235     -20.321  10.152  -0.933  1.00 52.71           N  
ATOM   1377  CA  THR   235     -20.424  10.864   0.312  1.00 52.71           C  
ATOM   1378  C   THR   235     -19.553  12.089   0.270  1.00 52.71           C  
ATOM   1379  O   THR   235     -18.588  12.170  -0.488  1.00 52.71           O  
ATOM   1380  CB  THR   235     -19.983  10.049   1.489  1.00 52.71           C  
ATOM   1381  CG2 THR   235     -20.791   8.739   1.504  1.00 52.71           C  
ATOM   1382  OG1 THR   235     -18.596   9.765   1.392  1.00 52.71           O  
ATOM   1383  N   PRO   236     -19.907  13.057   1.080  1.00173.49           N  
ATOM   1384  CA  PRO   236     -19.150  14.282   1.187  1.00173.49           C  
ATOM   1385  C   PRO   236     -17.820  14.051   1.842  1.00173.49           C  
ATOM   1386  O   PRO   236     -16.945  14.911   1.750  1.00173.49           O  
ATOM   1387  CB  PRO   236     -20.034  15.247   1.974  1.00173.49           C  
ATOM   1388  CG  PRO   236     -21.463  14.752   1.693  1.00173.49           C  
ATOM   1389  CD  PRO   236     -21.304  13.245   1.437  1.00173.49           C  
ATOM   1390  N   TRP   237     -17.686  12.944   2.588  1.00150.74           N  
ATOM   1391  CA  TRP   237     -16.475  12.553   3.253  1.00150.74           C  
ATOM   1392  C   TRP   237     -15.490  11.932   2.307  1.00150.74           C  
ATOM   1393  O   TRP   237     -14.402  11.541   2.724  1.00150.74           O  
ATOM   1394  CB  TRP   237     -16.663  11.754   4.563  1.00150.74           C  
ATOM   1395  CG  TRP   237     -17.597  10.572   4.559  1.00150.74           C  
ATOM   1396  CD1 TRP   237     -17.317   9.243   4.451  1.00150.74           C  
ATOM   1397  CD2 TRP   237     -19.019  10.678   4.723  1.00150.74           C  
ATOM   1398  CE2 TRP   237     -19.533   9.383   4.710  1.00150.74           C  
ATOM   1399  CE3 TRP   237     -19.829  11.767   4.877  1.00150.74           C  
ATOM   1400  NE1 TRP   237     -18.477   8.511   4.544  1.00150.74           N  
ATOM   1401  CZ2 TRP   237     -20.873   9.153   4.851  1.00150.74           C  
ATOM   1402  CZ3 TRP   237     -21.179  11.533   5.015  1.00150.74           C  
ATOM   1403  CH2 TRP   237     -21.690  10.252   5.002  1.00150.74           C  
ATOM   1404  N   GLY   238     -15.876  11.710   1.034  1.00 47.94           N  
ATOM   1405  CA  GLY   238     -14.887  11.238   0.101  1.00 47.94           C  
ATOM   1406  C   GLY   238     -14.936   9.751  -0.040  1.00 47.94           C  
ATOM   1407  O   GLY   238     -13.939   9.130  -0.406  1.00 47.94           O  
ATOM   1408  N   THR   239     -16.097   9.132   0.245  1.00 54.02           N  
ATOM   1409  CA  THR   239     -16.178   7.707   0.097  1.00 54.02           C  
ATOM   1410  C   THR   239     -17.284   7.373  -0.858  1.00 54.02           C  
ATOM   1411  O   THR   239     -18.093   8.221  -1.234  1.00 54.02           O  
ATOM   1412  CB  THR   239     -16.443   6.978   1.380  1.00 54.02           C  
ATOM   1413  CG2 THR   239     -15.321   7.320   2.376  1.00 54.02           C  
ATOM   1414  OG1 THR   239     -17.704   7.355   1.913  1.00 54.02           O  
ATOM   1415  N   TYR   240     -17.324   6.093  -1.280  1.00 83.88           N  
ATOM   1416  CA  TYR   240     -18.257   5.611  -2.257  1.00 83.88           C  
ATOM   1417  C   TYR   240     -19.108   4.551  -1.634  1.00 83.88           C  
ATOM   1418  O   TYR   240     -18.628   3.714  -0.871  1.00 83.88           O  
ATOM   1419  CB  TYR   240     -17.506   5.007  -3.447  1.00 83.88           C  
ATOM   1420  CG  TYR   240     -18.414   4.446  -4.483  1.00 83.88           C  
ATOM   1421  CD1 TYR   240     -19.247   5.251  -5.230  1.00 83.88           C  
ATOM   1422  CD2 TYR   240     -18.395   3.093  -4.719  1.00 83.88           C  
ATOM   1423  CE1 TYR   240     -20.042   4.696  -6.209  1.00 83.88           C  
ATOM   1424  CE2 TYR   240     -19.185   2.536  -5.694  1.00 83.88           C  
ATOM   1425  CZ  TYR   240     -20.008   3.340  -6.444  1.00 83.88           C  
ATOM   1426  OH  TYR   240     -20.812   2.765  -7.450  1.00 83.88           O  
ATOM   1427  N   LEU   241     -20.424   4.593  -1.929  1.00 51.89           N  
ATOM   1428  CA  LEU   241     -21.320   3.597  -1.418  1.00 51.89           C  
ATOM   1429  C   LEU   241     -21.767   2.752  -2.573  1.00 51.89           C  
ATOM   1430  O   LEU   241     -22.140   3.265  -3.628  1.00 51.89           O  
ATOM   1431  CB  LEU   241     -22.583   4.180  -0.759  1.00 51.89           C  
ATOM   1432  CG  LEU   241     -22.291   5.023   0.496  1.00 51.89           C  
ATOM   1433  CD1 LEU   241     -23.593   5.509   1.156  1.00 51.89           C  
ATOM   1434  CD2 LEU   241     -21.372   4.274   1.474  1.00 51.89           C  
ATOM   1435  N   SER   242     -21.712   1.416  -2.398  1.00 46.95           N  
ATOM   1436  CA  SER   242     -22.152   0.501  -3.411  1.00 46.95           C  
ATOM   1437  C   SER   242     -23.279  -0.281  -2.803  1.00 46.95           C  
ATOM   1438  O   SER   242     -23.237  -0.607  -1.616  1.00 46.95           O  
ATOM   1439  CB  SER   242     -21.063  -0.490  -3.858  1.00 46.95           C  
ATOM   1440  OG  SER   242     -21.572  -1.356  -4.862  1.00 46.95           O  
ATOM   1441  N   GLY   243     -24.313  -0.618  -3.607  1.00 40.83           N  
ATOM   1442  CA  GLY   243     -25.482  -1.238  -3.043  1.00 40.83           C  
ATOM   1443  C   GLY   243     -25.689  -2.611  -3.609  1.00 40.83           C  
ATOM   1444  O   GLY   243     -25.660  -2.816  -4.820  1.00 40.83           O  
ATOM   1445  N   GLU   244     -25.962  -3.587  -2.716  1.00 81.92           N  
ATOM   1446  CA  GLU   244     -26.167  -4.958  -3.115  1.00 81.92           C  
ATOM   1447  C   GLU   244     -27.648  -5.180  -3.305  1.00 81.92           C  
ATOM   1448  O   GLU   244     -28.420  -5.097  -2.350  1.00 81.92           O  
ATOM   1449  CB  GLU   244     -25.632  -5.945  -2.060  1.00 81.92           C  
ATOM   1450  CG  GLU   244     -24.104  -5.873  -1.926  1.00 81.92           C  
ATOM   1451  CD  GLU   244     -23.670  -6.529  -0.621  1.00 81.92           C  
ATOM   1452  OE1 GLU   244     -24.556  -6.839   0.219  1.00 81.92           O  
ATOM   1453  OE2 GLU   244     -22.436  -6.720  -0.444  1.00 81.92           O1-
ATOM   1454  N   GLU   245     -28.087  -5.303  -4.585  1.00124.23           N  
ATOM   1455  CA  GLU   245     -29.482  -5.510  -4.904  1.00124.23           C  
ATOM   1456  C   GLU   245     -29.993  -6.933  -4.902  1.00124.23           C  
ATOM   1457  O   GLU   245     -30.569  -7.410  -3.926  1.00124.23           O  
ATOM   1458  CB  GLU   245     -29.825  -4.916  -6.284  1.00124.23           C  
ATOM   1459  CG  GLU   245     -31.318  -4.905  -6.620  1.00124.23           C  
ATOM   1460  CD  GLU   245     -31.476  -4.293  -8.007  1.00124.23           C  
ATOM   1461  OE1 GLU   245     -30.503  -4.366  -8.805  1.00124.23           O  
ATOM   1462  OE2 GLU   245     -32.573  -3.740  -8.286  1.00124.23           O1-
ATOM   1463  N   ASN   246     -29.669  -7.701  -5.971  1.00140.85           N  
ATOM   1464  CA  ASN   246     -30.297  -8.990  -6.155  1.00140.85           C  
ATOM   1465  C   ASN   246     -29.374 -10.049  -5.676  1.00140.85           C  
ATOM   1466  O   ASN   246     -29.105 -11.026  -6.377  1.00140.85           O  
ATOM   1467  CB  ASN   246     -30.588  -9.332  -7.628  1.00140.85           C  
ATOM   1468  CG  ASN   246     -31.737  -8.465  -8.110  1.00140.85           C  
ATOM   1469  ND2 ASN   246     -31.536  -7.777  -9.267  1.00140.85           N  
ATOM   1470  OD1 ASN   246     -32.789  -8.399  -7.475  1.00140.85           O  
ATOM   1471  N   PHE   247     -28.940  -9.908  -4.418  1.00 87.50           N  
ATOM   1472  CA  PHE   247     -27.991 -10.809  -3.846  1.00 87.50           C  
ATOM   1473  C   PHE   247     -28.601 -12.168  -3.713  1.00 87.50           C  
ATOM   1474  O   PHE   247     -27.919 -13.181  -3.856  1.00 87.50           O  
ATOM   1475  CB  PHE   247     -27.466 -10.351  -2.470  1.00 87.50           C  
ATOM   1476  CG  PHE   247     -28.575 -10.302  -1.473  1.00 87.50           C  
ATOM   1477  CD1 PHE   247     -29.416  -9.214  -1.406  1.00 87.50           C  
ATOM   1478  CD2 PHE   247     -28.762 -11.339  -0.589  1.00 87.50           C  
ATOM   1479  CE1 PHE   247     -30.432  -9.169  -0.478  1.00 87.50           C  
ATOM   1480  CE2 PHE   247     -29.775 -11.300   0.340  1.00 87.50           C  
ATOM   1481  CZ  PHE   247     -30.614 -10.214   0.395  1.00 87.50           C  
ATOM   1482  N   ARG   248     -29.915 -12.221  -3.449  1.00227.48           N  
ATOM   1483  CA  ARG   248     -30.592 -13.460  -3.207  1.00227.48           C  
ATOM   1484  C   ARG   248     -30.525 -14.371  -4.396  1.00227.48           C  
ATOM   1485  O   ARG   248     -30.541 -15.588  -4.234  1.00227.48           O  
ATOM   1486  CB  ARG   248     -32.068 -13.286  -2.834  1.00227.48           C  
ATOM   1487  CG  ARG   248     -32.717 -14.644  -2.600  1.00227.48           C  
ATOM   1488  CD  ARG   248     -31.865 -15.520  -1.683  1.00227.48           C  
ATOM   1489  NE  ARG   248     -31.278 -14.638  -0.638  1.00227.48           N  
ATOM   1490  CZ  ARG   248     -32.001 -14.312   0.471  1.00227.48           C  
ATOM   1491  NH1 ARG   248     -33.286 -14.747   0.614  1.00227.48           N1+
ATOM   1492  NH2 ARG   248     -31.434 -13.541   1.440  1.00227.48           N  
ATOM   1493  N   ASN   249     -30.457 -13.828  -5.623  1.00132.30           N  
ATOM   1494  CA  ASN   249     -30.483 -14.680  -6.783  1.00132.30           C  
ATOM   1495  C   ASN   249     -29.316 -15.637  -6.790  1.00132.30           C  
ATOM   1496  O   ASN   249     -29.398 -16.709  -7.388  1.00132.30           O  
ATOM   1497  CB  ASN   249     -30.588 -13.914  -8.120  1.00132.30           C  
ATOM   1498  CG  ASN   249     -29.412 -12.973  -8.321  1.00132.30           C  
ATOM   1499  ND2 ASN   249     -29.569 -12.007  -9.265  1.00132.30           N  
ATOM   1500  OD1 ASN   249     -28.381 -13.088  -7.665  1.00132.30           O  
ATOM   1501  N   TYR   250     -28.192 -15.264  -6.150  1.00145.42           N  
ATOM   1502  CA  TYR   250     -26.962 -16.017  -6.086  1.00145.42           C  
ATOM   1503  C   TYR   250     -27.076 -17.266  -5.263  1.00145.42           C  
ATOM   1504  O   TYR   250     -26.311 -18.209  -5.462  1.00145.42           O  
ATOM   1505  CB  TYR   250     -25.799 -15.208  -5.488  1.00145.42           C  
ATOM   1506  CG  TYR   250     -25.567 -14.026  -6.366  1.00145.42           C  
ATOM   1507  CD1 TYR   250     -24.770 -14.133  -7.483  1.00145.42           C  
ATOM   1508  CD2 TYR   250     -26.157 -12.816  -6.080  1.00145.42           C  
ATOM   1509  CE1 TYR   250     -24.552 -13.050  -8.299  1.00145.42           C  
ATOM   1510  CE2 TYR   250     -25.943 -11.729  -6.894  1.00145.42           C  
ATOM   1511  CZ  TYR   250     -25.138 -11.844  -8.002  1.00145.42           C  
ATOM   1512  OH  TYR   250     -24.919 -10.727  -8.836  1.00145.42           O  
ATOM   1513  N   PHE   251     -27.952 -17.273  -4.242  1.00 77.73           N  
ATOM   1514  CA  PHE   251     -28.038 -18.388  -3.341  1.00 77.73           C  
ATOM   1515  C   PHE   251     -28.955 -19.434  -3.867  1.00 77.73           C  
ATOM   1516  O   PHE   251     -29.876 -19.176  -4.641  1.00 77.73           O  
ATOM   1517  CB  PHE   251     -28.510 -17.986  -1.935  1.00 77.73           C  
ATOM   1518  CG  PHE   251     -27.431 -17.125  -1.374  1.00 77.73           C  
ATOM   1519  CD1 PHE   251     -27.353 -15.796  -1.719  1.00 77.73           C  
ATOM   1520  CD2 PHE   251     -26.498 -17.645  -0.506  1.00 77.73           C  
ATOM   1521  CE1 PHE   251     -26.359 -14.995  -1.208  1.00 77.73           C  
ATOM   1522  CE2 PHE   251     -25.502 -16.848   0.009  1.00 77.73           C  
ATOM   1523  CZ  PHE   251     -25.431 -15.521  -0.342  1.00 77.73           C  
ATOM   1524  N   ALA   252     -28.690 -20.675  -3.429  1.00 73.19           N  
ATOM   1525  CA  ALA   252     -29.405 -21.823  -3.871  1.00 73.19           C  
ATOM   1526  C   ALA   252     -29.381 -22.758  -2.726  1.00 73.19           C  
ATOM   1527  O   ALA   252     -28.867 -22.451  -1.650  1.00 73.19           O  
ATOM   1528  CB  ALA   252     -28.663 -22.525  -5.023  1.00 73.19           C  
ATOM   1529  N   ALA   253     -29.995 -23.930  -2.898  1.00 76.18           N  
ATOM   1530  CA  ALA   253     -29.892 -24.794  -1.786  1.00 76.18           C  
ATOM   1531  C   ALA   253     -30.301 -26.124  -2.210  1.00 76.18           C  
ATOM   1532  O   ALA   253     -30.775 -26.346  -3.324  1.00 76.18           O  
ATOM   1533  CB  ALA   253     -30.809 -24.403  -0.616  1.00 76.18           C  
ATOM   1534  N   GLY   254     -29.988 -27.062  -1.325  1.00 90.33           N  
ATOM   1535  CA  GLY   254     -30.501 -28.364  -1.482  1.00 90.33           C  
ATOM   1536  C   GLY   254     -32.000 -28.323  -1.195  1.00 90.33           C  
ATOM   1537  O   GLY   254     -32.743 -29.042  -1.860  1.00 90.33           O  
ATOM   1538  N   SER   255     -32.493 -27.480  -0.228  1.00122.72           N  
ATOM   1539  CA  SER   255     -33.874 -27.599   0.249  1.00122.72           C  
ATOM   1540  C   SER   255     -34.636 -26.267   0.439  1.00122.72           C  
ATOM   1541  O   SER   255     -34.344 -25.273  -0.223  1.00122.72           O  
ATOM   1542  CB  SER   255     -33.934 -28.382   1.579  1.00122.72           C  
ATOM   1543  OG  SER   255     -35.255 -28.822   1.863  1.00122.72           O  
ATOM   1544  N   SER   256     -35.683 -26.262   1.338  1.00114.99           N  
ATOM   1545  CA  SER   256     -36.721 -25.262   1.644  1.00114.99           C  
ATOM   1546  C   SER   256     -36.272 -24.114   2.545  1.00114.99           C  
ATOM   1547  O   SER   256     -35.176 -24.140   3.100  1.00114.99           O  
ATOM   1548  CB  SER   256     -37.958 -25.923   2.289  1.00114.99           C  
ATOM   1549  OG  SER   256     -38.977 -24.973   2.564  1.00114.99           O  
ATOM   1550  N   LEU   257     -37.144 -23.062   2.717  1.00 80.55           N  
ATOM   1551  CA  LEU   257     -36.826 -21.829   3.424  1.00 80.55           C  
ATOM   1552  C   LEU   257     -37.871 -21.389   4.431  1.00 80.55           C  
ATOM   1553  O   LEU   257     -39.018 -21.830   4.407  1.00 80.55           O  
ATOM   1554  CB  LEU   257     -36.669 -20.639   2.465  1.00 80.55           C  
ATOM   1555  CG  LEU   257     -35.550 -20.823   1.429  1.00 80.55           C  
ATOM   1556  CD1 LEU   257     -35.459 -19.600   0.508  1.00 80.55           C  
ATOM   1557  CD2 LEU   257     -34.210 -21.173   2.095  1.00 80.55           C  
ATOM   1558  N   ASP   258     -37.457 -20.476   5.355  1.00 64.91           N  
ATOM   1559  CA  ASP   258     -38.277 -19.889   6.398  1.00 64.91           C  
ATOM   1560  C   ASP   258     -38.910 -18.601   5.930  1.00 64.91           C  
ATOM   1561  O   ASP   258     -38.724 -18.182   4.789  1.00 64.91           O  
ATOM   1562  CB  ASP   258     -37.518 -19.653   7.724  1.00 64.91           C  
ATOM   1563  CG  ASP   258     -36.340 -18.699   7.536  1.00 64.91           C  
ATOM   1564  OD1 ASP   258     -36.378 -17.836   6.620  1.00 64.91           O  
ATOM   1565  OD2 ASP   258     -35.367 -18.835   8.325  1.00 64.91           O1-
ATOM   1566  N   ALA   259     -39.691 -17.945   6.824  1.00 41.04           N  
ATOM   1567  CA  ALA   259     -40.455 -16.756   6.522  1.00 41.04           C  
ATOM   1568  C   ALA   259     -39.587 -15.588   6.153  1.00 41.04           C  
ATOM   1569  O   ALA   259     -39.854 -14.897   5.170  1.00 41.04           O  
ATOM   1570  CB  ALA   259     -41.331 -16.308   7.704  1.00 41.04           C  
ATOM   1571  N   HIS   260     -38.521 -15.331   6.931  1.00 73.32           N  
ATOM   1572  CA  HIS   260     -37.649 -14.216   6.691  1.00 73.32           C  
ATOM   1573  C   HIS   260     -36.992 -14.443   5.369  1.00 73.32           C  
ATOM   1574  O   HIS   260     -36.862 -13.529   4.555  1.00 73.32           O  
ATOM   1575  CB  HIS   260     -36.559 -14.141   7.774  1.00 73.32           C  
ATOM   1576  CG  HIS   260     -35.610 -12.994   7.635  1.00 73.32           C  
ATOM   1577  CD2 HIS   260     -34.364 -12.954   7.089  1.00 73.32           C  
ATOM   1578  ND1 HIS   260     -35.859 -11.722   8.099  1.00 73.32           N  
ATOM   1579  CE1 HIS   260     -34.759 -10.982   7.815  1.00 73.32           C  
ATOM   1580  NE2 HIS   260     -33.824 -11.686   7.205  1.00 73.32           N  
ATOM   1581  N   GLN   261     -36.565 -15.693   5.124  1.00 41.84           N  
ATOM   1582  CA  GLN   261     -35.900 -16.035   3.904  1.00 41.84           C  
ATOM   1583  C   GLN   261     -36.852 -15.870   2.756  1.00 41.84           C  
ATOM   1584  O   GLN   261     -36.472 -15.387   1.691  1.00 41.84           O  
ATOM   1585  CB  GLN   261     -35.395 -17.489   3.893  1.00 41.84           C  
ATOM   1586  CG  GLN   261     -34.254 -17.739   4.883  1.00 41.84           C  
ATOM   1587  CD  GLN   261     -33.970 -19.233   4.909  1.00 41.84           C  
ATOM   1588  NE2 GLN   261     -32.759 -19.614   5.396  1.00 41.84           N  
ATOM   1589  OE1 GLN   261     -34.810 -20.041   4.517  1.00 41.84           O  
ATOM   1590  N   ARG   262     -38.125 -16.267   2.946  1.00105.54           N  
ATOM   1591  CA  ARG   262     -39.106 -16.209   1.897  1.00105.54           C  
ATOM   1592  C   ARG   262     -39.343 -14.791   1.481  1.00105.54           C  
ATOM   1593  O   ARG   262     -39.487 -14.502   0.294  1.00105.54           O  
ATOM   1594  CB  ARG   262     -40.462 -16.805   2.311  1.00105.54           C  
ATOM   1595  CG  ARG   262     -40.480 -18.335   2.311  1.00105.54           C  
ATOM   1596  CD  ARG   262     -41.204 -18.918   1.096  1.00105.54           C  
ATOM   1597  NE  ARG   262     -40.614 -18.289  -0.120  1.00105.54           N  
ATOM   1598  CZ  ARG   262     -41.422 -17.930  -1.159  1.00105.54           C  
ATOM   1599  NH1 ARG   262     -42.769 -18.142  -1.080  1.00105.54           N1+
ATOM   1600  NH2 ARG   262     -40.888 -17.347  -2.273  1.00105.54           N  
ATOM   1601  N   ARG   263     -39.380 -13.861   2.449  1.00 83.08           N  
ATOM   1602  CA  ARG   263     -39.663 -12.485   2.148  1.00 83.08           C  
ATOM   1603  C   ARG   263     -38.599 -11.953   1.237  1.00 83.08           C  
ATOM   1604  O   ARG   263     -38.872 -11.121   0.372  1.00 83.08           O  
ATOM   1605  CB  ARG   263     -39.698 -11.584   3.399  1.00 83.08           C  
ATOM   1606  CG  ARG   263     -39.863 -10.097   3.074  1.00 83.08           C  
ATOM   1607  CD  ARG   263     -41.179  -9.744   2.374  1.00 83.08           C  
ATOM   1608  NE  ARG   263     -41.175  -8.274   2.122  1.00 83.08           N  
ATOM   1609  CZ  ARG   263     -42.063  -7.456   2.761  1.00 83.08           C  
ATOM   1610  NH1 ARG   263     -42.992  -7.985   3.610  1.00 83.08           N1+
ATOM   1611  NH2 ARG   263     -42.026  -6.110   2.543  1.00 83.08           N  
ATOM   1612  N   TRP   264     -37.348 -12.395   1.452  1.00 84.82           N  
ATOM   1613  CA  TRP   264     -36.195 -12.008   0.684  1.00 84.82           C  
ATOM   1614  C   TRP   264     -36.252 -12.591  -0.702  1.00 84.82           C  
ATOM   1615  O   TRP   264     -35.614 -12.071  -1.618  1.00 84.82           O  
ATOM   1616  CB  TRP   264     -34.871 -12.462   1.319  1.00 84.82           C  
ATOM   1617  CG  TRP   264     -34.525 -11.693   2.565  1.00 84.82           C  
ATOM   1618  CD1 TRP   264     -34.669 -12.027   3.879  1.00 84.82           C  
ATOM   1619  CD2 TRP   264     -33.972 -10.371   2.535  1.00 84.82           C  
ATOM   1620  CE2 TRP   264     -33.812  -9.964   3.858  1.00 84.82           C  
ATOM   1621  CE3 TRP   264     -33.625  -9.567   1.490  1.00 84.82           C  
ATOM   1622  NE1 TRP   264     -34.246 -10.987   4.673  1.00 84.82           N  
ATOM   1623  CZ2 TRP   264     -33.300  -8.736   4.159  1.00 84.82           C  
ATOM   1624  CZ3 TRP   264     -33.110  -8.328   1.796  1.00 84.82           C  
ATOM   1625  CH2 TRP   264     -32.952  -7.924   3.103  1.00 84.82           C  
ATOM   1626  N   GLY   265     -36.942 -13.737  -0.882  1.00 38.46           N  
ATOM   1627  CA  GLY   265     -37.101 -14.265  -2.212  1.00 38.46           C  
ATOM   1628  C   GLY   265     -36.059 -15.290  -2.556  1.00 38.46           C  
ATOM   1629  O   GLY   265     -35.799 -15.530  -3.733  1.00 38.46           O  
ATOM   1630  N   LEU   266     -35.440 -15.925  -1.544  1.00100.04           N  
ATOM   1631  CA  LEU   266     -34.447 -16.942  -1.766  1.00100.04           C  
ATOM   1632  C   LEU   266     -35.137 -18.131  -2.357  1.00100.04           C  
ATOM   1633  O   LEU   266     -36.275 -18.442  -2.009  1.00100.04           O  
ATOM   1634  CB  LEU   266     -33.779 -17.366  -0.437  1.00100.04           C  
ATOM   1635  CG  LEU   266     -32.599 -18.363  -0.501  1.00100.04           C  
ATOM   1636  CD1 LEU   266     -31.989 -18.549   0.898  1.00100.04           C  
ATOM   1637  CD2 LEU   266     -32.991 -19.722  -1.099  1.00100.04           C  
ATOM   1638  N   THR   267     -34.469 -18.809  -3.310  1.00 97.46           N  
ATOM   1639  CA  THR   267     -35.024 -19.992  -3.897  1.00 97.46           C  
ATOM   1640  C   THR   267     -33.939 -21.015  -3.957  1.00 97.46           C  
ATOM   1641  O   THR   267     -32.777 -20.736  -3.664  1.00 97.46           O  
ATOM   1642  CB  THR   267     -35.518 -19.789  -5.298  1.00 97.46           C  
ATOM   1643  CG2 THR   267     -34.308 -19.516  -6.208  1.00 97.46           C  
ATOM   1644  OG1 THR   267     -36.224 -20.937  -5.744  1.00 97.46           O  
ATOM   1645  N   ALA   268     -34.315 -22.250  -4.334  1.00 86.71           N  
ATOM   1646  CA  ALA   268     -33.388 -23.330  -4.458  1.00 86.71           C  
ATOM   1647  C   ALA   268     -32.388 -22.967  -5.517  1.00 86.71           C  
ATOM   1648  O   ALA   268     -31.234 -23.351  -5.373  1.00 86.71           O  
ATOM   1649  CB  ALA   268     -34.062 -24.644  -4.884  1.00 86.71           C  
ATOM   1650  N   THR   269     -32.779 -22.308  -6.642  1.00292.84           N  
ATOM   1651  CA  THR   269     -31.742 -21.876  -7.560  1.00292.84           C  
ATOM   1652  C   THR   269     -32.220 -20.763  -8.471  1.00292.84           C  
ATOM   1653  O   THR   269     -33.245 -20.942  -9.111  1.00292.84           O  
ATOM   1654  CB  THR   269     -31.203 -22.988  -8.420  1.00292.84           C  
ATOM   1655  CG2 THR   269     -32.313 -23.509  -9.349  1.00292.84           C  
ATOM   1656  OG1 THR   269     -30.093 -22.529  -9.176  1.00292.84           O  
ATOM   1657  N   ALA   270     -31.509 -19.600  -8.606  1.00149.34           N  
ATOM   1658  CA  ALA   270     -32.021 -18.576  -9.504  1.00149.34           C  
ATOM   1659  C   ALA   270     -31.173 -18.478 -10.745  1.00149.34           C  
ATOM   1660  O   ALA   270     -30.735 -17.397 -11.138  1.00149.34           O  
ATOM   1661  CB  ALA   270     -32.034 -17.173  -8.870  1.00149.34           C  
ATOM   1662  N   PHE   271     -30.944 -19.620 -11.415  0.50312.91           N  
ATOM   1663  CA  PHE   271     -30.278 -19.675 -12.684  0.50312.91           C  
ATOM   1664  C   PHE   271     -28.865 -19.189 -12.561  0.50312.91           C  
ATOM   1665  O   PHE   271     -28.150 -19.109 -13.559  0.50312.91           O  
ATOM   1666  CB  PHE   271     -31.006 -18.867 -13.769  0.50312.91           C  
ATOM   1667  CG  PHE   271     -32.309 -19.557 -13.986  0.50312.91           C  
ATOM   1668  CD1 PHE   271     -33.380 -19.308 -13.158  1.00312.91           C  
ATOM   1669  CD2 PHE   271     -32.460 -20.459 -15.014  1.00312.91           C  
ATOM   1670  CE1 PHE   271     -34.582 -19.946 -13.353  1.00312.91           C  
ATOM   1671  CE2 PHE   271     -33.659 -21.099 -15.214  1.00312.91           C  
ATOM   1672  CZ  PHE   271     -34.724 -20.843 -14.384  1.00312.91           C  
ATOM   1673  N   PHE   272     -28.430 -18.813 -11.344  1.00 94.97           N  
ATOM   1674  CA  PHE   272     -27.052 -18.463 -11.135  1.00 94.97           C  
ATOM   1675  C   PHE   272     -26.236 -19.719 -11.042  1.00 94.97           C  
ATOM   1676  O   PHE   272     -25.176 -19.840 -11.653  1.00 94.97           O  
ATOM   1677  CB  PHE   272     -26.826 -17.600  -9.882  1.00 94.97           C  
ATOM   1678  CG  PHE   272     -27.252 -16.227 -10.276  1.00 94.97           C  
ATOM   1679  CD1 PHE   272     -28.583 -15.893 -10.346  1.00 94.97           C  
ATOM   1680  CD2 PHE   272     -26.311 -15.272 -10.581  1.00 94.97           C  
ATOM   1681  CE1 PHE   272     -28.969 -14.627 -10.718  1.00 94.97           C  
ATOM   1682  CE2 PHE   272     -26.689 -14.003 -10.951  1.00 94.97           C  
ATOM   1683  CZ  PHE   272     -28.022 -13.679 -11.020  1.00 94.97           C  
ATOM   1684  N   ARG   273     -26.750 -20.692 -10.260  1.00149.52           N  
ATOM   1685  CA  ARG   273     -26.200 -22.009 -10.065  1.00149.52           C  
ATOM   1686  C   ARG   273     -24.770 -22.011  -9.599  1.00149.52           C  
ATOM   1687  O   ARG   273     -23.937 -22.739 -10.140  1.00149.52           O  
ATOM   1688  CB  ARG   273     -26.306 -22.906 -11.310  1.00149.52           C  
ATOM   1689  CG  ARG   273     -26.064 -24.387 -11.003  1.00149.52           C  
ATOM   1690  CD  ARG   273     -26.228 -25.305 -12.215  1.00149.52           C  
ATOM   1691  NE  ARG   273     -24.868 -25.692 -12.682  1.00149.52           N  
ATOM   1692  CZ  ARG   273     -24.722 -26.385 -13.849  1.00149.52           C  
ATOM   1693  NH1 ARG   273     -25.816 -26.662 -14.620  1.00149.52           N1+
ATOM   1694  NH2 ARG   273     -23.488 -26.802 -14.251  1.00149.52           N  
ATOM   1695  N   TRP   274     -24.430 -21.141  -8.629  1.00 93.15           N  
ATOM   1696  CA  TRP   274     -23.144 -21.153  -7.983  1.00 93.15           C  
ATOM   1697  C   TRP   274     -23.072 -22.250  -6.945  1.00 93.15           C  
ATOM   1698  O   TRP   274     -22.030 -22.878  -6.761  1.00 93.15           O  
ATOM   1699  CB  TRP   274     -22.824 -19.809  -7.314  1.00 93.15           C  
ATOM   1700  CG  TRP   274     -22.543 -18.715  -8.319  1.00 93.15           C  
ATOM   1701  CD1 TRP   274     -22.404 -18.809  -9.673  1.00 93.15           C  
ATOM   1702  CD2 TRP   274     -22.356 -17.331  -7.987  1.00 93.15           C  
ATOM   1703  CE2 TRP   274     -22.101 -16.651  -9.179  1.00 93.15           C  
ATOM   1704  CE3 TRP   274     -22.394 -16.678  -6.789  1.00 93.15           C  
ATOM   1705  NE1 TRP   274     -22.135 -17.572 -10.205  1.00 93.15           N  
ATOM   1706  CZ2 TRP   274     -21.873 -15.305  -9.186  1.00 93.15           C  
ATOM   1707  CZ3 TRP   274     -22.161 -15.321  -6.800  1.00 93.15           C  
ATOM   1708  CH2 TRP   274     -21.904 -14.649  -7.976  1.00 93.15           C  
ATOM   1709  N   ALA   275     -24.205 -22.530  -6.265  1.00 70.84           N  
ATOM   1710  CA  ALA   275     -24.292 -23.374  -5.097  1.00 70.84           C  
ATOM   1711  C   ALA   275     -23.809 -24.774  -5.323  1.00 70.84           C  
ATOM   1712  O   ALA   275     -23.243 -25.376  -4.414  1.00 70.84           O  
ATOM   1713  CB  ALA   275     -25.728 -23.476  -4.554  1.00 70.84           C  
ATOM   1714  N   GLU   276     -24.038 -25.373  -6.498  1.00 72.37           N  
ATOM   1715  CA  GLU   276     -23.585 -26.729  -6.633  1.00 72.37           C  
ATOM   1716  C   GLU   276     -22.089 -26.774  -6.487  1.00 72.37           C  
ATOM   1717  O   GLU   276     -21.527 -27.751  -5.993  1.00 72.37           O  
ATOM   1718  CB  GLU   276     -23.933 -27.344  -7.998  1.00 72.37           C  
ATOM   1719  CG  GLU   276     -25.436 -27.518  -8.220  1.00 72.37           C  
ATOM   1720  CD  GLU   276     -25.639 -28.132  -9.597  1.00 72.37           C  
ATOM   1721  OE1 GLU   276     -24.730 -28.873 -10.056  1.00 72.37           O  
ATOM   1722  OE2 GLU   276     -26.710 -27.870 -10.209  1.00 72.37           O1-
ATOM   1723  N   HIS   277     -21.405 -25.756  -7.036  1.00100.03           N  
ATOM   1724  CA  HIS   277     -19.966 -25.651  -7.043  1.00100.03           C  
ATOM   1725  C   HIS   277     -19.347 -25.088  -5.791  1.00100.03           C  
ATOM   1726  O   HIS   277     -18.278 -25.541  -5.384  1.00100.03           O  
ATOM   1727  CB  HIS   277     -19.498 -24.794  -8.224  1.00100.03           C  
ATOM   1728  CG  HIS   277     -20.121 -25.290  -9.492  1.00100.03           C  
ATOM   1729  CD2 HIS   277     -21.290 -24.919 -10.083  1.00100.03           C  
ATOM   1730  ND1 HIS   277     -19.602 -26.292 -10.280  1.00100.03           N  
ATOM   1731  CE1 HIS   277     -20.477 -26.479 -11.300  1.00100.03           C  
ATOM   1732  NE2 HIS   277     -21.517 -25.669 -11.221  1.00100.03           N  
ATOM   1733  N   ASP   278     -19.963 -24.045  -5.187  1.00 73.70           N  
ATOM   1734  CA  ASP   278     -19.399 -23.372  -4.044  1.00 73.70           C  
ATOM   1735  C   ASP   278     -20.410 -23.437  -2.937  1.00 73.70           C  
ATOM   1736  O   ASP   278     -21.510 -22.902  -3.055  1.00 73.70           O  
ATOM   1737  CB  ASP   278     -19.101 -21.889  -4.338  1.00 73.70           C  
ATOM   1738  CG  ASP   278     -18.312 -21.277  -3.190  1.00 73.70           C  
ATOM   1739  OD1 ASP   278     -18.335 -21.854  -2.071  1.00 73.70           O  
ATOM   1740  OD2 ASP   278     -17.675 -20.213  -3.420  1.00 73.70           O1-
ATOM   1741  N   PRO   279     -20.057 -24.080  -1.858  1.00 83.75           N  
ATOM   1742  CA  PRO   279     -20.941 -24.296  -0.740  1.00 83.75           C  
ATOM   1743  C   PRO   279     -21.312 -23.059   0.022  1.00 83.75           C  
ATOM   1744  O   PRO   279     -22.275 -23.111   0.784  1.00 83.75           O  
ATOM   1745  CB  PRO   279     -20.262 -25.359   0.128  1.00 83.75           C  
ATOM   1746  CG  PRO   279     -18.800 -25.386  -0.356  1.00 83.75           C  
ATOM   1747  CD  PRO   279     -18.896 -24.951  -1.826  1.00 83.75           C  
ATOM   1748  N   ARG   280     -20.579 -21.945  -0.154  1.00127.67           N  
ATOM   1749  CA  ARG   280     -20.858 -20.747   0.585  1.00127.67           C  
ATOM   1750  C   ARG   280     -22.255 -20.318   0.246  1.00127.67           C  
ATOM   1751  O   ARG   280     -22.969 -19.749   1.069  1.00127.67           O  
ATOM   1752  CB  ARG   280     -19.868 -19.625   0.211  1.00127.67           C  
ATOM   1753  CG  ARG   280     -20.071 -18.294   0.940  1.00127.67           C  
ATOM   1754  CD  ARG   280     -20.519 -17.156   0.023  1.00127.67           C  
ATOM   1755  NE  ARG   280     -19.414 -16.879  -0.941  1.00127.67           N  
ATOM   1756  CZ  ARG   280     -18.551 -15.848  -0.708  1.00127.67           C  
ATOM   1757  NH1 ARG   280     -18.695 -15.087   0.415  1.00127.67           N1+
ATOM   1758  NH2 ARG   280     -17.556 -15.573  -1.601  1.00127.67           N  
ATOM   1759  N   PHE   281     -22.644 -20.545  -1.018  1.00121.43           N  
ATOM   1760  CA  PHE   281     -23.915 -20.235  -1.612  1.00121.43           C  
ATOM   1761  C   PHE   281     -25.012 -21.221  -1.294  1.00121.43           C  
ATOM   1762  O   PHE   281     -26.168 -20.968  -1.636  1.00121.43           O  
ATOM   1763  CB  PHE   281     -23.800 -20.033  -3.129  1.00121.43           C  
ATOM   1764  CG  PHE   281     -22.922 -18.834  -3.249  1.00121.43           C  
ATOM   1765  CD1 PHE   281     -23.444 -17.565  -3.141  1.00121.43           C  
ATOM   1766  CD2 PHE   281     -21.569 -18.983  -3.447  1.00121.43           C  
ATOM   1767  CE1 PHE   281     -22.631 -16.460  -3.242  1.00121.43           C  
ATOM   1768  CE2 PHE   281     -20.752 -17.882  -3.547  1.00121.43           C  
ATOM   1769  CZ  PHE   281     -21.281 -16.618  -3.446  1.00121.43           C  
ATOM   1770  N   ASP   282     -24.670 -22.421  -0.779  1.00 73.32           N  
ATOM   1771  CA  ASP   282     -25.630 -23.458  -0.482  1.00 73.32           C  
ATOM   1772  C   ASP   282     -26.251 -23.202   0.861  1.00 73.32           C  
ATOM   1773  O   ASP   282     -25.609 -23.321   1.901  1.00 73.32           O  
ATOM   1774  CB  ASP   282     -24.995 -24.861  -0.456  1.00 73.32           C  
ATOM   1775  CG  ASP   282     -26.095 -25.914  -0.397  1.00 73.32           C  
ATOM   1776  OD1 ASP   282     -27.277 -25.532  -0.182  1.00 73.32           O  
ATOM   1777  OD2 ASP   282     -25.765 -27.119  -0.563  1.00 73.32           O1-
ATOM   1778  N   ALA   283     -27.559 -22.881   0.858  1.00 75.77           N  
ATOM   1779  CA  ALA   283     -28.318 -22.555   2.034  1.00 75.77           C  
ATOM   1780  C   ALA   283     -28.376 -23.721   2.971  1.00 75.77           C  
ATOM   1781  O   ALA   283     -28.536 -23.544   4.176  1.00 75.77           O  
ATOM   1782  CB  ALA   283     -29.766 -22.151   1.714  1.00 75.77           C  
ATOM   1783  N   VAL   284     -28.334 -24.956   2.444  1.00 52.37           N  
ATOM   1784  CA  VAL   284     -28.408 -26.079   3.330  1.00 52.37           C  
ATOM   1785  C   VAL   284     -27.250 -26.002   4.277  1.00 52.37           C  
ATOM   1786  O   VAL   284     -27.412 -26.234   5.476  1.00 52.37           O  
ATOM   1787  CB  VAL   284     -28.319 -27.390   2.606  1.00 52.37           C  
ATOM   1788  CG1 VAL   284     -28.322 -28.525   3.645  1.00 52.37           C  
ATOM   1789  CG2 VAL   284     -29.469 -27.466   1.588  1.00 52.37           C  
ATOM   1790  N   GLY   285     -26.039 -25.752   3.732  1.00 67.36           N  
ATOM   1791  CA  GLY   285     -24.830 -25.634   4.504  1.00 67.36           C  
ATOM   1792  C   GLY   285     -24.687 -24.343   5.271  1.00 67.36           C  
ATOM   1793  O   GLY   285     -24.365 -24.366   6.459  1.00 67.36           O  
ATOM   1794  N   ASN   286     -24.898 -23.172   4.623  1.00153.90           N  
ATOM   1795  CA  ASN   286     -24.620 -21.946   5.328  1.00153.90           C  
ATOM   1796  C   ASN   286     -25.724 -20.944   5.144  1.00153.90           C  
ATOM   1797  O   ASN   286     -25.554 -19.940   4.455  1.00153.90           O  
ATOM   1798  CB  ASN   286     -23.330 -21.265   4.840  1.00153.90           C  
ATOM   1799  CG  ASN   286     -22.156 -22.156   5.218  1.00153.90           C  
ATOM   1800  ND2 ASN   286     -21.361 -22.579   4.198  1.00153.90           N  
ATOM   1801  OD1 ASN   286     -21.955 -22.474   6.389  1.00153.90           O  
ATOM   1802  N   PRO   287     -26.826 -21.152   5.801  1.00 96.49           N  
ATOM   1803  CA  PRO   287     -27.983 -20.301   5.701  1.00 96.49           C  
ATOM   1804  C   PRO   287     -27.739 -18.883   6.130  1.00 96.49           C  
ATOM   1805  O   PRO   287     -28.429 -17.991   5.641  1.00 96.49           O  
ATOM   1806  CB  PRO   287     -29.034 -20.964   6.590  1.00 96.49           C  
ATOM   1807  CG  PRO   287     -28.190 -21.683   7.661  1.00 96.49           C  
ATOM   1808  CD  PRO   287     -26.905 -22.079   6.916  1.00 96.49           C  
ATOM   1809  N   ASN   288     -26.800 -18.652   7.061  1.00 65.59           N  
ATOM   1810  CA  ASN   288     -26.514 -17.357   7.614  1.00 65.59           C  
ATOM   1811  C   ASN   288     -25.889 -16.470   6.584  1.00 65.59           C  
ATOM   1812  O   ASN   288     -25.930 -15.247   6.707  1.00 65.59           O  
ATOM   1813  CB  ASN   288     -25.560 -17.428   8.817  1.00 65.59           C  
ATOM   1814  CG  ASN   288     -26.330 -18.077   9.959  1.00 65.59           C  
ATOM   1815  ND2 ASN   288     -25.662 -18.995  10.707  1.00 65.59           N  
ATOM   1816  OD1 ASN   288     -27.505 -17.780  10.173  1.00 65.59           O  
ATOM   1817  N   GLU   289     -25.257 -17.064   5.558  1.00 98.13           N  
ATOM   1818  CA  GLU   289     -24.579 -16.301   4.550  1.00 98.13           C  
ATOM   1819  C   GLU   289     -25.564 -15.366   3.900  1.00 98.13           C  
ATOM   1820  O   GLU   289     -25.189 -14.254   3.534  1.00 98.13           O  
ATOM   1821  CB  GLU   289     -23.957 -17.187   3.455  1.00 98.13           C  
ATOM   1822  CG  GLU   289     -23.072 -16.414   2.473  1.00 98.13           C  
ATOM   1823  CD  GLU   289     -21.745 -16.113   3.158  1.00 98.13           C  
ATOM   1824  OE1 GLU   289     -21.562 -16.556   4.324  1.00 98.13           O  
ATOM   1825  OE2 GLU   289     -20.894 -15.436   2.520  1.00 98.13           O1-
ATOM   1826  N   PRO   290     -26.803 -15.743   3.724  1.00144.60           N  
ATOM   1827  CA  PRO   290     -27.732 -14.824   3.125  1.00144.60           C  
ATOM   1828  C   PRO   290     -27.920 -13.542   3.893  1.00144.60           C  
ATOM   1829  O   PRO   290     -28.327 -12.549   3.291  1.00144.60           O  
ATOM   1830  CB  PRO   290     -28.994 -15.638   2.862  1.00144.60           C  
ATOM   1831  CG  PRO   290     -28.431 -17.037   2.546  1.00144.60           C  
ATOM   1832  CD  PRO   290     -27.102 -17.109   3.322  1.00144.60           C  
ATOM   1833  N   ASN   291     -27.670 -13.543   5.213  1.00 74.98           N  
ATOM   1834  CA  ASN   291     -27.799 -12.391   6.066  1.00 74.98           C  
ATOM   1835  C   ASN   291     -26.679 -11.407   5.841  1.00 74.98           C  
ATOM   1836  O   ASN   291     -26.798 -10.224   6.150  1.00 74.98           O  
ATOM   1837  CB  ASN   291     -27.774 -12.764   7.557  1.00 74.98           C  
ATOM   1838  CG  ASN   291     -29.004 -13.612   7.846  1.00 74.98           C  
ATOM   1839  ND2 ASN   291     -28.860 -14.593   8.777  1.00 74.98           N  
ATOM   1840  OD1 ASN   291     -30.064 -13.409   7.258  1.00 74.98           O  
ATOM   1841  N   ARG   292     -25.527 -11.911   5.381  1.00209.46           N  
ATOM   1842  CA  ARG   292     -24.277 -11.222   5.178  1.00209.46           C  
ATOM   1843  C   ARG   292     -24.287 -10.317   3.978  1.00209.46           C  
ATOM   1844  O   ARG   292     -23.319  -9.584   3.768  1.00209.46           O  
ATOM   1845  CB  ARG   292     -23.116 -12.226   5.091  1.00209.46           C  
ATOM   1846  CG  ARG   292     -22.868 -12.885   6.454  1.00209.46           C  
ATOM   1847  CD  ARG   292     -22.356 -14.327   6.389  1.00209.46           C  
ATOM   1848  NE  ARG   292     -20.941 -14.323   5.927  1.00209.46           N  
ATOM   1849  CZ  ARG   292     -19.919 -14.222   6.826  1.00209.46           C  
ATOM   1850  NH1 ARG   292     -20.186 -14.058   8.155  1.00209.46           N1+
ATOM   1851  NH2 ARG   292     -18.629 -14.301   6.390  1.00209.46           N  
ATOM   1852  N   PHE   293     -25.304 -10.426   3.098  1.00 73.06           N  
ATOM   1853  CA  PHE   293     -25.362  -9.628   1.898  1.00 73.06           C  
ATOM   1854  C   PHE   293     -26.672  -8.889   1.887  1.00 73.06           C  
ATOM   1855  O   PHE   293     -27.569  -9.193   2.673  1.00 73.06           O  
ATOM   1856  CB  PHE   293     -25.324 -10.484   0.622  1.00 73.06           C  
ATOM   1857  CG  PHE   293     -24.086 -11.312   0.683  1.00 73.06           C  
ATOM   1858  CD1 PHE   293     -24.081 -12.485   1.403  1.00 73.06           C  
ATOM   1859  CD2 PHE   293     -22.938 -10.929   0.030  1.00 73.06           C  
ATOM   1860  CE1 PHE   293     -22.951 -13.265   1.474  1.00 73.06           C  
ATOM   1861  CE2 PHE   293     -21.804 -11.705   0.097  1.00 73.06           C  
ATOM   1862  CZ  PHE   293     -21.808 -12.874   0.819  1.00 73.06           C  
ATOM   1863  N   GLY   294     -26.829  -7.922   0.950  1.00 45.23           N  
ATOM   1864  CA  GLY   294     -28.011  -7.100   0.893  1.00 45.23           C  
ATOM   1865  C   GLY   294     -27.787  -5.826   1.656  1.00 45.23           C  
ATOM   1866  O   GLY   294     -28.729  -5.259   2.209  1.00 45.23           O  
ATOM   1867  N   TRP   295     -26.529  -5.328   1.689  1.00 95.01           N  
ATOM   1868  CA  TRP   295     -26.227  -4.162   2.475  1.00 95.01           C  
ATOM   1869  C   TRP   295     -25.580  -3.121   1.608  1.00 95.01           C  
ATOM   1870  O   TRP   295     -25.197  -3.380   0.466  1.00 95.01           O  
ATOM   1871  CB  TRP   295     -25.204  -4.458   3.585  1.00 95.01           C  
ATOM   1872  CG  TRP   295     -25.612  -5.568   4.525  1.00 95.01           C  
ATOM   1873  CD1 TRP   295     -25.225  -6.876   4.513  1.00 95.01           C  
ATOM   1874  CD2 TRP   295     -26.527  -5.424   5.621  1.00 95.01           C  
ATOM   1875  CE2 TRP   295     -26.644  -6.676   6.226  1.00 95.01           C  
ATOM   1876  CE3 TRP   295     -27.215  -4.340   6.084  1.00 95.01           C  
ATOM   1877  NE1 TRP   295     -25.838  -7.556   5.537  1.00 95.01           N  
ATOM   1878  CZ2 TRP   295     -27.456  -6.863   7.309  1.00 95.01           C  
ATOM   1879  CZ3 TRP   295     -28.031  -4.533   7.175  1.00 95.01           C  
ATOM   1880  CH2 TRP   295     -28.149  -5.770   7.776  1.00 95.01           C  
ATOM   1881  N   VAL   296     -25.509  -1.879   2.139  1.00 56.49           N  
ATOM   1882  CA  VAL   296     -24.780  -0.805   1.527  1.00 56.49           C  
ATOM   1883  C   VAL   296     -23.364  -0.960   2.006  1.00 56.49           C  
ATOM   1884  O   VAL   296     -23.128  -1.172   3.195  1.00 56.49           O  
ATOM   1885  CB  VAL   296     -25.275   0.549   1.960  1.00 56.49           C  
ATOM   1886  CG1 VAL   296     -24.376   1.634   1.347  1.00 56.49           C  
ATOM   1887  CG2 VAL   296     -26.758   0.675   1.572  1.00 56.49           C  
ATOM   1888  N   VAL   297     -22.384  -0.857   1.085  1.00 51.86           N  
ATOM   1889  CA  VAL   297     -21.004  -1.066   1.435  1.00 51.86           C  
ATOM   1890  C   VAL   297     -20.252   0.200   1.145  1.00 51.86           C  
ATOM   1891  O   VAL   297     -20.403   0.793   0.078  1.00 51.86           O  
ATOM   1892  CB  VAL   297     -20.369  -2.164   0.629  1.00 51.86           C  
ATOM   1893  CG1 VAL   297     -18.904  -2.319   1.063  1.00 51.86           C  
ATOM   1894  CG2 VAL   297     -21.211  -3.437   0.798  1.00 51.86           C  
ATOM   1895  N   GLU   298     -19.391   0.629   2.093  1.00 48.67           N  
ATOM   1896  CA  GLU   298     -18.663   1.860   1.945  1.00 48.67           C  
ATOM   1897  C   GLU   298     -17.251   1.549   1.549  1.00 48.67           C  
ATOM   1898  O   GLU   298     -16.601   0.692   2.150  1.00 48.67           O  
ATOM   1899  CB  GLU   298     -18.630   2.682   3.246  1.00 48.67           C  
ATOM   1900  CG  GLU   298     -18.041   4.082   3.083  1.00 48.67           C  
ATOM   1901  CD  GLU   298     -18.126   4.777   4.434  1.00 48.67           C  
ATOM   1902  OE1 GLU   298     -18.604   4.130   5.404  1.00 48.67           O  
ATOM   1903  OE2 GLU   298     -17.715   5.965   4.513  1.00 48.67           O1-
ATOM   1904  N   VAL   299     -16.746   2.252   0.509  1.00 96.13           N  
ATOM   1905  CA  VAL   299     -15.412   2.023   0.028  1.00 96.13           C  
ATOM   1906  C   VAL   299     -14.703   3.339  -0.086  1.00 96.13           C  
ATOM   1907  O   VAL   299     -15.294   4.351  -0.456  1.00 96.13           O  
ATOM   1908  CB  VAL   299     -15.371   1.386  -1.329  1.00 96.13           C  
ATOM   1909  CG1 VAL   299     -16.018  -0.006  -1.232  1.00 96.13           C  
ATOM   1910  CG2 VAL   299     -16.059   2.325  -2.334  1.00 96.13           C  
ATOM   1911  N   ASP   300     -13.396   3.343   0.246  1.00 55.67           N  
ATOM   1912  CA  ASP   300     -12.568   4.513   0.157  1.00 55.67           C  
ATOM   1913  C   ASP   300     -11.713   4.369  -1.069  1.00 55.67           C  
ATOM   1914  O   ASP   300     -10.704   3.667  -1.048  1.00 55.67           O  
ATOM   1915  CB  ASP   300     -11.611   4.642   1.354  1.00 55.67           C  
ATOM   1916  CG  ASP   300     -10.775   5.899   1.182  1.00 55.67           C  
ATOM   1917  OD1 ASP   300     -11.071   6.691   0.247  1.00 55.67           O  
ATOM   1918  OD2 ASP   300      -9.813   6.074   1.975  1.00 55.67           O1-
ATOM   1919  N   PRO   301     -12.089   5.008  -2.146  1.00 78.69           N  
ATOM   1920  CA  PRO   301     -11.375   4.916  -3.397  1.00 78.69           C  
ATOM   1921  C   PRO   301      -9.960   5.416  -3.296  1.00 78.69           C  
ATOM   1922  O   PRO   301      -9.126   5.010  -4.104  1.00 78.69           O  
ATOM   1923  CB  PRO   301     -12.176   5.779  -4.365  1.00 78.69           C  
ATOM   1924  CG  PRO   301     -12.794   6.854  -3.449  1.00 78.69           C  
ATOM   1925  CD  PRO   301     -13.017   6.123  -2.113  1.00 78.69           C  
ATOM   1926  N   MET   302      -9.696   6.348  -2.363  1.00129.72           N  
ATOM   1927  CA  MET   302      -8.415   6.966  -2.155  1.00129.72           C  
ATOM   1928  C   MET   302      -7.424   6.004  -1.567  1.00129.72           C  
ATOM   1929  O   MET   302      -6.222   6.194  -1.738  1.00129.72           O  
ATOM   1930  CB  MET   302      -8.483   8.177  -1.210  1.00129.72           C  
ATOM   1931  CG  MET   302      -9.317   9.339  -1.753  1.00129.72           C  
ATOM   1932  SD  MET   302     -11.107   9.026  -1.792  1.00129.72           S  
ATOM   1933  CE  MET   302     -11.532  10.651  -2.483  1.00129.72           C  
ATOM   1934  N   ASP   303      -7.885   5.006  -0.783  1.00 57.98           N  
ATOM   1935  CA  ASP   303      -6.977   4.086  -0.141  1.00 57.98           C  
ATOM   1936  C   ASP   303      -7.157   2.720  -0.742  1.00 57.98           C  
ATOM   1937  O   ASP   303      -8.109   2.011  -0.417  1.00 57.98           O  
ATOM   1938  CB  ASP   303      -7.255   3.968   1.370  1.00 57.98           C  
ATOM   1939  CG  ASP   303      -6.174   3.126   2.033  1.00 57.98           C  
ATOM   1940  OD1 ASP   303      -5.326   2.556   1.297  1.00 57.98           O  
ATOM   1941  OD2 ASP   303      -6.187   3.040   3.290  1.00 57.98           O1-
ATOM   1942  N   PRO   304      -6.258   2.321  -1.604  1.00172.65           N  
ATOM   1943  CA  PRO   304      -6.376   1.042  -2.258  1.00172.65           C  
ATOM   1944  C   PRO   304      -6.218  -0.135  -1.345  1.00172.65           C  
ATOM   1945  O   PRO   304      -6.647  -1.226  -1.715  1.00172.65           O  
ATOM   1946  CB  PRO   304      -5.364   1.063  -3.399  1.00172.65           C  
ATOM   1947  CG  PRO   304      -5.249   2.555  -3.752  1.00172.65           C  
ATOM   1948  CD  PRO   304      -5.547   3.284  -2.430  1.00172.65           C  
ATOM   1949  N   ALA   305      -5.519   0.045  -0.210  1.00 55.73           N  
ATOM   1950  CA  ALA   305      -5.293  -0.968   0.785  1.00 55.73           C  
ATOM   1951  C   ALA   305      -6.544  -1.279   1.546  1.00 55.73           C  
ATOM   1952  O   ALA   305      -6.773  -2.420   1.940  1.00 55.73           O  
ATOM   1953  CB  ALA   305      -4.227  -0.559   1.816  1.00 55.73           C  
ATOM   1954  N   SER   306      -7.375  -0.245   1.763  1.00108.77           N  
ATOM   1955  CA  SER   306      -8.527  -0.208   2.622  1.00108.77           C  
ATOM   1956  C   SER   306      -9.452  -1.379   2.447  1.00108.77           C  
ATOM   1957  O   SER   306      -9.557  -1.978   1.380  1.00108.77           O  
ATOM   1958  CB  SER   306      -9.325   1.083   2.378  1.00108.77           C  
ATOM   1959  OG  SER   306     -10.467   1.127   3.210  1.00108.77           O  
ATOM   1960  N   THR   307     -10.150  -1.742   3.552  1.00 45.62           N  
ATOM   1961  CA  THR   307     -11.099  -2.820   3.547  1.00 45.62           C  
ATOM   1962  C   THR   307     -12.467  -2.205   3.623  1.00 45.62           C  
ATOM   1963  O   THR   307     -12.779  -1.459   4.550  1.00 45.62           O  
ATOM   1964  CB  THR   307     -10.960  -3.742   4.724  1.00 45.62           C  
ATOM   1965  CG2 THR   307     -12.014  -4.856   4.602  1.00 45.62           C  
ATOM   1966  OG1 THR   307      -9.655  -4.303   4.758  1.00 45.62           O  
ATOM   1967  N   PRO   308     -13.299  -2.515   2.667  1.00142.40           N  
ATOM   1968  CA  PRO   308     -14.619  -1.943   2.616  1.00142.40           C  
ATOM   1969  C   PRO   308     -15.490  -2.456   3.719  1.00142.40           C  
ATOM   1970  O   PRO   308     -15.240  -3.558   4.208  1.00142.40           O  
ATOM   1971  CB  PRO   308     -15.144  -2.204   1.201  1.00142.40           C  
ATOM   1972  CG  PRO   308     -14.110  -3.151   0.562  1.00142.40           C  
ATOM   1973  CD  PRO   308     -12.820  -2.870   1.344  1.00142.40           C  
ATOM   1974  N   VAL   309     -16.507  -1.666   4.133  1.00 54.80           N  
ATOM   1975  CA  VAL   309     -17.303  -2.074   5.255  1.00 54.80           C  
ATOM   1976  C   VAL   309     -18.767  -2.053   4.921  1.00 54.80           C  
ATOM   1977  O   VAL   309     -19.278  -1.102   4.330  1.00 54.80           O  
ATOM   1978  CB  VAL   309     -17.114  -1.183   6.449  1.00 54.80           C  
ATOM   1979  CG1 VAL   309     -18.030  -1.666   7.586  1.00 54.80           C  
ATOM   1980  CG2 VAL   309     -15.620  -1.162   6.815  1.00 54.80           C  
ATOM   1981  N   LYS   310     -19.482  -3.135   5.305  1.00151.02           N  
ATOM   1982  CA  LYS   310     -20.910  -3.183   5.132  1.00151.02           C  
ATOM   1983  C   LYS   310     -21.521  -2.421   6.269  1.00151.02           C  
ATOM   1984  O   LYS   310     -21.266  -2.721   7.436  1.00151.02           O  
ATOM   1985  CB  LYS   310     -21.542  -4.591   5.155  1.00151.02           C  
ATOM   1986  CG  LYS   310     -21.558  -5.331   3.812  1.00151.02           C  
ATOM   1987  CD  LYS   310     -20.240  -5.965   3.378  1.00151.02           C  
ATOM   1988  CE  LYS   310     -20.331  -6.683   2.028  1.00151.02           C  
ATOM   1989  NZ  LYS   310     -21.388  -7.718   2.063  1.00151.02           N1+
ATOM   1990  N   ARG   311     -22.380  -1.429   5.949  1.00133.63           N  
ATOM   1991  CA  ARG   311     -22.922  -0.597   6.984  1.00133.63           C  
ATOM   1992  C   ARG   311     -24.321  -1.041   7.279  1.00133.63           C  
ATOM   1993  O   ARG   311     -25.286  -0.653   6.623  1.00133.63           O  
ATOM   1994  CB  ARG   311     -22.930   0.892   6.610  1.00133.63           C  
ATOM   1995  CG  ARG   311     -21.522   1.431   6.337  1.00133.63           C  
ATOM   1996  CD  ARG   311     -20.616   1.470   7.572  1.00133.63           C  
ATOM   1997  NE  ARG   311     -19.292   2.003   7.141  1.00133.63           N  
ATOM   1998  CZ  ARG   311     -18.290   2.175   8.052  1.00133.63           C  
ATOM   1999  NH1 ARG   311     -18.501   1.874   9.366  1.00133.63           N1+
ATOM   2000  NH2 ARG   311     -17.076   2.652   7.648  1.00133.63           N  
ATOM   2001  N   THR   312     -24.455  -1.823   8.361  1.00151.41           N  
ATOM   2002  CA  THR   312     -25.679  -2.476   8.722  1.00151.41           C  
ATOM   2003  C   THR   312     -26.739  -1.497   9.139  1.00151.41           C  
ATOM   2004  O   THR   312     -27.931  -1.781   9.050  1.00151.41           O  
ATOM   2005  CB  THR   312     -25.543  -3.424   9.856  1.00151.41           C  
ATOM   2006  CG2 THR   312     -26.882  -4.158   9.899  1.00151.41           C  
ATOM   2007  OG1 THR   312     -24.509  -4.366   9.623  1.00151.41           O  
ATOM   2008  N   ALA   313     -26.349  -0.321   9.641  1.00 71.94           N  
ATOM   2009  CA  ALA   313     -27.301   0.637  10.143  1.00 71.94           C  
ATOM   2010  C   ALA   313     -28.277   1.015   9.060  1.00 71.94           C  
ATOM   2011  O   ALA   313     -29.389   1.462   9.339  1.00 71.94           O  
ATOM   2012  CB  ALA   313     -26.633   1.932  10.638  1.00 71.94           C  
ATOM   2013  N   LEU   314     -27.835   0.944   7.797  1.00137.16           N  
ATOM   2014  CA  LEU   314     -28.582   1.274   6.613  1.00137.16           C  
ATOM   2015  C   LEU   314     -29.662   0.268   6.299  1.00137.16           C  
ATOM   2016  O   LEU   314     -30.535   0.535   5.473  1.00137.16           O  
ATOM   2017  CB  LEU   314     -27.637   1.472   5.425  1.00137.16           C  
ATOM   2018  CG  LEU   314     -26.803   2.747   5.643  1.00137.16           C  
ATOM   2019  CD1 LEU   314     -25.660   2.873   4.647  1.00137.16           C  
ATOM   2020  CD2 LEU   314     -27.697   3.988   5.592  1.00137.16           C  
ATOM   2021  N   GLY   315     -29.575  -0.964   6.838  1.00 38.50           N  
ATOM   2022  CA  GLY   315     -30.644  -1.912   6.647  1.00 38.50           C  
ATOM   2023  C   GLY   315     -30.308  -2.869   5.547  1.00 38.50           C  
ATOM   2024  O   GLY   315     -29.484  -2.588   4.678  1.00 38.50           O  
ATOM   2025  N   ARG   316     -30.980  -4.040   5.563  1.00 69.10           N  
ATOM   2026  CA  ARG   316     -30.750  -5.077   4.593  1.00 69.10           C  
ATOM   2027  C   ARG   316     -31.975  -5.218   3.737  1.00 69.10           C  
ATOM   2028  O   ARG   316     -33.082  -5.410   4.240  1.00 69.10           O  
ATOM   2029  CB  ARG   316     -30.450  -6.429   5.262  1.00 69.10           C  
ATOM   2030  CG  ARG   316     -30.219  -7.599   4.308  1.00 69.10           C  
ATOM   2031  CD  ARG   316     -29.551  -8.782   5.010  1.00 69.10           C  
ATOM   2032  NE  ARG   316     -29.713  -9.985   4.152  1.00 69.10           N  
ATOM   2033  CZ  ARG   316     -30.724 -10.856   4.433  1.00 69.10           C  
ATOM   2034  NH1 ARG   316     -31.553 -10.619   5.490  1.00 69.10           N1+
ATOM   2035  NH2 ARG   316     -30.899 -11.973   3.672  1.00 69.10           N  
ATOM   2036  N   ALA   317     -31.786  -5.125   2.400  1.00 55.83           N  
ATOM   2037  CA  ALA   317     -32.843  -5.210   1.430  1.00 55.83           C  
ATOM   2038  C   ALA   317     -32.171  -5.212   0.086  1.00 55.83           C  
ATOM   2039  O   ALA   317     -30.945  -5.280   0.011  1.00 55.83           O  
ATOM   2040  CB  ALA   317     -33.781  -3.995   1.463  1.00 55.83           C  
ATOM   2041  N   ALA   318     -32.948  -5.177  -1.021  1.00 62.97           N  
ATOM   2042  CA  ALA   318     -32.307  -5.161  -2.309  1.00 62.97           C  
ATOM   2043  C   ALA   318     -32.094  -3.723  -2.671  1.00 62.97           C  
ATOM   2044  O   ALA   318     -32.914  -3.114  -3.357  1.00 62.97           O  
ATOM   2045  CB  ALA   318     -33.157  -5.800  -3.422  1.00 62.97           C  
ATOM   2046  N   HIS   319     -30.929  -3.169  -2.273  1.00 72.52           N  
ATOM   2047  CA  HIS   319     -30.660  -1.763  -2.423  1.00 72.52           C  
ATOM   2048  C   HIS   319     -30.309  -1.398  -3.833  1.00 72.52           C  
ATOM   2049  O   HIS   319     -29.436  -2.011  -4.444  1.00 72.52           O  
ATOM   2050  CB  HIS   319     -29.488  -1.271  -1.553  1.00 72.52           C  
ATOM   2051  CG  HIS   319     -29.738  -1.329  -0.075  1.00 72.52           C  
ATOM   2052  CD2 HIS   319     -29.478  -2.319   0.823  1.00 72.52           C  
ATOM   2053  ND1 HIS   319     -30.291  -0.299   0.654  1.00 72.52           N  
ATOM   2054  CE1 HIS   319     -30.337  -0.714   1.946  1.00 72.52           C  
ATOM   2055  NE2 HIS   319     -29.854  -1.933   2.097  1.00 72.52           N  
ATOM   2056  N   GLU   320     -31.048  -0.425  -4.414  1.00110.37           N  
ATOM   2057  CA  GLU   320     -30.709   0.102  -5.712  1.00110.37           C  
ATOM   2058  C   GLU   320     -29.576   1.096  -5.626  1.00110.37           C  
ATOM   2059  O   GLU   320     -28.469   0.836  -6.094  1.00110.37           O  
ATOM   2060  CB  GLU   320     -31.896   0.829  -6.370  1.00110.37           C  
ATOM   2061  CG  GLU   320     -31.628   1.322  -7.794  1.00110.37           C  
ATOM   2062  CD  GLU   320     -31.922   0.190  -8.770  1.00110.37           C  
ATOM   2063  OE1 GLU   320     -32.660  -0.755  -8.382  1.00110.37           O  
ATOM   2064  OE2 GLU   320     -31.420   0.263  -9.923  1.00110.37           O1-
ATOM   2065  N   GLY   321     -29.802   2.234  -4.924  1.00 42.20           N  
ATOM   2066  CA  GLY   321     -28.811   3.280  -4.853  1.00 42.20           C  
ATOM   2067  C   GLY   321     -28.914   3.936  -3.509  1.00 42.20           C  
ATOM   2068  O   GLY   321     -29.772   3.589  -2.702  1.00 42.20           O  
ATOM   2069  N   ALA   322     -28.000   4.886  -3.218  1.00 55.17           N  
ATOM   2070  CA  ALA   322     -28.048   5.591  -1.967  1.00 55.17           C  
ATOM   2071  C   ALA   322     -27.847   7.039  -2.280  1.00 55.17           C  
ATOM   2072  O   ALA   322     -26.764   7.438  -2.709  1.00 55.17           O  
ATOM   2073  CB  ALA   322     -26.936   5.177  -0.988  1.00 55.17           C  
ATOM   2074  N   TRP   323     -28.866   7.885  -2.021  1.00120.14           N  
ATOM   2075  CA  TRP   323     -28.662   9.248  -2.407  1.00120.14           C  
ATOM   2076  C   TRP   323     -28.429  10.068  -1.179  1.00120.14           C  
ATOM   2077  O   TRP   323     -29.202  10.039  -0.221  1.00120.14           O  
ATOM   2078  CB  TRP   323     -29.779   9.877  -3.248  1.00120.14           C  
ATOM   2079  CG  TRP   323     -29.272  11.129  -3.921  1.00120.14           C  
ATOM   2080  CD1 TRP   323     -29.427  12.441  -3.592  1.00120.14           C  
ATOM   2081  CD2 TRP   323     -28.417  11.098  -5.076  1.00120.14           C  
ATOM   2082  CE2 TRP   323     -28.096  12.416  -5.389  1.00120.14           C  
ATOM   2083  CE3 TRP   323     -27.930  10.054  -5.808  1.00120.14           C  
ATOM   2084  NE1 TRP   323     -28.724  13.228  -4.475  1.00120.14           N  
ATOM   2085  CZ2 TRP   323     -27.282  12.715  -6.444  1.00120.14           C  
ATOM   2086  CZ3 TRP   323     -27.115  10.358  -6.878  1.00120.14           C  
ATOM   2087  CH2 TRP   323     -26.797  11.664  -7.189  1.00120.14           C  
ATOM   2088  N   VAL   324     -27.319  10.830  -1.196  1.00 43.38           N  
ATOM   2089  CA  VAL   324     -26.896  11.576  -0.048  1.00 43.38           C  
ATOM   2090  C   VAL   324     -27.509  12.938  -0.010  1.00 43.38           C  
ATOM   2091  O   VAL   324     -27.694  13.598  -1.030  1.00 43.38           O  
ATOM   2092  CB  VAL   324     -25.410  11.760   0.024  1.00 43.38           C  
ATOM   2093  CG1 VAL   324     -25.085  12.648   1.236  1.00 43.38           C  
ATOM   2094  CG2 VAL   324     -24.748  10.372   0.072  1.00 43.38           C  
ATOM   2095  N   ALA   325     -27.832  13.379   1.221  1.00 42.77           N  
ATOM   2096  CA  ALA   325     -28.376  14.678   1.489  1.00 42.77           C  
ATOM   2097  C   ALA   325     -27.915  15.025   2.871  1.00 42.77           C  
ATOM   2098  O   ALA   325     -27.250  14.222   3.525  1.00 42.77           O  
ATOM   2099  CB  ALA   325     -29.913  14.716   1.492  1.00 42.77           C  
ATOM   2100  N   VAL   326     -28.202  16.258   3.334  1.00 94.33           N  
ATOM   2101  CA  VAL   326     -27.804  16.632   4.661  1.00 94.33           C  
ATOM   2102  C   VAL   326     -28.940  17.372   5.293  1.00 94.33           C  
ATOM   2103  O   VAL   326     -29.671  18.103   4.627  1.00 94.33           O  
ATOM   2104  CB  VAL   326     -26.613  17.541   4.695  1.00 94.33           C  
ATOM   2105  CG1 VAL   326     -25.407  16.795   4.100  1.00 94.33           C  
ATOM   2106  CG2 VAL   326     -26.974  18.841   3.954  1.00 94.33           C  
ATOM   2107  N   THR   327     -29.112  17.197   6.618  1.00 46.73           N  
ATOM   2108  CA  THR   327     -30.157  17.879   7.324  1.00 46.73           C  
ATOM   2109  C   THR   327     -29.686  19.276   7.579  1.00 46.73           C  
ATOM   2110  O   THR   327     -28.531  19.614   7.330  1.00 46.73           O  
ATOM   2111  CB  THR   327     -30.481  17.260   8.655  1.00 46.73           C  
ATOM   2112  CG2 THR   327     -30.878  15.790   8.440  1.00 46.73           C  
ATOM   2113  OG1 THR   327     -29.357  17.339   9.519  1.00 46.73           O  
ATOM   2114  N   ARG   328     -30.596  20.134   8.077  1.00101.88           N  
ATOM   2115  CA  ARG   328     -30.261  21.496   8.376  1.00101.88           C  
ATOM   2116  C   ARG   328     -29.224  21.469   9.459  1.00101.88           C  
ATOM   2117  O   ARG   328     -28.333  22.317   9.506  1.00101.88           O  
ATOM   2118  CB  ARG   328     -31.463  22.302   8.894  1.00101.88           C  
ATOM   2119  CG  ARG   328     -31.146  23.777   9.134  1.00101.88           C  
ATOM   2120  CD  ARG   328     -32.342  24.582   9.645  1.00101.88           C  
ATOM   2121  NE  ARG   328     -31.886  25.989   9.825  1.00101.88           N  
ATOM   2122  CZ  ARG   328     -32.691  27.015   9.419  1.00101.88           C  
ATOM   2123  NH1 ARG   328     -33.904  26.745   8.856  1.00101.88           N1+
ATOM   2124  NH2 ARG   328     -32.277  28.307   9.571  1.00101.88           N  
ATOM   2125  N   ASP   329     -29.338  20.471  10.357  1.00157.97           N  
ATOM   2126  CA  ASP   329     -28.474  20.242  11.490  1.00157.97           C  
ATOM   2127  C   ASP   329     -27.103  19.930  10.970  1.00157.97           C  
ATOM   2128  O   ASP   329     -26.105  20.203  11.634  1.00157.97           O  
ATOM   2129  CB  ASP   329     -28.822  18.959  12.259  1.00157.97           C  
ATOM   2130  CG  ASP   329     -30.284  18.965  12.646  1.00157.97           C  
ATOM   2131  OD1 ASP   329     -30.693  19.789  13.505  1.00157.97           O  
ATOM   2132  OD2 ASP   329     -31.012  18.114  12.071  1.00157.97           O1-
ATOM   2133  N   GLY   330     -27.008  19.311   9.777  1.00 41.25           N  
ATOM   2134  CA  GLY   330     -25.704  18.964   9.281  1.00 41.25           C  
ATOM   2135  C   GLY   330     -25.479  17.479   9.375  1.00 41.25           C  
ATOM   2136  O   GLY   330     -24.353  17.014   9.201  1.00 41.25           O  
ATOM   2137  N   ARG   331     -26.533  16.694   9.674  1.00 87.07           N  
ATOM   2138  CA  ARG   331     -26.403  15.261   9.752  1.00 87.07           C  
ATOM   2139  C   ARG   331     -26.576  14.679   8.374  1.00 87.07           C  
ATOM   2140  O   ARG   331     -27.222  15.274   7.514  1.00 87.07           O  
ATOM   2141  CB  ARG   331     -27.449  14.630  10.685  1.00 87.07           C  
ATOM   2142  CG  ARG   331     -27.321  15.126  12.128  1.00 87.07           C  
ATOM   2143  CD  ARG   331     -28.344  14.520  13.089  1.00 87.07           C  
ATOM   2144  NE  ARG   331     -29.688  15.050  12.721  1.00 87.07           N  
ATOM   2145  CZ  ARG   331     -30.804  14.331  13.041  1.00 87.07           C  
ATOM   2146  NH1 ARG   331     -30.677  13.117  13.654  1.00 87.07           N1+
ATOM   2147  NH2 ARG   331     -32.044  14.822  12.748  1.00 87.07           N  
ATOM   2148  N   ALA   332     -25.969  13.498   8.119  1.00 40.11           N  
ATOM   2149  CA  ALA   332     -26.060  12.863   6.829  1.00 40.11           C  
ATOM   2150  C   ALA   332     -27.385  12.179   6.669  1.00 40.11           C  
ATOM   2151  O   ALA   332     -27.934  11.624   7.618  1.00 40.11           O  
ATOM   2152  CB  ALA   332     -24.967  11.807   6.588  1.00 40.11           C  
ATOM   2153  N   VAL   333     -27.923  12.208   5.429  1.00 39.54           N  
ATOM   2154  CA  VAL   333     -29.162  11.556   5.113  1.00 39.54           C  
ATOM   2155  C   VAL   333     -28.921  10.713   3.897  1.00 39.54           C  
ATOM   2156  O   VAL   333     -28.245  11.141   2.961  1.00 39.54           O  
ATOM   2157  CB  VAL   333     -30.263  12.521   4.780  1.00 39.54           C  
ATOM   2158  CG1 VAL   333     -31.511  11.730   4.357  1.00 39.54           C  
ATOM   2159  CG2 VAL   333     -30.490  13.440   5.993  1.00 39.54           C  
ATOM   2160  N   VAL   334     -29.450   9.470   3.894  1.00 51.29           N  
ATOM   2161  CA  VAL   334     -29.291   8.614   2.753  1.00 51.29           C  
ATOM   2162  C   VAL   334     -30.642   8.059   2.404  1.00 51.29           C  
ATOM   2163  O   VAL   334     -31.247   7.337   3.194  1.00 51.29           O  
ATOM   2164  CB  VAL   334     -28.386   7.445   3.023  1.00 51.29           C  
ATOM   2165  CG1 VAL   334     -28.305   6.574   1.759  1.00 51.29           C  
ATOM   2166  CG2 VAL   334     -27.026   7.981   3.503  1.00 51.29           C  
ATOM   2167  N   TYR   335     -31.144   8.374   1.192  1.00 63.81           N  
ATOM   2168  CA  TYR   335     -32.412   7.873   0.730  1.00 63.81           C  
ATOM   2169  C   TYR   335     -32.128   6.622  -0.049  1.00 63.81           C  
ATOM   2170  O   TYR   335     -31.185   6.592  -0.842  1.00 63.81           O  
ATOM   2171  CB  TYR   335     -33.153   8.823  -0.227  1.00 63.81           C  
ATOM   2172  CG  TYR   335     -33.588  10.052   0.497  1.00 63.81           C  
ATOM   2173  CD1 TYR   335     -34.722  10.041   1.280  1.00 63.81           C  
ATOM   2174  CD2 TYR   335     -32.876  11.223   0.377  1.00 63.81           C  
ATOM   2175  CE1 TYR   335     -35.129  11.176   1.940  1.00 63.81           C  
ATOM   2176  CE2 TYR   335     -33.279  12.361   1.035  1.00 63.81           C  
ATOM   2177  CZ  TYR   335     -34.406  12.339   1.819  1.00 63.81           C  
ATOM   2178  OH  TYR   335     -34.823  13.507   2.495  1.00 63.81           O  
ATOM   2179  N   SER   336     -32.923   5.545   0.165  1.00 91.50           N  
ATOM   2180  CA  SER   336     -32.628   4.311  -0.513  1.00 91.50           C  
ATOM   2181  C   SER   336     -33.879   3.588  -0.915  1.00 91.50           C  
ATOM   2182  O   SER   336     -34.855   3.524  -0.169  1.00 91.50           O  
ATOM   2183  CB  SER   336     -31.805   3.336   0.345  1.00 91.50           C  
ATOM   2184  OG  SER   336     -30.540   3.903   0.650  1.00 91.50           O  
ATOM   2185  N   GLY   337     -33.848   2.974  -2.119  1.00 31.04           N  
ATOM   2186  CA  GLY   337     -34.979   2.245  -2.621  1.00 31.04           C  
ATOM   2187  C   GLY   337     -34.668   0.778  -2.577  1.00 31.04           C  
ATOM   2188  O   GLY   337     -33.511   0.362  -2.653  1.00 31.04           O  
ATOM   2189  N   GLU   338     -35.730  -0.041  -2.434  1.00103.52           N  
ATOM   2190  CA  GLU   338     -35.654  -1.476  -2.427  1.00103.52           C  
ATOM   2191  C   GLU   338     -36.346  -1.907  -3.690  1.00103.52           C  
ATOM   2192  O   GLU   338     -37.569  -1.813  -3.793  1.00103.52           O  
ATOM   2193  CB  GLU   338     -36.427  -2.046  -1.231  1.00103.52           C  
ATOM   2194  CG  GLU   338     -36.280  -3.541  -0.989  1.00103.52           C  
ATOM   2195  CD  GLU   338     -37.092  -3.809   0.268  1.00103.52           C  
ATOM   2196  OE1 GLU   338     -38.319  -3.527   0.249  1.00103.52           O  
ATOM   2197  OE2 GLU   338     -36.495  -4.271   1.273  1.00103.52           O1-
ATOM   2198  N   ASP   339     -35.585  -2.428  -4.676  1.00 62.76           N  
ATOM   2199  CA  ASP   339     -36.163  -2.699  -5.967  1.00 62.76           C  
ATOM   2200  C   ASP   339     -36.796  -4.054  -6.020  1.00 62.76           C  
ATOM   2201  O   ASP   339     -36.155  -5.050  -6.354  1.00 62.76           O  
ATOM   2202  CB  ASP   339     -35.132  -2.624  -7.111  1.00 62.76           C  
ATOM   2203  CG  ASP   339     -35.847  -2.684  -8.460  1.00 62.76           C  
ATOM   2204  OD1 ASP   339     -37.091  -2.885  -8.481  1.00 62.76           O  
ATOM   2205  OD2 ASP   339     -35.144  -2.530  -9.494  1.00 62.76           O1-
ATOM   2206  N   ALA   340     -38.100  -4.106  -5.696  1.00 41.59           N  
ATOM   2207  CA  ALA   340     -38.881  -5.303  -5.821  1.00 41.59           C  
ATOM   2208  C   ALA   340     -40.300  -4.831  -5.897  1.00 41.59           C  
ATOM   2209  O   ALA   340     -40.635  -3.789  -5.335  1.00 41.59           O  
ATOM   2210  CB  ALA   340     -38.769  -6.248  -4.613  1.00 41.59           C  
ATOM   2211  N   ARG   341     -41.183  -5.578  -6.588  1.00124.54           N  
ATOM   2212  CA  ARG   341     -42.541  -5.127  -6.687  1.00124.54           C  
ATOM   2213  C   ARG   341     -43.123  -5.149  -5.307  1.00124.54           C  
ATOM   2214  O   ARG   341     -42.954  -6.118  -4.570  1.00124.54           O  
ATOM   2215  CB  ARG   341     -43.432  -6.023  -7.567  1.00124.54           C  
ATOM   2216  CG  ARG   341     -43.078  -6.006  -9.056  1.00124.54           C  
ATOM   2217  CD  ARG   341     -43.988  -6.908  -9.894  1.00124.54           C  
ATOM   2218  NE  ARG   341     -43.593  -6.765 -11.324  1.00124.54           N  
ATOM   2219  CZ  ARG   341     -42.603  -7.546 -11.846  0.50124.54           C  
ATOM   2220  NH1 ARG   341     -41.949  -8.441 -11.052  1.00124.54           N1+
ATOM   2221  NH2 ARG   341     -42.271  -7.433 -13.165  1.00124.54           N  
ATOM   2222  N   ASN   342     -43.855  -4.074  -4.943  1.00 86.94           N  
ATOM   2223  CA  ASN   342     -44.495  -3.943  -3.663  1.00 86.94           C  
ATOM   2224  C   ASN   342     -43.542  -3.759  -2.511  1.00 86.94           C  
ATOM   2225  O   ASN   342     -43.929  -3.992  -1.369  1.00 86.94           O  
ATOM   2226  CB  ASN   342     -45.394  -5.144  -3.324  1.00 86.94           C  
ATOM   2227  CG  ASN   342     -46.702  -4.970  -4.074  1.00 86.94           C  
ATOM   2228  ND2 ASN   342     -46.904  -5.774  -5.153  1.00 86.94           N  
ATOM   2229  OD1 ASN   342     -47.523  -4.132  -3.709  1.00 86.94           O  
ATOM   2230  N   GLU   343     -42.297  -3.303  -2.749  1.00125.41           N  
ATOM   2231  CA  GLU   343     -41.353  -3.071  -1.675  1.00125.41           C  
ATOM   2232  C   GLU   343     -41.323  -1.596  -1.357  1.00125.41           C  
ATOM   2233  O   GLU   343     -42.095  -0.824  -1.925  1.00125.41           O  
ATOM   2234  CB  GLU   343     -39.928  -3.567  -1.971  1.00125.41           C  
ATOM   2235  CG  GLU   343     -39.827  -5.096  -2.023  1.00125.41           C  
ATOM   2236  CD  GLU   343     -40.189  -5.679  -0.656  1.00125.41           C  
ATOM   2237  OE1 GLU   343     -40.462  -4.884   0.283  1.00125.41           O  
ATOM   2238  OE2 GLU   343     -40.200  -6.933  -0.537  1.00125.41           O1-
ATOM   2239  N   TYR   344     -40.407  -1.150  -0.461  1.00106.77           N  
ATOM   2240  CA  TYR   344     -40.526   0.183   0.086  1.00106.77           C  
ATOM   2241  C   TYR   344     -39.341   1.069  -0.192  1.00106.77           C  
ATOM   2242  O   TYR   344     -38.337   0.663  -0.780  1.00106.77           O  
ATOM   2243  CB  TYR   344     -40.674   0.196   1.620  1.00106.77           C  
ATOM   2244  CG  TYR   344     -41.790  -0.718   1.994  1.00106.77           C  
ATOM   2245  CD1 TYR   344     -43.090  -0.442   1.634  1.00106.77           C  
ATOM   2246  CD2 TYR   344     -41.531  -1.849   2.736  1.00106.77           C  
ATOM   2247  CE1 TYR   344     -44.110  -1.294   1.989  1.00106.77           C  
ATOM   2248  CE2 TYR   344     -42.547  -2.703   3.095  1.00106.77           C  
ATOM   2249  CZ  TYR   344     -43.840  -2.427   2.719  1.00106.77           C  
ATOM   2250  OH  TYR   344     -44.884  -3.301   3.086  1.00106.77           O  
ATOM   2251  N   ILE   345     -39.494   2.355   0.217  1.00 57.21           N  
ATOM   2252  CA  ILE   345     -38.495   3.389   0.121  1.00 57.21           C  
ATOM   2253  C   ILE   345     -38.078   3.720   1.531  1.00 57.21           C  
ATOM   2254  O   ILE   345     -38.917   3.865   2.421  1.00 57.21           O  
ATOM   2255  CB  ILE   345     -39.004   4.648  -0.523  1.00 57.21           C  
ATOM   2256  CG1 ILE   345     -39.431   4.360  -1.972  1.00 57.21           C  
ATOM   2257  CG2 ILE   345     -37.918   5.730  -0.404  1.00 57.21           C  
ATOM   2258  CD1 ILE   345     -40.222   5.496  -2.619  1.00 57.21           C  
ATOM   2259  N   TYR   346     -36.750   3.857   1.757  1.00 80.07           N  
ATOM   2260  CA  TYR   346     -36.197   4.026   3.078  1.00 80.07           C  
ATOM   2261  C   TYR   346     -35.363   5.277   3.139  1.00 80.07           C  
ATOM   2262  O   TYR   346     -35.011   5.871   2.121  1.00 80.07           O  
ATOM   2263  CB  TYR   346     -35.249   2.880   3.489  1.00 80.07           C  
ATOM   2264  CG  TYR   346     -35.991   1.584   3.564  1.00 80.07           C  
ATOM   2265  CD1 TYR   346     -36.304   0.880   2.422  1.00 80.07           C  
ATOM   2266  CD2 TYR   346     -36.354   1.055   4.783  1.00 80.07           C  
ATOM   2267  CE1 TYR   346     -36.977  -0.318   2.496  1.00 80.07           C  
ATOM   2268  CE2 TYR   346     -37.026  -0.142   4.864  1.00 80.07           C  
ATOM   2269  CZ  TYR   346     -37.340  -0.833   3.718  1.00 80.07           C  
ATOM   2270  OH  TYR   346     -38.028  -2.063   3.793  1.00 80.07           O  
ATOM   2271  N   LYS   347     -35.052   5.718   4.378  1.00 77.33           N  
ATOM   2272  CA  LYS   347     -34.293   6.914   4.629  1.00 77.33           C  
ATOM   2273  C   LYS   347     -33.494   6.705   5.883  1.00 77.33           C  
ATOM   2274  O   LYS   347     -34.035   6.338   6.925  1.00 77.33           O  
ATOM   2275  CB  LYS   347     -35.233   8.095   4.903  1.00 77.33           C  
ATOM   2276  CG  LYS   347     -34.571   9.425   5.251  1.00 77.33           C  
ATOM   2277  CD  LYS   347     -35.626  10.518   5.425  1.00 77.33           C  
ATOM   2278  CE  LYS   347     -35.131  11.788   6.112  1.00 77.33           C  
ATOM   2279  NZ  LYS   347     -36.299  12.582   6.554  1.00 77.33           N1+
ATOM   2280  N   PHE   348     -32.174   6.961   5.816  1.00 79.81           N  
ATOM   2281  CA  PHE   348     -31.301   6.812   6.948  1.00 79.81           C  
ATOM   2282  C   PHE   348     -30.807   8.182   7.319  1.00 79.81           C  
ATOM   2283  O   PHE   348     -30.418   8.965   6.454  1.00 79.81           O  
ATOM   2284  CB  PHE   348     -30.094   5.927   6.583  1.00 79.81           C  
ATOM   2285  CG  PHE   348     -29.105   5.867   7.693  1.00 79.81           C  
ATOM   2286  CD1 PHE   348     -29.277   5.000   8.746  1.00 79.81           C  
ATOM   2287  CD2 PHE   348     -27.988   6.670   7.661  1.00 79.81           C  
ATOM   2288  CE1 PHE   348     -28.349   4.950   9.759  1.00 79.81           C  
ATOM   2289  CE2 PHE   348     -27.058   6.623   8.671  1.00 79.81           C  
ATOM   2290  CZ  PHE   348     -27.240   5.762   9.725  1.00 79.81           C  
ATOM   2291  N   VAL   349     -30.850   8.523   8.627  1.00 46.67           N  
ATOM   2292  CA  VAL   349     -30.341   9.789   9.083  1.00 46.67           C  
ATOM   2293  C   VAL   349     -29.305   9.490  10.129  1.00 46.67           C  
ATOM   2294  O   VAL   349     -29.570   8.764  11.083  1.00 46.67           O  
ATOM   2295  CB  VAL   349     -31.392  10.652   9.720  1.00 46.67           C  
ATOM   2296  CG1 VAL   349     -30.738  11.954  10.210  1.00 46.67           C  
ATOM   2297  CG2 VAL   349     -32.528  10.867   8.704  1.00 46.67           C  
ATOM   2298  N   SER   350     -28.094  10.069   9.994  1.00 42.28           N  
ATOM   2299  CA  SER   350     -27.025   9.738  10.900  1.00 42.28           C  
ATOM   2300  C   SER   350     -27.200  10.443  12.207  1.00 42.28           C  
ATOM   2301  O   SER   350     -27.867  11.472  12.300  1.00 42.28           O  
ATOM   2302  CB  SER   350     -25.632  10.105  10.364  1.00 42.28           C  
ATOM   2303  OG  SER   350     -25.518  11.515  10.231  1.00 42.28           O  
ATOM   2304  N   ARG   351     -26.643   9.847  13.278  1.00160.35           N  
ATOM   2305  CA  ARG   351     -26.671  10.444  14.581  1.00160.35           C  
ATOM   2306  C   ARG   351     -25.773  11.644  14.617  1.00160.35           C  
ATOM   2307  O   ARG   351     -26.152  12.698  15.126  1.00160.35           O  
ATOM   2308  CB  ARG   351     -26.194   9.482  15.677  1.00160.35           C  
ATOM   2309  CG  ARG   351     -27.235   8.425  16.044  1.00160.35           C  
ATOM   2310  CD  ARG   351     -26.661   7.270  16.861  1.00160.35           C  
ATOM   2311  NE  ARG   351     -25.504   7.799  17.635  1.00160.35           N  
ATOM   2312  CZ  ARG   351     -24.758   6.947  18.397  1.00160.35           C  
ATOM   2313  NH1 ARG   351     -25.115   5.633  18.497  1.00160.35           N1+
ATOM   2314  NH2 ARG   351     -23.651   7.403  19.052  1.00160.35           N  
ATOM   2315  N   ASP   352     -24.551  11.509  14.065  1.00 51.77           N  
ATOM   2316  CA  ASP   352     -23.571  12.557  14.159  1.00 51.77           C  
ATOM   2317  C   ASP   352     -23.658  13.492  12.996  1.00 51.77           C  
ATOM   2318  O   ASP   352     -24.197  13.168  11.939  1.00 51.77           O  
ATOM   2319  CB  ASP   352     -22.132  12.020  14.206  1.00 51.77           C  
ATOM   2320  CG  ASP   352     -21.971  11.235  15.500  1.00 51.77           C  
ATOM   2321  OD1 ASP   352     -22.723  11.524  16.470  1.00 51.77           O  
ATOM   2322  OD2 ASP   352     -21.096  10.329  15.535  1.00 51.77           O1-
ATOM   2323  N   ARG   353     -23.098  14.705  13.184  1.00140.71           N  
ATOM   2324  CA  ARG   353     -23.044  15.693  12.150  1.00140.71           C  
ATOM   2325  C   ARG   353     -21.855  15.370  11.302  1.00140.71           C  
ATOM   2326  O   ARG   353     -20.869  14.810  11.779  1.00140.71           O  
ATOM   2327  CB  ARG   353     -22.866  17.125  12.682  1.00140.71           C  
ATOM   2328  CG  ARG   353     -24.068  17.626  13.489  1.00140.71           C  
ATOM   2329  CD  ARG   353     -24.295  16.860  14.795  1.00140.71           C  
ATOM   2330  NE  ARG   353     -23.220  17.260  15.747  1.00140.71           N  
ATOM   2331  CZ  ARG   353     -23.377  18.370  16.526  1.00140.71           C  
ATOM   2332  NH1 ARG   353     -24.521  19.111  16.438  1.00140.71           N1+
ATOM   2333  NH2 ARG   353     -22.392  18.741  17.394  1.00140.71           N  
ATOM   2334  N   ILE   354     -21.932  15.712  10.003  1.00115.66           N  
ATOM   2335  CA  ILE   354     -20.853  15.458   9.096  1.00115.66           C  
ATOM   2336  C   ILE   354     -19.775  16.449   9.398  1.00115.66           C  
ATOM   2337  O   ILE   354     -20.048  17.633   9.588  1.00115.66           O  
ATOM   2338  CB  ILE   354     -21.231  15.667   7.654  1.00115.66           C  
ATOM   2339  CG1 ILE   354     -22.388  14.740   7.245  1.00115.66           C  
ATOM   2340  CG2 ILE   354     -19.965  15.490   6.798  1.00115.66           C  
ATOM   2341  CD1 ILE   354     -22.056  13.255   7.348  1.00115.66           C  
ATOM   2342  N   ARG   355     -18.514  15.980   9.491  1.00 96.60           N  
ATOM   2343  CA  ARG   355     -17.445  16.908   9.715  1.00 96.60           C  
ATOM   2344  C   ARG   355     -16.802  17.138   8.387  1.00 96.60           C  
ATOM   2345  O   ARG   355     -15.905  16.408   7.965  1.00 96.60           O  
ATOM   2346  CB  ARG   355     -16.350  16.374  10.657  1.00 96.60           C  
ATOM   2347  CG  ARG   355     -15.215  17.373  10.888  1.00 96.60           C  
ATOM   2348  CD  ARG   355     -14.117  16.856  11.820  1.00 96.60           C  
ATOM   2349  NE  ARG   355     -13.094  17.932  11.947  1.00 96.60           N  
ATOM   2350  CZ  ARG   355     -13.239  18.907  12.890  1.00 96.60           C  
ATOM   2351  NH1 ARG   355     -14.315  18.891  13.729  1.00 96.60           N1+
ATOM   2352  NH2 ARG   355     -12.309  19.899  12.992  1.00 96.60           N  
ATOM   2353  N   PRO   356     -17.282  18.140   7.704  1.00114.92           N  
ATOM   2354  CA  PRO   356     -16.801  18.502   6.401  1.00114.92           C  
ATOM   2355  C   PRO   356     -15.351  18.861   6.420  1.00114.92           C  
ATOM   2356  O   PRO   356     -14.638  18.501   5.484  1.00114.92           O  
ATOM   2357  CB  PRO   356     -17.646  19.703   5.984  1.00114.92           C  
ATOM   2358  CG  PRO   356     -17.982  20.374   7.330  1.00114.92           C  
ATOM   2359  CD  PRO   356     -18.067  19.197   8.317  1.00114.92           C  
ATOM   2360  N   ALA   357     -14.906  19.570   7.475  1.00 31.81           N  
ATOM   2361  CA  ALA   357     -13.568  20.079   7.550  1.00 31.81           C  
ATOM   2362  C   ALA   357     -12.595  18.955   7.571  1.00 31.81           C  
ATOM   2363  O   ALA   357     -11.580  18.994   6.878  1.00 31.81           O  
ATOM   2364  CB  ALA   357     -13.324  20.922   8.813  1.00 31.81           C  
ATOM   2365  N   GLY   358     -12.880  17.911   8.363  1.00 31.84           N  
ATOM   2366  CA  GLY   358     -11.935  16.843   8.393  1.00 31.84           C  
ATOM   2367  C   GLY   358     -12.601  15.671   7.774  1.00 31.84           C  
ATOM   2368  O   GLY   358     -13.256  14.885   8.456  1.00 31.84           O  
ATOM   2369  N   ASN   359     -12.417  15.523   6.450  1.00 62.38           N  
ATOM   2370  CA  ASN   359     -12.994  14.408   5.768  1.00 62.38           C  
ATOM   2371  C   ASN   359     -12.337  13.243   6.394  1.00 62.38           C  
ATOM   2372  O   ASN   359     -12.988  12.250   6.712  1.00 62.38           O  
ATOM   2373  CB  ASN   359     -12.657  14.379   4.267  1.00 62.38           C  
ATOM   2374  CG  ASN   359     -13.366  15.546   3.596  1.00 62.38           C  
ATOM   2375  ND2 ASN   359     -14.266  15.231   2.625  1.00 62.38           N  
ATOM   2376  OD1 ASN   359     -13.122  16.708   3.921  1.00 62.38           O  
ATOM   2377  N   GLY   360     -11.014  13.394   6.609  1.00 85.68           N  
ATOM   2378  CA  GLY   360     -10.219  12.412   7.270  1.00 85.68           C  
ATOM   2379  C   GLY   360      -9.383  11.666   6.285  1.00 85.68           C  
ATOM   2380  O   GLY   360      -9.603  11.723   5.075  1.00 85.68           O  
ATOM   2381  N   LEU   361      -8.383  10.937   6.820  1.00224.37           N  
ATOM   2382  CA  LEU   361      -7.486  10.136   6.043  1.00224.37           C  
ATOM   2383  C   LEU   361      -8.264   8.934   5.640  1.00224.37           C  
ATOM   2384  O   LEU   361      -9.372   8.756   6.140  1.00224.37           O  
ATOM   2385  CB  LEU   361      -6.232   9.684   6.812  1.00224.37           C  
ATOM   2386  CG  LEU   361      -5.324  10.859   7.224  1.00224.37           C  
ATOM   2387  CD1 LEU   361      -6.039  11.793   8.215  1.00224.37           C  
ATOM   2388  CD2 LEU   361      -3.964  10.367   7.743  1.00224.37           C  
ATOM   2389  N   THR   362      -7.667   8.096   4.756  1.00301.29           N  
ATOM   2390  CA  THR   362      -8.230   6.964   4.053  1.00301.29           C  
ATOM   2391  C   THR   362      -9.481   6.471   4.703  1.00301.29           C  
ATOM   2392  O   THR   362      -9.461   5.603   5.576  1.00301.29           O  
ATOM   2393  CB  THR   362      -7.270   5.813   3.942  1.00301.29           C  
ATOM   2394  CG2 THR   362      -6.009   6.297   3.207  1.00301.29           C  
ATOM   2395  OG1 THR   362      -6.920   5.329   5.231  1.00301.29           O  
ATOM   2396  N   ALA   363     -10.601   7.082   4.257  1.00354.80           N  
ATOM   2397  CA  ALA   363     -11.959   6.874   4.672  1.00354.80           C  
ATOM   2398  C   ALA   363     -12.387   8.216   5.151  1.00354.80           C  
ATOM   2399  O   ALA   363     -11.622   9.174   5.074  1.00354.80           O  
ATOM   2400  CB  ALA   363     -12.163   5.882   5.833  1.00354.80           C  
ATOM   2401  N   ALA   364     -13.636   8.371   5.612  1.00225.43           N  
ATOM   2402  CA  ALA   364     -13.836   9.647   6.218  1.00225.43           C  
ATOM   2403  C   ALA   364     -13.175   9.439   7.532  1.00225.43           C  
ATOM   2404  O   ALA   364     -13.659   8.658   8.346  1.00225.43           O  
ATOM   2405  CB  ALA   364     -15.310   9.983   6.491  1.00225.43           C  
ATOM   2406  N   GLN   365     -12.021  10.079   7.781  1.00161.73           N  
ATOM   2407  CA  GLN   365     -11.430   9.726   9.031  1.00161.73           C  
ATOM   2408  C   GLN   365     -12.291  10.230  10.135  1.00161.73           C  
ATOM   2409  O   GLN   365     -12.682   9.474  11.021  1.00161.73           O  
ATOM   2410  CB  GLN   365     -10.010  10.276   9.261  1.00161.73           C  
ATOM   2411  CG  GLN   365      -9.357   9.802  10.561  1.00161.73           C  
ATOM   2412  CD  GLN   365      -8.779   8.411  10.330  1.00161.73           C  
ATOM   2413  NE2 GLN   365      -8.300   7.761  11.425  1.00161.73           N  
ATOM   2414  OE1 GLN   365      -8.744   7.917   9.204  1.00161.73           O  
ATOM   2415  N   ALA   366     -12.659  11.520  10.082  1.00 35.87           N  
ATOM   2416  CA  ALA   366     -13.448  12.055  11.147  1.00 35.87           C  
ATOM   2417  C   ALA   366     -14.763  11.351  11.125  1.00 35.87           C  
ATOM   2418  O   ALA   366     -15.303  10.992  12.170  1.00 35.87           O  
ATOM   2419  CB  ALA   366     -13.727  13.559  10.989  1.00 35.87           C  
ATOM   2420  N   ASN   367     -15.309  11.119   9.914  1.00120.94           N  
ATOM   2421  CA  ASN   367     -16.616  10.537   9.833  1.00120.94           C  
ATOM   2422  C   ASN   367     -16.503   9.072   9.557  1.00120.94           C  
ATOM   2423  O   ASN   367     -17.349   8.507   8.868  1.00120.94           O  
ATOM   2424  CB  ASN   367     -17.431  11.106   8.659  1.00120.94           C  
ATOM   2425  CG  ASN   367     -17.595  12.602   8.873  1.00120.94           C  
ATOM   2426  ND2 ASN   367     -17.074  13.412   7.912  1.00120.94           N  
ATOM   2427  OD1 ASN   367     -18.158  13.043   9.874  1.00120.94           O  
ATOM   2428  N   ARG   368     -15.519   8.383  10.151  1.00143.62           N  
ATOM   2429  CA  ARG   368     -15.333   7.005   9.792  1.00143.62           C  
ATOM   2430  C   ARG   368     -16.560   6.212  10.147  1.00143.62           C  
ATOM   2431  O   ARG   368     -17.048   5.405   9.358  1.00143.62           O  
ATOM   2432  CB  ARG   368     -14.124   6.387  10.512  1.00143.62           C  
ATOM   2433  CG  ARG   368     -13.868   4.920  10.169  1.00143.62           C  
ATOM   2434  CD  ARG   368     -12.579   4.378  10.790  1.00143.62           C  
ATOM   2435  NE  ARG   368     -12.617   4.696  12.245  1.00143.62           N  
ATOM   2436  CZ  ARG   368     -13.243   3.851  13.116  1.00143.62           C  
ATOM   2437  NH1 ARG   368     -13.836   2.713  12.654  1.00143.62           N1+
ATOM   2438  NH2 ARG   368     -13.276   4.146  14.449  1.00143.62           N  
ATOM   2439  N   GLU   369     -17.058   6.440  11.370  1.00176.50           N  
ATOM   2440  CA  GLU   369     -18.168   5.804  12.033  1.00176.50           C  
ATOM   2441  C   GLU   369     -19.524   6.322  11.635  1.00176.50           C  
ATOM   2442  O   GLU   369     -20.526   5.744  12.047  1.00176.50           O  
ATOM   2443  CB  GLU   369     -18.087   5.921  13.565  1.00176.50           C  
ATOM   2444  CG  GLU   369     -18.248   7.351  14.086  1.00176.50           C  
ATOM   2445  CD  GLU   369     -17.072   8.182  13.595  1.00176.50           C  
ATOM   2446  OE1 GLU   369     -15.908   7.764  13.837  1.00176.50           O  
ATOM   2447  OE2 GLU   369     -17.322   9.244  12.966  1.00176.50           O1-
ATOM   2448  N   LEU   370     -19.626   7.424  10.866  1.00173.49           N  
ATOM   2449  CA  LEU   370     -20.883   8.132  10.739  1.00173.49           C  
ATOM   2450  C   LEU   370     -22.042   7.252  10.333  1.00173.49           C  
ATOM   2451  O   LEU   370     -23.143   7.410  10.859  1.00173.49           O  
ATOM   2452  CB  LEU   370     -20.790   9.308   9.743  1.00173.49           C  
ATOM   2453  CG  LEU   370     -20.841   8.937   8.244  1.00173.49           C  
ATOM   2454  CD1 LEU   370     -19.822   7.843   7.890  1.00173.49           C  
ATOM   2455  CD2 LEU   370     -22.270   8.650   7.757  1.00173.49           C  
ATOM   2456  N   LEU   371     -21.842   6.324   9.384  1.00106.78           N  
ATOM   2457  CA  LEU   371     -22.871   5.440   8.886  1.00106.78           C  
ATOM   2458  C   LEU   371     -23.277   4.377   9.883  1.00106.78           C  
ATOM   2459  O   LEU   371     -24.212   3.615   9.634  1.00106.78           O  
ATOM   2460  CB  LEU   371     -22.488   4.756   7.565  1.00106.78           C  
ATOM   2461  CG  LEU   371     -22.414   5.752   6.392  1.00106.78           C  
ATOM   2462  CD1 LEU   371     -22.029   5.058   5.077  1.00106.78           C  
ATOM   2463  CD2 LEU   371     -23.719   6.556   6.272  1.00106.78           C  
ATOM   2464  N   ASP   372     -22.478   4.174  10.945  1.00 72.08           N  
ATOM   2465  CA  ASP   372     -22.737   3.195  11.972  1.00 72.08           C  
ATOM   2466  C   ASP   372     -23.855   3.580  12.907  1.00 72.08           C  
ATOM   2467  O   ASP   372     -24.443   2.701  13.538  1.00 72.08           O  
ATOM   2468  CB  ASP   372     -21.498   2.912  12.839  1.00 72.08           C  
ATOM   2469  CG  ASP   372     -20.498   2.155  11.978  1.00 72.08           C  
ATOM   2470  OD1 ASP   372     -20.927   1.572  10.946  1.00 72.08           O  
ATOM   2471  OD2 ASP   372     -19.291   2.148  12.341  1.00 72.08           O1-
ATOM   2472  N   HIS   373     -24.148   4.886  13.089  1.00 60.78           N  
ATOM   2473  CA  HIS   373     -25.136   5.235  14.078  1.00 60.78           C  
ATOM   2474  C   HIS   373     -26.157   6.157  13.477  1.00 60.78           C  
ATOM   2475  O   HIS   373     -25.820   7.029  12.677  1.00 60.78           O  
ATOM   2476  CB  HIS   373     -24.510   5.973  15.267  1.00 60.78           C  
ATOM   2477  CG  HIS   373     -23.315   5.246  15.811  1.00 60.78           C  
ATOM   2478  CD2 HIS   373     -21.991   5.478  15.601  1.00 60.78           C  
ATOM   2479  ND1 HIS   373     -23.377   4.153  16.646  1.00 60.78           N  
ATOM   2480  CE1 HIS   373     -22.096   3.781  16.898  1.00 60.78           C  
ATOM   2481  NE2 HIS   373     -21.220   4.557  16.285  1.00 60.78           N  
ATOM   2482  N   GLY   374     -27.443   5.994  13.869  1.00 24.77           N  
ATOM   2483  CA  GLY   374     -28.466   6.845  13.328  1.00 24.77           C  
ATOM   2484  C   GLY   374     -29.787   6.144  13.385  1.00 24.77           C  
ATOM   2485  O   GLY   374     -29.982   5.217  14.171  1.00 24.77           O  
ATOM   2486  N   THR   375     -30.749   6.604  12.552  1.00 40.18           N  
ATOM   2487  CA  THR   375     -32.056   6.012  12.542  1.00 40.18           C  
ATOM   2488  C   THR   375     -32.460   5.716  11.125  1.00 40.18           C  
ATOM   2489  O   THR   375     -32.218   6.500  10.209  1.00 40.18           O  
ATOM   2490  CB  THR   375     -33.105   6.910  13.132  1.00 40.18           C  
ATOM   2491  CG2 THR   375     -34.455   6.175  13.114  1.00 40.18           C  
ATOM   2492  OG1 THR   375     -32.756   7.250  14.465  1.00 40.18           O  
ATOM   2493  N   LEU   376     -33.107   4.550  10.926  1.00129.88           N  
ATOM   2494  CA  LEU   376     -33.570   4.092   9.642  1.00129.88           C  
ATOM   2495  C   LEU   376     -35.066   4.281   9.631  1.00129.88           C  
ATOM   2496  O   LEU   376     -35.748   3.894  10.580  1.00129.88           O  
ATOM   2497  CB  LEU   376     -33.248   2.589   9.474  1.00129.88           C  
ATOM   2498  CG  LEU   376     -33.659   1.897   8.158  1.00129.88           C  
ATOM   2499  CD1 LEU   376     -35.176   1.845   7.982  1.00129.88           C  
ATOM   2500  CD2 LEU   376     -32.928   2.484   6.946  1.00129.88           C  
ATOM   2501  N   TYR   377     -35.610   4.882   8.545  1.00 73.61           N  
ATOM   2502  CA  TYR   377     -37.022   5.163   8.426  1.00 73.61           C  
ATOM   2503  C   TYR   377     -37.521   4.559   7.141  1.00 73.61           C  
ATOM   2504  O   TYR   377     -36.740   4.269   6.237  1.00 73.61           O  
ATOM   2505  CB  TYR   377     -37.352   6.661   8.273  1.00 73.61           C  
ATOM   2506  CG  TYR   377     -36.917   7.439   9.468  1.00 73.61           C  
ATOM   2507  CD1 TYR   377     -35.619   7.880   9.582  1.00 73.61           C  
ATOM   2508  CD2 TYR   377     -37.814   7.748  10.464  1.00 73.61           C  
ATOM   2509  CE1 TYR   377     -35.218   8.608  10.679  1.00 73.61           C  
ATOM   2510  CE2 TYR   377     -37.420   8.475  11.563  1.00 73.61           C  
ATOM   2511  CZ  TYR   377     -36.119   8.905  11.672  1.00 73.61           C  
ATOM   2512  OH  TYR   377     -35.712   9.650  12.799  1.00 73.61           O  
ATOM   2513  N   VAL   378     -38.854   4.332   7.051  1.00 76.52           N  
ATOM   2514  CA  VAL   378     -39.493   3.812   5.867  1.00 76.52           C  
ATOM   2515  C   VAL   378     -40.632   4.737   5.536  1.00 76.52           C  
ATOM   2516  O   VAL   378     -41.239   5.332   6.426  1.00 76.52           O  
ATOM   2517  CB  VAL   378     -40.113   2.459   6.059  1.00 76.52           C  
ATOM   2518  CG1 VAL   378     -40.884   2.097   4.791  1.00 76.52           C  
ATOM   2519  CG2 VAL   378     -39.024   1.433   6.358  1.00 76.52           C  
ATOM   2520  N   ALA   379     -40.959   4.877   4.233  1.00 67.81           N  
ATOM   2521  CA  ALA   379     -41.951   5.834   3.813  1.00 67.81           C  
ATOM   2522  C   ALA   379     -43.338   5.276   3.725  1.00 67.81           C  
ATOM   2523  O   ALA   379     -43.562   4.104   3.419  1.00 67.81           O  
ATOM   2524  CB  ALA   379     -41.641   6.461   2.443  1.00 67.81           C  
ATOM   2525  N   ARG   380     -44.317   6.167   3.990  1.00100.23           N  
ATOM   2526  CA  ARG   380     -45.717   5.917   3.815  1.00100.23           C  
ATOM   2527  C   ARG   380     -46.203   7.050   2.964  1.00100.23           C  
ATOM   2528  O   ARG   380     -45.829   8.201   3.189  1.00100.23           O  
ATOM   2529  CB  ARG   380     -46.530   5.972   5.119  1.00100.23           C  
ATOM   2530  CG  ARG   380     -48.036   5.830   4.889  1.00100.23           C  
ATOM   2531  CD  ARG   380     -48.880   6.187   6.115  1.00100.23           C  
ATOM   2532  NE  ARG   380     -50.303   6.238   5.678  1.00100.23           N  
ATOM   2533  CZ  ARG   380     -51.187   7.050   6.330  1.00100.23           C  
ATOM   2534  NH1 ARG   380     -50.773   7.802   7.391  1.00100.23           N1+
ATOM   2535  NH2 ARG   380     -52.486   7.118   5.914  1.00100.23           N  
ATOM   2536  N   PHE   381     -47.037   6.758   1.946  1.00 58.89           N  
ATOM   2537  CA  PHE   381     -47.530   7.805   1.094  1.00 58.89           C  
ATOM   2538  C   PHE   381     -49.021   7.782   1.176  1.00 58.89           C  
ATOM   2539  O   PHE   381     -49.646   6.723   1.226  1.00 58.89           O  
ATOM   2540  CB  PHE   381     -47.193   7.613  -0.396  1.00 58.89           C  
ATOM   2541  CG  PHE   381     -45.714   7.663  -0.574  1.00 58.89           C  
ATOM   2542  CD1 PHE   381     -44.953   6.529  -0.404  1.00 58.89           C  
ATOM   2543  CD2 PHE   381     -45.087   8.840  -0.918  1.00 58.89           C  
ATOM   2544  CE1 PHE   381     -43.588   6.566  -0.570  1.00 58.89           C  
ATOM   2545  CE2 PHE   381     -43.722   8.882  -1.084  1.00 58.89           C  
ATOM   2546  CZ  PHE   381     -42.970   7.745  -0.909  1.00 58.89           C  
ATOM   2547  N   ASP   382     -49.621   8.982   1.175  1.00123.19           N  
ATOM   2548  CA  ASP   382     -51.037   9.162   1.266  1.00123.19           C  
ATOM   2549  C   ASP   382     -51.632   8.832  -0.075  1.00123.19           C  
ATOM   2550  O   ASP   382     -50.915   8.697  -1.064  1.00123.19           O  
ATOM   2551  CB  ASP   382     -51.354  10.614   1.667  1.00123.19           C  
ATOM   2552  CG  ASP   382     -52.845  10.827   1.791  1.00123.19           C  
ATOM   2553  OD1 ASP   382     -53.482  11.081   0.738  1.00123.19           O  
ATOM   2554  OD2 ASP   382     -53.369  10.746   2.933  1.00123.19           O1-
ATOM   2555  N   ALA   383     -52.971   8.665  -0.132  1.00 60.79           N  
ATOM   2556  CA  ALA   383     -53.652   8.314  -1.352  1.00 60.79           C  
ATOM   2557  C   ALA   383     -53.429   9.414  -2.334  1.00 60.79           C  
ATOM   2558  O   ALA   383     -53.253   9.196  -3.528  1.00 60.79           O  
ATOM   2559  CB  ALA   383     -55.170   8.155  -1.162  1.00 60.79           C  
ATOM   2560  N   ASP   384     -53.493  10.646  -1.834  1.00247.20           N  
ATOM   2561  CA  ASP   384     -53.236  11.856  -2.535  1.00247.20           C  
ATOM   2562  C   ASP   384     -53.329  12.827  -1.420  1.00247.20           C  
ATOM   2563  O   ASP   384     -54.399  13.012  -0.841  1.00247.20           O  
ATOM   2564  CB  ASP   384     -54.252  12.170  -3.658  1.00247.20           C  
ATOM   2565  CG  ASP   384     -55.675  12.198  -3.114  1.00247.20           C  
ATOM   2566  OD1 ASP   384     -56.030  11.269  -2.341  1.00247.20           O  
ATOM   2567  OD2 ASP   384     -56.427  13.143  -3.472  1.00247.20           O1-
ATOM   2568  N   GLY   385     -52.181  13.414  -1.046  1.00 95.74           N  
ATOM   2569  CA  GLY   385     -52.171  14.247   0.110  1.00 95.74           C  
ATOM   2570  C   GLY   385     -50.733  14.579   0.441  1.00 95.74           C  
ATOM   2571  O   GLY   385     -50.199  15.584  -0.023  1.00 95.74           O  
ATOM   2572  N   VAL   386     -50.077  13.731   1.270  1.00118.34           N  
ATOM   2573  CA  VAL   386     -48.764  13.971   1.819  1.00118.34           C  
ATOM   2574  C   VAL   386     -48.131  12.623   2.071  1.00118.34           C  
ATOM   2575  O   VAL   386     -48.675  11.598   1.663  1.00118.34           O  
ATOM   2576  CB  VAL   386     -48.900  14.682   3.144  1.00118.34           C  
ATOM   2577  CG1 VAL   386     -49.605  13.725   4.120  1.00118.34           C  
ATOM   2578  CG2 VAL   386     -47.541  15.187   3.646  1.00118.34           C  
ATOM   2579  N   GLY   387     -46.940  12.592   2.721  1.00 25.55           N  
ATOM   2580  CA  GLY   387     -46.277  11.347   3.031  1.00 25.55           C  
ATOM   2581  C   GLY   387     -45.507  11.527   4.308  1.00 25.55           C  
ATOM   2582  O   GLY   387     -45.350  12.648   4.789  1.00 25.55           O  
ATOM   2583  N   GLN   388     -45.005  10.415   4.897  1.00 40.82           N  
ATOM   2584  CA  GLN   388     -44.286  10.519   6.140  1.00 40.82           C  
ATOM   2585  C   GLN   388     -43.244   9.442   6.229  1.00 40.82           C  
ATOM   2586  O   GLN   388     -43.256   8.474   5.469  1.00 40.82           O  
ATOM   2587  CB  GLN   388     -45.191  10.364   7.373  1.00 40.82           C  
ATOM   2588  CG  GLN   388     -45.835   8.979   7.475  1.00 40.82           C  
ATOM   2589  CD  GLN   388     -46.700   8.949   8.725  1.00 40.82           C  
ATOM   2590  NE2 GLN   388     -47.319   7.769   9.005  1.00 40.82           N  
ATOM   2591  OE1 GLN   388     -46.824   9.946   9.435  1.00 40.82           O  
ATOM   2592  N   TRP   389     -42.295   9.608   7.179  1.00 60.31           N  
ATOM   2593  CA  TRP   389     -41.251   8.648   7.406  1.00 60.31           C  
ATOM   2594  C   TRP   389     -41.511   8.044   8.755  1.00 60.31           C  
ATOM   2595  O   TRP   389     -41.820   8.757   9.710  1.00 60.31           O  
ATOM   2596  CB  TRP   389     -39.845   9.273   7.421  1.00 60.31           C  
ATOM   2597  CG  TRP   389     -39.452   9.903   6.104  1.00 60.31           C  
ATOM   2598  CD1 TRP   389     -39.427  11.221   5.751  1.00 60.31           C  
ATOM   2599  CD2 TRP   389     -39.047   9.165   4.939  1.00 60.31           C  
ATOM   2600  CE2 TRP   389     -38.792  10.094   3.929  1.00 60.31           C  
ATOM   2601  CE3 TRP   389     -38.904   7.824   4.728  1.00 60.31           C  
ATOM   2602  NE1 TRP   389     -39.028  11.352   4.442  1.00 60.31           N  
ATOM   2603  CZ2 TRP   389     -38.389   9.692   2.688  1.00 60.31           C  
ATOM   2604  CZ3 TRP   389     -38.492   7.423   3.476  1.00 60.31           C  
ATOM   2605  CH2 TRP   389     -38.240   8.340   2.476  1.00 60.31           C  
ATOM   2606  N   LEU   390     -41.413   6.697   8.856  1.00 51.93           N  
ATOM   2607  CA  LEU   390     -41.688   6.010  10.092  1.00 51.93           C  
ATOM   2608  C   LEU   390     -40.452   5.276  10.520  1.00 51.93           C  
ATOM   2609  O   LEU   390     -39.824   4.577   9.728  1.00 51.93           O  
ATOM   2610  CB  LEU   390     -42.816   4.970   9.973  1.00 51.93           C  
ATOM   2611  CG  LEU   390     -44.189   5.583   9.644  1.00 51.93           C  
ATOM   2612  CD1 LEU   390     -45.275   4.501   9.546  1.00 51.93           C  
ATOM   2613  CD2 LEU   390     -44.553   6.701  10.633  1.00 51.93           C  
ATOM   2614  N   PRO   391     -40.108   5.420  11.776  1.00139.68           N  
ATOM   2615  CA  PRO   391     -38.899   4.815  12.289  1.00139.68           C  
ATOM   2616  C   PRO   391     -38.902   3.323  12.423  1.00139.68           C  
ATOM   2617  O   PRO   391     -39.905   2.747  12.846  1.00139.68           O  
ATOM   2618  CB  PRO   391     -38.598   5.524  13.607  1.00139.68           C  
ATOM   2619  CG  PRO   391     -39.234   6.913  13.422  1.00139.68           C  
ATOM   2620  CD  PRO   391     -40.408   6.669  12.459  1.00139.68           C  
ATOM   2621  N   LEU   392     -37.758   2.689  12.089  1.00138.77           N  
ATOM   2622  CA  LEU   392     -37.580   1.273  12.227  1.00138.77           C  
ATOM   2623  C   LEU   392     -36.673   1.102  13.406  1.00138.77           C  
ATOM   2624  O   LEU   392     -35.459   0.974  13.240  1.00138.77           O  
ATOM   2625  CB  LEU   392     -36.798   0.662  11.041  1.00138.77           C  
ATOM   2626  CG  LEU   392     -37.428   0.789   9.632  1.00138.77           C  
ATOM   2627  CD1 LEU   392     -38.613  -0.158   9.430  1.00138.77           C  
ATOM   2628  CD2 LEU   392     -37.786   2.241   9.297  1.00138.77           C  
ATOM   2629  N   VAL   393     -37.225   1.100  14.636  1.00103.38           N  
ATOM   2630  CA  VAL   393     -36.365   0.909  15.768  1.00103.38           C  
ATOM   2631  C   VAL   393     -37.025  -0.043  16.707  1.00103.38           C  
ATOM   2632  O   VAL   393     -38.234   0.007  16.933  1.00103.38           O  
ATOM   2633  CB  VAL   393     -36.015   2.159  16.522  1.00103.38           C  
ATOM   2634  CG1 VAL   393     -37.260   2.680  17.242  1.00103.38           C  
ATOM   2635  CG2 VAL   393     -34.845   1.837  17.468  1.00103.38           C  
ATOM   2636  N   HIS   394     -36.220  -0.948  17.292  1.00 37.73           N  
ATOM   2637  CA  HIS   394     -36.769  -1.927  18.178  1.00 37.73           C  
ATOM   2638  C   HIS   394     -37.383  -1.210  19.330  1.00 37.73           C  
ATOM   2639  O   HIS   394     -36.775  -0.312  19.912  1.00 37.73           O  
ATOM   2640  CB  HIS   394     -35.714  -2.902  18.733  1.00 37.73           C  
ATOM   2641  CG  HIS   394     -36.287  -3.989  19.595  1.00 37.73           C  
ATOM   2642  CD2 HIS   394     -36.680  -5.251  19.269  1.00 37.73           C  
ATOM   2643  ND1 HIS   394     -36.513  -3.864  20.947  1.00 37.73           N  
ATOM   2644  CE1 HIS   394     -37.028  -5.046  21.370  1.00 37.73           C  
ATOM   2645  NE2 HIS   394     -37.148  -5.919  20.387  1.00 37.73           N  
ATOM   2646  N   GLY   395     -38.620  -1.597  19.694  1.00 32.70           N  
ATOM   2647  CA  GLY   395     -39.254  -0.990  20.826  1.00 32.70           C  
ATOM   2648  C   GLY   395     -40.270   0.036  20.411  1.00 32.70           C  
ATOM   2649  O   GLY   395     -41.020   0.515  21.263  1.00 32.70           O  
ATOM   2650  N   GLN   396     -40.344   0.433  19.120  1.00107.48           N  
ATOM   2651  CA  GLN   396     -41.382   1.386  18.824  1.00107.48           C  
ATOM   2652  C   GLN   396     -42.118   0.957  17.592  1.00107.48           C  
ATOM   2653  O   GLN   396     -41.638   0.101  16.849  1.00107.48           O  
ATOM   2654  CB  GLN   396     -40.928   2.839  18.594  1.00107.48           C  
ATOM   2655  CG  GLN   396     -40.170   3.084  17.294  1.00107.48           C  
ATOM   2656  CD  GLN   396     -39.876   4.578  17.227  1.00107.48           C  
ATOM   2657  NE2 GLN   396     -40.957   5.401  17.171  1.00107.48           N  
ATOM   2658  OE1 GLN   396     -38.721   5.004  17.235  1.00107.48           O  
ATOM   2659  N   GLY   397     -43.331   1.527  17.379  1.00 63.75           N  
ATOM   2660  CA  GLY   397     -44.130   1.237  16.213  1.00 63.75           C  
ATOM   2661  C   GLY   397     -44.262  -0.243  16.171  1.00 63.75           C  
ATOM   2662  O   GLY   397     -44.042  -0.880  15.147  1.00 63.75           O  
ATOM   2663  N   PRO   398     -44.830  -0.730  17.228  1.00238.70           N  
ATOM   2664  CA  PRO   398     -44.624  -2.077  17.676  1.00238.70           C  
ATOM   2665  C   PRO   398     -43.850  -3.031  16.834  1.00238.70           C  
ATOM   2666  O   PRO   398     -44.403  -3.957  16.245  1.00238.70           O  
ATOM   2667  CB  PRO   398     -45.995  -2.613  18.089  1.00238.70           C  
ATOM   2668  CG  PRO   398     -46.797  -1.346  18.427  1.00238.70           C  
ATOM   2669  CD  PRO   398     -46.174  -0.264  17.533  1.00238.70           C  
ATOM   2670  N   LEU   399     -42.517  -2.840  16.889  1.00119.31           N  
ATOM   2671  CA  LEU   399     -41.534  -3.745  16.391  1.00119.31           C  
ATOM   2672  C   LEU   399     -40.934  -4.270  17.654  1.00119.31           C  
ATOM   2673  O   LEU   399     -40.238  -3.540  18.364  1.00119.31           O  
ATOM   2674  CB  LEU   399     -40.355  -3.123  15.613  1.00119.31           C  
ATOM   2675  CG  LEU   399     -40.692  -2.486  14.251  1.00119.31           C  
ATOM   2676  CD1 LEU   399     -41.421  -1.147  14.413  1.00119.31           C  
ATOM   2677  CD2 LEU   399     -39.441  -2.378  13.364  1.00119.31           C  
ATOM   2678  N   THR   400     -41.219  -5.542  17.988  1.00104.45           N  
ATOM   2679  CA  THR   400     -40.719  -6.067  19.225  1.00104.45           C  
ATOM   2680  C   THR   400     -40.722  -7.564  19.066  1.00104.45           C  
ATOM   2681  O   THR   400     -40.890  -8.075  17.960  1.00104.45           O  
ATOM   2682  CB  THR   400     -41.593  -5.662  20.388  1.00104.45           C  
ATOM   2683  CG2 THR   400     -40.901  -6.002  21.723  1.00104.45           C  
ATOM   2684  OG1 THR   400     -41.783  -4.254  20.353  1.00104.45           O  
ATOM   2685  N   ALA   401     -40.542  -8.308  20.174  1.00 30.94           N  
ATOM   2686  CA  ALA   401     -40.451  -9.741  20.169  1.00 30.94           C  
ATOM   2687  C   ALA   401     -41.720 -10.336  19.643  1.00 30.94           C  
ATOM   2688  O   ALA   401     -41.685 -11.312  18.895  1.00 30.94           O  
ATOM   2689  CB  ALA   401     -40.214 -10.326  21.572  1.00 30.94           C  
ATOM   2690  N   ALA   402     -42.882  -9.763  20.003  1.00 30.68           N  
ATOM   2691  CA  ALA   402     -44.128 -10.340  19.576  1.00 30.68           C  
ATOM   2692  C   ALA   402     -44.144 -10.337  18.083  1.00 30.68           C  
ATOM   2693  O   ALA   402     -44.621 -11.271  17.440  1.00 30.68           O  
ATOM   2694  CB  ALA   402     -45.351  -9.542  20.058  1.00 30.68           C  
ATOM   2695  N   ASN   403     -43.622  -9.244  17.513  1.00141.97           N  
ATOM   2696  CA  ASN   403     -43.513  -8.977  16.112  1.00141.97           C  
ATOM   2697  C   ASN   403     -42.466  -9.858  15.491  1.00141.97           C  
ATOM   2698  O   ASN   403     -42.420  -9.995  14.267  1.00141.97           O  
ATOM   2699  CB  ASN   403     -43.129  -7.518  15.865  1.00141.97           C  
ATOM   2700  CG  ASN   403     -44.291  -6.688  16.380  1.00141.97           C  
ATOM   2701  ND2 ASN   403     -45.365  -6.568  15.555  1.00141.97           N  
ATOM   2702  OD1 ASN   403     -44.250  -6.163  17.491  1.00141.97           O  
ATOM   2703  N   GLY   404     -41.552 -10.424  16.308  1.00 42.32           N  
ATOM   2704  CA  GLY   404     -40.569 -11.319  15.760  1.00 42.32           C  
ATOM   2705  C   GLY   404     -39.211 -10.685  15.715  1.00 42.32           C  
ATOM   2706  O   GLY   404     -38.315 -11.207  15.050  1.00 42.32           O  
ATOM   2707  N   PHE   405     -39.014  -9.541  16.402  1.00 63.23           N  
ATOM   2708  CA  PHE   405     -37.717  -8.921  16.389  1.00 63.23           C  
ATOM   2709  C   PHE   405     -37.159  -8.966  17.782  1.00 63.23           C  
ATOM   2710  O   PHE   405     -37.686  -8.329  18.693  1.00 63.23           O  
ATOM   2711  CB  PHE   405     -37.787  -7.440  15.987  1.00 63.23           C  
ATOM   2712  CG  PHE   405     -38.416  -7.384  14.637  1.00 63.23           C  
ATOM   2713  CD1 PHE   405     -39.786  -7.416  14.511  1.00 63.23           C  
ATOM   2714  CD2 PHE   405     -37.646  -7.297  13.500  1.00 63.23           C  
ATOM   2715  CE1 PHE   405     -40.382  -7.367  13.273  1.00 63.23           C  
ATOM   2716  CE2 PHE   405     -38.237  -7.246  12.260  1.00 63.23           C  
ATOM   2717  CZ  PHE   405     -39.606  -7.279  12.144  1.00 63.23           C  
ATOM   2718  N   ALA   406     -36.078  -9.748  17.977  1.00 48.77           N  
ATOM   2719  CA  ALA   406     -35.426  -9.889  19.251  1.00 48.77           C  
ATOM   2720  C   ALA   406     -34.722  -8.625  19.638  1.00 48.77           C  
ATOM   2721  O   ALA   406     -34.746  -8.223  20.800  1.00 48.77           O  
ATOM   2722  CB  ALA   406     -34.377 -11.013  19.257  1.00 48.77           C  
ATOM   2723  N   ASP   407     -34.048  -7.978  18.667  1.00 79.67           N  
ATOM   2724  CA  ASP   407     -33.253  -6.824  18.975  1.00 79.67           C  
ATOM   2725  C   ASP   407     -33.140  -5.959  17.753  1.00 79.67           C  
ATOM   2726  O   ASP   407     -33.749  -6.235  16.722  1.00 79.67           O  
ATOM   2727  CB  ASP   407     -31.848  -7.211  19.473  1.00 79.67           C  
ATOM   2728  CG  ASP   407     -31.182  -8.120  18.442  1.00 79.67           C  
ATOM   2729  OD1 ASP   407     -31.714  -8.252  17.308  1.00 79.67           O  
ATOM   2730  OD2 ASP   407     -30.129  -8.715  18.794  1.00 79.67           O1-
ATOM   2731  N   GLN   408     -32.351  -4.869  17.856  1.00 45.85           N  
ATOM   2732  CA  GLN   408     -32.181  -3.916  16.796  1.00 45.85           C  
ATOM   2733  C   GLN   408     -31.491  -4.560  15.632  1.00 45.85           C  
ATOM   2734  O   GLN   408     -31.783  -4.246  14.480  1.00 45.85           O  
ATOM   2735  CB  GLN   408     -31.347  -2.694  17.216  1.00 45.85           C  
ATOM   2736  CG  GLN   408     -31.171  -1.676  16.088  1.00 45.85           C  
ATOM   2737  CD  GLN   408     -32.538  -1.087  15.771  1.00 45.85           C  
ATOM   2738  NE2 GLN   408     -32.582  -0.155  14.781  1.00 45.85           N  
ATOM   2739  OE1 GLN   408     -33.541  -1.449  16.386  1.00 45.85           O  
ATOM   2740  N   GLY   409     -30.541  -5.476  15.885  1.00 29.19           N  
ATOM   2741  CA  GLY   409     -29.836  -6.071  14.789  1.00 29.19           C  
ATOM   2742  C   GLY   409     -30.824  -6.765  13.900  1.00 29.19           C  
ATOM   2743  O   GLY   409     -30.727  -6.687  12.677  1.00 29.19           O  
ATOM   2744  N   GLU   410     -31.807  -7.464  14.496  1.00 49.42           N  
ATOM   2745  CA  GLU   410     -32.776  -8.202  13.736  1.00 49.42           C  
ATOM   2746  C   GLU   410     -33.638  -7.272  12.933  1.00 49.42           C  
ATOM   2747  O   GLU   410     -34.056  -7.616  11.828  1.00 49.42           O  
ATOM   2748  CB  GLU   410     -33.684  -9.084  14.607  1.00 49.42           C  
ATOM   2749  CG  GLU   410     -32.916 -10.237  15.258  1.00 49.42           C  
ATOM   2750  CD  GLU   410     -33.913 -11.168  15.932  1.00 49.42           C  
ATOM   2751  OE1 GLU   410     -35.141 -10.911  15.820  1.00 49.42           O  
ATOM   2752  OE2 GLU   410     -33.453 -12.154  16.567  1.00 49.42           O1-
ATOM   2753  N   ILE   411     -33.952  -6.073  13.462  1.00143.53           N  
ATOM   2754  CA  ILE   411     -34.786  -5.187  12.704  1.00143.53           C  
ATOM   2755  C   ILE   411     -34.068  -4.823  11.437  1.00143.53           C  
ATOM   2756  O   ILE   411     -34.686  -4.709  10.380  1.00143.53           O  
ATOM   2757  CB  ILE   411     -35.221  -3.935  13.433  1.00143.53           C  
ATOM   2758  CG1 ILE   411     -34.076  -2.956  13.740  1.00143.53           C  
ATOM   2759  CG2 ILE   411     -35.972  -4.401  14.690  1.00143.53           C  
ATOM   2760  CD1 ILE   411     -33.619  -2.124  12.542  1.00143.53           C  
ATOM   2761  N   VAL   412     -32.741  -4.599  11.515  1.00 50.57           N  
ATOM   2762  CA  VAL   412     -31.949  -4.233  10.372  1.00 50.57           C  
ATOM   2763  C   VAL   412     -31.838  -5.349   9.370  1.00 50.57           C  
ATOM   2764  O   VAL   412     -31.998  -5.135   8.169  1.00 50.57           O  
ATOM   2765  CB  VAL   412     -30.548  -3.880  10.741  1.00 50.57           C  
ATOM   2766  CG1 VAL   412     -29.767  -3.762   9.429  1.00 50.57           C  
ATOM   2767  CG2 VAL   412     -30.551  -2.603  11.597  1.00 50.57           C  
ATOM   2768  N   ILE   413     -31.546  -6.578   9.840  1.00130.81           N  
ATOM   2769  CA  ILE   413     -31.326  -7.699   8.961  1.00130.81           C  
ATOM   2770  C   ILE   413     -32.607  -7.957   8.211  1.00130.81           C  
ATOM   2771  O   ILE   413     -32.617  -8.274   7.023  1.00130.81           O  
ATOM   2772  CB  ILE   413     -31.035  -8.963   9.727  1.00130.81           C  
ATOM   2773  CG1 ILE   413     -29.794  -8.834  10.635  1.00130.81           C  
ATOM   2774  CG2 ILE   413     -30.916 -10.102   8.703  1.00130.81           C  
ATOM   2775  CD1 ILE   413     -28.464  -8.747   9.892  1.00130.81           C  
ATOM   2776  N   LYS   414     -33.708  -7.914   8.974  1.00187.56           N  
ATOM   2777  CA  LYS   414     -35.110  -8.111   8.709  1.00187.56           C  
ATOM   2778  C   LYS   414     -35.848  -6.885   8.227  1.00187.56           C  
ATOM   2779  O   LYS   414     -37.072  -6.859   8.336  1.00187.56           O  
ATOM   2780  CB  LYS   414     -35.845  -8.644   9.954  1.00187.56           C  
ATOM   2781  CG  LYS   414     -37.228  -9.242   9.676  1.00187.56           C  
ATOM   2782  CD  LYS   414     -37.785 -10.057  10.845  1.00187.56           C  
ATOM   2783  CE  LYS   414     -37.098 -11.412  11.026  1.00187.56           C  
ATOM   2784  NZ  LYS   414     -37.629 -12.093  12.229  1.00187.56           N1+
ATOM   2785  N   SER   415     -35.168  -5.802   7.804  1.00110.82           N  
ATOM   2786  CA  SER   415     -35.798  -4.521   7.565  1.00110.82           C  
ATOM   2787  C   SER   415     -37.088  -4.611   6.784  1.00110.82           C  
ATOM   2788  O   SER   415     -38.023  -3.867   7.079  1.00110.82           O  
ATOM   2789  CB  SER   415     -34.881  -3.538   6.815  1.00110.82           C  
ATOM   2790  OG  SER   415     -33.725  -3.260   7.592  1.00110.82           O  
ATOM   2791  N   ARG   416     -37.202  -5.510   5.790  1.00 75.23           N  
ATOM   2792  CA  ARG   416     -38.424  -5.583   5.029  1.00 75.23           C  
ATOM   2793  C   ARG   416     -39.565  -5.945   5.934  1.00 75.23           C  
ATOM   2794  O   ARG   416     -40.655  -5.384   5.826  1.00 75.23           O  
ATOM   2795  CB  ARG   416     -38.397  -6.666   3.935  1.00 75.23           C  
ATOM   2796  CG  ARG   416     -37.475  -6.349   2.760  1.00 75.23           C  
ATOM   2797  CD  ARG   416     -37.602  -7.338   1.599  1.00 75.23           C  
ATOM   2798  NE  ARG   416     -36.835  -6.779   0.449  1.00 75.23           N  
ATOM   2799  CZ  ARG   416     -36.819  -7.429  -0.751  1.00 75.23           C  
ATOM   2800  NH1 ARG   416     -37.473  -8.618  -0.894  1.00 75.23           N1+
ATOM   2801  NH2 ARG   416     -36.153  -6.886  -1.811  1.00 75.23           N  
ATOM   2802  N   GLN   417     -39.348  -6.913   6.843  1.00109.76           N  
ATOM   2803  CA  GLN   417     -40.386  -7.370   7.721  0.50109.76           C  
ATOM   2804  C   GLN   417     -40.769  -6.267   8.660  1.00109.76           C  
ATOM   2805  O   GLN   417     -41.947  -6.063   8.941  1.00109.76           O  
ATOM   2806  CB  GLN   417     -39.948  -8.575   8.573  0.50109.76           C  
ATOM   2807  CG  GLN   417     -41.067  -9.156   9.440  0.50109.76           C  
ATOM   2808  CD  GLN   417     -42.010  -9.931   8.528  1.00109.76           C  
ATOM   2809  NE2 GLN   417     -41.687  -9.959   7.207  1.00109.76           N  
ATOM   2810  OE1 GLN   417     -43.005 -10.496   8.978  1.00109.76           O  
ATOM   2811  N   ALA   418     -39.778  -5.520   9.176  1.00 33.35           N  
ATOM   2812  CA  ALA   418     -40.048  -4.474  10.125  1.00 33.35           C  
ATOM   2813  C   ALA   418     -40.886  -3.413   9.478  1.00 33.35           C  
ATOM   2814  O   ALA   418     -41.810  -2.877  10.091  1.00 33.35           O  
ATOM   2815  CB  ALA   418     -38.770  -3.790  10.636  1.00 33.35           C  
ATOM   2816  N   SER   419     -40.575  -3.083   8.213  1.00 71.20           N  
ATOM   2817  CA  SER   419     -41.269  -2.043   7.508  1.00 71.20           C  
ATOM   2818  C   SER   419     -42.705  -2.435   7.318  1.00 71.20           C  
ATOM   2819  O   SER   419     -43.590  -1.581   7.328  1.00 71.20           O  
ATOM   2820  CB  SER   419     -40.671  -1.765   6.118  1.00 71.20           C  
ATOM   2821  OG  SER   419     -41.397  -0.732   5.470  1.00 71.20           O  
ATOM   2822  N   ASP   420     -42.978  -3.738   7.122  1.00 75.60           N  
ATOM   2823  CA  ASP   420     -44.332  -4.184   6.929  1.00 75.60           C  
ATOM   2824  C   ASP   420     -45.120  -3.948   8.183  1.00 75.60           C  
ATOM   2825  O   ASP   420     -46.273  -3.523   8.130  1.00 75.60           O  
ATOM   2826  CB  ASP   420     -44.439  -5.683   6.602  1.00 75.60           C  
ATOM   2827  CG  ASP   420     -45.888  -5.968   6.230  1.00 75.60           C  
ATOM   2828  OD1 ASP   420     -46.541  -5.050   5.665  1.00 75.60           O  
ATOM   2829  OD2 ASP   420     -46.358  -7.107   6.494  1.00 75.60           O1-
ATOM   2830  N   LEU   421     -44.514  -4.206   9.357  1.00 99.17           N  
ATOM   2831  CA  LEU   421     -45.221  -4.051  10.600  1.00 99.17           C  
ATOM   2832  C   LEU   421     -45.638  -2.622  10.782  1.00 99.17           C  
ATOM   2833  O   LEU   421     -46.738  -2.347  11.260  1.00 99.17           O  
ATOM   2834  CB  LEU   421     -44.381  -4.476  11.813  1.00 99.17           C  
ATOM   2835  CG  LEU   421     -44.324  -6.001  12.004  1.00 99.17           C  
ATOM   2836  CD1 LEU   421     -43.912  -6.731  10.721  1.00 99.17           C  
ATOM   2837  CD2 LEU   421     -43.408  -6.358  13.178  1.00 99.17           C  
ATOM   2838  N   LEU   422     -44.755  -1.679  10.413  1.00167.54           N  
ATOM   2839  CA  LEU   422     -44.953  -0.261  10.544  1.00167.54           C  
ATOM   2840  C   LEU   422     -45.988   0.242   9.574  1.00167.54           C  
ATOM   2841  O   LEU   422     -46.524   1.334   9.756  1.00167.54           O  
ATOM   2842  CB  LEU   422     -43.642   0.545  10.396  1.00167.54           C  
ATOM   2843  CG  LEU   422     -42.988   0.508   9.002  1.00167.54           C  
ATOM   2844  CD1 LEU   422     -43.765   1.362   7.992  1.00167.54           C  
ATOM   2845  CD2 LEU   422     -41.496   0.874   9.074  1.00167.54           C  
ATOM   2846  N   GLY   423     -46.254  -0.493   8.473  1.00 37.55           N  
ATOM   2847  CA  GLY   423     -47.291  -0.046   7.579  1.00 37.55           C  
ATOM   2848  C   GLY   423     -46.743   0.820   6.485  1.00 37.55           C  
ATOM   2849  O   GLY   423     -47.380   1.789   6.073  1.00 37.55           O  
ATOM   2850  N   ALA   424     -45.540   0.493   5.982  1.00 41.17           N  
ATOM   2851  CA  ALA   424     -44.965   1.236   4.895  1.00 41.17           C  
ATOM   2852  C   ALA   424     -45.808   0.993   3.677  1.00 41.17           C  
ATOM   2853  O   ALA   424     -46.540   0.007   3.598  1.00 41.17           O  
ATOM   2854  CB  ALA   424     -43.528   0.814   4.557  1.00 41.17           C  
ATOM   2855  N   THR   425     -45.731   1.907   2.687  1.00 47.21           N  
ATOM   2856  CA  THR   425     -46.548   1.785   1.510  1.00 47.21           C  
ATOM   2857  C   THR   425     -45.789   1.030   0.461  1.00 47.21           C  
ATOM   2858  O   THR   425     -44.655   1.368   0.124  1.00 47.21           O  
ATOM   2859  CB  THR   425     -46.922   3.114   0.916  1.00 47.21           C  
ATOM   2860  CG2 THR   425     -47.801   2.875  -0.323  1.00 47.21           C  
ATOM   2861  OG1 THR   425     -47.622   3.897   1.871  1.00 47.21           O  
ATOM   2862  N   LYS   426     -46.418  -0.034  -0.086  1.00166.54           N  
ATOM   2863  CA  LYS   426     -45.796  -0.834  -1.102  1.00166.54           C  
ATOM   2864  C   LYS   426     -45.717  -0.026  -2.362  1.00166.54           C  
ATOM   2865  O   LYS   426     -46.673   0.644  -2.748  1.00166.54           O  
ATOM   2866  CB  LYS   426     -46.531  -2.154  -1.392  1.00166.54           C  
ATOM   2867  CG  LYS   426     -48.033  -1.992  -1.625  1.00166.54           C  
ATOM   2868  CD  LYS   426     -48.801  -1.517  -0.390  1.00166.54           C  
ATOM   2869  CE  LYS   426     -48.812  -2.543   0.747  1.00166.54           C  
ATOM   2870  NZ  LYS   426     -49.547  -2.002   1.911  1.00166.54           N1+
ATOM   2871  N   MET   427     -44.562  -0.100  -3.057  1.00 62.02           N  
ATOM   2872  CA  MET   427     -44.333   0.769  -4.180  1.00 62.02           C  
ATOM   2873  C   MET   427     -44.007  -0.011  -5.419  1.00 62.02           C  
ATOM   2874  O   MET   427     -43.647  -1.187  -5.368  1.00 62.02           O  
ATOM   2875  CB  MET   427     -43.176   1.755  -3.945  1.00 62.02           C  
ATOM   2876  CG  MET   427     -43.401   2.675  -2.743  1.00 62.02           C  
ATOM   2877  SD  MET   427     -44.824   3.796  -2.890  1.00 62.02           S  
ATOM   2878  CE  MET   427     -43.994   4.955  -4.015  1.00 62.02           C  
ATOM   2879  N   ASP   428     -44.141   0.661  -6.585  1.00 73.93           N  
ATOM   2880  CA  ASP   428     -43.887   0.058  -7.868  1.00 73.93           C  
ATOM   2881  C   ASP   428     -42.416   0.087  -8.181  1.00 73.93           C  
ATOM   2882  O   ASP   428     -41.958   0.892  -8.992  1.00 73.93           O  
ATOM   2883  CB  ASP   428     -44.581   0.780  -9.039  1.00 73.93           C  
ATOM   2884  CG  ASP   428     -46.087   0.563  -8.967  1.00 73.93           C  
ATOM   2885  OD1 ASP   428     -46.537  -0.255  -8.122  1.00 73.93           O  
ATOM   2886  OD2 ASP   428     -46.810   1.216  -9.768  1.00 73.93           O1-
ATOM   2887  N   ARG   429     -41.651  -0.843  -7.575  1.00147.02           N  
ATOM   2888  CA  ARG   429     -40.247  -1.043  -7.841  0.30147.02           C  
ATOM   2889  C   ARG   429     -39.427   0.214  -7.795  1.00147.02           C  
ATOM   2890  O   ARG   429     -39.031   0.748  -8.831  1.00147.02           O  
ATOM   2891  CB  ARG   429     -39.993  -1.750  -9.183  0.30147.02           C  
ATOM   2892  CG  ARG   429     -40.573  -3.166  -9.229  0.30147.02           C  
ATOM   2893  CD  ARG   429     -40.238  -3.928 -10.512  0.30147.02           C  
ATOM   2894  NE  ARG   429     -38.767  -4.159 -10.517  0.30147.02           N  
ATOM   2895  CZ  ARG   429     -38.246  -5.234 -11.179  0.30147.02           C  
ATOM   2896  NH1 ARG   429     -39.077  -6.109 -11.818  0.30147.02           N1+
ATOM   2897  NH2 ARG   429     -36.897  -5.431 -11.198  0.30147.02           N  
ATOM   2898  N   PRO   430     -39.143   0.710  -6.618  1.00 86.04           N  
ATOM   2899  CA  PRO   430     -38.291   1.861  -6.508  1.00 86.04           C  
ATOM   2900  C   PRO   430     -36.903   1.550  -6.970  1.00 86.04           C  
ATOM   2901  O   PRO   430     -36.348   0.518  -6.591  1.00 86.04           O  
ATOM   2902  CB  PRO   430     -38.369   2.302  -5.049  1.00 86.04           C  
ATOM   2903  CG  PRO   430     -39.761   1.816  -4.602  1.00 86.04           C  
ATOM   2904  CD  PRO   430     -40.045   0.586  -5.485  1.00 86.04           C  
ATOM   2905  N   GLU   431     -36.316   2.451  -7.776  1.00114.58           N  
ATOM   2906  CA  GLU   431     -34.974   2.260  -8.229  1.00114.58           C  
ATOM   2907  C   GLU   431     -34.168   3.445  -7.779  1.00114.58           C  
ATOM   2908  O   GLU   431     -34.073   3.701  -6.581  1.00114.58           O  
ATOM   2909  CB  GLU   431     -34.859   2.000  -9.738  1.00114.58           C  
ATOM   2910  CG  GLU   431     -35.443   0.618 -10.056  1.00114.58           C  
ATOM   2911  CD  GLU   431     -35.002   0.166 -11.436  1.00114.58           C  
ATOM   2912  OE1 GLU   431     -35.490   0.744 -12.442  1.00114.58           O  
ATOM   2913  OE2 GLU   431     -34.170  -0.779 -11.496  1.00114.58           O1-
ATOM   2914  N   TRP   432     -33.551   4.202  -8.705  1.00 92.25           N  
ATOM   2915  CA  TRP   432     -32.644   5.255  -8.310  1.00 92.25           C  
ATOM   2916  C   TRP   432     -33.341   6.442  -7.715  1.00 92.25           C  
ATOM   2917  O   TRP   432     -34.447   6.805  -8.110  1.00 92.25           O  
ATOM   2918  CB  TRP   432     -31.810   5.787  -9.487  1.00 92.25           C  
ATOM   2919  CG  TRP   432     -30.784   4.814 -10.012  1.00 92.25           C  
ATOM   2920  CD1 TRP   432     -30.965   3.578 -10.559  1.00 92.25           C  
ATOM   2921  CD2 TRP   432     -29.375   5.082 -10.070  1.00 92.25           C  
ATOM   2922  CE2 TRP   432     -28.768   3.971 -10.654  1.00 92.25           C  
ATOM   2923  CE3 TRP   432     -28.647   6.169  -9.677  1.00 92.25           C  
ATOM   2924  NE1 TRP   432     -29.756   3.054 -10.945  1.00 92.25           N  
ATOM   2925  CZ2 TRP   432     -27.418   3.928 -10.854  1.00 92.25           C  
ATOM   2926  CZ3 TRP   432     -27.285   6.120  -9.873  1.00 92.25           C  
ATOM   2927  CH2 TRP   432     -26.683   5.022 -10.451  1.00 92.25           C  
ATOM   2928  N   LEU   433     -32.678   7.074  -6.718  1.00109.24           N  
ATOM   2929  CA  LEU   433     -33.167   8.282  -6.113  1.00109.24           C  
ATOM   2930  C   LEU   433     -32.076   9.312  -6.208  1.00109.24           C  
ATOM   2931  O   LEU   433     -30.892   8.989  -6.098  1.00109.24           O  
ATOM   2932  CB  LEU   433     -33.606   8.094  -4.643  1.00109.24           C  
ATOM   2933  CG  LEU   433     -34.180   9.348  -3.944  1.00109.24           C  
ATOM   2934  CD1 LEU   433     -34.859   8.958  -2.624  1.00109.24           C  
ATOM   2935  CD2 LEU   433     -33.115  10.433  -3.705  1.00109.24           C  
ATOM   2936  N   ALA   434     -32.455  10.589  -6.448  1.00 35.15           N  
ATOM   2937  CA  ALA   434     -31.487  11.652  -6.534  1.00 35.15           C  
ATOM   2938  C   ALA   434     -32.053  12.865  -5.851  1.00 35.15           C  
ATOM   2939  O   ALA   434     -33.269  12.998  -5.720  1.00 35.15           O  
ATOM   2940  CB  ALA   434     -31.154  12.057  -7.979  1.00 35.15           C  
ATOM   2941  N   ILE   435     -31.173  13.776  -5.369  1.00 99.40           N  
ATOM   2942  CA  ILE   435     -31.649  14.982  -4.743  1.00 99.40           C  
ATOM   2943  C   ILE   435     -31.119  16.139  -5.538  1.00 99.40           C  
ATOM   2944  O   ILE   435     -29.935  16.197  -5.867  1.00 99.40           O  
ATOM   2945  CB  ILE   435     -31.221  15.205  -3.316  1.00 99.40           C  
ATOM   2946  CG1 ILE   435     -29.716  15.484  -3.205  1.00 99.40           C  
ATOM   2947  CG2 ILE   435     -31.691  13.995  -2.492  1.00 99.40           C  
ATOM   2948  CD1 ILE   435     -29.298  16.027  -1.839  1.00 99.40           C  
ATOM   2949  N   ASP   436     -32.002  17.100  -5.870  1.00 47.59           N  
ATOM   2950  CA  ASP   436     -31.620  18.228  -6.677  1.00 47.59           C  
ATOM   2951  C   ASP   436     -30.646  19.078  -5.923  1.00 47.59           C  
ATOM   2952  O   ASP   436     -30.850  19.410  -4.757  1.00 47.59           O  
ATOM   2953  CB  ASP   436     -32.824  19.111  -7.055  1.00 47.59           C  
ATOM   2954  CG  ASP   436     -32.397  20.164  -8.068  1.00 47.59           C  
ATOM   2955  OD1 ASP   436     -31.188  20.209  -8.414  1.00 47.59           O  
ATOM   2956  OD2 ASP   436     -33.286  20.937  -8.514  1.00 47.59           O1-
ATOM   2957  N   PRO   437     -29.566  19.426  -6.564  1.00 84.86           N  
ATOM   2958  CA  PRO   437     -28.600  20.293  -5.958  1.00 84.86           C  
ATOM   2959  C   PRO   437     -29.148  21.671  -5.794  1.00 84.86           C  
ATOM   2960  O   PRO   437     -28.688  22.386  -4.907  1.00 84.86           O  
ATOM   2961  CB  PRO   437     -27.341  20.204  -6.825  1.00 84.86           C  
ATOM   2962  CG  PRO   437     -27.792  19.461  -8.098  1.00 84.86           C  
ATOM   2963  CD  PRO   437     -28.988  18.621  -7.625  1.00 84.86           C  
ATOM   2964  N   VAL   438     -30.056  22.109  -6.688  1.00 66.68           N  
ATOM   2965  CA  VAL   438     -30.580  23.431  -6.516  1.00 66.68           C  
ATOM   2966  C   VAL   438     -31.556  23.500  -5.372  1.00 66.68           C  
ATOM   2967  O   VAL   438     -31.314  24.169  -4.369  1.00 66.68           O  
ATOM   2968  CB  VAL   438     -31.298  23.928  -7.734  1.00 66.68           C  
ATOM   2969  CG1 VAL   438     -31.905  25.304  -7.415  1.00 66.68           C  
ATOM   2970  CG2 VAL   438     -30.309  23.940  -8.912  1.00 66.68           C  
ATOM   2971  N   ASN   439     -32.700  22.797  -5.543  1.00144.46           N  
ATOM   2972  CA  ASN   439     -33.854  22.771  -4.677  1.00144.46           C  
ATOM   2973  C   ASN   439     -33.767  21.831  -3.506  1.00144.46           C  
ATOM   2974  O   ASN   439     -34.279  22.133  -2.429  1.00144.46           O  
ATOM   2975  CB  ASN   439     -35.124  22.418  -5.471  1.00144.46           C  
ATOM   2976  CG  ASN   439     -36.324  22.505  -4.547  1.00144.46           C  
ATOM   2977  ND2 ASN   439     -37.185  23.535  -4.767  1.00144.46           N  
ATOM   2978  OD1 ASN   439     -36.496  21.676  -3.655  1.00144.46           O  
ATOM   2979  N   GLY   440     -33.166  20.641  -3.679  1.00 31.85           N  
ATOM   2980  CA  GLY   440     -33.146  19.710  -2.586  1.00 31.85           C  
ATOM   2981  C   GLY   440     -34.298  18.753  -2.730  1.00 31.85           C  
ATOM   2982  O   GLY   440     -34.468  17.862  -1.898  1.00 31.85           O  
ATOM   2983  N   THR   441     -35.118  18.903  -3.793  0.50110.65           N  
ATOM   2984  CA  THR   441     -36.237  18.021  -3.998  0.50110.65           C  
ATOM   2985  C   THR   441     -35.704  16.674  -4.381  0.50110.65           C  
ATOM   2986  O   THR   441     -34.652  16.566  -5.008  0.50110.65           O  
ATOM   2987  CB  THR   441     -37.171  18.493  -5.073  0.50110.65           C  
ATOM   2988  CG2 THR   441     -36.395  18.592  -6.396  1.00110.65           C  
ATOM   2989  OG1 THR   441     -38.268  17.599  -5.200  1.00110.65           O  
ATOM   2990  N   VAL   442     -36.443  15.603  -4.013  1.00 54.76           N  
ATOM   2991  CA  VAL   442     -35.963  14.263  -4.204  1.00 54.76           C  
ATOM   2992  C   VAL   442     -36.789  13.580  -5.255  1.00 54.76           C  
ATOM   2993  O   VAL   442     -38.009  13.730  -5.292  1.00 54.76           O  
ATOM   2994  CB  VAL   442     -36.047  13.456  -2.940  1.00 54.76           C  
ATOM   2995  CG1 VAL   442     -35.540  12.034  -3.207  1.00 54.76           C  
ATOM   2996  CG2 VAL   442     -35.264  14.201  -1.845  1.00 54.76           C  
ATOM   2997  N   TYR   443     -36.122  12.801  -6.141  1.00 68.16           N  
ATOM   2998  CA  TYR   443     -36.775  12.120  -7.229  1.00 68.16           C  
ATOM   2999  C   TYR   443     -36.458  10.656  -7.133  1.00 68.16           C  
ATOM   3000  O   TYR   443     -35.323  10.274  -6.845  1.00 68.16           O  
ATOM   3001  CB  TYR   443     -36.259  12.556  -8.610  1.00 68.16           C  
ATOM   3002  CG  TYR   443     -36.530  14.009  -8.742  1.00 68.16           C  
ATOM   3003  CD1 TYR   443     -35.762  14.907  -8.041  1.00 68.16           C  
ATOM   3004  CD2 TYR   443     -37.529  14.473  -9.568  1.00 68.16           C  
ATOM   3005  CE1 TYR   443     -35.997  16.254  -8.148  1.00 68.16           C  
ATOM   3006  CE2 TYR   443     -37.769  15.821  -9.680  1.00 68.16           C  
ATOM   3007  CZ  TYR   443     -37.001  16.710  -8.965  1.00 68.16           C  
ATOM   3008  OH  TYR   443     -37.236  18.094  -9.067  1.00 68.16           O  
ATOM   3009  N   CYS   444     -37.473   9.797  -7.382  1.00 47.68           N  
ATOM   3010  CA  CYS   444     -37.258   8.378  -7.315  1.00 47.68           C  
ATOM   3011  C   CYS   444     -38.014   7.728  -8.435  1.00 47.68           C  
ATOM   3012  O   CYS   444     -39.191   8.007  -8.662  1.00 47.68           O  
ATOM   3013  CB  CYS   444     -37.776   7.765  -6.000  1.00 47.68           C  
ATOM   3014  SG  CYS   444     -37.517   5.968  -5.891  1.00 47.68           S  
ATOM   3015  N   THR   445     -37.346   6.830  -9.180  1.00 56.03           N  
ATOM   3016  CA  THR   445     -38.025   6.149 -10.241  1.00 56.03           C  
ATOM   3017  C   THR   445     -38.754   4.974  -9.664  1.00 56.03           C  
ATOM   3018  O   THR   445     -38.268   4.304  -8.751  1.00 56.03           O  
ATOM   3019  CB  THR   445     -37.105   5.650 -11.317  1.00 56.03           C  
ATOM   3020  CG2 THR   445     -36.394   6.853 -11.960  1.00 56.03           C  
ATOM   3021  OG1 THR   445     -36.152   4.750 -10.771  1.00 56.03           O  
ATOM   3022  N   LEU   446     -39.991   4.750 -10.154  1.00 94.32           N  
ATOM   3023  CA  LEU   446     -40.733   3.557  -9.867  1.00 94.32           C  
ATOM   3024  C   LEU   446     -40.857   2.939 -11.224  1.00 94.32           C  
ATOM   3025  O   LEU   446     -41.695   3.327 -12.037  1.00 94.32           O  
ATOM   3026  CB  LEU   446     -42.115   3.807  -9.244  1.00 94.32           C  
ATOM   3027  CG  LEU   446     -42.003   4.425  -7.833  1.00 94.32           C  
ATOM   3028  CD1 LEU   446     -43.353   4.444  -7.106  1.00 94.32           C  
ATOM   3029  CD2 LEU   446     -40.921   3.723  -7.001  1.00 94.32           C  
ATOM   3030  N   THR   447     -40.004   1.933 -11.483  1.00133.80           N  
ATOM   3031  CA  THR   447     -39.785   1.473 -12.827  1.00133.80           C  
ATOM   3032  C   THR   447     -41.007   0.890 -13.467  1.00133.80           C  
ATOM   3033  O   THR   447     -41.289   1.181 -14.631  1.00133.80           O  
ATOM   3034  CB  THR   447     -38.663   0.474 -12.921  1.00133.80           C  
ATOM   3035  CG2 THR   447     -39.088  -0.839 -12.246  1.00133.80           C  
ATOM   3036  OG1 THR   447     -38.325   0.243 -14.281  1.00133.80           O  
ATOM   3037  N   ASN   448     -41.741   0.022 -12.744  1.00 81.23           N  
ATOM   3038  CA  ASN   448     -42.940  -0.573 -13.272  1.00 81.23           C  
ATOM   3039  C   ASN   448     -43.447  -1.532 -12.232  1.00 81.23           C  
ATOM   3040  O   ASN   448     -42.756  -1.805 -11.253  1.00 81.23           O  
ATOM   3041  CB  ASN   448     -42.716  -1.345 -14.585  1.00 81.23           C  
ATOM   3042  CG  ASN   448     -41.678  -2.434 -14.343  1.00 81.23           C  
ATOM   3043  ND2 ASN   448     -40.492  -2.297 -14.995  1.00 81.23           N  
ATOM   3044  OD1 ASN   448     -41.916  -3.384 -13.598  1.00 81.23           O  
ATOM   3045  N   ASN   449     -44.700  -2.021 -12.378  1.00 80.74           N  
ATOM   3046  CA  ASN   449     -45.198  -3.016 -11.468  1.00 80.74           C  
ATOM   3047  C   ASN   449     -46.377  -3.692 -12.108  1.00 80.74           C  
ATOM   3048  O   ASN   449     -47.500  -3.195 -12.044  1.00 80.74           O  
ATOM   3049  CB  ASN   449     -45.688  -2.406 -10.142  1.00 80.74           C  
ATOM   3050  CG  ASN   449     -46.035  -3.528  -9.173  1.00 80.74           C  
ATOM   3051  ND2 ASN   449     -46.283  -3.160  -7.887  1.00 80.74           N  
ATOM   3052  OD1 ASN   449     -46.094  -4.697  -9.548  1.00 80.74           O  
ATOM   3053  N   ALA   450     -46.157  -4.881 -12.696  1.00 47.76           N  
ATOM   3054  CA  ALA   450     -47.182  -5.626 -13.376  1.00 47.76           C  
ATOM   3055  C   ALA   450     -48.231  -6.042 -12.388  1.00 47.76           C  
ATOM   3056  O   ALA   450     -49.406  -6.180 -12.728  1.00 47.76           O  
ATOM   3057  CB  ALA   450     -46.645  -6.905 -14.039  1.00 47.76           C  
ATOM   3058  N   ASP   451     -47.794  -6.311 -11.146  1.00 64.30           N  
ATOM   3059  CA  ASP   451     -48.595  -6.802 -10.058  0.50 64.30           C  
ATOM   3060  C   ASP   451     -49.555  -5.782  -9.528  1.00 64.30           C  
ATOM   3061  O   ASP   451     -50.528  -6.161  -8.878  1.00 64.30           O  
ATOM   3062  CB  ASP   451     -47.751  -7.289  -8.868  0.50 64.30           C  
ATOM   3063  CG  ASP   451     -47.045  -8.568  -9.289  0.50 64.30           C  
ATOM   3064  OD1 ASP   451     -47.349  -9.070 -10.405  1.00 64.30           O  
ATOM   3065  OD2 ASP   451     -46.198  -9.066  -8.500  1.00 64.30           O1-
ATOM   3066  N   ARG   452     -49.302  -4.472  -9.732  1.00139.69           N  
ATOM   3067  CA  ARG   452     -50.147  -3.472  -9.137  1.00139.69           C  
ATOM   3068  C   ARG   452     -51.578  -3.723  -9.501  1.00139.69           C  
ATOM   3069  O   ARG   452     -51.906  -4.054 -10.639  1.00139.69           O  
ATOM   3070  CB  ARG   452     -49.786  -2.037  -9.556  1.00139.69           C  
ATOM   3071  CG  ARG   452     -50.675  -0.971  -8.916  1.00139.69           C  
ATOM   3072  CD  ARG   452     -50.569  -0.927  -7.390  1.00139.69           C  
ATOM   3073  NE  ARG   452     -49.139  -0.701  -7.042  1.00139.69           N  
ATOM   3074  CZ  ARG   452     -48.782  -0.482  -5.743  1.00139.69           C  
ATOM   3075  NH1 ARG   452     -49.739  -0.459  -4.768  1.00139.69           N1+
ATOM   3076  NH2 ARG   452     -47.472  -0.284  -5.418  1.00139.69           N  
ATOM   3077  N   GLY   453     -52.475  -3.571  -8.506  1.00 30.79           N  
ATOM   3078  CA  GLY   453     -53.868  -3.816  -8.740  1.00 30.79           C  
ATOM   3079  C   GLY   453     -54.251  -5.089  -8.065  1.00 30.79           C  
ATOM   3080  O   GLY   453     -55.439  -5.368  -7.898  1.00 30.79           O  
ATOM   3081  N   LYS   454     -53.260  -5.908  -7.665  1.00130.49           N  
ATOM   3082  CA  LYS   454     -53.647  -7.073  -6.935  0.50130.49           C  
ATOM   3083  C   LYS   454     -54.285  -6.529  -5.704  1.00130.49           C  
ATOM   3084  O   LYS   454     -53.661  -5.799  -4.932  1.00130.49           O  
ATOM   3085  CB  LYS   454     -52.465  -7.964  -6.514  0.50130.49           C  
ATOM   3086  CG  LYS   454     -52.892  -9.205  -5.728  0.50130.49           C  
ATOM   3087  CD  LYS   454     -53.713 -10.207  -6.543  0.50130.49           C  
ATOM   3088  CE  LYS   454     -54.132 -11.437  -5.736  1.00130.49           C  
ATOM   3089  NZ  LYS   454     -54.952 -12.344  -6.570  1.00130.49           N1+
ATOM   3090  N   GLU   455     -55.570  -6.861  -5.506  1.00210.85           N  
ATOM   3091  CA  GLU   455     -56.315  -6.330  -4.407  1.00210.85           C  
ATOM   3092  C   GLU   455     -55.742  -6.844  -3.139  1.00210.85           C  
ATOM   3093  O   GLU   455     -55.664  -6.114  -2.151  1.00210.85           O  
ATOM   3094  CB  GLU   455     -57.807  -6.708  -4.443  1.00210.85           C  
ATOM   3095  CG  GLU   455     -58.067  -8.214  -4.469  1.00210.85           C  
ATOM   3096  CD  GLU   455     -57.875  -8.695  -5.902  1.00210.85           C  
ATOM   3097  OE1 GLU   455     -58.475  -8.072  -6.818  1.00210.85           O  
ATOM   3098  OE2 GLU   455     -57.125  -9.688  -6.099  1.00210.85           O1-
ATOM   3099  N   GLY   456     -55.265  -8.100  -3.168  1.00115.16           N  
ATOM   3100  CA  GLY   456     -54.812  -8.754  -1.981  1.00115.16           C  
ATOM   3101  C   GLY   456     -53.769  -7.905  -1.346  1.00115.16           C  
ATOM   3102  O   GLY   456     -53.715  -7.803  -0.122  1.00115.16           O  
ATOM   3103  N   MET   457     -52.899  -7.263  -2.146  1.00272.47           N  
ATOM   3104  CA  MET   457     -51.936  -6.468  -1.455  1.00272.47           C  
ATOM   3105  C   MET   457     -51.674  -5.166  -2.168  1.00272.47           C  
ATOM   3106  O   MET   457     -51.721  -4.118  -1.525  1.00272.47           O  
ATOM   3107  CB  MET   457     -50.593  -7.188  -1.221  1.00272.47           C  
ATOM   3108  CG  MET   457     -50.683  -8.344  -0.223  1.00272.47           C  
ATOM   3109  SD  MET   457     -51.070  -7.829   1.478  1.00272.47           S  
ATOM   3110  CE  MET   457     -50.856  -9.480   2.202  1.00272.47           C  
ATOM   3111  N   PRO   458     -51.325  -5.124  -3.429  1.00159.31           N  
ATOM   3112  CA  PRO   458     -51.075  -3.813  -3.977  1.00159.31           C  
ATOM   3113  C   PRO   458     -52.265  -3.073  -4.496  1.00159.31           C  
ATOM   3114  O   PRO   458     -52.605  -3.286  -5.658  1.00159.31           O  
ATOM   3115  CB  PRO   458     -50.000  -3.985  -5.050  1.00159.31           C  
ATOM   3116  CG  PRO   458     -50.004  -5.492  -5.358  1.00159.31           C  
ATOM   3117  CD  PRO   458     -50.468  -6.128  -4.040  1.00159.31           C  
ATOM   3118  N   GLY   459     -52.822  -2.107  -3.739  1.00 35.49           N  
ATOM   3119  CA  GLY   459     -53.970  -1.412  -4.249  1.00 35.49           C  
ATOM   3120  C   GLY   459     -53.502  -0.264  -5.083  1.00 35.49           C  
ATOM   3121  O   GLY   459     -52.439   0.307  -4.844  1.00 35.49           O  
ATOM   3122  N   PRO   460     -54.279   0.087  -6.072  1.00109.43           N  
ATOM   3123  CA  PRO   460     -53.922   1.237  -6.857  1.00109.43           C  
ATOM   3124  C   PRO   460     -54.297   2.472  -6.104  1.00109.43           C  
ATOM   3125  O   PRO   460     -55.269   2.402  -5.355  1.00109.43           O  
ATOM   3126  CB  PRO   460     -54.656   1.087  -8.187  1.00109.43           C  
ATOM   3127  CG  PRO   460     -54.842  -0.433  -8.330  1.00109.43           C  
ATOM   3128  CD  PRO   460     -54.914  -0.943  -6.881  1.00109.43           C  
ATOM   3129  N   ASP   461     -53.538   3.582  -6.274  1.00124.46           N  
ATOM   3130  CA  ASP   461     -53.811   4.872  -5.685  1.00124.46           C  
ATOM   3131  C   ASP   461     -52.529   5.548  -5.335  1.00124.46           C  
ATOM   3132  O   ASP   461     -51.474   4.918  -5.269  1.00124.46           O  
ATOM   3133  CB  ASP   461     -54.680   4.900  -4.409  1.00124.46           C  
ATOM   3134  CG  ASP   461     -56.153   4.923  -4.805  1.00124.46           C  
ATOM   3135  OD1 ASP   461     -56.440   5.216  -5.996  1.00124.46           O  
ATOM   3136  OD2 ASP   461     -57.007   4.645  -3.922  1.00124.46           O1-
ATOM   3137  N   ALA   462     -52.584   6.886  -5.167  1.00213.70           N  
ATOM   3138  CA  ALA   462     -51.407   7.549  -4.701  1.00213.70           C  
ATOM   3139  C   ALA   462     -50.399   7.584  -5.800  1.00213.70           C  
ATOM   3140  O   ALA   462     -50.699   7.836  -6.965  1.00213.70           O  
ATOM   3141  CB  ALA   462     -50.770   6.872  -3.474  1.00213.70           C  
ATOM   3142  N   ALA   463     -49.143   7.366  -5.386  1.00113.27           N  
ATOM   3143  CA  ALA   463     -47.953   7.348  -6.179  1.00113.27           C  
ATOM   3144  C   ALA   463     -48.011   6.229  -7.178  1.00113.27           C  
ATOM   3145  O   ALA   463     -47.239   6.240  -8.137  1.00113.27           O  
ATOM   3146  CB  ALA   463     -46.688   7.151  -5.326  1.00113.27           C  
ATOM   3147  N   ASN   464     -48.813   5.169  -6.920  1.00 94.79           N  
ATOM   3148  CA  ASN   464     -48.908   4.083  -7.869  1.00 94.79           C  
ATOM   3149  C   ASN   464     -50.308   4.064  -8.444  1.00 94.79           C  
ATOM   3150  O   ASN   464     -51.146   3.259  -8.038  1.00 94.79           O  
ATOM   3151  CB  ASN   464     -48.679   2.726  -7.189  1.00 94.79           C  
ATOM   3152  CG  ASN   464     -47.320   2.793  -6.506  1.00 94.79           C  
ATOM   3153  ND2 ASN   464     -47.333   2.898  -5.150  1.00 94.79           N  
ATOM   3154  OD1 ASN   464     -46.276   2.773  -7.157  1.00 94.79           O  
ATOM   3155  N   PRO   465     -50.556   4.910  -9.412  1.00112.07           N  
ATOM   3156  CA  PRO   465     -51.862   5.138  -9.989  1.00112.07           C  
ATOM   3157  C   PRO   465     -52.431   4.131 -10.950  1.00112.07           C  
ATOM   3158  O   PRO   465     -53.602   4.282 -11.295  1.00112.07           O  
ATOM   3159  CB  PRO   465     -51.795   6.524 -10.634  1.00112.07           C  
ATOM   3160  CG  PRO   465     -50.297   6.766 -10.863  1.00112.07           C  
ATOM   3161  CD  PRO   465     -49.631   5.986  -9.722  1.00112.07           C  
ATOM   3162  N   ARG   466     -51.670   3.143 -11.458  1.00153.11           N  
ATOM   3163  CA  ARG   466     -52.333   2.306 -12.418  1.00153.11           C  
ATOM   3164  C   ARG   466     -52.017   0.859 -12.217  1.00153.11           C  
ATOM   3165  O   ARG   466     -50.910   0.474 -11.846  1.00153.11           O  
ATOM   3166  CB  ARG   466     -52.073   2.685 -13.887  1.00153.11           C  
ATOM   3167  CG  ARG   466     -50.611   2.695 -14.317  1.00153.11           C  
ATOM   3168  CD  ARG   466     -50.452   3.185 -15.757  1.00153.11           C  
ATOM   3169  NE  ARG   466     -48.997   3.284 -16.050  1.00153.11           N  
ATOM   3170  CZ  ARG   466     -48.285   4.319 -15.522  1.00153.11           C  
ATOM   3171  NH1 ARG   466     -48.887   5.164 -14.636  1.00153.11           N1+
ATOM   3172  NH2 ARG   466     -46.974   4.498 -15.859  1.00153.11           N  
ATOM   3173  N   ALA   467     -53.035   0.009 -12.453  1.00 38.73           N  
ATOM   3174  CA  ALA   467     -52.872  -1.407 -12.327  1.00 38.73           C  
ATOM   3175  C   ALA   467     -52.110  -1.881 -13.521  1.00 38.73           C  
ATOM   3176  O   ALA   467     -52.100  -1.214 -14.555  1.00 38.73           O  
ATOM   3177  CB  ALA   467     -54.199  -2.182 -12.281  1.00 38.73           C  
ATOM   3178  N   ASN   468     -51.435  -3.044 -13.377  1.00 67.51           N  
ATOM   3179  CA  ASN   468     -50.688  -3.662 -14.443  1.00 67.51           C  
ATOM   3180  C   ASN   468     -49.826  -2.623 -15.084  1.00 67.51           C  
ATOM   3181  O   ASN   468     -49.936  -2.355 -16.279  1.00 67.51           O  
ATOM   3182  CB  ASN   468     -51.584  -4.289 -15.524  1.00 67.51           C  
ATOM   3183  CG  ASN   468     -52.300  -5.479 -14.903  1.00 67.51           C  
ATOM   3184  ND2 ASN   468     -51.646  -6.670 -14.944  1.00 67.51           N  
ATOM   3185  OD1 ASN   468     -53.413  -5.352 -14.394  1.00 67.51           O  
ATOM   3186  N   ASN   469     -48.940  -2.015 -14.276  1.00 83.81           N  
ATOM   3187  CA  ASN   469     -48.126  -0.909 -14.692  1.00 83.81           C  
ATOM   3188  C   ASN   469     -46.892  -1.385 -15.408  1.00 83.81           C  
ATOM   3189  O   ASN   469     -45.948  -1.881 -14.794  1.00 83.81           O  
ATOM   3190  CB  ASN   469     -47.679  -0.085 -13.471  1.00 83.81           C  
ATOM   3191  CG  ASN   469     -46.826   1.094 -13.903  1.00 83.81           C  
ATOM   3192  ND2 ASN   469     -46.304   1.853 -12.903  1.00 83.81           N  
ATOM   3193  OD1 ASN   469     -46.620   1.329 -15.092  1.00 83.81           O  
ATOM   3194  N   ALA   470     -46.928  -1.331 -16.756  1.00 91.90           N  
ATOM   3195  CA  ALA   470     -45.840  -1.640 -17.646  1.00 91.90           C  
ATOM   3196  C   ALA   470     -44.809  -0.539 -17.781  1.00 91.90           C  
ATOM   3197  O   ALA   470     -43.648  -0.814 -18.075  1.00 91.90           O  
ATOM   3198  CB  ALA   470     -46.328  -1.968 -19.067  1.00 91.90           C  
ATOM   3199  N   HIS   471     -45.266   0.734 -17.761  1.00105.74           N  
ATOM   3200  CA  HIS   471     -44.497   1.929 -18.048  1.00105.74           C  
ATOM   3201  C   HIS   471     -43.640   2.522 -16.961  1.00105.74           C  
ATOM   3202  O   HIS   471     -42.517   2.949 -17.230  1.00105.74           O  
ATOM   3203  CB  HIS   471     -45.402   3.075 -18.536  1.00105.74           C  
ATOM   3204  CG  HIS   471     -46.153   2.749 -19.793  1.00105.74           C  
ATOM   3205  CD2 HIS   471     -47.413   2.259 -19.956  1.00105.74           C  
ATOM   3206  ND1 HIS   471     -45.645   2.909 -21.063  1.00105.74           N  
ATOM   3207  CE1 HIS   471     -46.616   2.513 -21.925  1.00105.74           C  
ATOM   3208  NE2 HIS   471     -47.707   2.109 -21.300  1.00105.74           N  
ATOM   3209  N   GLY   472     -44.160   2.638 -15.721  1.00 43.03           N  
ATOM   3210  CA  GLY   472     -43.412   3.256 -14.651  1.00 43.03           C  
ATOM   3211  C   GLY   472     -43.721   4.729 -14.556  1.00 43.03           C  
ATOM   3212  O   GLY   472     -44.483   5.287 -15.348  1.00 43.03           O  
ATOM   3213  N   HIS   473     -43.132   5.391 -13.530  1.00 84.28           N  
ATOM   3214  CA  HIS   473     -43.317   6.799 -13.318  1.00 84.28           C  
ATOM   3215  C   HIS   473     -42.202   7.289 -12.442  1.00 84.28           C  
ATOM   3216  O   HIS   473     -41.407   6.503 -11.923  1.00 84.28           O  
ATOM   3217  CB  HIS   473     -44.657   7.157 -12.660  1.00 84.28           C  
ATOM   3218  CG  HIS   473     -44.796   6.556 -11.302  1.00 84.28           C  
ATOM   3219  CD2 HIS   473     -45.381   5.391 -10.909  1.00 84.28           C  
ATOM   3220  ND1 HIS   473     -44.299   7.134 -10.158  1.00 84.28           N  
ATOM   3221  CE1 HIS   473     -44.604   6.299  -9.138  1.00 84.28           C  
ATOM   3222  NE2 HIS   473     -45.260   5.226  -9.542  1.00 84.28           N  
ATOM   3223  N   ILE   474     -42.097   8.627 -12.288  1.00 46.41           N  
ATOM   3224  CA  ILE   474     -41.077   9.201 -11.457  1.00 46.41           C  
ATOM   3225  C   ILE   474     -41.764   9.972 -10.370  1.00 46.41           C  
ATOM   3226  O   ILE   474     -42.594  10.840 -10.633  1.00 46.41           O  
ATOM   3227  CB  ILE   474     -40.161  10.138 -12.192  1.00 46.41           C  
ATOM   3228  CG1 ILE   474     -39.402   9.374 -13.292  1.00 46.41           C  
ATOM   3229  CG2 ILE   474     -39.234  10.812 -11.168  1.00 46.41           C  
ATOM   3230  CD1 ILE   474     -38.643  10.278 -14.263  1.00 46.41           C  
ATOM   3231  N   ILE   475     -41.406   9.673  -9.105  1.00 53.08           N  
ATOM   3232  CA  ILE   475     -42.018  10.299  -7.969  1.00 53.08           C  
ATOM   3233  C   ILE   475     -41.076  11.316  -7.407  1.00 53.08           C  
ATOM   3234  O   ILE   475     -39.863  11.114  -7.372  1.00 53.08           O  
ATOM   3235  CB  ILE   475     -42.349   9.363  -6.843  1.00 53.08           C  
ATOM   3236  CG1 ILE   475     -43.440   8.371  -7.264  1.00 53.08           C  
ATOM   3237  CG2 ILE   475     -42.736  10.213  -5.622  1.00 53.08           C  
ATOM   3238  CD1 ILE   475     -43.661   7.250  -6.251  1.00 53.08           C  
ATOM   3239  N   ARG   476     -41.631  12.471  -6.983  1.00107.85           N  
ATOM   3240  CA  ARG   476     -40.836  13.521  -6.413  1.00107.85           C  
ATOM   3241  C   ARG   476     -41.406  13.901  -5.081  1.00107.85           C  
ATOM   3242  O   ARG   476     -42.618  13.847  -4.872  1.00107.85           O  
ATOM   3243  CB  ARG   476     -40.813  14.799  -7.268  1.00107.85           C  
ATOM   3244  CG  ARG   476     -40.083  15.966  -6.604  1.00107.85           C  
ATOM   3245  CD  ARG   476     -39.948  17.191  -7.510  1.00107.85           C  
ATOM   3246  NE  ARG   476     -41.315  17.585  -7.951  1.00107.85           N  
ATOM   3247  CZ  ARG   476     -41.462  18.510  -8.943  1.00107.85           C  
ATOM   3248  NH1 ARG   476     -40.358  19.072  -9.516  1.00107.85           N1+
ATOM   3249  NH2 ARG   476     -42.712  18.868  -9.359  1.00107.85           N  
ATOM   3250  N   TRP   477     -40.528  14.270  -4.122  1.00 71.31           N  
ATOM   3251  CA  TRP   477     -41.043  14.719  -2.861  1.00 71.31           C  
ATOM   3252  C   TRP   477     -40.206  15.851  -2.365  1.00 71.31           C  
ATOM   3253  O   TRP   477     -39.016  15.950  -2.670  1.00 71.31           O  
ATOM   3254  CB  TRP   477     -41.115  13.638  -1.761  1.00 71.31           C  
ATOM   3255  CG  TRP   477     -39.818  12.976  -1.358  1.00 71.31           C  
ATOM   3256  CD1 TRP   477     -38.848  13.409  -0.503  1.00 71.31           C  
ATOM   3257  CD2 TRP   477     -39.417  11.668  -1.799  1.00 71.31           C  
ATOM   3258  CE2 TRP   477     -38.206  11.375  -1.173  1.00 71.31           C  
ATOM   3259  CE3 TRP   477     -40.014  10.782  -2.651  1.00 71.31           C  
ATOM   3260  NE1 TRP   477     -37.867  12.452  -0.380  1.00 71.31           N  
ATOM   3261  CZ2 TRP   477     -37.572  10.185  -1.389  1.00 71.31           C  
ATOM   3262  CZ3 TRP   477     -39.366   9.587  -2.873  1.00 71.31           C  
ATOM   3263  CH2 TRP   477     -38.169   9.294  -2.254  1.00 71.31           C  
ATOM   3264  N   ARG   478     -40.843  16.768  -1.606  1.00 64.53           N  
ATOM   3265  CA  ARG   478     -40.123  17.858  -1.026  1.00 64.53           C  
ATOM   3266  C   ARG   478     -40.232  17.700   0.455  1.00 64.53           C  
ATOM   3267  O   ARG   478     -41.320  17.505   0.996  1.00 64.53           O  
ATOM   3268  CB  ARG   478     -40.662  19.251  -1.392  1.00 64.53           C  
ATOM   3269  CG  ARG   478     -39.686  20.368  -1.014  1.00 64.53           C  
ATOM   3270  CD  ARG   478     -40.166  21.779  -1.357  1.00 64.53           C  
ATOM   3271  NE  ARG   478     -39.060  22.713  -1.000  1.00 64.53           N  
ATOM   3272  CZ  ARG   478     -39.235  24.062  -1.117  1.00 64.53           C  
ATOM   3273  NH1 ARG   478     -40.437  24.562  -1.531  1.00 64.53           N1+
ATOM   3274  NH2 ARG   478     -38.208  24.910  -0.818  1.00 64.53           N  
ATOM   3275  N   GLU   479     -39.085  17.786   1.153  1.00123.08           N  
ATOM   3276  CA  GLU   479     -39.066  17.603   2.573  1.00123.08           C  
ATOM   3277  C   GLU   479     -39.767  18.761   3.195  1.00123.08           C  
ATOM   3278  O   GLU   479     -39.714  19.883   2.692  1.00123.08           O  
ATOM   3279  CB  GLU   479     -37.649  17.529   3.170  1.00123.08           C  
ATOM   3280  CG  GLU   479     -36.824  18.801   2.959  1.00123.08           C  
ATOM   3281  CD  GLU   479     -36.442  18.882   1.488  1.00123.08           C  
ATOM   3282  OE1 GLU   479     -35.444  18.218   1.098  1.00123.08           O  
ATOM   3283  OE2 GLU   479     -37.145  19.606   0.732  1.00123.08           O1-
ATOM   3284  N   GLY   480     -40.417  18.496   4.343  1.00 49.96           N  
ATOM   3285  CA  GLY   480     -41.295  19.437   4.966  1.00 49.96           C  
ATOM   3286  C   GLY   480     -40.601  20.433   5.828  1.00 49.96           C  
ATOM   3287  O   GLY   480     -39.375  20.513   5.918  1.00 49.96           O  
ATOM   3288  N   GLY   481     -41.474  21.216   6.492  1.00105.29           N  
ATOM   3289  CA  GLY   481     -41.201  22.338   7.332  1.00105.29           C  
ATOM   3290  C   GLY   481     -42.086  23.375   6.732  1.00105.29           C  
ATOM   3291  O   GLY   481     -42.827  23.066   5.801  1.00105.29           O  
ATOM   3292  N   GLU   482     -42.078  24.622   7.233  1.00238.79           N  
ATOM   3293  CA  GLU   482     -42.852  25.565   6.483  1.00238.79           C  
ATOM   3294  C   GLU   482     -41.984  25.796   5.301  1.00238.79           C  
ATOM   3295  O   GLU   482     -41.104  26.655   5.340  1.00238.79           O  
ATOM   3296  CB  GLU   482     -43.058  26.916   7.193  1.00238.79           C  
ATOM   3297  CG  GLU   482     -43.887  27.916   6.381  1.00238.79           C  
ATOM   3298  CD  GLU   482     -44.011  29.199   7.190  1.00238.79           C  
ATOM   3299  OE1 GLU   482     -43.458  29.240   8.322  1.00238.79           O  
ATOM   3300  OE2 GLU   482     -44.660  30.156   6.689  1.00238.79           O1-
ATOM   3301  N   ASP   483     -42.248  25.054   4.202  1.00216.20           N  
ATOM   3302  CA  ASP   483     -41.296  25.036   3.136  1.00216.20           C  
ATOM   3303  C   ASP   483     -40.038  24.650   3.837  1.00216.20           C  
ATOM   3304  O   ASP   483     -38.994  25.277   3.656  1.00216.20           O  
ATOM   3305  CB  ASP   483     -41.087  26.410   2.474  1.00216.20           C  
ATOM   3306  CG  ASP   483     -42.336  26.756   1.675  1.00216.20           C  
ATOM   3307  OD1 ASP   483     -43.201  25.855   1.509  1.00216.20           O  
ATOM   3308  OD2 ASP   483     -42.443  27.928   1.225  1.00216.20           O1-
ATOM   3309  N   GLY   484     -40.129  23.591   4.675  1.00125.44           N  
ATOM   3310  CA  GLY   484     -39.038  23.287   5.549  0.50125.44           C  
ATOM   3311  C   GLY   484     -37.813  23.056   4.742  1.00125.44           C  
ATOM   3312  O   GLY   484     -36.772  23.653   5.012  1.00125.44           O  
ATOM   3313  N   GLY   485     -37.903  22.201   3.713  1.00 30.12           N  
ATOM   3314  CA  GLY   485     -36.738  21.987   2.913  1.00 30.12           C  
ATOM   3315  C   GLY   485     -35.692  21.395   3.801  1.00 30.12           C  
ATOM   3316  O   GLY   485     -34.501  21.475   3.504  1.00 30.12           O  
ATOM   3317  N   ASP   486     -36.115  20.795   4.932  1.00 40.39           N  
ATOM   3318  CA  ASP   486     -35.176  20.206   5.841  1.00 40.39           C  
ATOM   3319  C   ASP   486     -35.282  18.721   5.689  1.00 40.39           C  
ATOM   3320  O   ASP   486     -36.357  18.142   5.827  1.00 40.39           O  
ATOM   3321  CB  ASP   486     -35.460  20.551   7.314  1.00 40.39           C  
ATOM   3322  CG  ASP   486     -34.306  20.041   8.163  1.00 40.39           C  
ATOM   3323  OD1 ASP   486     -33.413  19.353   7.600  1.00 40.39           O  
ATOM   3324  OD2 ASP   486     -34.302  20.331   9.390  1.00 40.39           O1-
ATOM   3325  N   PHE   487     -34.139  18.068   5.421  1.00119.69           N  
ATOM   3326  CA  PHE   487     -34.046  16.650   5.207  1.00119.69           C  
ATOM   3327  C   PHE   487     -34.379  15.928   6.474  1.00119.69           C  
ATOM   3328  O   PHE   487     -34.683  14.739   6.453  1.00119.69           O  
ATOM   3329  CB  PHE   487     -32.656  16.188   4.739  1.00119.69           C  
ATOM   3330  CG  PHE   487     -32.504  16.613   3.319  1.00119.69           C  
ATOM   3331  CD1 PHE   487     -33.020  15.836   2.307  1.00119.69           C  
ATOM   3332  CD2 PHE   487     -31.852  17.779   2.995  1.00119.69           C  
ATOM   3333  CE1 PHE   487     -32.886  16.214   0.992  1.00119.69           C  
ATOM   3334  CE2 PHE   487     -31.716  18.164   1.682  1.00119.69           C  
ATOM   3335  CZ  PHE   487     -32.234  17.382   0.679  1.00119.69           C  
ATOM   3336  N   ASP   488     -34.220  16.605   7.623  1.00 91.23           N  
ATOM   3337  CA  ASP   488     -34.510  16.045   8.914  1.00 91.23           C  
ATOM   3338  C   ASP   488     -35.987  15.773   9.057  1.00 91.23           C  
ATOM   3339  O   ASP   488     -36.392  14.903   9.825  1.00 91.23           O  
ATOM   3340  CB  ASP   488     -34.108  16.991  10.059  1.00 91.23           C  
ATOM   3341  CG  ASP   488     -34.144  16.209  11.365  1.00 91.23           C  
ATOM   3342  OD1 ASP   488     -34.329  14.964  11.306  1.00 91.23           O  
ATOM   3343  OD2 ASP   488     -33.984  16.846  12.440  1.00 91.23           O1-
ATOM   3344  N   ALA   489     -36.844  16.521   8.336  1.00 49.48           N  
ATOM   3345  CA  ALA   489     -38.270  16.426   8.528  1.00 49.48           C  
ATOM   3346  C   ALA   489     -38.806  15.047   8.264  1.00 49.48           C  
ATOM   3347  O   ALA   489     -38.329  14.305   7.408  1.00 49.48           O  
ATOM   3348  CB  ALA   489     -39.070  17.410   7.657  1.00 49.48           C  
ATOM   3349  N   ALA   490     -39.800  14.674   9.099  1.00 60.67           N  
ATOM   3350  CA  ALA   490     -40.551  13.449   9.074  1.00 60.67           C  
ATOM   3351  C   ALA   490     -41.502  13.390   7.914  1.00 60.67           C  
ATOM   3352  O   ALA   490     -41.735  12.313   7.370  1.00 60.67           O  
ATOM   3353  CB  ALA   490     -41.384  13.246  10.350  1.00 60.67           C  
ATOM   3354  N   ARG   491     -42.118  14.529   7.525  1.00 88.23           N  
ATOM   3355  CA  ARG   491     -43.134  14.477   6.504  1.00 88.23           C  
ATOM   3356  C   ARG   491     -42.739  15.273   5.298  1.00 88.23           C  
ATOM   3357  O   ARG   491     -41.857  16.129   5.357  1.00 88.23           O  
ATOM   3358  CB  ARG   491     -44.503  14.983   6.994  1.00 88.23           C  
ATOM   3359  CG  ARG   491     -44.473  16.402   7.563  1.00 88.23           C  
ATOM   3360  CD  ARG   491     -45.805  16.836   8.176  1.00 88.23           C  
ATOM   3361  NE  ARG   491     -45.565  18.098   8.928  1.00 88.23           N  
ATOM   3362  CZ  ARG   491     -45.222  18.044  10.249  1.00 88.23           C  
ATOM   3363  NH1 ARG   491     -45.102  16.835  10.872  1.00 88.23           N1+
ATOM   3364  NH2 ARG   491     -45.001  19.195  10.947  1.00 88.23           N  
ATOM   3365  N   PHE   492     -43.386  14.970   4.147  1.00 66.28           N  
ATOM   3366  CA  PHE   492     -43.053  15.636   2.920  1.00 66.28           C  
ATOM   3367  C   PHE   492     -44.238  15.650   2.009  1.00 66.28           C  
ATOM   3368  O   PHE   492     -45.219  14.942   2.227  1.00 66.28           O  
ATOM   3369  CB  PHE   492     -41.889  14.958   2.172  1.00 66.28           C  
ATOM   3370  CG  PHE   492     -42.243  13.520   1.990  1.00 66.28           C  
ATOM   3371  CD1 PHE   492     -43.093  13.116   0.986  1.00 66.28           C  
ATOM   3372  CD2 PHE   492     -41.713  12.567   2.831  1.00 66.28           C  
ATOM   3373  CE1 PHE   492     -43.412  11.786   0.829  1.00 66.28           C  
ATOM   3374  CE2 PHE   492     -42.027  11.237   2.678  1.00 66.28           C  
ATOM   3375  CZ  PHE   492     -42.879  10.844   1.674  1.00 66.28           C  
ATOM   3376  N   ARG   493     -44.171  16.497   0.959  1.00166.32           N  
ATOM   3377  CA  ARG   493     -45.214  16.563  -0.017  1.00166.32           C  
ATOM   3378  C   ARG   493     -44.677  15.870  -1.230  1.00166.32           C  
ATOM   3379  O   ARG   493     -43.495  15.989  -1.539  1.00166.32           O  
ATOM   3380  CB  ARG   493     -45.624  17.999  -0.387  1.00166.32           C  
ATOM   3381  CG  ARG   493     -46.903  18.077  -1.225  1.00166.32           C  
ATOM   3382  CD  ARG   493     -47.567  19.455  -1.190  1.00166.32           C  
ATOM   3383  NE  ARG   493     -46.745  20.386  -2.013  1.00166.32           N  
ATOM   3384  CZ  ARG   493     -47.016  20.538  -3.342  1.00166.32           C  
ATOM   3385  NH1 ARG   493     -48.051  19.851  -3.908  1.00166.32           N1+
ATOM   3386  NH2 ARG   493     -46.258  21.384  -4.099  1.00166.32           N  
ATOM   3387  N   TRP   494     -45.530  15.097  -1.933  1.00 89.52           N  
ATOM   3388  CA  TRP   494     -45.065  14.320  -3.049  1.00 89.52           C  
ATOM   3389  C   TRP   494     -45.933  14.586  -4.239  1.00 89.52           C  
ATOM   3390  O   TRP   494     -47.086  14.990  -4.100  1.00 89.52           O  
ATOM   3391  CB  TRP   494     -45.132  12.803  -2.779  1.00 89.52           C  
ATOM   3392  CG  TRP   494     -46.517  12.278  -2.444  1.00 89.52           C  
ATOM   3393  CD1 TRP   494     -47.128  12.152  -1.228  1.00 89.52           C  
ATOM   3394  CD2 TRP   494     -47.454  11.789  -3.418  1.00 89.52           C  
ATOM   3395  CE2 TRP   494     -48.600  11.389  -2.726  1.00 89.52           C  
ATOM   3396  CE3 TRP   494     -47.366  11.677  -4.777  1.00 89.52           C  
ATOM   3397  NE1 TRP   494     -48.387  11.619  -1.383  1.00 89.52           N  
ATOM   3398  CZ2 TRP   494     -49.678  10.871  -3.387  1.00 89.52           C  
ATOM   3399  CZ3 TRP   494     -48.455  11.157  -5.439  1.00 89.52           C  
ATOM   3400  CH2 TRP   494     -49.588  10.764  -4.758  1.00 89.52           C  
ATOM   3401  N   ASP   495     -45.360  14.398  -5.450  1.00 68.26           N  
ATOM   3402  CA  ASP   495     -46.092  14.537  -6.680  1.00 68.26           C  
ATOM   3403  C   ASP   495     -45.481  13.598  -7.678  1.00 68.26           C  
ATOM   3404  O   ASP   495     -44.358  13.133  -7.492  1.00 68.26           O  
ATOM   3405  CB  ASP   495     -46.027  15.949  -7.291  1.00 68.26           C  
ATOM   3406  CG  ASP   495     -44.585  16.249  -7.684  1.00 68.26           C  
ATOM   3407  OD1 ASP   495     -43.681  16.085  -6.823  1.00 68.26           O  
ATOM   3408  OD2 ASP   495     -44.373  16.640  -8.862  1.00 68.26           O1-
ATOM   3409  N   HIS   496     -46.222  13.280  -8.762  1.00 64.01           N  
ATOM   3410  CA  HIS   496     -45.711  12.416  -9.791  1.00 64.01           C  
ATOM   3411  C   HIS   496     -45.147  13.317 -10.855  1.00 64.01           C  
ATOM   3412  O   HIS   496     -45.888  13.918 -11.634  1.00 64.01           O  
ATOM   3413  CB  HIS   496     -46.810  11.611 -10.498  1.00 64.01           C  
ATOM   3414  CG  HIS   496     -47.767  10.966  -9.546  1.00 64.01           C  
ATOM   3415  CD2 HIS   496     -48.967  11.421  -9.093  1.00 64.01           C  
ATOM   3416  ND1 HIS   496     -47.573   9.747  -8.938  1.00 64.01           N  
ATOM   3417  CE1 HIS   496     -48.660   9.527  -8.154  1.00 64.01           C  
ATOM   3418  NE2 HIS   496     -49.532  10.515  -8.216  1.00 64.01           N  
ATOM   3419  N   LEU   497     -43.805  13.411 -10.934  1.00 49.48           N  
ATOM   3420  CA  LEU   497     -43.184  14.293 -11.886  1.00 49.48           C  
ATOM   3421  C   LEU   497     -43.542  13.851 -13.270  1.00 49.48           C  
ATOM   3422  O   LEU   497     -43.827  14.676 -14.142  1.00 49.48           O  
ATOM   3423  CB  LEU   497     -41.649  14.300 -11.776  1.00 49.48           C  
ATOM   3424  CG  LEU   497     -40.967  15.233 -12.793  1.00 49.48           C  
ATOM   3425  CD1 LEU   497     -41.372  16.701 -12.567  1.00 49.48           C  
ATOM   3426  CD2 LEU   497     -39.445  15.029 -12.806  1.00 49.48           C  
ATOM   3427  N   VAL   498     -43.508  12.524 -13.524  1.00106.84           N  
ATOM   3428  CA  VAL   498     -43.914  12.074 -14.824  1.00106.84           C  
ATOM   3429  C   VAL   498     -44.499  10.709 -14.665  1.00106.84           C  
ATOM   3430  O   VAL   498     -44.118   9.955 -13.774  1.00106.84           O  
ATOM   3431  CB  VAL   498     -42.779  11.967 -15.799  1.00106.84           C  
ATOM   3432  CG1 VAL   498     -41.813  10.877 -15.310  1.00106.84           C  
ATOM   3433  CG2 VAL   498     -43.355  11.705 -17.200  1.00106.84           C  
ATOM   3434  N   LEU   499     -45.481  10.380 -15.521  1.00122.05           N  
ATOM   3435  CA  LEU   499     -46.090   9.085 -15.567  1.00122.05           C  
ATOM   3436  C   LEU   499     -45.801   8.616 -16.966  1.00122.05           C  
ATOM   3437  O   LEU   499     -46.333   9.164 -17.931  1.00122.05           O  
ATOM   3438  CB  LEU   499     -47.616   9.199 -15.350  1.00122.05           C  
ATOM   3439  CG  LEU   499     -48.450   7.901 -15.363  1.00122.05           C  
ATOM   3440  CD1 LEU   499     -49.925   8.215 -15.068  1.00122.05           C  
ATOM   3441  CD2 LEU   499     -48.311   7.111 -16.669  1.00122.05           C  
ATOM   3442  N   ALA   500     -44.941   7.588 -17.113  1.00 47.30           N  
ATOM   3443  CA  ALA   500     -44.545   7.148 -18.423  1.00 47.30           C  
ATOM   3444  C   ALA   500     -45.696   6.444 -19.072  1.00 47.30           C  
ATOM   3445  O   ALA   500     -46.570   5.903 -18.400  1.00 47.30           O  
ATOM   3446  CB  ALA   500     -43.347   6.181 -18.410  1.00 47.30           C  
ATOM   3447  N   GLY   501     -45.733   6.446 -20.420  1.00 38.48           N  
ATOM   3448  CA  GLY   501     -46.811   5.795 -21.107  1.00 38.48           C  
ATOM   3449  C   GLY   501     -46.542   5.834 -22.579  1.00 38.48           C  
ATOM   3450  O   GLY   501     -45.521   6.350 -23.032  1.00 38.48           O  
ATOM   3451  N   ASP   502     -47.469   5.251 -23.364  1.00 71.33           N  
ATOM   3452  CA  ASP   502     -47.351   5.253 -24.796  1.00 71.33           C  
ATOM   3453  C   ASP   502     -48.561   5.930 -25.351  1.00 71.33           C  
ATOM   3454  O   ASP   502     -49.591   5.290 -25.542  1.00 71.33           O  
ATOM   3455  CB  ASP   502     -47.294   3.831 -25.386  1.00 71.33           C  
ATOM   3456  CG  ASP   502     -46.931   3.901 -26.865  1.00 71.33           C  
ATOM   3457  OD1 ASP   502     -47.115   4.984 -27.484  1.00 71.33           O  
ATOM   3458  OD2 ASP   502     -46.461   2.860 -27.398  1.00 71.33           O1-
ATOM   3459  N   PRO   503     -48.482   7.203 -25.620  1.00170.07           N  
ATOM   3460  CA  PRO   503     -49.629   7.886 -26.150  1.00170.07           C  
ATOM   3461  C   PRO   503     -49.969   7.419 -27.522  1.00170.07           C  
ATOM   3462  O   PRO   503     -51.123   7.564 -27.920  1.00170.07           O  
ATOM   3463  CB  PRO   503     -49.296   9.373 -26.070  1.00170.07           C  
ATOM   3464  CG  PRO   503     -48.313   9.460 -24.889  1.00170.07           C  
ATOM   3465  CD  PRO   503     -47.611   8.093 -24.871  1.00170.07           C  
ATOM   3466  N   ALA   504     -48.988   6.920 -28.296  1.00 57.89           N  
ATOM   3467  CA  ALA   504     -49.363   6.519 -29.615  1.00 57.89           C  
ATOM   3468  C   ALA   504     -50.271   5.326 -29.574  1.00 57.89           C  
ATOM   3469  O   ALA   504     -51.393   5.387 -30.072  1.00 57.89           O  
ATOM   3470  CB  ALA   504     -48.153   6.137 -30.483  1.00 57.89           C  
ATOM   3471  N   GLN   505     -49.819   4.200 -28.974  1.00170.00           N  
ATOM   3472  CA  GLN   505     -50.686   3.055 -29.016  1.00170.00           C  
ATOM   3473  C   GLN   505     -51.781   3.140 -27.990  1.00170.00           C  
ATOM   3474  O   GLN   505     -52.955   3.032 -28.341  1.00170.00           O  
ATOM   3475  CB  GLN   505     -49.934   1.705 -28.940  1.00170.00           C  
ATOM   3476  CG  GLN   505     -50.858   0.486 -28.989  1.00170.00           C  
ATOM   3477  CD  GLN   505     -51.311   0.297 -30.430  1.00170.00           C  
ATOM   3478  NE2 GLN   505     -52.489   0.880 -30.778  1.00170.00           N  
ATOM   3479  OE1 GLN   505     -50.632  -0.351 -31.226  1.00170.00           O  
ATOM   3480  N   PRO   506     -51.463   3.342 -26.731  1.00236.37           N  
ATOM   3481  CA  PRO   506     -52.512   3.532 -25.768  1.00236.37           C  
ATOM   3482  C   PRO   506     -52.620   4.997 -25.661  1.00236.37           C  
ATOM   3483  O   PRO   506     -51.933   5.696 -26.398  1.00236.37           O  
ATOM   3484  CB  PRO   506     -52.053   2.883 -24.463  1.00236.37           C  
ATOM   3485  CG  PRO   506     -50.532   2.776 -24.610  1.00236.37           C  
ATOM   3486  CD  PRO   506     -50.340   2.637 -26.123  1.00236.37           C  
ATOM   3487  N   ARG   507     -53.535   5.504 -24.838  1.00187.37           N  
ATOM   3488  CA  ARG   507     -53.529   6.918 -24.695  1.00187.37           C  
ATOM   3489  C   ARG   507     -52.425   7.469 -23.794  1.00187.37           C  
ATOM   3490  O   ARG   507     -51.759   8.430 -24.176  1.00187.37           O  
ATOM   3491  CB  ARG   507     -54.849   7.443 -24.105  1.00187.37           C  
ATOM   3492  CG  ARG   507     -56.066   7.206 -25.002  1.00187.37           C  
ATOM   3493  CD  ARG   507     -57.372   7.711 -24.386  1.00187.37           C  
ATOM   3494  NE  ARG   507     -57.630   6.893 -23.166  1.00187.37           N  
ATOM   3495  CZ  ARG   507     -58.343   7.417 -22.127  1.00187.37           C  
ATOM   3496  NH1 ARG   507     -58.824   8.693 -22.202  1.00187.37           N1+
ATOM   3497  NH2 ARG   507     -58.572   6.667 -21.011  1.00187.37           N  
ATOM   3498  N   ALA   508     -52.216   6.898 -22.572  1.00221.10           N  
ATOM   3499  CA  ALA   508     -51.705   7.916 -21.704  1.00221.10           C  
ATOM   3500  C   ALA   508     -50.328   8.401 -21.523  1.00221.10           C  
ATOM   3501  O   ALA   508     -49.733   9.144 -22.304  1.00221.10           O  
ATOM   3502  CB  ALA   508     -52.213   7.702 -20.267  1.00221.10           C  
ATOM   3503  N   GLY   509     -49.739   7.822 -20.473  1.00 72.96           N  
ATOM   3504  CA  GLY   509     -48.682   8.585 -19.885  1.00 72.96           C  
ATOM   3505  C   GLY   509     -49.306   9.872 -19.354  1.00 72.96           C  
ATOM   3506  O   GLY   509     -50.512  10.115 -19.442  1.00 72.96           O  
ATOM   3507  N   ALA   510     -48.487  10.754 -18.754  1.00 67.50           N  
ATOM   3508  CA  ALA   510     -48.979  12.034 -18.325  1.00 67.50           C  
ATOM   3509  C   ALA   510     -48.719  12.987 -19.442  1.00 67.50           C  
ATOM   3510  O   ALA   510     -47.992  12.668 -20.382  1.00 67.50           O  
ATOM   3511  CB  ALA   510     -48.265  12.585 -17.078  1.00 67.50           C  
ATOM   3512  N   LYS   511     -49.340  14.181 -19.392  1.00320.25           N  
ATOM   3513  CA  LYS   511     -48.974  15.142 -20.383  0.50320.25           C  
ATOM   3514  C   LYS   511     -47.541  15.353 -20.050  1.00320.25           C  
ATOM   3515  O   LYS   511     -47.159  15.211 -18.902  1.00320.25           O  
ATOM   3516  CB  LYS   511     -49.691  16.497 -20.249  0.50320.25           C  
ATOM   3517  CG  LYS   511     -49.323  17.253 -18.971  1.00320.25           C  
ATOM   3518  CD  LYS   511     -49.752  18.722 -18.981  1.00320.25           C  
ATOM   3519  CE  LYS   511     -51.216  18.939 -18.595  1.00320.25           C  
ATOM   3520  NZ  LYS   511     -51.384  18.761 -17.136  1.00320.25           N1+
ATOM   3521  N   GLY   512     -46.678  15.678 -21.006  1.00248.01           N  
ATOM   3522  CA  GLY   512     -45.289  15.752 -20.673  1.00248.01           C  
ATOM   3523  C   GLY   512     -44.681  14.594 -21.383  1.00248.01           C  
ATOM   3524  O   GLY   512     -43.506  14.618 -21.746  1.00248.01           O  
ATOM   3525  N   ASN   513     -45.497  13.543 -21.600  1.00 92.71           N  
ATOM   3526  CA  ASN   513     -45.060  12.434 -22.394  1.00 92.71           C  
ATOM   3527  C   ASN   513     -45.771  12.591 -23.698  1.00 92.71           C  
ATOM   3528  O   ASN   513     -46.979  12.819 -23.741  1.00 92.71           O  
ATOM   3529  CB  ASN   513     -45.428  11.059 -21.818  1.00 92.71           C  
ATOM   3530  CG  ASN   513     -44.618  10.859 -20.545  1.00 92.71           C  
ATOM   3531  ND2 ASN   513     -44.684   9.626 -19.972  1.00 92.71           N  
ATOM   3532  OD1 ASN   513     -43.939  11.770 -20.076  1.00 92.71           O  
ATOM   3533  N   ILE   514     -45.013  12.485 -24.802  1.00 62.09           N  
ATOM   3534  CA  ILE   514     -45.554  12.696 -26.111  1.00 62.09           C  
ATOM   3535  C   ILE   514     -45.093  11.546 -26.954  1.00 62.09           C  
ATOM   3536  O   ILE   514     -44.223  10.771 -26.559  1.00 62.09           O  
ATOM   3537  CB  ILE   514     -45.047  13.984 -26.713  1.00 62.09           C  
ATOM   3538  CG1 ILE   514     -45.365  15.148 -25.758  1.00 62.09           C  
ATOM   3539  CG2 ILE   514     -45.669  14.201 -28.104  1.00 62.09           C  
ATOM   3540  CD1 ILE   514     -44.642  16.446 -26.114  1.00 62.09           C  
ATOM   3541  N   ARG   515     -45.684  11.392 -28.148  1.00137.28           N  
ATOM   3542  CA  ARG   515     -45.329  10.313 -29.017  1.00137.28           C  
ATOM   3543  C   ARG   515     -43.872  10.444 -29.341  1.00137.28           C  
ATOM   3544  O   ARG   515     -43.183   9.451 -29.567  1.00137.28           O  
ATOM   3545  CB  ARG   515     -46.118  10.328 -30.336  1.00137.28           C  
ATOM   3546  CG  ARG   515     -45.921  11.598 -31.166  1.00137.28           C  
ATOM   3547  CD  ARG   515     -46.719  11.596 -32.470  1.00137.28           C  
ATOM   3548  NE  ARG   515     -48.148  11.836 -32.117  1.00137.28           N  
ATOM   3549  CZ  ARG   515     -49.141  11.399 -32.944  1.00137.28           C  
ATOM   3550  NH1 ARG   515     -48.828  10.713 -34.083  1.00137.28           N1+
ATOM   3551  NH2 ARG   515     -50.446  11.643 -32.631  1.00137.28           N  
ATOM   3552  N   GLY   516     -43.373  11.690 -29.425  1.00 55.04           N  
ATOM   3553  CA  GLY   516     -41.996  11.922 -29.762  1.00 55.04           C  
ATOM   3554  C   GLY   516     -41.021  11.467 -28.699  1.00 55.04           C  
ATOM   3555  O   GLY   516     -39.994  10.876 -29.035  1.00 55.04           O  
ATOM   3556  N   ASP   517     -41.301  11.715 -27.393  1.00205.89           N  
ATOM   3557  CA  ASP   517     -40.268  11.520 -26.395  1.00205.89           C  
ATOM   3558  C   ASP   517     -40.513  10.309 -25.543  1.00205.89           C  
ATOM   3559  O   ASP   517     -39.779  10.081 -24.583  1.00205.89           O  
ATOM   3560  CB  ASP   517     -40.277  12.604 -25.312  1.00205.89           C  
ATOM   3561  CG  ASP   517     -40.287  13.958 -25.972  1.00205.89           C  
ATOM   3562  OD1 ASP   517     -41.427  14.428 -26.231  1.00205.89           O  
ATOM   3563  OD2 ASP   517     -39.197  14.543 -26.213  1.00205.89           O1-
ATOM   3564  N   LEU   518     -41.496   9.474 -25.893  1.00108.10           N  
ATOM   3565  CA  LEU   518     -41.964   8.384 -25.077  1.00108.10           C  
ATOM   3566  C   LEU   518     -40.883   7.386 -24.766  1.00108.10           C  
ATOM   3567  O   LEU   518     -40.029   7.083 -25.598  1.00108.10           O  
ATOM   3568  CB  LEU   518     -43.101   7.652 -25.830  1.00108.10           C  
ATOM   3569  CG  LEU   518     -43.816   6.427 -25.215  1.00108.10           C  
ATOM   3570  CD1 LEU   518     -44.875   5.952 -26.214  1.00108.10           C  
ATOM   3571  CD2 LEU   518     -42.897   5.261 -24.819  1.00108.10           C  
ATOM   3572  N   PHE   519     -40.933   6.828 -23.527  1.00 78.07           N  
ATOM   3573  CA  PHE   519     -39.999   5.833 -23.061  1.00 78.07           C  
ATOM   3574  C   PHE   519     -40.679   5.001 -22.006  1.00 78.07           C  
ATOM   3575  O   PHE   519     -41.806   5.287 -21.602  1.00 78.07           O  
ATOM   3576  CB  PHE   519     -38.721   6.444 -22.453  1.00 78.07           C  
ATOM   3577  CG  PHE   519     -39.103   7.297 -21.290  1.00 78.07           C  
ATOM   3578  CD1 PHE   519     -39.540   8.588 -21.482  1.00 78.07           C  
ATOM   3579  CD2 PHE   519     -39.015   6.815 -20.004  1.00 78.07           C  
ATOM   3580  CE1 PHE   519     -39.890   9.380 -20.412  1.00 78.07           C  
ATOM   3581  CE2 PHE   519     -39.363   7.603 -18.930  1.00 78.07           C  
ATOM   3582  CZ  PHE   519     -39.803   8.889 -19.132  1.00 78.07           C  
ATOM   3583  N   ALA   520     -40.019   3.911 -21.552  1.00 62.71           N  
ATOM   3584  CA  ALA   520     -40.608   3.087 -20.533  1.00 62.71           C  
ATOM   3585  C   ALA   520     -39.549   2.673 -19.554  1.00 62.71           C  
ATOM   3586  O   ALA   520     -38.364   2.626 -19.874  1.00 62.71           O  
ATOM   3587  CB  ALA   520     -41.247   1.800 -21.078  1.00 62.71           C  
ATOM   3588  N   CYS   521     -39.993   2.340 -18.323  1.00 77.67           N  
ATOM   3589  CA  CYS   521     -39.194   1.842 -17.232  1.00 77.67           C  
ATOM   3590  C   CYS   521     -37.994   2.684 -16.875  1.00 77.67           C  
ATOM   3591  O   CYS   521     -36.865   2.193 -16.923  1.00 77.67           O  
ATOM   3592  CB  CYS   521     -38.702   0.402 -17.465  1.00 77.67           C  
ATOM   3593  SG  CYS   521     -40.071  -0.790 -17.570  1.00 77.67           S  
ATOM   3594  N   PRO   522     -38.174   3.937 -16.529  1.00113.70           N  
ATOM   3595  CA  PRO   522     -37.081   4.759 -16.054  1.00113.70           C  
ATOM   3596  C   PRO   522     -36.459   4.122 -14.836  1.00113.70           C  
ATOM   3597  O   PRO   522     -37.206   3.735 -13.940  1.00113.70           O  
ATOM   3598  CB  PRO   522     -37.722   6.095 -15.694  1.00113.70           C  
ATOM   3599  CG  PRO   522     -39.145   5.688 -15.258  1.00113.70           C  
ATOM   3600  CD  PRO   522     -39.468   4.457 -16.125  1.00113.70           C  
ATOM   3601  N   ASP   523     -35.145   3.802 -14.871  1.00150.65           N  
ATOM   3602  CA  ASP   523     -34.386   3.298 -13.757  1.00150.65           C  
ATOM   3603  C   ASP   523     -33.460   4.300 -13.101  1.00150.65           C  
ATOM   3604  O   ASP   523     -33.659   4.762 -11.980  1.00150.65           O  
ATOM   3605  CB  ASP   523     -33.524   2.123 -14.257  1.00150.65           C  
ATOM   3606  CG  ASP   523     -32.886   1.346 -13.118  1.00150.65           C  
ATOM   3607  OD1 ASP   523     -32.750   1.899 -11.995  1.00150.65           O  
ATOM   3608  OD2 ASP   523     -32.518   0.168 -13.371  1.00150.65           O1-
ATOM   3609  N   GLY   524     -32.416   4.702 -13.868  1.00 50.96           N  
ATOM   3610  CA  GLY   524     -31.341   5.501 -13.339  1.00 50.96           C  
ATOM   3611  C   GLY   524     -31.716   6.941 -13.414  1.00 50.96           C  
ATOM   3612  O   GLY   524     -32.533   7.337 -14.242  1.00 50.96           O  
ATOM   3613  N   LEU   525     -31.099   7.764 -12.539  1.00 64.36           N  
ATOM   3614  CA  LEU   525     -31.331   9.179 -12.527  1.00 64.36           C  
ATOM   3615  C   LEU   525     -30.060   9.853 -12.113  1.00 64.36           C  
ATOM   3616  O   LEU   525     -29.249   9.273 -11.392  1.00 64.36           O  
ATOM   3617  CB  LEU   525     -32.398   9.615 -11.507  1.00 64.36           C  
ATOM   3618  CG  LEU   525     -33.819   9.113 -11.822  1.00 64.36           C  
ATOM   3619  CD1 LEU   525     -34.827   9.588 -10.763  1.00 64.36           C  
ATOM   3620  CD2 LEU   525     -34.243   9.497 -13.247  1.00 64.36           C  
ATOM   3621  N   ALA   526     -29.839  11.095 -12.598  1.00 41.91           N  
ATOM   3622  CA  ALA   526     -28.697  11.842 -12.152  1.00 41.91           C  
ATOM   3623  C   ALA   526     -28.954  13.298 -12.392  1.00 41.91           C  
ATOM   3624  O   ALA   526     -29.590  13.677 -13.374  1.00 41.91           O  
ATOM   3625  CB  ALA   526     -27.397  11.483 -12.891  1.00 41.91           C  
ATOM   3626  N   PHE   527     -28.456  14.159 -11.480  1.00 73.64           N  
ATOM   3627  CA  PHE   527     -28.563  15.583 -11.642  1.00 73.64           C  
ATOM   3628  C   PHE   527     -27.202  16.114 -11.953  1.00 73.64           C  
ATOM   3629  O   PHE   527     -26.192  15.598 -11.474  1.00 73.64           O  
ATOM   3630  CB  PHE   527     -28.976  16.355 -10.375  1.00 73.64           C  
ATOM   3631  CG  PHE   527     -30.447  16.307 -10.168  1.00 73.64           C  
ATOM   3632  CD1 PHE   527     -31.252  17.191 -10.845  1.00 73.64           C  
ATOM   3633  CD2 PHE   527     -31.015  15.412  -9.292  1.00 73.64           C  
ATOM   3634  CE1 PHE   527     -32.613  17.178 -10.664  1.00 73.64           C  
ATOM   3635  CE2 PHE   527     -32.378  15.394  -9.108  1.00 73.64           C  
ATOM   3636  CZ  PHE   527     -33.177  16.276  -9.794  1.00 73.64           C  
ATOM   3637  N   ASP   528     -27.151  17.129 -12.836  1.00 63.70           N  
ATOM   3638  CA  ASP   528     -25.932  17.843 -13.078  1.00 63.70           C  
ATOM   3639  C   ASP   528     -25.980  19.086 -12.234  1.00 63.70           C  
ATOM   3640  O   ASP   528     -26.979  19.354 -11.572  1.00 63.70           O  
ATOM   3641  CB  ASP   528     -25.693  18.170 -14.568  1.00 63.70           C  
ATOM   3642  CG  ASP   528     -26.873  18.938 -15.151  1.00 63.70           C  
ATOM   3643  OD1 ASP   528     -27.586  19.635 -14.383  1.00 63.70           O  
ATOM   3644  OD2 ASP   528     -27.086  18.814 -16.386  1.00 63.70           O1-
ATOM   3645  N   ALA   529     -24.895  19.884 -12.246  1.00 33.83           N  
ATOM   3646  CA  ALA   529     -24.781  21.069 -11.438  1.00 33.83           C  
ATOM   3647  C   ALA   529     -25.837  22.060 -11.827  1.00 33.83           C  
ATOM   3648  O   ALA   529     -26.374  22.774 -10.983  1.00 33.83           O  
ATOM   3649  CB  ALA   529     -23.417  21.760 -11.599  1.00 33.83           C  
ATOM   3650  N   ARG   530     -26.145  22.128 -13.133  1.00124.11           N  
ATOM   3651  CA  ARG   530     -27.081  23.049 -13.717  1.00124.11           C  
ATOM   3652  C   ARG   530     -28.460  22.772 -13.203  1.00124.11           C  
ATOM   3653  O   ARG   530     -29.291  23.677 -13.147  1.00124.11           O  
ATOM   3654  CB  ARG   530     -27.140  22.938 -15.251  1.00124.11           C  
ATOM   3655  CG  ARG   530     -25.835  23.321 -15.952  1.00124.11           C  
ATOM   3656  CD  ARG   530     -25.837  24.742 -16.519  1.00124.11           C  
ATOM   3657  NE  ARG   530     -25.507  25.677 -15.407  1.00124.11           N  
ATOM   3658  CZ  ARG   530     -25.554  27.024 -15.620  1.00124.11           C  
ATOM   3659  NH1 ARG   530     -25.933  27.509 -16.839  1.00124.11           N1+
ATOM   3660  NH2 ARG   530     -25.227  27.888 -14.615  1.00124.11           N  
ATOM   3661  N   GLY   531     -28.757  21.509 -12.835  1.00 37.53           N  
ATOM   3662  CA  GLY   531     -30.078  21.218 -12.354  1.00 37.53           C  
ATOM   3663  C   GLY   531     -30.854  20.447 -13.378  1.00 37.53           C  
ATOM   3664  O   GLY   531     -32.069  20.295 -13.260  1.00 37.53           O  
ATOM   3665  N   MET   532     -30.187  19.961 -14.437  1.00 54.00           N  
ATOM   3666  CA  MET   532     -30.880  19.143 -15.395  1.00 54.00           C  
ATOM   3667  C   MET   532     -30.997  17.773 -14.801  1.00 54.00           C  
ATOM   3668  O   MET   532     -30.075  17.291 -14.146  1.00 54.00           O  
ATOM   3669  CB  MET   532     -30.152  19.025 -16.747  1.00 54.00           C  
ATOM   3670  CG  MET   532     -30.142  20.335 -17.540  1.00 54.00           C  
ATOM   3671  SD  MET   532     -29.246  20.272 -19.121  1.00 54.00           S  
ATOM   3672  CE  MET   532     -27.616  20.606 -18.397  1.00 54.00           C  
ATOM   3673  N   LEU   533     -32.160  17.115 -15.001  1.00 63.63           N  
ATOM   3674  CA  LEU   533     -32.386  15.795 -14.479  1.00 63.63           C  
ATOM   3675  C   LEU   533     -32.256  14.820 -15.607  1.00 63.63           C  
ATOM   3676  O   LEU   533     -32.984  14.890 -16.596  1.00 63.63           O  
ATOM   3677  CB  LEU   533     -33.787  15.631 -13.861  1.00 63.63           C  
ATOM   3678  CG  LEU   533     -34.104  14.216 -13.341  1.00 63.63           C  
ATOM   3679  CD1 LEU   533     -33.150  13.794 -12.213  1.00 63.63           C  
ATOM   3680  CD2 LEU   533     -35.584  14.099 -12.938  1.00 63.63           C  
ATOM   3681  N   TRP   534     -31.322  13.859 -15.467  1.00 75.22           N  
ATOM   3682  CA  TRP   534     -31.074  12.902 -16.507  1.00 75.22           C  
ATOM   3683  C   TRP   534     -31.762  11.625 -16.109  1.00 75.22           C  
ATOM   3684  O   TRP   534     -31.670  11.184 -14.963  1.00 75.22           O  
ATOM   3685  CB  TRP   534     -29.571  12.643 -16.699  1.00 75.22           C  
ATOM   3686  CG  TRP   534     -28.824  13.905 -17.078  1.00 75.22           C  
ATOM   3687  CD1 TRP   534     -28.297  14.859 -16.257  1.00 75.22           C  
ATOM   3688  CD2 TRP   534     -28.549  14.331 -18.422  1.00 75.22           C  
ATOM   3689  CE2 TRP   534     -27.861  15.542 -18.338  1.00 75.22           C  
ATOM   3690  CE3 TRP   534     -28.846  13.762 -19.629  1.00 75.22           C  
ATOM   3691  NE1 TRP   534     -27.714  15.854 -17.003  1.00 75.22           N  
ATOM   3692  CZ2 TRP   534     -27.458  16.205 -19.463  1.00 75.22           C  
ATOM   3693  CZ3 TRP   534     -28.437  14.434 -20.761  1.00 75.22           C  
ATOM   3694  CH2 TRP   534     -27.757  15.631 -20.680  1.00 75.22           C  
ATOM   3695  N   ILE   535     -32.485  11.015 -17.075  1.00115.67           N  
ATOM   3696  CA  ILE   535     -33.295   9.842 -16.861  1.00115.67           C  
ATOM   3697  C   ILE   535     -32.741   8.729 -17.714  1.00115.67           C  
ATOM   3698  O   ILE   535     -32.593   8.895 -18.923  1.00115.67           O  
ATOM   3699  CB  ILE   535     -34.698  10.038 -17.374  1.00115.67           C  
ATOM   3700  CG1 ILE   535     -35.397  11.243 -16.720  1.00115.67           C  
ATOM   3701  CG2 ILE   535     -35.458   8.718 -17.170  1.00115.67           C  
ATOM   3702  CD1 ILE   535     -35.764  11.029 -15.257  1.00115.67           C  
ATOM   3703  N   GLN   536     -32.444   7.555 -17.112  1.00 87.87           N  
ATOM   3704  CA  GLN   536     -31.909   6.438 -17.857  1.00 87.87           C  
ATOM   3705  C   GLN   536     -32.926   5.332 -17.821  1.00 87.87           C  
ATOM   3706  O   GLN   536     -33.632   5.172 -16.826  1.00 87.87           O  
ATOM   3707  CB  GLN   536     -30.601   5.874 -17.276  1.00 87.87           C  
ATOM   3708  CG  GLN   536     -29.400   6.813 -17.408  1.00 87.87           C  
ATOM   3709  CD  GLN   536     -29.568   7.965 -16.427  1.00 87.87           C  
ATOM   3710  NE2 GLN   536     -28.994   7.809 -15.203  1.00 87.87           N  
ATOM   3711  OE1 GLN   536     -30.188   8.980 -16.740  1.00 87.87           O  
ATOM   3712  N   THR   537     -33.014   4.515 -18.900  1.00 56.05           N  
ATOM   3713  CA  THR   537     -34.066   3.533 -18.964  1.00 56.05           C  
ATOM   3714  C   THR   537     -33.551   2.125 -19.022  1.00 56.05           C  
ATOM   3715  O   THR   537     -32.488   1.832 -19.573  1.00 56.05           O  
ATOM   3716  CB  THR   537     -34.957   3.696 -20.162  1.00 56.05           C  
ATOM   3717  CG2 THR   537     -35.520   5.127 -20.168  1.00 56.05           C  
ATOM   3718  OG1 THR   537     -34.224   3.459 -21.356  1.00 56.05           O  
ATOM   3719  N   ASP   538     -34.343   1.216 -18.410  1.00 80.82           N  
ATOM   3720  CA  ASP   538     -34.120  -0.203 -18.389  1.00 80.82           C  
ATOM   3721  C   ASP   538     -35.470  -0.806 -18.640  1.00 80.82           C  
ATOM   3722  O   ASP   538     -36.091  -1.365 -17.736  1.00 80.82           O  
ATOM   3723  CB  ASP   538     -33.648  -0.684 -17.004  1.00 80.82           C  
ATOM   3724  CG  ASP   538     -33.379  -2.180 -17.038  1.00 80.82           C  
ATOM   3725  OD1 ASP   538     -33.407  -2.769 -18.151  1.00 80.82           O  
ATOM   3726  OD2 ASP   538     -33.145  -2.754 -15.941  1.00 80.82           O1-
ATOM   3727  N   ALA   539     -35.950  -0.741 -19.898  1.00 71.74           N  
ATOM   3728  CA  ALA   539     -37.292  -1.170 -20.179  1.00 71.74           C  
ATOM   3729  C   ALA   539     -37.314  -2.119 -21.328  1.00 71.74           C  
ATOM   3730  O   ALA   539     -36.288  -2.619 -21.789  1.00 71.74           O  
ATOM   3731  CB  ALA   539     -38.244  -0.025 -20.550  1.00 71.74           C  
ATOM   3732  N   HIS   540     -38.545  -2.426 -21.778  1.00 73.64           N  
ATOM   3733  CA  HIS   540     -38.750  -3.348 -22.850  1.00 73.64           C  
ATOM   3734  C   HIS   540     -38.365  -2.689 -24.135  1.00 73.64           C  
ATOM   3735  O   HIS   540     -39.017  -1.768 -24.622  1.00 73.64           O  
ATOM   3736  CB  HIS   540     -40.210  -3.814 -22.974  1.00 73.64           C  
ATOM   3737  CG  HIS   540     -40.688  -4.516 -21.737  1.00 73.64           C  
ATOM   3738  CD2 HIS   540     -40.714  -5.841 -21.431  1.00 73.64           C  
ATOM   3739  ND1 HIS   540     -41.200  -3.867 -20.636  1.00 73.64           N  
ATOM   3740  CE1 HIS   540     -41.508  -4.823 -19.726  1.00 73.64           C  
ATOM   3741  NE2 HIS   540     -41.231  -6.039 -20.163  1.00 73.64           N  
ATOM   3742  N   ALA   541     -37.181  -3.074 -24.622  1.00 95.41           N  
ATOM   3743  CA  ALA   541     -36.620  -2.766 -25.902  0.50 95.41           C  
ATOM   3744  C   ALA   541     -37.245  -3.670 -26.897  1.00 95.41           C  
ATOM   3745  O   ALA   541     -37.172  -3.444 -28.105  1.00 95.41           O  
ATOM   3746  CB  ALA   541     -35.101  -3.001 -25.958  0.50 95.41           C  
ATOM   3747  N   THR   542     -37.809  -4.756 -26.339  1.00232.06           N  
ATOM   3748  CA  THR   542     -38.156  -5.982 -26.981  1.00232.06           C  
ATOM   3749  C   THR   542     -38.940  -5.861 -28.207  1.00232.06           C  
ATOM   3750  O   THR   542     -38.432  -6.255 -29.255  1.00232.06           O  
ATOM   3751  CB  THR   542     -38.906  -6.908 -26.068  1.00232.06           C  
ATOM   3752  CG2 THR   542     -38.036  -7.183 -24.831  1.00232.06           C  
ATOM   3753  OG1 THR   542     -40.139  -6.323 -25.676  1.00232.06           O  
ATOM   3754  N   GLN   543     -40.161  -5.309 -28.139  1.00245.65           N  
ATOM   3755  CA  GLN   543     -40.858  -5.229 -29.374  1.00245.65           C  
ATOM   3756  C   GLN   543     -40.010  -4.298 -30.143  1.00245.65           C  
ATOM   3757  O   GLN   543     -39.319  -3.491 -29.523  1.00245.65           O  
ATOM   3758  CB  GLN   543     -42.269  -4.649 -29.251  1.00245.65           C  
ATOM   3759  CG  GLN   543     -43.213  -5.513 -28.415  1.00245.65           C  
ATOM   3760  CD  GLN   543     -43.446  -6.814 -29.169  1.00245.65           C  
ATOM   3761  NE2 GLN   543     -44.328  -7.689 -28.618  1.00245.65           N  
ATOM   3762  OE1 GLN   543     -42.858  -7.045 -30.225  1.00245.65           O  
ATOM   3763  N   MET   544     -39.903  -4.518 -31.466  1.00237.49           N  
ATOM   3764  CA  MET   544     -39.092  -3.618 -32.213  1.00237.49           C  
ATOM   3765  C   MET   544     -39.980  -2.447 -32.283  1.00237.49           C  
ATOM   3766  O   MET   544     -40.690  -2.263 -33.270  1.00237.49           O  
ATOM   3767  CB  MET   544     -38.808  -4.098 -33.646  1.00237.49           C  
ATOM   3768  CG  MET   544     -37.745  -3.271 -34.371  1.00237.49           C  
ATOM   3769  SD  MET   544     -36.057  -3.509 -33.738  1.00237.49           S  
ATOM   3770  CE  MET   544     -35.922  -5.236 -34.286  1.00237.49           C  
ATOM   3771  N   TYR   545     -39.935  -1.654 -31.193  1.00238.57           N  
ATOM   3772  CA  TYR   545     -40.836  -0.592 -30.963  1.00238.57           C  
ATOM   3773  C   TYR   545     -42.200  -1.122 -31.308  1.00238.57           C  
ATOM   3774  O   TYR   545     -42.895  -0.581 -32.164  1.00238.57           O  
ATOM   3775  CB  TYR   545     -40.481   0.709 -31.732  1.00238.57           C  
ATOM   3776  CG  TYR   545     -40.313   0.438 -33.191  1.00238.57           C  
ATOM   3777  CD1 TYR   545     -39.101   0.001 -33.674  1.00238.57           C  
ATOM   3778  CD2 TYR   545     -41.353   0.600 -34.080  1.00238.57           C  
ATOM   3779  CE1 TYR   545     -38.928  -0.262 -35.012  1.00238.57           C  
ATOM   3780  CE2 TYR   545     -41.189   0.339 -35.419  1.00238.57           C  
ATOM   3781  CZ  TYR   545     -39.973  -0.096 -35.887  1.00238.57           C  
ATOM   3782  OH  TYR   545     -39.797  -0.368 -37.261  1.00238.57           O  
ATOM   3783  N   LYS   546     -42.622  -2.230 -30.659  1.00121.63           N  
ATOM   3784  CA  LYS   546     -43.892  -2.807 -31.012  1.00121.63           C  
ATOM   3785  C   LYS   546     -44.731  -3.037 -29.790  1.00121.63           C  
ATOM   3786  O   LYS   546     -44.282  -2.903 -28.653  1.00121.63           O  
ATOM   3787  CB  LYS   546     -43.768  -4.156 -31.743  1.00121.63           C  
ATOM   3788  CG  LYS   546     -45.076  -4.612 -32.391  1.00121.63           C  
ATOM   3789  CD  LYS   546     -45.513  -3.714 -33.550  1.00121.63           C  
ATOM   3790  CE  LYS   546     -46.821  -4.149 -34.213  1.00121.63           C  
ATOM   3791  NZ  LYS   546     -47.160  -3.225 -35.319  1.00121.63           N1+
ATOM   3792  N   GLY   547     -46.021  -3.359 -30.013  1.00 21.95           N  
ATOM   3793  CA  GLY   547     -46.905  -3.666 -28.928  1.00 21.95           C  
ATOM   3794  C   GLY   547     -47.059  -2.451 -28.074  1.00 21.95           C  
ATOM   3795  O   GLY   547     -47.219  -1.336 -28.569  1.00 21.95           O  
ATOM   3796  N   GLU   548     -47.007  -2.661 -26.745  1.00 60.27           N  
ATOM   3797  CA  GLU   548     -47.167  -1.615 -25.780  1.00 60.27           C  
ATOM   3798  C   GLU   548     -46.030  -0.666 -25.938  1.00 60.27           C  
ATOM   3799  O   GLU   548     -46.152   0.518 -25.623  1.00 60.27           O  
ATOM   3800  CB  GLU   548     -47.148  -2.119 -24.326  1.00 60.27           C  
ATOM   3801  CG  GLU   548     -48.375  -2.952 -23.952  1.00 60.27           C  
ATOM   3802  CD  GLU   548     -48.221  -3.384 -22.501  1.00 60.27           C  
ATOM   3803  OE1 GLU   548     -47.773  -2.542 -21.679  1.00 60.27           O  
ATOM   3804  OE2 GLU   548     -48.544  -4.563 -22.196  1.00 60.27           O1-
ATOM   3805  N   PHE   549     -44.869  -1.170 -26.392  1.00134.75           N  
ATOM   3806  CA  PHE   549     -43.748  -0.286 -26.470  1.00134.75           C  
ATOM   3807  C   PHE   549     -43.468   0.090 -27.890  1.00134.75           C  
ATOM   3808  O   PHE   549     -42.316   0.332 -28.248  1.00134.75           O  
ATOM   3809  CB  PHE   549     -42.478  -0.950 -25.918  1.00134.75           C  
ATOM   3810  CG  PHE   549     -42.827  -1.397 -24.542  1.00134.75           C  
ATOM   3811  CD1 PHE   549     -42.790  -0.523 -23.481  1.00134.75           C  
ATOM   3812  CD2 PHE   549     -43.206  -2.701 -24.318  1.00134.75           C  
ATOM   3813  CE1 PHE   549     -43.121  -0.950 -22.216  1.00134.75           C  
ATOM   3814  CE2 PHE   549     -43.537  -3.134 -23.057  1.00134.75           C  
ATOM   3815  CZ  PHE   549     -43.494  -2.255 -22.002  1.00134.75           C  
ATOM   3816  N   ALA   550     -44.514   0.230 -28.727  1.00 88.24           N  
ATOM   3817  CA  ALA   550     -44.248   0.591 -30.089  1.00 88.24           C  
ATOM   3818  C   ALA   550     -43.738   2.000 -30.099  1.00 88.24           C  
ATOM   3819  O   ALA   550     -44.284   2.856 -29.409  1.00 88.24           O  
ATOM   3820  CB  ALA   550     -45.485   0.530 -31.001  1.00 88.24           C  
ATOM   3821  N   SER   551     -42.705   2.255 -30.934  1.00192.62           N  
ATOM   3822  CA  SER   551     -42.015   3.503 -31.172  1.00192.62           C  
ATOM   3823  C   SER   551     -41.083   3.896 -30.055  1.00192.62           C  
ATOM   3824  O   SER   551     -40.496   4.977 -30.102  1.00192.62           O  
ATOM   3825  CB  SER   551     -42.946   4.702 -31.440  1.00192.62           C  
ATOM   3826  OG  SER   551     -43.525   5.172 -30.232  1.00192.62           O  
ATOM   3827  N   ILE   552     -40.930   3.050 -29.019  1.00108.14           N  
ATOM   3828  CA  ILE   552     -40.033   3.283 -27.913  1.00108.14           C  
ATOM   3829  C   ILE   552     -38.602   3.017 -28.266  1.00108.14           C  
ATOM   3830  O   ILE   552     -37.711   3.648 -27.701  1.00108.14           O  
ATOM   3831  CB  ILE   552     -40.367   2.458 -26.704  1.00108.14           C  
ATOM   3832  CG1 ILE   552     -41.766   2.830 -26.187  1.00108.14           C  
ATOM   3833  CG2 ILE   552     -39.258   2.663 -25.658  1.00108.14           C  
ATOM   3834  CD1 ILE   552     -42.290   1.886 -25.106  1.00108.14           C  
ATOM   3835  N   GLY   553     -38.342   1.992 -29.107  1.00 44.71           N  
ATOM   3836  CA  GLY   553     -37.008   1.680 -29.545  1.00 44.71           C  
ATOM   3837  C   GLY   553     -36.211   1.098 -28.419  1.00 44.71           C  
ATOM   3838  O   GLY   553     -36.752   0.525 -27.475  1.00 44.71           O  
ATOM   3839  N   ASN   554     -34.874   1.250 -28.520  1.00 63.90           N  
ATOM   3840  CA  ASN   554     -33.929   0.718 -27.578  1.00 63.90           C  
ATOM   3841  C   ASN   554     -33.895   1.589 -26.357  1.00 63.90           C  
ATOM   3842  O   ASN   554     -34.472   2.677 -26.329  1.00 63.90           O  
ATOM   3843  CB  ASN   554     -32.492   0.650 -28.125  1.00 63.90           C  
ATOM   3844  CG  ASN   554     -32.449  -0.365 -29.260  1.00 63.90           C  
ATOM   3845  ND2 ASN   554     -31.344  -0.339 -30.052  1.00 63.90           N  
ATOM   3846  OD1 ASN   554     -33.368  -1.165 -29.433  1.00 63.90           O  
ATOM   3847  N   ASN   555     -33.210   1.100 -25.301  1.00 65.82           N  
ATOM   3848  CA  ASN   555     -33.077   1.822 -24.067  1.00 65.82           C  
ATOM   3849  C   ASN   555     -32.361   3.103 -24.337  1.00 65.82           C  
ATOM   3850  O   ASN   555     -31.624   3.235 -25.315  1.00 65.82           O  
ATOM   3851  CB  ASN   555     -32.341   1.053 -22.957  1.00 65.82           C  
ATOM   3852  CG  ASN   555     -33.342   0.069 -22.364  1.00 65.82           C  
ATOM   3853  ND2 ASN   555     -32.970  -1.237 -22.321  1.00 65.82           N  
ATOM   3854  OD1 ASN   555     -34.434   0.456 -21.952  1.00 65.82           O  
ATOM   3855  N   GLN   556     -32.571   4.094 -23.447  1.00 92.67           N  
ATOM   3856  CA  GLN   556     -32.140   5.417 -23.787  1.00 92.67           C  
ATOM   3857  C   GLN   556     -31.946   6.266 -22.566  1.00 92.67           C  
ATOM   3858  O   GLN   556     -32.143   5.835 -21.430  1.00 92.67           O  
ATOM   3859  CB  GLN   556     -33.201   6.089 -24.668  1.00 92.67           C  
ATOM   3860  CG  GLN   556     -34.547   6.174 -23.942  1.00 92.67           C  
ATOM   3861  CD  GLN   556     -35.643   6.437 -24.961  1.00 92.67           C  
ATOM   3862  NE2 GLN   556     -35.918   5.424 -25.825  1.00 92.67           N  
ATOM   3863  OE1 GLN   556     -36.243   7.510 -24.987  1.00 92.67           O  
ATOM   3864  N   MET   557     -31.499   7.519 -22.804  1.00 94.30           N  
ATOM   3865  CA  MET   557     -31.303   8.492 -21.767  1.00 94.30           C  
ATOM   3866  C   MET   557     -32.030   9.736 -22.186  1.00 94.30           C  
ATOM   3867  O   MET   557     -31.947  10.153 -23.341  1.00 94.30           O  
ATOM   3868  CB  MET   557     -29.831   8.901 -21.598  1.00 94.30           C  
ATOM   3869  CG  MET   557     -29.560   9.765 -20.365  1.00 94.30           C  
ATOM   3870  SD  MET   557     -27.957  10.622 -20.398  1.00 94.30           S  
ATOM   3871  CE  MET   557     -26.982   9.157 -20.831  1.00 94.30           C  
ATOM   3872  N   LEU   558     -32.768  10.360 -21.242  1.00101.12           N  
ATOM   3873  CA  LEU   558     -33.498  11.562 -21.531  1.00101.12           C  
ATOM   3874  C   LEU   558     -33.081  12.609 -20.542  1.00101.12           C  
ATOM   3875  O   LEU   558     -32.377  12.333 -19.572  1.00101.12           O  
ATOM   3876  CB  LEU   558     -35.027  11.426 -21.407  1.00101.12           C  
ATOM   3877  CG  LEU   558     -35.638  10.339 -22.313  1.00101.12           C  
ATOM   3878  CD1 LEU   558     -35.388   8.932 -21.746  1.00101.12           C  
ATOM   3879  CD2 LEU   558     -37.119  10.615 -22.613  1.00101.12           C  
ATOM   3880  N   ALA   559     -33.490  13.868 -20.796  1.00 47.60           N  
ATOM   3881  CA  ALA   559     -33.152  14.959 -19.920  1.00 47.60           C  
ATOM   3882  C   ALA   559     -34.408  15.731 -19.644  1.00 47.60           C  
ATOM   3883  O   ALA   559     -35.190  15.994 -20.558  1.00 47.60           O  
ATOM   3884  CB  ALA   559     -32.136  15.941 -20.527  1.00 47.60           C  
ATOM   3885  N   CYS   560     -34.631  16.128 -18.369  1.00 95.05           N  
ATOM   3886  CA  CYS   560     -35.840  16.837 -18.069  1.00 95.05           C  
ATOM   3887  C   CYS   560     -35.560  18.083 -17.285  1.00 95.05           C  
ATOM   3888  O   CYS   560     -34.525  18.228 -16.633  1.00 95.05           O  
ATOM   3889  CB  CYS   560     -36.868  16.005 -17.281  1.00 95.05           C  
ATOM   3890  SG  CYS   560     -36.305  15.562 -15.613  1.00 95.05           S  
ATOM   3891  N   ASP   561     -36.510  19.036 -17.372  1.00 56.82           N  
ATOM   3892  CA  ASP   561     -36.464  20.274 -16.651  1.00 56.82           C  
ATOM   3893  C   ASP   561     -37.441  20.109 -15.529  1.00 56.82           C  
ATOM   3894  O   ASP   561     -38.637  19.922 -15.749  1.00 56.82           O  
ATOM   3895  CB  ASP   561     -36.885  21.478 -17.512  1.00 56.82           C  
ATOM   3896  CG  ASP   561     -36.755  22.787 -16.740  1.00 56.82           C  
ATOM   3897  OD1 ASP   561     -36.753  22.760 -15.481  1.00 56.82           O  
ATOM   3898  OD2 ASP   561     -36.663  23.846 -17.418  1.00 56.82           O1-
ATOM   3899  N   VAL   562     -36.941  20.186 -14.284  1.00 50.15           N  
ATOM   3900  CA  VAL   562     -37.748  19.952 -13.120  1.00 50.15           C  
ATOM   3901  C   VAL   562     -38.900  20.905 -13.053  1.00 50.15           C  
ATOM   3902  O   VAL   562     -40.014  20.503 -12.718  1.00 50.15           O  
ATOM   3903  CB  VAL   562     -36.986  20.157 -11.849  1.00 50.15           C  
ATOM   3904  CG1 VAL   562     -38.001  20.203 -10.698  1.00 50.15           C  
ATOM   3905  CG2 VAL   562     -35.925  19.050 -11.720  1.00 50.15           C  
ATOM   3906  N   ALA   563     -38.651  22.204 -13.307  1.00 47.10           N  
ATOM   3907  CA  ALA   563     -39.702  23.172 -13.169  1.00 47.10           C  
ATOM   3908  C   ALA   563     -40.782  22.985 -14.193  1.00 47.10           C  
ATOM   3909  O   ALA   563     -41.964  22.951 -13.858  1.00 47.10           O  
ATOM   3910  CB  ALA   563     -39.190  24.616 -13.310  1.00 47.10           C  
ATOM   3911  N   THR   564     -40.395  22.881 -15.479  1.00122.25           N  
ATOM   3912  CA  THR   564     -41.331  22.783 -16.567  1.00122.25           C  
ATOM   3913  C   THR   564     -41.951  21.426 -16.674  1.00122.25           C  
ATOM   3914  O   THR   564     -43.135  21.302 -16.986  1.00122.25           O  
ATOM   3915  CB  THR   564     -40.705  23.086 -17.892  1.00122.25           C  
ATOM   3916  CG2 THR   564     -39.694  21.986 -18.209  1.00122.25           C  
ATOM   3917  OG1 THR   564     -41.695  23.117 -18.904  1.00122.25           O  
ATOM   3918  N   GLY   565     -41.162  20.362 -16.436  1.00 34.18           N  
ATOM   3919  CA  GLY   565     -41.670  19.033 -16.611  1.00 34.18           C  
ATOM   3920  C   GLY   565     -41.352  18.567 -18.005  1.00 34.18           C  
ATOM   3921  O   GLY   565     -41.690  17.443 -18.372  1.00 34.18           O  
ATOM   3922  N   GLU   566     -40.681  19.403 -18.828  1.00 47.35           N  
ATOM   3923  CA  GLU   566     -40.417  18.997 -20.183  1.00 47.35           C  
ATOM   3924  C   GLU   566     -39.337  17.957 -20.205  1.00 47.35           C  
ATOM   3925  O   GLU   566     -38.391  18.015 -19.420  1.00 47.35           O  
ATOM   3926  CB  GLU   566     -39.990  20.147 -21.110  1.00 47.35           C  
ATOM   3927  CG  GLU   566     -39.897  19.723 -22.576  1.00 47.35           C  
ATOM   3928  CD  GLU   566     -39.574  20.957 -23.401  1.00 47.35           C  
ATOM   3929  OE1 GLU   566     -39.428  22.052 -22.796  1.00 47.35           O  
ATOM   3930  OE2 GLU   566     -39.475  20.821 -24.650  1.00 47.35           O1-
ATOM   3931  N   VAL   567     -39.470  16.964 -21.117  1.00 96.63           N  
ATOM   3932  CA  VAL   567     -38.503  15.908 -21.239  1.00 96.63           C  
ATOM   3933  C   VAL   567     -38.118  15.762 -22.684  1.00 96.63           C  
ATOM   3934  O   VAL   567     -38.969  15.811 -23.573  1.00 96.63           O  
ATOM   3935  CB  VAL   567     -39.020  14.571 -20.795  1.00 96.63           C  
ATOM   3936  CG1 VAL   567     -40.179  14.165 -21.720  1.00 96.63           C  
ATOM   3937  CG2 VAL   567     -37.852  13.570 -20.787  1.00 96.63           C  
ATOM   3938  N   ARG   568     -36.806  15.567 -22.944  1.00 58.25           N  
ATOM   3939  CA  ARG   568     -36.305  15.419 -24.288  1.00 58.25           C  
ATOM   3940  C   ARG   568     -35.396  14.219 -24.319  1.00 58.25           C  
ATOM   3941  O   ARG   568     -34.637  13.990 -23.380  1.00 58.25           O  
ATOM   3942  CB  ARG   568     -35.437  16.604 -24.732  1.00 58.25           C  
ATOM   3943  CG  ARG   568     -36.149  17.955 -24.660  1.00 58.25           C  
ATOM   3944  CD  ARG   568     -35.211  19.137 -24.901  1.00 58.25           C  
ATOM   3945  NE  ARG   568     -36.004  20.383 -24.714  1.00 58.25           N  
ATOM   3946  CZ  ARG   568     -36.632  20.961 -25.779  1.00 58.25           C  
ATOM   3947  NH1 ARG   568     -36.544  20.402 -27.019  1.00 58.25           N1+
ATOM   3948  NH2 ARG   568     -37.351  22.107 -25.612  1.00 58.25           N  
ATOM   3949  N   ARG   569     -35.447  13.423 -25.413  1.00103.97           N  
ATOM   3950  CA  ARG   569     -34.613  12.253 -25.549  1.00103.97           C  
ATOM   3951  C   ARG   569     -33.238  12.679 -25.994  1.00103.97           C  
ATOM   3952  O   ARG   569     -33.088  13.369 -27.001  1.00103.97           O  
ATOM   3953  CB  ARG   569     -35.159  11.272 -26.596  1.00103.97           C  
ATOM   3954  CG  ARG   569     -34.343   9.991 -26.752  1.00103.97           C  
ATOM   3955  CD  ARG   569     -34.930   9.058 -27.810  1.00103.97           C  
ATOM   3956  NE  ARG   569     -36.307   8.702 -27.367  1.00103.97           N  
ATOM   3957  CZ  ARG   569     -37.373   8.960 -28.179  1.00103.97           C  
ATOM   3958  NH1 ARG   569     -37.184   9.560 -29.389  1.00103.97           N1+
ATOM   3959  NH2 ARG   569     -38.634   8.627 -27.774  1.00103.97           N  
ATOM   3960  N   PHE   570     -32.220  12.386 -25.153  1.00116.41           N  
ATOM   3961  CA  PHE   570     -30.827  12.688 -25.378  1.00116.41           C  
ATOM   3962  C   PHE   570     -30.029  11.644 -26.120  1.00116.41           C  
ATOM   3963  O   PHE   570     -29.300  11.971 -27.055  1.00116.41           O  
ATOM   3964  CB  PHE   570     -30.142  12.991 -24.029  1.00116.41           C  
ATOM   3965  CG  PHE   570     -28.731  13.422 -24.224  1.00116.41           C  
ATOM   3966  CD1 PHE   570     -28.436  14.643 -24.787  1.00116.41           C  
ATOM   3967  CD2 PHE   570     -27.701  12.623 -23.793  1.00116.41           C  
ATOM   3968  CE1 PHE   570     -27.129  15.037 -24.952  1.00116.41           C  
ATOM   3969  CE2 PHE   570     -26.392  13.008 -23.954  1.00116.41           C  
ATOM   3970  CZ  PHE   570     -26.105  14.217 -24.539  1.00116.41           C  
ATOM   3971  N   LEU   571     -30.134  10.354 -25.712  1.00176.15           N  
ATOM   3972  CA  LEU   571     -29.296   9.329 -26.287  1.00176.15           C  
ATOM   3973  C   LEU   571     -30.054   8.044 -26.377  1.00176.15           C  
ATOM   3974  O   LEU   571     -30.951   7.772 -25.580  1.00176.15           O  
ATOM   3975  CB  LEU   571     -28.054   8.975 -25.447  1.00176.15           C  
ATOM   3976  CG  LEU   571     -27.071  10.133 -25.219  1.00176.15           C  
ATOM   3977  CD1 LEU   571     -25.776   9.642 -24.551  1.00176.15           C  
ATOM   3978  CD2 LEU   571     -26.825  10.935 -26.503  1.00176.15           C  
ATOM   3979  N   THR   572     -29.698   7.218 -27.382  1.00 43.11           N  
ATOM   3980  CA  THR   572     -30.254   5.900 -27.516  1.00 43.11           C  
ATOM   3981  C   THR   572     -29.089   4.956 -27.541  1.00 43.11           C  
ATOM   3982  O   THR   572     -28.078   5.235 -28.187  1.00 43.11           O  
ATOM   3983  CB  THR   572     -31.030   5.696 -28.784  1.00 43.11           C  
ATOM   3984  CG2 THR   572     -31.579   4.261 -28.802  1.00 43.11           C  
ATOM   3985  OG1 THR   572     -32.098   6.629 -28.859  1.00 43.11           O  
ATOM   3986  N   GLY   573     -29.201   3.824 -26.812  1.00 45.72           N  
ATOM   3987  CA  GLY   573     -28.135   2.858 -26.719  1.00 45.72           C  
ATOM   3988  C   GLY   573     -28.304   1.774 -27.747  1.00 45.72           C  
ATOM   3989  O   GLY   573     -29.243   1.758 -28.541  1.00 45.72           O  
ATOM   3990  N   PRO   574     -27.375   0.848 -27.694  1.00107.47           N  
ATOM   3991  CA  PRO   574     -27.307  -0.257 -28.625  1.00107.47           C  
ATOM   3992  C   PRO   574     -28.236  -1.379 -28.296  1.00107.47           C  
ATOM   3993  O   PRO   574     -28.900  -1.339 -27.266  1.00107.47           O  
ATOM   3994  CB  PRO   574     -25.844  -0.698 -28.676  1.00107.47           C  
ATOM   3995  CG  PRO   574     -25.217  -0.088 -27.413  1.00107.47           C  
ATOM   3996  CD  PRO   574     -26.062   1.171 -27.161  1.00107.47           C  
ATOM   3997  N   THR   575     -28.284  -2.402 -29.168  1.00 76.11           N  
ATOM   3998  CA  THR   575     -29.196  -3.492 -29.010  1.00 76.11           C  
ATOM   3999  C   THR   575     -28.872  -4.309 -27.798  1.00 76.11           C  
ATOM   4000  O   THR   575     -27.719  -4.659 -27.537  1.00 76.11           O  
ATOM   4001  CB  THR   575     -29.222  -4.416 -30.192  1.00 76.11           C  
ATOM   4002  CG2 THR   575     -30.262  -5.518 -29.922  1.00 76.11           C  
ATOM   4003  OG1 THR   575     -29.573  -3.698 -31.365  1.00 76.11           O  
ATOM   4004  N   ASN   576     -29.954  -4.632 -27.057  1.00111.22           N  
ATOM   4005  CA  ASN   576     -30.011  -5.496 -25.909  1.00111.22           C  
ATOM   4006  C   ASN   576     -29.365  -4.915 -24.691  1.00111.22           C  
ATOM   4007  O   ASN   576     -29.165  -5.634 -23.716  1.00111.22           O  
ATOM   4008  CB  ASN   576     -29.354  -6.865 -26.160  1.00111.22           C  
ATOM   4009  CG  ASN   576     -30.201  -7.620 -27.173  1.00111.22           C  
ATOM   4010  ND2 ASN   576     -31.533  -7.345 -27.175  1.00111.22           N  
ATOM   4011  OD1 ASN   576     -29.692  -8.430 -27.945  1.00111.22           O  
ATOM   4012  N   SER   577     -29.056  -3.609 -24.667  1.00113.49           N  
ATOM   4013  CA  SER   577     -28.439  -3.081 -23.483  1.00113.49           C  
ATOM   4014  C   SER   577     -29.459  -2.360 -22.668  1.00113.49           C  
ATOM   4015  O   SER   577     -30.620  -2.244 -23.054  1.00113.49           O  
ATOM   4016  CB  SER   577     -27.311  -2.078 -23.780  1.00113.49           C  
ATOM   4017  OG  SER   577     -27.835  -0.932 -24.436  1.00113.49           O  
ATOM   4018  N   GLU   578     -29.040  -1.921 -21.469  1.00 78.49           N  
ATOM   4019  CA  GLU   578     -29.803  -1.012 -20.670  1.00 78.49           C  
ATOM   4020  C   GLU   578     -28.852   0.115 -20.422  1.00 78.49           C  
ATOM   4021  O   GLU   578     -27.638  -0.094 -20.425  1.00 78.49           O  
ATOM   4022  CB  GLU   578     -30.290  -1.572 -19.319  1.00 78.49           C  
ATOM   4023  CG  GLU   578     -29.189  -1.911 -18.316  1.00 78.49           C  
ATOM   4024  CD  GLU   578     -29.880  -2.443 -17.066  1.00 78.49           C  
ATOM   4025  OE1 GLU   578     -30.315  -3.627 -17.095  1.00 78.49           O  
ATOM   4026  OE2 GLU   578     -29.990  -1.677 -16.074  1.00 78.49           O1-
ATOM   4027  N   VAL   579     -29.370   1.349 -20.259  1.00 52.82           N  
ATOM   4028  CA  VAL   579     -28.495   2.461 -20.021  1.00 52.82           C  
ATOM   4029  C   VAL   579     -28.527   2.714 -18.550  1.00 52.82           C  
ATOM   4030  O   VAL   579     -29.591   2.907 -17.963  1.00 52.82           O  
ATOM   4031  CB  VAL   579     -28.906   3.712 -20.748  1.00 52.82           C  
ATOM   4032  CG1 VAL   579     -27.943   4.852 -20.375  1.00 52.82           C  
ATOM   4033  CG2 VAL   579     -28.932   3.401 -22.255  1.00 52.82           C  
ATOM   4034  N   THR   580     -27.345   2.674 -17.902  1.00122.88           N  
ATOM   4035  CA  THR   580     -27.299   2.856 -16.481  1.00122.88           C  
ATOM   4036  C   THR   580     -25.954   3.385 -16.097  1.00122.88           C  
ATOM   4037  O   THR   580     -24.968   3.168 -16.793  1.00122.88           O  
ATOM   4038  CB  THR   580     -27.529   1.587 -15.720  1.00122.88           C  
ATOM   4039  CG2 THR   580     -26.373   0.616 -16.012  1.00122.88           C  
ATOM   4040  OG1 THR   580     -27.621   1.860 -14.330  1.00122.88           O  
ATOM   4041  N   GLY   581     -25.888   4.113 -14.965  1.00 33.31           N  
ATOM   4042  CA  GLY   581     -24.652   4.656 -14.476  1.00 33.31           C  
ATOM   4043  C   GLY   581     -24.488   6.020 -15.071  1.00 33.31           C  
ATOM   4044  O   GLY   581     -24.558   6.183 -16.289  1.00 33.31           O  
ATOM   4045  N   MET   582     -24.258   7.044 -14.221  1.00114.07           N  
ATOM   4046  CA  MET   582     -24.039   8.361 -14.745  1.00114.07           C  
ATOM   4047  C   MET   582     -23.132   9.112 -13.818  1.00114.07           C  
ATOM   4048  O   MET   582     -23.264   9.034 -12.598  1.00114.07           O  
ATOM   4049  CB  MET   582     -25.323   9.193 -14.898  1.00114.07           C  
ATOM   4050  CG  MET   582     -25.077  10.562 -15.537  1.00114.07           C  
ATOM   4051  SD  MET   582     -26.581  11.535 -15.854  1.00114.07           S  
ATOM   4052  CE  MET   582     -25.701  12.954 -16.568  1.00114.07           C  
ATOM   4053  N   THR   583     -22.157   9.843 -14.396  1.00104.27           N  
ATOM   4054  CA  THR   583     -21.270  10.679 -13.636  0.50104.27           C  
ATOM   4055  C   THR   583     -20.861  11.803 -14.536  1.00104.27           C  
ATOM   4056  O   THR   583     -20.908  11.677 -15.758  1.00104.27           O  
ATOM   4057  CB  THR   583     -20.014   9.985 -13.201  0.50104.27           C  
ATOM   4058  CG2 THR   583     -19.176   9.656 -14.448  1.00104.27           C  
ATOM   4059  OG1 THR   583     -19.277  10.815 -12.314  1.00104.27           O  
ATOM   4060  N   MET   584     -20.449  12.946 -13.953  1.00112.86           N  
ATOM   4061  CA  MET   584     -20.026  14.042 -14.775  1.00112.86           C  
ATOM   4062  C   MET   584     -18.682  14.491 -14.306  1.00112.86           C  
ATOM   4063  O   MET   584     -18.334  14.358 -13.133  1.00112.86           O  
ATOM   4064  CB  MET   584     -20.968  15.252 -14.701  1.00112.86           C  
ATOM   4065  CG  MET   584     -21.018  15.894 -13.315  1.00112.86           C  
ATOM   4066  SD  MET   584     -22.276  17.191 -13.155  1.00112.86           S  
ATOM   4067  CE  MET   584     -23.641  16.018 -13.387  1.00112.86           C  
ATOM   4068  N   THR   585     -17.866  15.016 -15.239  1.00112.52           N  
ATOM   4069  CA  THR   585     -16.610  15.578 -14.848  1.00112.52           C  
ATOM   4070  C   THR   585     -16.971  16.836 -14.120  1.00112.52           C  
ATOM   4071  O   THR   585     -18.085  17.338 -14.260  1.00112.52           O  
ATOM   4072  CB  THR   585     -15.727  15.894 -16.016  1.00112.52           C  
ATOM   4073  CG2 THR   585     -15.364  14.581 -16.731  1.00112.52           C  
ATOM   4074  OG1 THR   585     -16.406  16.762 -16.907  1.00112.52           O  
ATOM   4075  N   PRO   586     -16.091  17.358 -13.316  1.00 74.01           N  
ATOM   4076  CA  PRO   586     -16.426  18.522 -12.549  1.00 74.01           C  
ATOM   4077  C   PRO   586     -16.774  19.695 -13.409  1.00 74.01           C  
ATOM   4078  O   PRO   586     -17.635  20.478 -13.012  1.00 74.01           O  
ATOM   4079  CB  PRO   586     -15.251  18.736 -11.599  1.00 74.01           C  
ATOM   4080  CG  PRO   586     -14.708  17.310 -11.382  1.00 74.01           C  
ATOM   4081  CD  PRO   586     -15.064  16.555 -12.676  1.00 74.01           C  
ATOM   4082  N   ASP   587     -16.120  19.845 -14.575  1.00 75.29           N  
ATOM   4083  CA  ASP   587     -16.398  20.947 -15.453  1.00 75.29           C  
ATOM   4084  C   ASP   587     -17.739  20.767 -16.112  1.00 75.29           C  
ATOM   4085  O   ASP   587     -18.323  21.731 -16.603  1.00 75.29           O  
ATOM   4086  CB  ASP   587     -15.280  21.252 -16.479  1.00 75.29           C  
ATOM   4087  CG  ASP   587     -15.046  20.078 -17.410  1.00 75.29           C  
ATOM   4088  OD1 ASP   587     -15.957  19.219 -17.514  1.00 75.29           O  
ATOM   4089  OD2 ASP   587     -13.948  20.025 -18.027  1.00 75.29           O1-
ATOM   4090  N   GLY   588     -18.244  19.518 -16.194  1.00 33.67           N  
ATOM   4091  CA  GLY   588     -19.566  19.292 -16.725  1.00 33.67           C  
ATOM   4092  C   GLY   588     -19.491  19.111 -18.211  1.00 33.67           C  
ATOM   4093  O   GLY   588     -20.515  18.994 -18.884  1.00 33.67           O  
ATOM   4094  N   ARG   589     -18.263  19.138 -18.759  1.00 84.47           N  
ATOM   4095  CA  ARG   589     -17.993  18.955 -20.157  1.00 84.47           C  
ATOM   4096  C   ARG   589     -18.151  17.520 -20.567  1.00 84.47           C  
ATOM   4097  O   ARG   589     -18.439  17.234 -21.729  1.00 84.47           O  
ATOM   4098  CB  ARG   589     -16.585  19.420 -20.551  1.00 84.47           C  
ATOM   4099  CG  ARG   589     -16.443  20.941 -20.495  1.00 84.47           C  
ATOM   4100  CD  ARG   589     -15.091  21.441 -21.000  1.00 84.47           C  
ATOM   4101  NE  ARG   589     -15.170  22.925 -21.091  1.00 84.47           N  
ATOM   4102  CZ  ARG   589     -14.469  23.580 -22.060  1.00 84.47           C  
ATOM   4103  NH1 ARG   589     -13.694  22.876 -22.937  1.00 84.47           N1+
ATOM   4104  NH2 ARG   589     -14.547  24.939 -22.159  1.00 84.47           N  
ATOM   4105  N   THR   590     -17.900  16.566 -19.648  1.00 44.47           N  
ATOM   4106  CA  THR   590     -18.003  15.185 -20.032  1.00 44.47           C  
ATOM   4107  C   THR   590     -19.051  14.512 -19.196  1.00 44.47           C  
ATOM   4108  O   THR   590     -19.100  14.680 -17.978  1.00 44.47           O  
ATOM   4109  CB  THR   590     -16.723  14.426 -19.834  1.00 44.47           C  
ATOM   4110  CG2 THR   590     -16.932  12.972 -20.287  1.00 44.47           C  
ATOM   4111  OG1 THR   590     -15.679  15.026 -20.587  1.00 44.47           O  
ATOM   4112  N   MET   591     -19.938  13.735 -19.858  1.00 81.71           N  
ATOM   4113  CA  MET   591     -20.925  12.959 -19.161  1.00 81.71           C  
ATOM   4114  C   MET   591     -20.555  11.527 -19.386  1.00 81.71           C  
ATOM   4115  O   MET   591     -20.422  11.086 -20.527  1.00 81.71           O  
ATOM   4116  CB  MET   591     -22.360  13.113 -19.690  1.00 81.71           C  
ATOM   4117  CG  MET   591     -22.958  14.508 -19.522  1.00 81.71           C  
ATOM   4118  SD  MET   591     -24.763  14.552 -19.728  1.00 81.71           S  
ATOM   4119  CE  MET   591     -24.771  13.649 -21.303  1.00 81.71           C  
ATOM   4120  N   PHE   592     -20.375  10.765 -18.290  1.00 52.23           N  
ATOM   4121  CA  PHE   592     -20.018   9.376 -18.392  1.00 52.23           C  
ATOM   4122  C   PHE   592     -21.280   8.590 -18.174  1.00 52.23           C  
ATOM   4123  O   PHE   592     -22.016   8.855 -17.226  1.00 52.23           O  
ATOM   4124  CB  PHE   592     -19.033   8.915 -17.301  1.00 52.23           C  
ATOM   4125  CG  PHE   592     -17.744   9.655 -17.448  1.00 52.23           C  
ATOM   4126  CD1 PHE   592     -16.763   9.202 -18.300  1.00 52.23           C  
ATOM   4127  CD2 PHE   592     -17.512  10.803 -16.723  1.00 52.23           C  
ATOM   4128  CE1 PHE   592     -15.575   9.884 -18.427  1.00 52.23           C  
ATOM   4129  CE2 PHE   592     -16.325  11.490 -16.848  1.00 52.23           C  
ATOM   4130  CZ  PHE   592     -15.353  11.030 -17.703  1.00 52.23           C  
ATOM   4131  N   ILE   593     -21.577   7.617 -19.066  1.00138.64           N  
ATOM   4132  CA  ILE   593     -22.767   6.825 -18.899  1.00138.64           C  
ATOM   4133  C   ILE   593     -22.447   5.400 -19.228  1.00138.64           C  
ATOM   4134  O   ILE   593     -21.596   5.124 -20.075  1.00138.64           O  
ATOM   4135  CB  ILE   593     -23.928   7.280 -19.751  1.00138.64           C  
ATOM   4136  CG1 ILE   593     -23.659   7.122 -21.261  1.00138.64           C  
ATOM   4137  CG2 ILE   593     -24.249   8.726 -19.337  1.00138.64           C  
ATOM   4138  CD1 ILE   593     -23.852   5.701 -21.793  1.00138.64           C  
ATOM   4139  N   ASN   594     -23.138   4.438 -18.577  1.00 79.74           N  
ATOM   4140  CA  ASN   594     -22.796   3.072 -18.845  1.00 79.74           C  
ATOM   4141  C   ASN   594     -23.801   2.411 -19.734  1.00 79.74           C  
ATOM   4142  O   ASN   594     -24.986   2.745 -19.769  1.00 79.74           O  
ATOM   4143  CB  ASN   594     -22.561   2.181 -17.608  1.00 79.74           C  
ATOM   4144  CG  ASN   594     -21.265   2.614 -16.936  1.00 79.74           C  
ATOM   4145  ND2 ASN   594     -20.854   3.892 -17.159  1.00 79.74           N  
ATOM   4146  OD1 ASN   594     -20.630   1.834 -16.227  1.00 79.74           O  
ATOM   4147  N   ILE   595     -23.281   1.473 -20.549  1.00 79.78           N  
ATOM   4148  CA  ILE   595     -24.088   0.650 -21.391  1.00 79.78           C  
ATOM   4149  C   ILE   595     -23.871  -0.738 -20.883  1.00 79.78           C  
ATOM   4150  O   ILE   595     -22.780  -1.300 -20.996  1.00 79.78           O  
ATOM   4151  CB  ILE   595     -23.722   0.789 -22.832  1.00 79.78           C  
ATOM   4152  CG1 ILE   595     -23.994   2.252 -23.220  1.00 79.78           C  
ATOM   4153  CG2 ILE   595     -24.525  -0.221 -23.669  1.00 79.78           C  
ATOM   4154  CD1 ILE   595     -23.366   2.685 -24.532  1.00 79.78           C  
ATOM   4155  N   GLN   596     -24.936  -1.319 -20.295  1.00 71.15           N  
ATOM   4156  CA  GLN   596     -24.833  -2.575 -19.609  1.00 71.15           C  
ATOM   4157  C   GLN   596     -25.455  -3.670 -20.420  1.00 71.15           C  
ATOM   4158  O   GLN   596     -26.488  -3.495 -21.066  1.00 71.15           O  
ATOM   4159  CB  GLN   596     -25.538  -2.542 -18.241  1.00 71.15           C  
ATOM   4160  CG  GLN   596     -25.323  -3.786 -17.381  1.00 71.15           C  
ATOM   4161  CD  GLN   596     -26.092  -3.560 -16.087  1.00 71.15           C  
ATOM   4162  NE2 GLN   596     -25.379  -3.616 -14.929  1.00 71.15           N  
ATOM   4163  OE1 GLN   596     -27.298  -3.331 -16.108  1.00 71.15           O  
ATOM   4164  N   HIS   597     -24.790  -4.841 -20.412  1.00101.20           N  
ATOM   4165  CA  HIS   597     -25.207  -6.041 -21.090  1.00101.20           C  
ATOM   4166  C   HIS   597     -25.599  -5.817 -22.526  1.00101.20           C  
ATOM   4167  O   HIS   597     -26.666  -6.282 -22.929  1.00101.20           O  
ATOM   4168  CB  HIS   597     -26.309  -6.841 -20.364  1.00101.20           C  
ATOM   4169  CG  HIS   597     -27.614  -6.129 -20.167  1.00101.20           C  
ATOM   4170  CD2 HIS   597     -28.099  -5.482 -19.071  1.00101.20           C  
ATOM   4171  ND1 HIS   597     -28.604  -6.043 -21.121  1.00101.20           N  
ATOM   4172  CE1 HIS   597     -29.631  -5.357 -20.561  1.00101.20           C  
ATOM   4173  NE2 HIS   597     -29.371  -4.995 -19.317  1.00101.20           N  
ATOM   4174  N   PRO   598     -24.833  -5.187 -23.378  1.00185.28           N  
ATOM   4175  CA  PRO   598     -25.299  -5.103 -24.730  1.00185.28           C  
ATOM   4176  C   PRO   598     -25.333  -6.473 -25.323  1.00185.28           C  
ATOM   4177  O   PRO   598     -24.425  -7.256 -25.056  1.00185.28           O  
ATOM   4178  CB  PRO   598     -24.353  -4.145 -25.448  1.00185.28           C  
ATOM   4179  CG  PRO   598     -23.837  -3.239 -24.318  1.00185.28           C  
ATOM   4180  CD  PRO   598     -23.897  -4.120 -23.058  1.00185.28           C  
ATOM   4181  N   GLY   599     -26.366  -6.788 -26.124  1.00 54.21           N  
ATOM   4182  CA  GLY   599     -26.411  -8.067 -26.772  1.00 54.21           C  
ATOM   4183  C   GLY   599     -26.781  -9.150 -25.813  1.00 54.21           C  
ATOM   4184  O   GLY   599     -26.308 -10.274 -25.954  1.00 54.21           O  
ATOM   4185  N   GLU   600     -27.677  -8.862 -24.849  1.00116.29           N  
ATOM   4186  CA  GLU   600     -28.068  -9.834 -23.864  1.00116.29           C  
ATOM   4187  C   GLU   600     -28.572 -11.038 -24.609  1.00116.29           C  
ATOM   4188  O   GLU   600     -28.267 -12.169 -24.237  1.00116.29           O  
ATOM   4189  CB  GLU   600     -29.200  -9.290 -22.978  1.00116.29           C  
ATOM   4190  CG  GLU   600     -29.646 -10.229 -21.861  1.00116.29           C  
ATOM   4191  CD  GLU   600     -30.721  -9.496 -21.068  1.00116.29           C  
ATOM   4192  OE1 GLU   600     -30.598  -8.250 -20.925  1.00116.29           O  
ATOM   4193  OE2 GLU   600     -31.681 -10.165 -20.602  1.00116.29           O1-
ATOM   4194  N   THR   601     -29.373 -10.836 -25.672  1.00243.57           N  
ATOM   4195  CA  THR   601     -29.738 -11.950 -26.503  1.00243.57           C  
ATOM   4196  C   THR   601     -29.026 -11.700 -27.802  1.00243.57           C  
ATOM   4197  O   THR   601     -29.585 -11.175 -28.761  1.00243.57           O  
ATOM   4198  CB  THR   601     -31.232 -12.074 -26.702  1.00243.57           C  
ATOM   4199  CG2 THR   601     -31.824 -10.766 -27.259  1.00243.57           C  
ATOM   4200  OG1 THR   601     -31.526 -13.183 -27.539  1.00243.57           O  
ATOM   4201  N   PRO   602     -27.829 -12.237 -27.853  1.00153.29           N  
ATOM   4202  CA  PRO   602     -26.811 -11.840 -28.805  1.00153.29           C  
ATOM   4203  C   PRO   602     -27.221 -11.242 -30.112  1.00153.29           C  
ATOM   4204  O   PRO   602     -27.178 -11.908 -31.143  1.00153.29           O  
ATOM   4205  CB  PRO   602     -25.875 -13.040 -28.965  1.00153.29           C  
ATOM   4206  CG  PRO   602     -26.731 -14.239 -28.527  1.00153.29           C  
ATOM   4207  CD  PRO   602     -27.690 -13.639 -27.488  1.00153.29           C  
ATOM   4208  N   SER   603     -27.643  -9.960 -30.033  1.00123.18           N  
ATOM   4209  CA  SER   603     -27.962  -9.071 -31.115  1.00123.18           C  
ATOM   4210  C   SER   603     -26.786  -8.184 -31.436  1.00123.18           C  
ATOM   4211  O   SER   603     -26.776  -7.514 -32.466  1.00123.18           O  
ATOM   4212  CB  SER   603     -29.145  -8.144 -30.791  1.00123.18           C  
ATOM   4213  OG  SER   603     -29.406  -7.292 -31.895  1.00123.18           O  
ATOM   4214  N   ASP   604     -25.799  -8.083 -30.519  1.00112.59           N  
ATOM   4215  CA  ASP   604     -24.636  -7.251 -30.730  1.00112.59           C  
ATOM   4216  C   ASP   604     -23.445  -8.164 -30.445  1.00112.59           C  
ATOM   4217  O   ASP   604     -23.482  -8.878 -29.453  1.00112.59           O  
ATOM   4218  CB  ASP   604     -24.594  -6.045 -29.778  1.00112.59           C  
ATOM   4219  CG  ASP   604     -25.735  -5.108 -30.152  1.00112.59           C  
ATOM   4220  OD1 ASP   604     -26.373  -5.341 -31.212  1.00112.59           O  
ATOM   4221  OD2 ASP   604     -25.989  -4.146 -29.380  1.00112.59           O1-
ATOM   4222  N   ARG   605     -22.373  -8.236 -31.286  1.00232.22           N  
ATOM   4223  CA  ARG   605     -21.270  -9.144 -30.968  1.00232.22           C  
ATOM   4224  C   ARG   605     -19.965  -8.470 -31.349  1.00232.22           C  
ATOM   4225  O   ARG   605     -19.601  -8.522 -32.522  1.00232.22           O  
ATOM   4226  CB  ARG   605     -21.348 -10.399 -31.848  1.00232.22           C  
ATOM   4227  CG  ARG   605     -22.766 -10.970 -31.931  1.00232.22           C  
ATOM   4228  CD  ARG   605     -22.908 -12.160 -32.881  1.00232.22           C  
ATOM   4229  NE  ARG   605     -24.348 -12.540 -32.888  1.00232.22           N  
ATOM   4230  CZ  ARG   605     -25.217 -11.851 -33.685  1.00232.22           C  
ATOM   4231  NH1 ARG   605     -24.762 -10.812 -34.446  1.00232.22           N1+
ATOM   4232  NH2 ARG   605     -26.539 -12.192 -33.716  1.00232.22           N  
ATOM   4233  N   SER   606     -19.175  -7.897 -30.392  1.00188.40           N  
ATOM   4234  CA  SER   606     -18.117  -6.945 -30.723  1.00188.40           C  
ATOM   4235  C   SER   606     -16.747  -7.180 -30.126  1.00188.40           C  
ATOM   4236  O   SER   606     -16.315  -8.293 -29.849  1.00188.40           O  
ATOM   4237  CB  SER   606     -18.430  -5.553 -30.177  1.00188.40           C  
ATOM   4238  OG  SER   606     -18.310  -5.616 -28.764  1.00188.40           O  
ATOM   4239  N   ASP   607     -16.012  -6.042 -30.010  1.00202.36           N  
ATOM   4240  CA  ASP   607     -14.689  -5.789 -29.482  1.00202.36           C  
ATOM   4241  C   ASP   607     -14.691  -4.306 -29.149  1.00202.36           C  
ATOM   4242  O   ASP   607     -15.674  -3.821 -28.594  1.00202.36           O  
ATOM   4243  CB  ASP   607     -13.596  -6.036 -30.543  1.00202.36           C  
ATOM   4244  CG  ASP   607     -13.461  -7.532 -30.765  1.00202.36           C  
ATOM   4245  OD1 ASP   607     -13.777  -8.298 -29.815  1.00202.36           O  
ATOM   4246  OD2 ASP   607     -13.038  -7.925 -31.886  1.00202.36           O1-
ATOM   4247  N   PRO   608     -13.616  -3.571 -29.374  1.00230.92           N  
ATOM   4248  CA  PRO   608     -13.742  -2.118 -29.365  1.00230.92           C  
ATOM   4249  C   PRO   608     -14.025  -1.572 -30.757  1.00230.92           C  
ATOM   4250  O   PRO   608     -13.487  -2.164 -31.690  1.00230.92           O  
ATOM   4251  CB  PRO   608     -12.418  -1.574 -28.834  1.00230.92           C  
ATOM   4252  CG  PRO   608     -11.839  -2.729 -28.008  1.00230.92           C  
ATOM   4253  CD  PRO   608     -12.389  -3.982 -28.700  1.00230.92           C  
ATOM   4254  N   ALA   609     -14.809  -0.457 -30.925  1.00298.48           N  
ATOM   4255  CA  ALA   609     -15.066   0.210 -32.204  1.00298.48           C  
ATOM   4256  C   ALA   609     -16.480   0.752 -32.267  1.00298.48           C  
ATOM   4257  O   ALA   609     -17.026   1.175 -31.250  1.00298.48           O  
ATOM   4258  CB  ALA   609     -14.837  -0.620 -33.476  1.00298.48           C  
ATOM   4259  N   GLU   610     -17.083   0.825 -33.491  1.00242.74           N  
ATOM   4260  CA  GLU   610     -18.473   1.205 -33.700  1.00242.74           C  
ATOM   4261  C   GLU   610     -19.279   0.003 -33.300  1.00242.74           C  
ATOM   4262  O   GLU   610     -18.826  -1.098 -33.564  1.00242.74           O  
ATOM   4263  CB  GLU   610     -18.810   1.555 -35.159  1.00242.74           C  
ATOM   4264  CG  GLU   610     -18.138   2.842 -35.639  1.00242.74           C  
ATOM   4265  CD  GLU   610     -18.543   3.092 -37.085  1.00242.74           C  
ATOM   4266  OE1 GLU   610     -18.036   2.363 -37.980  1.00242.74           O  
ATOM   4267  OE2 GLU   610     -19.363   4.019 -37.312  1.00242.74           O1-
ATOM   4268  N   PRO   611     -20.417   0.103 -32.660  1.00220.77           N  
ATOM   4269  CA  PRO   611     -20.968  -1.091 -32.021  1.00220.77           C  
ATOM   4270  C   PRO   611     -21.615  -2.353 -32.588  1.00220.77           C  
ATOM   4271  O   PRO   611     -22.687  -2.280 -33.187  1.00220.77           O  
ATOM   4272  CB  PRO   611     -21.829  -0.569 -30.869  1.00220.77           C  
ATOM   4273  CG  PRO   611     -21.212   0.792 -30.514  1.00220.77           C  
ATOM   4274  CD  PRO   611     -20.619   1.287 -31.838  1.00220.77           C  
ATOM   4275  N   ALA   612     -20.923  -3.520 -32.366  1.00234.46           N  
ATOM   4276  CA  ALA   612     -21.265  -4.928 -32.250  1.00234.46           C  
ATOM   4277  C   ALA   612     -21.550  -4.930 -30.818  1.00234.46           C  
ATOM   4278  O   ALA   612     -21.894  -5.920 -30.186  1.00234.46           O  
ATOM   4279  CB  ALA   612     -20.136  -5.856 -32.550  1.00234.46           C  
ATOM   4280  N   LYS   613     -21.019  -3.813 -30.317  1.00344.66           N  
ATOM   4281  CA  LYS   613     -21.130  -3.131 -29.103  1.00344.66           C  
ATOM   4282  C   LYS   613     -20.071  -3.569 -28.181  1.00344.66           C  
ATOM   4283  O   LYS   613     -20.249  -4.542 -27.457  1.00344.66           O  
ATOM   4284  CB  LYS   613     -22.506  -3.296 -28.435  1.00344.66           C  
ATOM   4285  CG  LYS   613     -22.822  -2.175 -27.441  1.00344.66           C  
ATOM   4286  CD  LYS   613     -21.774  -2.001 -26.340  1.00344.66           C  
ATOM   4287  CE  LYS   613     -21.990  -0.746 -25.491  1.00344.66           C  
ATOM   4288  NZ  LYS   613     -21.832   0.467 -26.329  1.00344.66           N1+
ATOM   4289  N   PHE   614     -18.952  -2.821 -28.128  1.00321.05           N  
ATOM   4290  CA  PHE   614     -18.696  -1.695 -28.973  1.00321.05           C  
ATOM   4291  C   PHE   614     -17.986  -1.948 -30.286  1.00321.05           C  
ATOM   4292  O   PHE   614     -18.112  -1.102 -31.144  1.00321.05           O  
ATOM   4293  CB  PHE   614     -18.182  -0.434 -28.235  1.00321.05           C  
ATOM   4294  CG  PHE   614     -16.926  -0.623 -27.460  1.00321.05           C  
ATOM   4295  CD1 PHE   614     -16.931  -1.315 -26.270  1.00321.05           C  
ATOM   4296  CD2 PHE   614     -15.746  -0.093 -27.920  1.00321.05           C  
ATOM   4297  CE1 PHE   614     -15.771  -1.478 -25.548  1.00321.05           C  
ATOM   4298  CE2 PHE   614     -14.586  -0.249 -27.198  1.00321.05           C  
ATOM   4299  CZ  PHE   614     -14.594  -0.941 -26.013  1.00321.05           C  
ATOM   4300  N   SER   615     -17.190  -3.015 -30.540  1.00134.23           N  
ATOM   4301  CA  SER   615     -16.382  -3.022 -31.766  1.00134.23           C  
ATOM   4302  C   SER   615     -17.094  -3.150 -33.083  1.00134.23           C  
ATOM   4303  O   SER   615     -16.749  -2.475 -34.050  1.00134.23           O  
ATOM   4304  CB  SER   615     -15.362  -4.143 -31.960  1.00134.23           C  
ATOM   4305  OG  SER   615     -14.692  -3.962 -33.197  1.00134.23           O  
ATOM   4306  N   ASN   616     -18.098  -4.022 -33.199  1.00117.27           N  
ATOM   4307  CA  ASN   616     -18.676  -4.307 -34.486  1.00117.27           C  
ATOM   4308  C   ASN   616     -17.702  -5.010 -35.365  1.00117.27           C  
ATOM   4309  O   ASN   616     -17.731  -4.846 -36.584  1.00117.27           O  
ATOM   4310  CB  ASN   616     -19.237  -3.127 -35.299  1.00117.27           C  
ATOM   4311  CG  ASN   616     -20.308  -3.638 -36.256  1.00117.27           C  
ATOM   4312  ND2 ASN   616     -21.322  -2.778 -36.536  1.00117.27           N  
ATOM   4313  OD1 ASN   616     -20.259  -4.770 -36.735  1.00117.27           O  
ATOM   4314  N   TRP   617     -16.785  -5.808 -34.792  1.00131.76           N  
ATOM   4315  CA  TRP   617     -16.035  -6.593 -35.721  1.00131.76           C  
ATOM   4316  C   TRP   617     -16.847  -7.818 -36.000  1.00131.76           C  
ATOM   4317  O   TRP   617     -17.594  -8.302 -35.150  1.00131.76           O  
ATOM   4318  CB  TRP   617     -14.579  -6.905 -35.341  1.00131.76           C  
ATOM   4319  CG  TRP   617     -13.633  -5.764 -35.639  1.00131.76           C  
ATOM   4320  CD1 TRP   617     -12.757  -5.096 -34.836  1.00131.76           C  
ATOM   4321  CD2 TRP   617     -13.548  -5.147 -36.934  1.00131.76           C  
ATOM   4322  CE2 TRP   617     -12.607  -4.123 -36.844  1.00131.76           C  
ATOM   4323  CE3 TRP   617     -14.207  -5.410 -38.101  1.00131.76           C  
ATOM   4324  NE1 TRP   617     -12.126  -4.104 -35.551  1.00131.76           N  
ATOM   4325  CZ2 TRP   617     -12.307  -3.344 -37.928  1.00131.76           C  
ATOM   4326  CZ3 TRP   617     -13.902  -4.625 -39.192  1.00131.76           C  
ATOM   4327  CH2 TRP   617     -12.969  -3.612 -39.106  1.00131.76           C  
ATOM   4328  N   PRO   618     -16.717  -8.316 -37.198  1.00 82.75           N  
ATOM   4329  CA  PRO   618     -17.584  -9.345 -37.704  1.00 82.75           C  
ATOM   4330  C   PRO   618     -17.830 -10.513 -36.809  1.00 82.75           C  
ATOM   4331  O   PRO   618     -16.879 -11.156 -36.366  1.00 82.75           O  
ATOM   4332  CB  PRO   618     -16.971  -9.790 -39.027  1.00 82.75           C  
ATOM   4333  CG  PRO   618     -15.469  -9.526 -38.821  1.00 82.75           C  
ATOM   4334  CD  PRO   618     -15.437  -8.302 -37.889  1.00 82.75           C  
ATOM   4335  N   ASP   619     -19.129 -10.782 -36.558  1.00 98.85           N  
ATOM   4336  CA  ASP   619     -19.629 -11.926 -35.852  1.00 98.85           C  
ATOM   4337  C   ASP   619     -18.765 -12.219 -34.689  1.00 98.85           C  
ATOM   4338  O   ASP   619     -18.266 -13.334 -34.546  1.00 98.85           O  
ATOM   4339  CB  ASP   619     -19.709 -13.197 -36.717  1.00 98.85           C  
ATOM   4340  CG  ASP   619     -20.811 -13.014 -37.751  1.00 98.85           C  
ATOM   4341  OD1 ASP   619     -21.401 -11.902 -37.802  1.00 98.85           O  
ATOM   4342  OD2 ASP   619     -21.073 -13.988 -38.507  1.00 98.85           O1-
ATOM   4343  N   TYR   620     -18.547 -11.251 -33.792  1.00150.13           N  
ATOM   4344  CA  TYR   620     -17.689 -11.758 -32.785  1.00150.13           C  
ATOM   4345  C   TYR   620     -18.409 -12.687 -31.883  1.00150.13           C  
ATOM   4346  O   TYR   620     -19.479 -12.355 -31.382  1.00150.13           O  
ATOM   4347  CB  TYR   620     -16.769 -10.774 -32.061  1.00150.13           C  
ATOM   4348  CG  TYR   620     -15.639 -10.753 -33.030  1.00150.13           C  
ATOM   4349  CD1 TYR   620     -15.007 -11.944 -33.313  1.00150.13           C  
ATOM   4350  CD2 TYR   620     -15.199  -9.609 -33.648  1.00150.13           C  
ATOM   4351  CE1 TYR   620     -13.958 -12.020 -34.196  1.00150.13           C  
ATOM   4352  CE2 TYR   620     -14.148  -9.685 -34.533  1.00150.13           C  
ATOM   4353  CZ  TYR   620     -13.527 -10.876 -34.813  1.00150.13           C  
ATOM   4354  OH  TYR   620     -12.453 -10.920 -35.726  1.00150.13           O  
ATOM   4355  N   ARG   621     -17.789 -13.889 -31.745  1.00227.34           N  
ATOM   4356  CA  ARG   621     -18.053 -15.110 -31.016  1.00227.34           C  
ATOM   4357  C   ARG   621     -19.490 -15.413 -30.731  1.00227.34           C  
ATOM   4358  O   ARG   621     -20.421 -14.655 -30.986  1.00227.34           O  
ATOM   4359  CB  ARG   621     -17.232 -15.261 -29.722  1.00227.34           C  
ATOM   4360  CG  ARG   621     -15.726 -15.348 -29.990  1.00227.34           C  
ATOM   4361  CD  ARG   621     -15.298 -16.522 -30.873  1.00227.34           C  
ATOM   4362  NE  ARG   621     -13.874 -16.284 -31.248  1.00227.34           N  
ATOM   4363  CZ  ARG   621     -13.113 -17.290 -31.768  1.00227.34           C  
ATOM   4364  NH1 ARG   621     -13.636 -18.543 -31.908  1.00227.34           N1+
ATOM   4365  NH2 ARG   621     -11.825 -17.040 -32.149  1.00227.34           N  
ATOM   4366  N   PRO   622     -19.659 -16.616 -30.242  1.00152.28           N  
ATOM   4367  CA  PRO   622     -20.967 -17.072 -29.875  1.00152.28           C  
ATOM   4368  C   PRO   622     -21.415 -16.267 -28.710  1.00152.28           C  
ATOM   4369  O   PRO   622     -20.600 -15.977 -27.835  1.00152.28           O  
ATOM   4370  CB  PRO   622     -20.831 -18.567 -29.604  1.00152.28           C  
ATOM   4371  CG  PRO   622     -19.651 -18.985 -30.502  1.00152.28           C  
ATOM   4372  CD  PRO   622     -18.783 -17.717 -30.612  1.00152.28           C  
ATOM   4373  N   GLY   623     -22.700 -15.871 -28.689  1.00 18.87           N  
ATOM   4374  CA  GLY   623     -23.187 -15.037 -27.635  1.00 18.87           C  
ATOM   4375  C   GLY   623     -22.794 -13.651 -28.020  1.00 18.87           C  
ATOM   4376  O   GLY   623     -23.162 -12.671 -27.374  1.00 18.87           O  
ATOM   4377  N   GLY   624     -22.014 -13.554 -29.112  1.00 62.39           N  
ATOM   4378  CA  GLY   624     -21.548 -12.303 -29.611  1.00 62.39           C  
ATOM   4379  C   GLY   624     -20.386 -11.911 -28.772  1.00 62.39           C  
ATOM   4380  O   GLY   624     -20.159 -12.497 -27.714  1.00 62.39           O  
ATOM   4381  N   ARG   625     -19.595 -10.908 -29.211  1.00255.12           N  
ATOM   4382  CA  ARG   625     -18.632 -10.480 -28.252  1.00255.12           C  
ATOM   4383  C   ARG   625     -18.903  -9.055 -27.862  1.00255.12           C  
ATOM   4384  O   ARG   625     -17.988  -8.242 -27.943  1.00255.12           O  
ATOM   4385  CB  ARG   625     -17.195 -10.623 -28.757  1.00255.12           C  
ATOM   4386  CG  ARG   625     -16.679 -12.052 -28.668  1.00255.12           C  
ATOM   4387  CD  ARG   625     -15.672 -12.420 -29.758  1.00255.12           C  
ATOM   4388  NE  ARG   625     -14.778 -11.262 -30.042  1.00255.12           N  
ATOM   4389  CZ  ARG   625     -13.630 -11.476 -30.754  1.00255.12           C  
ATOM   4390  NH1 ARG   625     -13.307 -12.744 -31.145  1.00255.12           N1+
ATOM   4391  NH2 ARG   625     -12.792 -10.441 -31.049  1.00255.12           N  
ATOM   4392  N   PRO   626     -20.075  -8.656 -27.413  1.00 97.85           N  
ATOM   4393  CA  PRO   626     -20.263  -7.288 -27.046  1.00 97.85           C  
ATOM   4394  C   PRO   626     -19.705  -7.147 -25.680  1.00 97.85           C  
ATOM   4395  O   PRO   626     -19.602  -8.155 -24.982  1.00 97.85           O  
ATOM   4396  CB  PRO   626     -21.766  -7.021 -27.066  1.00 97.85           C  
ATOM   4397  CG  PRO   626     -22.383  -8.414 -26.892  1.00 97.85           C  
ATOM   4398  CD  PRO   626     -21.352  -9.338 -27.556  1.00 97.85           C  
ATOM   4399  N   ARG   627     -19.334  -5.922 -25.278  1.00116.31           N  
ATOM   4400  CA  ARG   627     -18.833  -5.779 -23.951  1.00116.31           C  
ATOM   4401  C   ARG   627     -19.465  -4.580 -23.326  1.00116.31           C  
ATOM   4402  O   ARG   627     -19.560  -3.519 -23.942  1.00116.31           O  
ATOM   4403  CB  ARG   627     -17.308  -5.585 -23.889  1.00116.31           C  
ATOM   4404  CG  ARG   627     -16.529  -6.813 -24.366  1.00116.31           C  
ATOM   4405  CD  ARG   627     -15.027  -6.745 -24.085  1.00116.31           C  
ATOM   4406  NE  ARG   627     -14.434  -5.701 -24.968  1.00116.31           N  
ATOM   4407  CZ  ARG   627     -13.209  -5.181 -24.670  1.00116.31           C  
ATOM   4408  NH1 ARG   627     -12.550  -5.589 -23.547  1.00116.31           N1+
ATOM   4409  NH2 ARG   627     -12.639  -4.252 -25.492  1.00116.31           N  
ATOM   4410  N   SER   628     -19.912  -4.728 -22.061  1.00 42.02           N  
ATOM   4411  CA  SER   628     -20.491  -3.620 -21.364  1.00 42.02           C  
ATOM   4412  C   SER   628     -19.414  -2.591 -21.273  1.00 42.02           C  
ATOM   4413  O   SER   628     -18.244  -2.925 -21.085  1.00 42.02           O  
ATOM   4414  CB  SER   628     -20.957  -3.964 -19.939  1.00 42.02           C  
ATOM   4415  OG  SER   628     -22.000  -4.927 -19.988  1.00 42.02           O  
ATOM   4416  N   SER   629     -19.778  -1.303 -21.422  1.00 46.47           N  
ATOM   4417  CA  SER   629     -18.753  -0.307 -21.428  1.00 46.47           C  
ATOM   4418  C   SER   629     -19.256   0.955 -20.807  1.00 46.47           C  
ATOM   4419  O   SER   629     -20.459   1.199 -20.706  1.00 46.47           O  
ATOM   4420  CB  SER   629     -18.273   0.059 -22.843  1.00 46.47           C  
ATOM   4421  OG  SER   629     -17.701  -1.078 -23.472  1.00 46.47           O  
ATOM   4422  N   THR   630     -18.299   1.784 -20.348  1.00113.19           N  
ATOM   4423  CA  THR   630     -18.587   3.090 -19.841  1.00113.19           C  
ATOM   4424  C   THR   630     -18.204   4.016 -20.950  1.00113.19           C  
ATOM   4425  O   THR   630     -17.103   3.923 -21.494  1.00113.19           O  
ATOM   4426  CB  THR   630     -17.774   3.458 -18.637  1.00113.19           C  
ATOM   4427  CG2 THR   630     -18.041   2.420 -17.534  1.00113.19           C  
ATOM   4428  OG1 THR   630     -16.392   3.478 -18.966  1.00113.19           O  
ATOM   4429  N   VAL   631     -19.119   4.931 -21.329  1.00103.83           N  
ATOM   4430  CA  VAL   631     -18.849   5.794 -22.442  1.00103.83           C  
ATOM   4431  C   VAL   631     -18.686   7.196 -21.955  1.00103.83           C  
ATOM   4432  O   VAL   631     -19.222   7.578 -20.915  1.00103.83           O  
ATOM   4433  CB  VAL   631     -19.942   5.820 -23.469  1.00103.83           C  
ATOM   4434  CG1 VAL   631     -20.133   4.398 -24.020  1.00103.83           C  
ATOM   4435  CG2 VAL   631     -21.197   6.438 -22.834  1.00103.83           C  
ATOM   4436  N   VAL   632     -17.889   7.985 -22.704  1.00 99.92           N  
ATOM   4437  CA  VAL   632     -17.704   9.374 -22.404  1.00 99.92           C  
ATOM   4438  C   VAL   632     -18.422  10.145 -23.476  1.00 99.92           C  
ATOM   4439  O   VAL   632     -18.177   9.955 -24.666  1.00 99.92           O  
ATOM   4440  CB  VAL   632     -16.259   9.796 -22.399  1.00 99.92           C  
ATOM   4441  CG1 VAL   632     -15.552   9.052 -21.255  1.00 99.92           C  
ATOM   4442  CG2 VAL   632     -15.632   9.503 -23.774  1.00 99.92           C  
ATOM   4443  N   ILE   633     -19.347  11.041 -23.071  1.00 89.43           N  
ATOM   4444  CA  ILE   633     -20.093  11.822 -24.020  1.00 89.43           C  
ATOM   4445  C   ILE   633     -19.643  13.246 -23.894  1.00 89.43           C  
ATOM   4446  O   ILE   633     -19.574  13.791 -22.792  1.00 89.43           O  
ATOM   4447  CB  ILE   633     -21.582  11.815 -23.794  1.00 89.43           C  
ATOM   4448  CG1 ILE   633     -22.175  10.415 -24.021  1.00 89.43           C  
ATOM   4449  CG2 ILE   633     -22.202  12.885 -24.707  1.00 89.43           C  
ATOM   4450  CD1 ILE   633     -21.792   9.395 -22.956  1.00 89.43           C  
ATOM   4451  N   ARG   634     -19.304  13.880 -25.037  1.00144.65           N  
ATOM   4452  CA  ARG   634     -18.831  15.236 -25.011  1.00144.65           C  
ATOM   4453  C   ARG   634     -19.371  15.974 -26.200  1.00144.65           C  
ATOM   4454  O   ARG   634     -19.903  15.380 -27.137  1.00144.65           O  
ATOM   4455  CB  ARG   634     -17.293  15.345 -25.070  1.00144.65           C  
ATOM   4456  CG  ARG   634     -16.683  14.727 -26.330  1.00144.65           C  
ATOM   4457  CD  ARG   634     -15.154  14.659 -26.309  1.00144.65           C  
ATOM   4458  NE  ARG   634     -14.631  16.055 -26.314  1.00144.65           N  
ATOM   4459  CZ  ARG   634     -13.284  16.275 -26.303  1.00144.65           C  
ATOM   4460  NH1 ARG   634     -12.421  15.217 -26.283  1.00144.65           N1+
ATOM   4461  NH2 ARG   634     -12.798  17.550 -26.315  1.00144.65           N  
ATOM   4462  N   LYS   635     -19.284  17.319 -26.150  1.00134.67           N  
ATOM   4463  CA  LYS   635     -19.708  18.168 -27.227  1.00134.67           C  
ATOM   4464  C   LYS   635     -18.528  18.455 -28.101  1.00134.67           C  
ATOM   4465  O   LYS   635     -17.401  18.590 -27.629  1.00134.67           O  
ATOM   4466  CB  LYS   635     -20.249  19.523 -26.742  1.00134.67           C  
ATOM   4467  CG  LYS   635     -21.741  19.527 -26.411  1.00134.67           C  
ATOM   4468  CD  LYS   635     -22.606  19.451 -27.670  1.00134.67           C  
ATOM   4469  CE  LYS   635     -22.489  20.704 -28.541  1.00134.67           C  
ATOM   4470  NZ  LYS   635     -23.270  20.537 -29.786  1.00134.67           N1+
ATOM   4471  N   VAL   636     -18.778  18.573 -29.419  1.00 25.56           N  
ATOM   4472  CA  VAL   636     -17.736  18.868 -30.358  1.00 25.56           C  
ATOM   4473  C   VAL   636     -17.184  20.215 -30.011  1.00 25.56           C  
ATOM   4474  O   VAL   636     -15.972  20.430 -30.041  1.00 25.56           O  
ATOM   4475  CB  VAL   636     -18.244  18.948 -31.768  1.00 25.56           C  
ATOM   4476  CG1 VAL   636     -17.078  19.349 -32.689  1.00 25.56           C  
ATOM   4477  CG2 VAL   636     -18.902  17.606 -32.131  1.00 25.56           C  
ATOM   4478  N   ASP   637     -18.079  21.162 -29.671  1.00 61.66           N  
ATOM   4479  CA  ASP   637     -17.697  22.509 -29.353  1.00 61.66           C  
ATOM   4480  C   ASP   637     -16.913  22.541 -28.073  1.00 61.66           C  
ATOM   4481  O   ASP   637     -16.082  23.426 -27.880  1.00 61.66           O  
ATOM   4482  CB  ASP   637     -18.879  23.506 -29.304  1.00 61.66           C  
ATOM   4483  CG  ASP   637     -19.904  23.109 -28.253  1.00 61.66           C  
ATOM   4484  OD1 ASP   637     -19.685  22.085 -27.554  1.00 61.66           O  
ATOM   4485  OD2 ASP   637     -20.934  23.826 -28.145  1.00 61.66           O1-
ATOM   4486  N   GLY   638     -17.142  21.584 -27.154  1.00 31.16           N  
ATOM   4487  CA  GLY   638     -16.367  21.596 -25.945  1.00 31.16           C  
ATOM   4488  C   GLY   638     -17.151  22.250 -24.852  1.00 31.16           C  
ATOM   4489  O   GLY   638     -16.606  22.568 -23.795  1.00 31.16           O  
ATOM   4490  N   GLY   639     -18.461  22.462 -25.074  1.00 25.58           N  
ATOM   4491  CA  GLY   639     -19.278  23.114 -24.091  1.00 25.58           C  
ATOM   4492  C   GLY   639     -19.790  22.110 -23.104  1.00 25.58           C  
ATOM   4493  O   GLY   639     -19.430  20.935 -23.132  1.00 25.58           O  
ATOM   4494  N   ILE   640     -20.673  22.585 -22.198  1.00 51.45           N  
ATOM   4495  CA  ILE   640     -21.239  21.786 -21.149  1.00 51.45           C  
ATOM   4496  C   ILE   640     -22.314  20.927 -21.729  1.00 51.45           C  
ATOM   4497  O   ILE   640     -23.133  21.378 -22.530  1.00 51.45           O  
ATOM   4498  CB  ILE   640     -21.850  22.594 -20.041  1.00 51.45           C  
ATOM   4499  CG1 ILE   640     -20.778  23.455 -19.354  1.00 51.45           C  
ATOM   4500  CG2 ILE   640     -22.573  21.628 -19.086  1.00 51.45           C  
ATOM   4501  CD1 ILE   640     -21.357  24.506 -18.409  1.00 51.45           C  
ATOM   4502  N   VAL   641     -22.327  19.642 -21.322  1.00 45.10           N  
ATOM   4503  CA  VAL   641     -23.265  18.712 -21.874  1.00 45.10           C  
ATOM   4504  C   VAL   641     -24.651  19.036 -21.414  1.00 45.10           C  
ATOM   4505  O   VAL   641     -24.910  19.255 -20.232  1.00 45.10           O  
ATOM   4506  CB  VAL   641     -22.985  17.287 -21.505  1.00 45.10           C  
ATOM   4507  CG1 VAL   641     -24.105  16.410 -22.085  1.00 45.10           C  
ATOM   4508  CG2 VAL   641     -21.579  16.923 -22.011  1.00 45.10           C  
ATOM   4509  N   GLY   642     -25.590  19.072 -22.378  1.00 36.40           N  
ATOM   4510  CA  GLY   642     -26.968  19.316 -22.080  1.00 36.40           C  
ATOM   4511  C   GLY   642     -27.229  20.781 -22.148  1.00 36.40           C  
ATOM   4512  O   GLY   642     -28.379  21.200 -22.165  1.00 36.40           O  
ATOM   4513  N   THR   643     -26.182  21.618 -22.192  1.00 24.05           N  
ATOM   4514  CA  THR   643     -26.441  23.026 -22.258  1.00 24.05           C  
ATOM   4515  C   THR   643     -25.957  23.469 -23.632  1.00 24.05           C  
ATOM   4516  O   THR   643     -26.517  22.963 -24.641  1.00 24.05           O  
ATOM   4517  CB  THR   643     -25.678  23.806 -21.227  1.00 24.05           C  
ATOM   4518  CG2 THR   643     -26.050  25.293 -21.351  1.00 24.05           C  
ATOM   4519  OG1 THR   643     -26.003  23.337 -19.927  1.00 24.05           O  
ATOM   4520  OXT THR   643     -25.018  24.308 -23.694  1.00 24.05           O1-
END
