# Supplementary material for: In Vitro and in Silico Evidence of Phosphatase Diversity in the Biomineralizing Bacterium Ramlibacter tataouinensis
Source: Front Microbiol. 2018 Jan 11;8:2592. doi: 10.3389/fmicb.2017.02592 (PMC5768637; doi:10.3389/fmicb.2017.02592)
Supplement: Supplementary file 8 [file DataSheet1.ZIP › 3Dmodels/Rta-PhoX2_mature-form.pdb]

ATOM      1  N   GLY    51     -42.395  25.677 -26.654  1.00156.32           N  
ATOM      2  CA  GLY    51     -41.881  26.278 -25.465  1.00156.32           C  
ATOM      3  C   GLY    51     -40.554  25.650 -25.218  1.00156.32           C  
ATOM      4  O   GLY    51     -40.409  24.431 -25.297  1.00156.32           O  
ATOM      5  N   THR    52     -39.542  26.477 -24.901  1.00252.22           N  
ATOM      6  CA  THR    52     -38.246  25.931 -24.650  1.00252.22           C  
ATOM      7  C   THR    52     -37.857  26.334 -23.269  1.00252.22           C  
ATOM      8  O   THR    52     -38.357  27.319 -22.727  1.00252.22           O  
ATOM      9  CB  THR    52     -37.182  26.418 -25.590  1.00252.22           C  
ATOM     10  CG2 THR    52     -36.944  27.915 -25.337  1.00252.22           C  
ATOM     11  OG1 THR    52     -35.981  25.684 -25.395  1.00252.22           O  
ATOM     12  N   GLY    53     -36.951  25.548 -22.664  1.00 68.41           N  
ATOM     13  CA  GLY    53     -36.510  25.781 -21.323  1.00 68.41           C  
ATOM     14  C   GLY    53     -35.091  26.234 -21.405  1.00 68.41           C  
ATOM     15  O   GLY    53     -34.406  26.060 -22.412  1.00 68.41           O  
ATOM     16  N   PRO    54     -34.661  26.885 -20.368  1.00135.59           N  
ATOM     17  CA  PRO    54     -33.291  27.302 -20.343  1.00135.59           C  
ATOM     18  C   PRO    54     -32.368  26.139 -20.174  1.00135.59           C  
ATOM     19  O   PRO    54     -31.231  26.197 -20.638  1.00135.59           O  
ATOM     20  CB  PRO    54     -33.196  28.352 -19.240  1.00135.59           C  
ATOM     21  CG  PRO    54     -34.609  28.963 -19.209  1.00135.59           C  
ATOM     22  CD  PRO    54     -35.527  27.823 -19.675  1.00135.59           C  
ATOM     23  N   LEU    55     -32.832  25.091 -19.470  1.00 66.26           N  
ATOM     24  CA  LEU    55     -32.038  23.935 -19.171  1.00 66.26           C  
ATOM     25  C   LEU    55     -31.798  23.046 -20.358  1.00 66.26           C  
ATOM     26  O   LEU    55     -30.717  22.473 -20.474  1.00 66.26           O  
ATOM     27  CB  LEU    55     -32.651  23.078 -18.050  1.00 66.26           C  
ATOM     28  CG  LEU    55     -32.604  23.771 -16.677  1.00 66.26           C  
ATOM     29  CD1 LEU    55     -33.220  22.887 -15.583  1.00 66.26           C  
ATOM     30  CD2 LEU    55     -31.175  24.227 -16.334  1.00 66.26           C  
ATOM     31  N   LEU    56     -32.796  22.885 -21.254  1.00118.94           N  
ATOM     32  CA  LEU    56     -32.687  21.935 -22.339  1.00118.94           C  
ATOM     33  C   LEU    56     -32.087  22.585 -23.550  1.00118.94           C  
ATOM     34  O   LEU    56     -32.768  23.279 -24.300  1.00118.94           O  
ATOM     35  CB  LEU    56     -34.057  21.383 -22.781  1.00118.94           C  
ATOM     36  CG  LEU    56     -34.707  20.401 -21.788  1.00118.94           C  
ATOM     37  CD1 LEU    56     -34.087  19.003 -21.891  1.00118.94           C  
ATOM     38  CD2 LEU    56     -34.647  20.939 -20.353  1.00118.94           C  
ATOM     39  N   GLY    57     -30.774  22.359 -23.749  1.00 58.82           N  
ATOM     40  CA  GLY    57     -29.965  22.872 -24.824  1.00 58.82           C  
ATOM     41  C   GLY    57     -30.183  22.206 -26.158  1.00 58.82           C  
ATOM     42  O   GLY    57     -30.009  22.839 -27.199  1.00 58.82           O  
ATOM     43  N   PHE    58     -30.510  20.897 -26.180  1.00 71.83           N  
ATOM     44  CA  PHE    58     -30.509  20.176 -27.429  1.00 71.83           C  
ATOM     45  C   PHE    58     -31.898  19.790 -27.833  1.00 71.83           C  
ATOM     46  O   PHE    58     -32.838  19.856 -27.044  1.00 71.83           O  
ATOM     47  CB  PHE    58     -29.689  18.880 -27.337  1.00 71.83           C  
ATOM     48  CG  PHE    58     -30.326  18.063 -26.263  1.00 71.83           C  
ATOM     49  CD1 PHE    58     -30.120  18.378 -24.938  1.00 71.83           C  
ATOM     50  CD2 PHE    58     -31.119  16.981 -26.571  1.00 71.83           C  
ATOM     51  CE1 PHE    58     -30.703  17.635 -23.939  1.00 71.83           C  
ATOM     52  CE2 PHE    58     -31.705  16.235 -25.575  1.00 71.83           C  
ATOM     53  CZ  PHE    58     -31.499  16.561 -24.257  1.00 71.83           C  
ATOM     54  N   ARG    59     -32.049  19.394 -29.116  1.00128.82           N  
ATOM     55  CA  ARG    59     -33.314  18.984 -29.656  0.50128.82           C  
ATOM     56  C   ARG    59     -33.476  17.520 -29.392  1.00128.82           C  
ATOM     57  O   ARG    59     -32.520  16.753 -29.504  1.00128.82           O  
ATOM     58  CB  ARG    59     -33.418  19.212 -31.172  0.50128.82           C  
ATOM     59  CG  ARG    59     -33.447  20.696 -31.545  0.50128.82           C  
ATOM     60  CD  ARG    59     -32.179  21.461 -31.153  1.00128.82           C  
ATOM     61  NE  ARG    59     -31.174  21.262 -32.232  1.00128.82           N  
ATOM     62  CZ  ARG    59     -30.268  22.245 -32.505  1.00128.82           C  
ATOM     63  NH1 ARG    59     -30.285  23.408 -31.790  1.00128.82           N1+
ATOM     64  NH2 ARG    59     -29.346  22.068 -33.495  1.00128.82           N  
ATOM     65  N   SER    60     -34.706  17.093 -29.036  1.00 83.97           N  
ATOM     66  CA  SER    60     -34.920  15.712 -28.712  1.00 83.97           C  
ATOM     67  C   SER    60     -34.648  14.895 -29.932  1.00 83.97           C  
ATOM     68  O   SER    60     -35.058  15.239 -31.040  1.00 83.97           O  
ATOM     69  CB  SER    60     -36.345  15.376 -28.234  1.00 83.97           C  
ATOM     70  OG  SER    60     -37.249  15.407 -29.328  1.00 83.97           O  
ATOM     71  N   VAL    61     -33.934  13.772 -29.734  1.00 42.77           N  
ATOM     72  CA  VAL    61     -33.544  12.893 -30.798  1.00 42.77           C  
ATOM     73  C   VAL    61     -34.596  11.839 -30.957  1.00 42.77           C  
ATOM     74  O   VAL    61     -35.358  11.552 -30.040  1.00 42.77           O  
ATOM     75  CB  VAL    61     -32.232  12.208 -30.535  1.00 42.77           C  
ATOM     76  CG1 VAL    61     -31.891  11.279 -31.714  1.00 42.77           C  
ATOM     77  CG2 VAL    61     -31.170  13.288 -30.270  1.00 42.77           C  
ATOM     78  N   ALA    62     -34.677  11.248 -32.165  1.00 33.18           N  
ATOM     79  CA  ALA    62     -35.650  10.229 -32.422  1.00 33.18           C  
ATOM     80  C   ALA    62     -35.231   8.950 -31.768  1.00 33.18           C  
ATOM     81  O   ALA    62     -34.059   8.725 -31.471  1.00 33.18           O  
ATOM     82  CB  ALA    62     -35.844   9.937 -33.920  1.00 33.18           C  
ATOM     83  N   VAL    63     -36.226   8.084 -31.503  1.00117.98           N  
ATOM     84  CA  VAL    63     -36.000   6.776 -30.964  1.00117.98           C  
ATOM     85  C   VAL    63     -35.257   6.007 -32.013  1.00117.98           C  
ATOM     86  O   VAL    63     -35.392   6.294 -33.200  1.00117.98           O  
ATOM     87  CB  VAL    63     -37.278   6.051 -30.712  1.00117.98           C  
ATOM     88  CG1 VAL    63     -38.124   6.093 -31.999  1.00117.98           C  
ATOM     89  CG2 VAL    63     -36.906   4.627 -30.313  1.00117.98           C  
ATOM     90  N   SER    64     -34.425   5.023 -31.604  1.00 87.83           N  
ATOM     91  CA  SER    64     -33.669   4.282 -32.578  1.00 87.83           C  
ATOM     92  C   SER    64     -33.581   2.845 -32.158  1.00 87.83           C  
ATOM     93  O   SER    64     -33.824   2.504 -31.000  1.00 87.83           O  
ATOM     94  CB  SER    64     -32.228   4.799 -32.753  1.00 87.83           C  
ATOM     95  OG  SER    64     -31.534   4.029 -33.724  1.00 87.83           O  
ATOM     96  N   THR    65     -33.255   1.954 -33.124  1.00105.28           N  
ATOM     97  CA  THR    65     -33.132   0.554 -32.822  1.00105.28           C  
ATOM     98  C   THR    65     -31.811   0.047 -33.326  1.00105.28           C  
ATOM     99  O   THR    65     -31.633  -1.158 -33.492  1.00105.28           O  
ATOM    100  CB  THR    65     -34.185  -0.276 -33.491  1.00105.28           C  
ATOM    101  CG2 THR    65     -35.561   0.250 -33.051  1.00105.28           C  
ATOM    102  OG1 THR    65     -34.059  -0.192 -34.904  1.00105.28           O  
ATOM    103  N   GLU    66     -30.834   0.950 -33.542  1.00101.68           N  
ATOM    104  CA  GLU    66     -29.549   0.597 -34.083  1.00101.68           C  
ATOM    105  C   GLU    66     -28.649   0.070 -32.999  1.00101.68           C  
ATOM    106  O   GLU    66     -28.872   0.286 -31.811  1.00101.68           O  
ATOM    107  CB  GLU    66     -28.814   1.790 -34.722  1.00101.68           C  
ATOM    108  CG  GLU    66     -29.548   2.415 -35.912  1.00101.68           C  
ATOM    109  CD  GLU    66     -29.552   1.407 -37.049  1.00101.68           C  
ATOM    110  OE1 GLU    66     -29.112   0.250 -36.819  1.00101.68           O  
ATOM    111  OE2 GLU    66     -29.999   1.783 -38.167  1.00101.68           O1-
ATOM    112  N   ASP    67     -27.598  -0.651 -33.436  1.00137.05           N  
ATOM    113  CA  ASP    67     -26.544  -1.285 -32.691  1.00137.05           C  
ATOM    114  C   ASP    67     -25.578  -0.255 -32.194  1.00137.05           C  
ATOM    115  O   ASP    67     -24.456  -0.593 -31.821  1.00137.05           O  
ATOM    116  CB  ASP    67     -25.756  -2.333 -33.492  1.00137.05           C  
ATOM    117  CG  ASP    67     -25.016  -3.195 -32.477  1.00137.05           C  
ATOM    118  OD1 ASP    67     -25.679  -4.054 -31.835  1.00137.05           O  
ATOM    119  OD2 ASP    67     -23.782  -2.995 -32.321  1.00137.05           O1-
ATOM    120  N   ARG    68     -25.909   1.044 -32.325  0.50131.40           N  
ATOM    121  CA  ARG    68     -24.937   2.031 -31.932  0.50131.40           C  
ATOM    122  C   ARG    68     -25.504   2.997 -30.931  0.50131.40           C  
ATOM    123  O   ARG    68     -26.631   2.849 -30.461  0.50131.40           O  
ATOM    124  CB  ARG    68     -24.437   2.864 -33.123  0.50131.40           C  
ATOM    125  CG  ARG    68     -23.814   2.006 -34.225  1.00131.40           C  
ATOM    126  CD  ARG    68     -22.301   1.825 -34.101  1.00131.40           C  
ATOM    127  NE  ARG    68     -21.886   0.883 -35.179  1.00131.40           N  
ATOM    128  CZ  ARG    68     -20.753   1.118 -35.902  1.00131.40           C  
ATOM    129  NH1 ARG    68     -19.998   2.228 -35.653  1.00131.40           N1+
ATOM    130  NH2 ARG    68     -20.383   0.248 -36.886  1.00131.40           N  
ATOM    131  N   VAL    69     -24.663   3.982 -30.529  1.00106.54           N  
ATOM    132  CA  VAL    69     -25.062   5.038 -29.640  1.00106.54           C  
ATOM    133  C   VAL    69     -25.501   6.184 -30.505  1.00106.54           C  
ATOM    134  O   VAL    69     -24.811   6.555 -31.454  1.00106.54           O  
ATOM    135  CB  VAL    69     -23.943   5.477 -28.733  1.00106.54           C  
ATOM    136  CG1 VAL    69     -22.858   6.183 -29.565  1.00106.54           C  
ATOM    137  CG2 VAL    69     -24.523   6.315 -27.590  1.00106.54           C  
ATOM    138  N   THR    70     -26.684   6.765 -30.210  1.00108.33           N  
ATOM    139  CA  THR    70     -27.171   7.860 -31.004  1.00108.33           C  
ATOM    140  C   THR    70     -27.300   9.048 -30.104  1.00108.33           C  
ATOM    141  O   THR    70     -27.795   8.932 -28.984  1.00108.33           O  
ATOM    142  CB  THR    70     -28.522   7.605 -31.604  1.00108.33           C  
ATOM    143  CG2 THR    70     -28.447   6.312 -32.431  1.00108.33           C  
ATOM    144  OG1 THR    70     -29.497   7.468 -30.581  1.00108.33           O  
ATOM    145  N   VAL    71     -26.868  10.229 -30.591  1.00100.77           N  
ATOM    146  CA  VAL    71     -26.874  11.424 -29.790  1.00100.77           C  
ATOM    147  C   VAL    71     -27.357  12.557 -30.640  1.00100.77           C  
ATOM    148  O   VAL    71     -27.617  12.398 -31.831  1.00100.77           O  
ATOM    149  CB  VAL    71     -25.513  11.827 -29.300  1.00100.77           C  
ATOM    150  CG1 VAL    71     -24.949  10.715 -28.404  1.00100.77           C  
ATOM    151  CG2 VAL    71     -24.631  12.148 -30.516  1.00100.77           C  
ATOM    152  N   PRO    72     -27.507  13.708 -30.034  1.00109.36           N  
ATOM    153  CA  PRO    72     -27.926  14.882 -30.747  1.00109.36           C  
ATOM    154  C   PRO    72     -26.776  15.383 -31.555  1.00109.36           C  
ATOM    155  O   PRO    72     -25.643  14.975 -31.309  1.00109.36           O  
ATOM    156  CB  PRO    72     -28.428  15.870 -29.691  1.00109.36           C  
ATOM    157  CG  PRO    72     -27.922  15.305 -28.352  1.00109.36           C  
ATOM    158  CD  PRO    72     -27.804  13.797 -28.616  1.00109.36           C  
ATOM    159  N   GLN    73     -27.042  16.262 -32.535  1.00 38.64           N  
ATOM    160  CA  GLN    73     -25.973  16.726 -33.362  0.50 38.64           C  
ATOM    161  C   GLN    73     -25.048  17.544 -32.517  1.00 38.64           C  
ATOM    162  O   GLN    73     -25.473  18.247 -31.602  1.00 38.64           O  
ATOM    163  CB  GLN    73     -26.466  17.560 -34.554  0.50 38.64           C  
ATOM    164  CG  GLN    73     -27.329  16.733 -35.512  0.50 38.64           C  
ATOM    165  CD  GLN    73     -27.806  17.625 -36.649  0.50 38.64           C  
ATOM    166  NE2 GLN    73     -29.144  17.628 -36.888  1.00 38.64           N  
ATOM    167  OE1 GLN    73     -27.014  18.301 -37.302  1.00 38.64           O  
ATOM    168  N   GLY    74     -23.733  17.438 -32.799  1.00 24.02           N  
ATOM    169  CA  GLY    74     -22.748  18.196 -32.084  1.00 24.02           C  
ATOM    170  C   GLY    74     -22.236  17.407 -30.913  1.00 24.02           C  
ATOM    171  O   GLY    74     -21.425  17.914 -30.139  1.00 24.02           O  
ATOM    172  N   TYR    75     -22.673  16.140 -30.758  1.00 67.18           N  
ATOM    173  CA  TYR    75     -22.229  15.338 -29.645  1.00 67.18           C  
ATOM    174  C   TYR    75     -21.481  14.149 -30.169  1.00 67.18           C  
ATOM    175  O   TYR    75     -21.712  13.700 -31.290  1.00 67.18           O  
ATOM    176  CB  TYR    75     -23.364  14.753 -28.780  1.00 67.18           C  
ATOM    177  CG  TYR    75     -23.998  15.813 -27.943  1.00 67.18           C  
ATOM    178  CD1 TYR    75     -24.930  16.676 -28.472  1.00 67.18           C  
ATOM    179  CD2 TYR    75     -23.670  15.923 -26.612  1.00 67.18           C  
ATOM    180  CE1 TYR    75     -25.516  17.640 -27.685  1.00 67.18           C  
ATOM    181  CE2 TYR    75     -24.253  16.883 -25.821  1.00 67.18           C  
ATOM    182  CZ  TYR    75     -25.176  17.746 -26.358  1.00 67.18           C  
ATOM    183  OH  TYR    75     -25.774  18.732 -25.545  1.00 67.18           O  
ATOM    184  N   VAL    76     -20.531  13.624 -29.360  1.00 36.70           N  
ATOM    185  CA  VAL    76     -19.751  12.483 -29.759  1.00 36.70           C  
ATOM    186  C   VAL    76     -19.584  11.591 -28.562  1.00 36.70           C  
ATOM    187  O   VAL    76     -19.764  12.024 -27.425  1.00 36.70           O  
ATOM    188  CB  VAL    76     -18.380  12.862 -30.253  1.00 36.70           C  
ATOM    189  CG1 VAL    76     -17.599  11.600 -30.659  1.00 36.70           C  
ATOM    190  CG2 VAL    76     -18.556  13.855 -31.412  1.00 36.70           C  
ATOM    191  N   ALA    77     -19.260  10.298 -28.798  1.00 32.07           N  
ATOM    192  CA  ALA    77     -19.072   9.373 -27.717  1.00 32.07           C  
ATOM    193  C   ALA    77     -17.827   8.576 -27.971  1.00 32.07           C  
ATOM    194  O   ALA    77     -17.420   8.383 -29.116  1.00 32.07           O  
ATOM    195  CB  ALA    77     -20.230   8.372 -27.568  1.00 32.07           C  
ATOM    196  N   GLN    78     -17.171   8.125 -26.879  1.00 96.58           N  
ATOM    197  CA  GLN    78     -16.000   7.296 -26.970  0.50 96.58           C  
ATOM    198  C   GLN    78     -16.091   6.297 -25.859  1.00 96.58           C  
ATOM    199  O   GLN    78     -16.785   6.526 -24.870  1.00 96.58           O  
ATOM    200  CB  GLN    78     -14.671   8.037 -26.754  0.50 96.58           C  
ATOM    201  CG  GLN    78     -14.507   8.562 -25.327  1.00 96.58           C  
ATOM    202  CD  GLN    78     -13.088   9.092 -25.183  1.00 96.58           C  
ATOM    203  NE2 GLN    78     -12.354   9.177 -26.323  1.00 96.58           N  
ATOM    204  OE1 GLN    78     -12.642   9.414 -24.083  1.00 96.58           O  
ATOM    205  N   ALA    79     -15.384   5.153 -25.986  1.00 52.65           N  
ATOM    206  CA  ALA    79     -15.446   4.166 -24.943  1.00 52.65           C  
ATOM    207  C   ALA    79     -14.341   4.432 -23.966  1.00 52.65           C  
ATOM    208  O   ALA    79     -13.169   4.478 -24.336  1.00 52.65           O  
ATOM    209  CB  ALA    79     -15.268   2.726 -25.454  1.00 52.65           C  
ATOM    210  N   LEU    80     -14.708   4.690 -22.693  1.00 68.10           N  
ATOM    211  CA  LEU    80     -13.748   4.895 -21.641  1.00 68.10           C  
ATOM    212  C   LEU    80     -13.094   3.597 -21.264  1.00 68.10           C  
ATOM    213  O   LEU    80     -11.869   3.501 -21.213  1.00 68.10           O  
ATOM    214  CB  LEU    80     -14.391   5.482 -20.370  1.00 68.10           C  
ATOM    215  CG  LEU    80     -13.407   5.723 -19.207  1.00 68.10           C  
ATOM    216  CD1 LEU    80     -12.332   6.753 -19.580  1.00 68.10           C  
ATOM    217  CD2 LEU    80     -14.157   6.096 -17.915  1.00 68.10           C  
ATOM    218  N   ALA    81     -13.911   2.554 -21.006  1.00 43.01           N  
ATOM    219  CA  ALA    81     -13.386   1.280 -20.589  1.00 43.01           C  
ATOM    220  C   ALA    81     -14.470   0.265 -20.798  1.00 43.01           C  
ATOM    221  O   ALA    81     -15.652   0.607 -20.825  1.00 43.01           O  
ATOM    222  CB  ALA    81     -13.003   1.238 -19.100  1.00 43.01           C  
ATOM    223  N   ALA    82     -14.087  -1.021 -20.948  1.00 41.41           N  
ATOM    224  CA  ALA    82     -15.049  -2.058 -21.187  1.00 41.41           C  
ATOM    225  C   ALA    82     -14.722  -3.242 -20.332  1.00 41.41           C  
ATOM    226  O   ALA    82     -13.602  -3.388 -19.843  1.00 41.41           O  
ATOM    227  CB  ALA    82     -15.063  -2.559 -22.642  1.00 41.41           C  
ATOM    228  N   TRP    83     -15.724  -4.123 -20.133  1.00 99.73           N  
ATOM    229  CA  TRP    83     -15.537  -5.318 -19.369  1.00 99.73           C  
ATOM    230  C   TRP    83     -14.375  -6.076 -19.922  1.00 99.73           C  
ATOM    231  O   TRP    83     -14.223  -6.232 -21.133  1.00 99.73           O  
ATOM    232  CB  TRP    83     -16.756  -6.261 -19.404  1.00 99.73           C  
ATOM    233  CG  TRP    83     -16.495  -7.656 -18.877  1.00 99.73           C  
ATOM    234  CD1 TRP    83     -16.256  -8.083 -17.605  1.00 99.73           C  
ATOM    235  CD2 TRP    83     -16.488  -8.831 -19.707  1.00 99.73           C  
ATOM    236  CE2 TRP    83     -16.234  -9.923 -18.878  1.00 99.73           C  
ATOM    237  CE3 TRP    83     -16.685  -8.987 -21.050  1.00 99.73           C  
ATOM    238  NE1 TRP    83     -16.091  -9.450 -17.591  1.00 99.73           N  
ATOM    239  CZ2 TRP    83     -16.170 -11.193 -19.381  1.00 99.73           C  
ATOM    240  CZ3 TRP    83     -16.613 -10.268 -21.556  1.00 99.73           C  
ATOM    241  CH2 TRP    83     -16.360 -11.349 -20.738  1.00 99.73           C  
ATOM    242  N   GLY    84     -13.502  -6.547 -19.010  1.00 41.05           N  
ATOM    243  CA  GLY    84     -12.414  -7.400 -19.383  1.00 41.05           C  
ATOM    244  C   GLY    84     -11.149  -6.643 -19.558  1.00 41.05           C  
ATOM    245  O   GLY    84     -10.077  -7.242 -19.643  1.00 41.05           O  
ATOM    246  N   GLU    85     -11.213  -5.309 -19.619  1.00143.77           N  
ATOM    247  CA  GLU    85      -9.963  -4.647 -19.780  1.00143.77           C  
ATOM    248  C   GLU    85      -9.216  -4.885 -18.536  1.00143.77           C  
ATOM    249  O   GLU    85      -9.826  -4.929 -17.468  1.00143.77           O  
ATOM    250  CB  GLU    85     -10.079  -3.120 -19.940  1.00143.77           C  
ATOM    251  CG  GLU    85     -10.470  -2.654 -21.343  1.00143.77           C  
ATOM    252  CD  GLU    85      -9.186  -2.472 -22.142  1.00143.77           C  
ATOM    253  OE1 GLU    85      -8.251  -1.810 -21.612  1.00143.77           O  
ATOM    254  OE2 GLU    85      -9.114  -2.996 -23.285  1.00143.77           O1-
ATOM    255  N   PRO    86      -7.934  -5.128 -18.608  1.00176.56           N  
ATOM    256  CA  PRO    86      -7.168  -4.934 -17.433  1.00176.56           C  
ATOM    257  C   PRO    86      -7.538  -3.503 -17.611  1.00176.56           C  
ATOM    258  O   PRO    86      -7.024  -2.989 -18.589  1.00176.56           O  
ATOM    259  CB  PRO    86      -5.731  -5.291 -17.833  1.00176.56           C  
ATOM    260  CG  PRO    86      -5.747  -5.379 -19.376  1.00176.56           C  
ATOM    261  CD  PRO    86      -7.206  -5.727 -19.708  1.00176.56           C  
ATOM    262  N   VAL    87      -8.411  -2.858 -16.778  1.00137.54           N  
ATOM    263  CA  VAL    87      -8.878  -1.527 -17.117  1.00137.54           C  
ATOM    264  C   VAL    87      -7.811  -0.676 -16.601  1.00137.54           C  
ATOM    265  O   VAL    87      -7.959   0.132 -15.683  1.00137.54           O  
ATOM    266  CB  VAL    87     -10.195  -1.165 -16.486  1.00137.54           C  
ATOM    267  CG1 VAL    87     -10.129  -1.379 -14.965  1.00137.54           C  
ATOM    268  CG2 VAL    87     -10.528   0.278 -16.896  1.00137.54           C  
ATOM    269  N   GLY    88      -6.713  -0.834 -17.335  1.00 71.70           N  
ATOM    270  CA  GLY    88      -5.468  -0.557 -16.810  1.00 71.70           C  
ATOM    271  C   GLY    88      -5.610  -1.234 -15.498  1.00 71.70           C  
ATOM    272  O   GLY    88      -5.439  -0.489 -14.531  1.00 71.70           O  
ATOM    273  N   LEU    89      -6.096  -2.537 -15.362  1.00202.67           N  
ATOM    274  CA  LEU    89      -5.931  -2.690 -13.973  1.00202.67           C  
ATOM    275  C   LEU    89      -4.455  -2.816 -13.650  1.00202.67           C  
ATOM    276  O   LEU    89      -3.904  -1.871 -13.090  1.00202.67           O  
ATOM    277  CB  LEU    89      -6.817  -3.699 -13.257  1.00202.67           C  
ATOM    278  CG  LEU    89      -8.289  -3.265 -13.206  1.00202.67           C  
ATOM    279  CD1 LEU    89      -9.148  -4.299 -12.469  1.00202.67           C  
ATOM    280  CD2 LEU    89      -8.427  -1.854 -12.612  1.00202.67           C  
ATOM    281  N   PRO    90      -3.738  -3.827 -14.030  1.00183.26           N  
ATOM    282  CA  PRO    90      -2.337  -3.714 -13.722  1.00183.26           C  
ATOM    283  C   PRO    90      -1.604  -3.342 -14.972  1.00183.26           C  
ATOM    284  O   PRO    90      -2.180  -3.454 -16.053  1.00183.26           O  
ATOM    285  CB  PRO    90      -1.877  -5.081 -13.214  1.00183.26           C  
ATOM    286  CG  PRO    90      -3.165  -5.778 -12.772  1.00183.26           C  
ATOM    287  CD  PRO    90      -4.224  -5.158 -13.689  1.00183.26           C  
ATOM    288  N   GLY    91      -0.320  -2.950 -14.863  1.00 91.87           N  
ATOM    289  CA  GLY    91       0.407  -2.575 -16.043  0.50 91.87           C  
ATOM    290  C   GLY    91       0.560  -3.718 -16.988  1.00 91.87           C  
ATOM    291  O   GLY    91       0.210  -3.615 -18.162  1.00 91.87           O  
ATOM    292  N   ARG    92       1.075  -4.860 -16.516  1.00205.17           N  
ATOM    293  CA  ARG    92       1.198  -5.920 -17.466  1.00205.17           C  
ATOM    294  C   ARG    92       0.129  -6.886 -17.122  1.00205.17           C  
ATOM    295  O   ARG    92       0.395  -8.043 -16.799  1.00205.17           O  
ATOM    296  CB  ARG    92       2.548  -6.657 -17.389  1.00205.17           C  
ATOM    297  CG  ARG    92       3.699  -5.892 -18.048  1.00205.17           C  
ATOM    298  CD  ARG    92       4.096  -4.594 -17.341  1.00205.17           C  
ATOM    299  NE  ARG    92       5.219  -3.999 -18.121  1.00205.17           N  
ATOM    300  CZ  ARG    92       5.966  -2.979 -17.605  1.00205.17           C  
ATOM    301  NH1 ARG    92       5.725  -2.516 -16.344  1.00205.17           N1+
ATOM    302  NH2 ARG    92       6.962  -2.420 -18.355  1.00205.17           N  
ATOM    303  N   LEU    93      -1.132  -6.429 -17.212  1.00154.12           N  
ATOM    304  CA  LEU    93      -2.187  -7.311 -16.835  1.00154.12           C  
ATOM    305  C   LEU    93      -2.613  -8.100 -18.036  1.00154.12           C  
ATOM    306  O   LEU    93      -2.299  -7.732 -19.168  1.00154.12           O  
ATOM    307  CB  LEU    93      -3.430  -6.611 -16.276  1.00154.12           C  
ATOM    308  CG  LEU    93      -4.367  -7.649 -15.649  1.00154.12           C  
ATOM    309  CD1 LEU    93      -3.706  -8.274 -14.407  1.00154.12           C  
ATOM    310  CD2 LEU    93      -5.776  -7.104 -15.414  1.00154.12           C  
ATOM    311  N   PRO    94      -3.304  -9.196 -17.819  1.00 97.12           N  
ATOM    312  CA  PRO    94      -3.762  -9.967 -18.939  1.00 97.12           C  
ATOM    313  C   PRO    94      -4.787  -9.284 -19.780  1.00 97.12           C  
ATOM    314  O   PRO    94      -5.709  -8.655 -19.263  1.00 97.12           O  
ATOM    315  CB  PRO    94      -4.211 -11.324 -18.387  1.00 97.12           C  
ATOM    316  CG  PRO    94      -3.997 -11.218 -16.866  1.00 97.12           C  
ATOM    317  CD  PRO    94      -2.965 -10.088 -16.720  1.00 97.12           C  
ATOM    318  N   PRO    95      -4.621  -9.434 -21.061  1.00 84.73           N  
ATOM    319  CA  PRO    95      -5.521  -8.832 -22.000  1.00 84.73           C  
ATOM    320  C   PRO    95      -6.813  -9.574 -22.047  1.00 84.73           C  
ATOM    321  O   PRO    95      -6.843 -10.758 -21.716  1.00 84.73           O  
ATOM    322  CB  PRO    95      -4.781  -8.788 -23.339  1.00 84.73           C  
ATOM    323  CG  PRO    95      -3.545  -9.683 -23.133  1.00 84.73           C  
ATOM    324  CD  PRO    95      -3.294  -9.615 -21.621  1.00 84.73           C  
ATOM    325  N   PHE    96      -7.892  -8.878 -22.448  1.00 91.00           N  
ATOM    326  CA  PHE    96      -9.195  -9.459 -22.570  1.00 91.00           C  
ATOM    327  C   PHE    96      -9.140 -10.495 -23.651  1.00 91.00           C  
ATOM    328  O   PHE    96      -8.588 -10.254 -24.723  1.00 91.00           O  
ATOM    329  CB  PHE    96     -10.256  -8.399 -22.947  1.00 91.00           C  
ATOM    330  CG  PHE    96     -11.564  -9.036 -23.283  1.00 91.00           C  
ATOM    331  CD1 PHE    96     -12.391  -9.530 -22.301  1.00 91.00           C  
ATOM    332  CD2 PHE    96     -11.975  -9.108 -24.595  1.00 91.00           C  
ATOM    333  CE1 PHE    96     -13.596 -10.108 -22.629  1.00 91.00           C  
ATOM    334  CE2 PHE    96     -13.178  -9.684 -24.930  1.00 91.00           C  
ATOM    335  CZ  PHE    96     -13.991 -10.185 -23.943  1.00 91.00           C  
ATOM    336  N   ARG    97      -9.704 -11.695 -23.386  1.00110.07           N  
ATOM    337  CA  ARG    97      -9.707 -12.726 -24.387  1.00110.07           C  
ATOM    338  C   ARG    97     -11.125 -12.957 -24.819  1.00110.07           C  
ATOM    339  O   ARG    97     -11.994 -13.366 -24.048  1.00110.07           O  
ATOM    340  CB  ARG    97      -9.132 -14.070 -23.907  1.00110.07           C  
ATOM    341  CG  ARG    97      -7.612 -14.052 -23.732  1.00110.07           C  
ATOM    342  CD  ARG    97      -6.859 -14.502 -24.987  1.00110.07           C  
ATOM    343  NE  ARG    97      -7.064 -15.971 -25.128  1.00110.07           N  
ATOM    344  CZ  ARG    97      -6.156 -16.832 -24.582  1.00110.07           C  
ATOM    345  NH1 ARG    97      -5.050 -16.341 -23.950  1.00110.07           N1+
ATOM    346  NH2 ARG    97      -6.355 -18.179 -24.666  1.00110.07           N  
ATOM    347  N   PRO    98     -11.345 -12.700 -26.076  1.00 74.32           N  
ATOM    348  CA  PRO    98     -12.654 -12.799 -26.674  1.00 74.32           C  
ATOM    349  C   PRO    98     -13.179 -14.206 -26.721  1.00 74.32           C  
ATOM    350  O   PRO    98     -14.384 -14.383 -26.899  1.00 74.32           O  
ATOM    351  CB  PRO    98     -12.501 -12.168 -28.058  1.00 74.32           C  
ATOM    352  CG  PRO    98     -11.350 -11.164 -27.895  1.00 74.32           C  
ATOM    353  CD  PRO    98     -10.480 -11.777 -26.791  1.00 74.32           C  
ATOM    354  N   ASP    99     -12.285 -15.207 -26.597  1.00 62.48           N  
ATOM    355  CA  ASP    99     -12.585 -16.613 -26.662  1.00 62.48           C  
ATOM    356  C   ASP    99     -13.360 -17.063 -25.460  1.00 62.48           C  
ATOM    357  O   ASP    99     -14.013 -18.105 -25.501  1.00 62.48           O  
ATOM    358  CB  ASP    99     -11.329 -17.501 -26.742  1.00 62.48           C  
ATOM    359  CG  ASP    99     -10.719 -17.358 -28.131  1.00 62.48           C  
ATOM    360  OD1 ASP    99     -11.348 -16.683 -28.990  1.00 62.48           O  
ATOM    361  OD2 ASP    99      -9.617 -17.926 -28.350  1.00 62.48           O1-
ATOM    362  N   ALA   100     -13.313 -16.281 -24.363  1.00 69.67           N  
ATOM    363  CA  ALA   100     -13.911 -16.626 -23.099  1.00 69.67           C  
ATOM    364  C   ALA   100     -13.009 -17.544 -22.326  1.00 69.67           C  
ATOM    365  O   ALA   100     -13.378 -18.019 -21.253  1.00 69.67           O  
ATOM    366  CB  ALA   100     -15.289 -17.299 -23.223  1.00 69.67           C  
ATOM    367  N   SER   101     -11.776 -17.761 -22.823  1.00 50.07           N  
ATOM    368  CA  SER   101     -10.807 -18.618 -22.189  1.00 50.07           C  
ATOM    369  C   SER   101     -10.211 -17.970 -20.966  1.00 50.07           C  
ATOM    370  O   SER   101      -9.500 -18.638 -20.217  1.00 50.07           O  
ATOM    371  CB  SER   101      -9.629 -18.973 -23.116  1.00 50.07           C  
ATOM    372  OG  SER   101     -10.088 -19.722 -24.233  1.00 50.07           O  
ATOM    373  N   ASN   102     -10.467 -16.665 -20.723  1.00 58.52           N  
ATOM    374  CA  ASN   102      -9.841 -15.972 -19.622  1.00 58.52           C  
ATOM    375  C   ASN   102     -10.099 -16.721 -18.351  1.00 58.52           C  
ATOM    376  O   ASN   102     -11.136 -17.357 -18.181  1.00 58.52           O  
ATOM    377  CB  ASN   102     -10.392 -14.557 -19.353  1.00 58.52           C  
ATOM    378  CG  ASN   102     -10.097 -13.649 -20.532  1.00 58.52           C  
ATOM    379  ND2 ASN   102      -9.245 -12.612 -20.308  1.00 58.52           N  
ATOM    380  OD1 ASN   102     -10.630 -13.845 -21.621  1.00 58.52           O  
ATOM    381  N   THR   103      -9.129 -16.656 -17.417  1.00 31.10           N  
ATOM    382  CA  THR   103      -9.251 -17.360 -16.173  1.00 31.10           C  
ATOM    383  C   THR   103      -9.904 -16.477 -15.157  1.00 31.10           C  
ATOM    384  O   THR   103     -10.071 -15.275 -15.358  1.00 31.10           O  
ATOM    385  CB  THR   103      -7.935 -17.793 -15.593  1.00 31.10           C  
ATOM    386  CG2 THR   103      -7.212 -18.693 -16.610  1.00 31.10           C  
ATOM    387  OG1 THR   103      -7.136 -16.658 -15.292  1.00 31.10           O  
ATOM    388  N   ALA   104     -10.305 -17.093 -14.027  1.00 29.80           N  
ATOM    389  CA  ALA   104     -10.921 -16.404 -12.935  1.00 29.80           C  
ATOM    390  C   ALA   104      -9.930 -15.430 -12.381  1.00 29.80           C  
ATOM    391  O   ALA   104     -10.274 -14.296 -12.059  1.00 29.80           O  
ATOM    392  CB  ALA   104     -11.325 -17.354 -11.796  1.00 29.80           C  
ATOM    393  N   ALA   105      -8.656 -15.849 -12.280  1.00 30.82           N  
ATOM    394  CA  ALA   105      -7.636 -15.020 -11.703  1.00 30.82           C  
ATOM    395  C   ALA   105      -7.496 -13.770 -12.517  1.00 30.82           C  
ATOM    396  O   ALA   105      -7.314 -12.679 -11.975  1.00 30.82           O  
ATOM    397  CB  ALA   105      -6.261 -15.710 -11.667  1.00 30.82           C  
ATOM    398  N   GLU   106      -7.565 -13.898 -13.854  1.00 43.08           N  
ATOM    399  CA  GLU   106      -7.402 -12.762 -14.720  1.00 43.08           C  
ATOM    400  C   GLU   106      -8.532 -11.799 -14.496  1.00 43.08           C  
ATOM    401  O   GLU   106      -8.338 -10.582 -14.465  1.00 43.08           O  
ATOM    402  CB  GLU   106      -7.426 -13.143 -16.210  1.00 43.08           C  
ATOM    403  CG  GLU   106      -6.248 -14.018 -16.638  1.00 43.08           C  
ATOM    404  CD  GLU   106      -6.398 -14.319 -18.124  1.00 43.08           C  
ATOM    405  OE1 GLU   106      -6.210 -13.375 -18.938  1.00 43.08           O  
ATOM    406  OE2 GLU   106      -6.708 -15.491 -18.465  1.00 43.08           O1-
ATOM    407  N   GLN   107      -9.754 -12.337 -14.318  1.00 70.70           N  
ATOM    408  CA  GLN   107     -10.925 -11.517 -14.181  1.00 70.70           C  
ATOM    409  C   GLN   107     -10.817 -10.684 -12.939  1.00 70.70           C  
ATOM    410  O   GLN   107     -11.294  -9.549 -12.895  1.00 70.70           O  
ATOM    411  CB  GLN   107     -12.231 -12.323 -14.106  1.00 70.70           C  
ATOM    412  CG  GLN   107     -13.471 -11.429 -14.092  1.00 70.70           C  
ATOM    413  CD  GLN   107     -13.554 -10.733 -15.444  1.00 70.70           C  
ATOM    414  NE2 GLN   107     -12.699 -11.170 -16.407  1.00 70.70           N  
ATOM    415  OE1 GLN   107     -14.353  -9.821 -15.641  1.00 70.70           O  
ATOM    416  N   GLU   108     -10.186 -11.229 -11.888  1.00 73.82           N  
ATOM    417  CA  GLU   108     -10.052 -10.528 -10.645  1.00 73.82           C  
ATOM    418  C   GLU   108      -9.282  -9.255 -10.880  1.00 73.82           C  
ATOM    419  O   GLU   108      -9.432  -8.278 -10.152  1.00 73.82           O  
ATOM    420  CB  GLU   108      -9.320 -11.365  -9.584  1.00 73.82           C  
ATOM    421  CG  GLU   108     -10.143 -12.586  -9.165  1.00 73.82           C  
ATOM    422  CD  GLU   108      -9.375 -13.384  -8.120  1.00 73.82           C  
ATOM    423  OE1 GLU   108      -8.116 -13.387  -8.172  1.00 73.82           O  
ATOM    424  OE2 GLU   108     -10.045 -14.007  -7.254  1.00 73.82           O1-
ATOM    425  N   ALA   109      -8.329  -9.304 -11.816  1.00121.21           N  
ATOM    426  CA  ALA   109      -7.485  -8.250 -12.306  1.00121.21           C  
ATOM    427  C   ALA   109      -8.149  -7.316 -13.277  1.00121.21           C  
ATOM    428  O   ALA   109      -7.591  -6.265 -13.574  1.00121.21           O  
ATOM    429  CB  ALA   109      -6.236  -8.800 -13.004  1.00121.21           C  
ATOM    430  N   GLN   110      -9.250  -7.712 -13.935  1.00 86.01           N  
ATOM    431  CA  GLN   110      -9.755  -6.896 -15.004  1.00 86.01           C  
ATOM    432  C   GLN   110     -11.025  -6.212 -14.612  1.00 86.01           C  
ATOM    433  O   GLN   110     -11.661  -6.551 -13.619  1.00 86.01           O  
ATOM    434  CB  GLN   110     -10.020  -7.737 -16.259  1.00 86.01           C  
ATOM    435  CG  GLN   110      -8.739  -8.393 -16.783  1.00 86.01           C  
ATOM    436  CD  GLN   110      -9.108  -9.469 -17.792  1.00 86.01           C  
ATOM    437  NE2 GLN   110      -8.069 -10.094 -18.408  1.00 86.01           N  
ATOM    438  OE1 GLN   110     -10.284  -9.754 -18.015  1.00 86.01           O  
ATOM    439  N   LEU   111     -11.416  -5.202 -15.412  1.00 75.66           N  
ATOM    440  CA  LEU   111     -12.614  -4.452 -15.193  1.00 75.66           C  
ATOM    441  C   LEU   111     -13.728  -5.455 -15.238  1.00 75.66           C  
ATOM    442  O   LEU   111     -13.722  -6.364 -16.063  1.00 75.66           O  
ATOM    443  CB  LEU   111     -12.786  -3.391 -16.295  1.00 75.66           C  
ATOM    444  CG  LEU   111     -13.918  -2.381 -16.077  1.00 75.66           C  
ATOM    445  CD1 LEU   111     -13.673  -1.548 -14.811  1.00 75.66           C  
ATOM    446  CD2 LEU   111     -14.109  -1.500 -17.322  1.00 75.66           C  
ATOM    447  N   GLY   112     -14.715  -5.314 -14.328  1.00 40.89           N  
ATOM    448  CA  GLY   112     -15.759  -6.289 -14.149  1.00 40.89           C  
ATOM    449  C   GLY   112     -16.783  -6.182 -15.236  1.00 40.89           C  
ATOM    450  O   GLY   112     -16.679  -5.348 -16.134  1.00 40.89           O  
ATOM    451  N   MET   113     -17.810  -7.059 -15.165  1.00128.19           N  
ATOM    452  CA  MET   113     -18.840  -7.120 -16.164  1.00128.19           C  
ATOM    453  C   MET   113     -20.019  -6.276 -15.770  1.00128.19           C  
ATOM    454  O   MET   113     -20.120  -5.788 -14.646  1.00128.19           O  
ATOM    455  CB  MET   113     -19.356  -8.546 -16.433  1.00128.19           C  
ATOM    456  CG  MET   113     -20.292  -8.635 -17.641  1.00128.19           C  
ATOM    457  SD  MET   113     -19.492  -8.377 -19.253  1.00128.19           S  
ATOM    458  CE  MET   113     -21.027  -8.488 -20.218  1.00128.19           C  
ATOM    459  N   HIS   114     -20.914  -6.025 -16.746  1.00 79.02           N  
ATOM    460  CA  HIS   114     -22.179  -5.366 -16.530  1.00 79.02           C  
ATOM    461  C   HIS   114     -22.055  -4.135 -15.684  1.00 79.02           C  
ATOM    462  O   HIS   114     -22.700  -4.039 -14.642  1.00 79.02           O  
ATOM    463  CB  HIS   114     -23.253  -6.255 -15.890  1.00 79.02           C  
ATOM    464  CG  HIS   114     -23.713  -7.346 -16.800  1.00 79.02           C  
ATOM    465  CD2 HIS   114     -24.783  -7.409 -17.641  1.00 79.02           C  
ATOM    466  ND1 HIS   114     -23.063  -8.547 -16.925  1.00 79.02           N  
ATOM    467  CE1 HIS   114     -23.760  -9.277 -17.825  1.00 79.02           C  
ATOM    468  NE2 HIS   114     -24.813  -8.630 -18.289  1.00 79.02           N  
ATOM    469  N   HIS   115     -21.257  -3.141 -16.117  0.50 89.92           N  
ATOM    470  CA  HIS   115     -21.085  -1.943 -15.335  0.50 89.92           C  
ATOM    471  C   HIS   115     -22.411  -1.290 -15.098  0.50 89.92           C  
ATOM    472  O   HIS   115     -23.272  -1.242 -15.978  0.50 89.92           O  
ATOM    473  CB  HIS   115     -20.222  -0.869 -16.017  0.50 89.92           C  
ATOM    474  CG  HIS   115     -18.758  -1.165 -16.010  0.50 89.92           C  
ATOM    475  CD2 HIS   115     -18.052  -2.122 -16.670  1.00 89.92           C  
ATOM    476  ND1 HIS   115     -17.838  -0.461 -15.266  1.00 89.92           N  
ATOM    477  CE1 HIS   115     -16.627  -1.020 -15.512  1.00 89.92           C  
ATOM    478  NE2 HIS   115     -16.707  -2.032 -16.357  1.00 89.92           N  
ATOM    479  N   ASP   116     -22.578  -0.742 -13.876  1.00 83.44           N  
ATOM    480  CA  ASP   116     -23.828  -0.183 -13.446  1.00 83.44           C  
ATOM    481  C   ASP   116     -23.573   1.178 -12.839  1.00 83.44           C  
ATOM    482  O   ASP   116     -23.006   2.063 -13.476  1.00 83.44           O  
ATOM    483  CB  ASP   116     -24.480  -1.095 -12.389  1.00 83.44           C  
ATOM    484  CG  ASP   116     -25.985  -0.884 -12.388  1.00 83.44           C  
ATOM    485  OD1 ASP   116     -26.427   0.278 -12.588  1.00 83.44           O  
ATOM    486  OD2 ASP   116     -26.710  -1.896 -12.187  1.00 83.44           O1-
ATOM    487  N   GLY   117     -23.988   1.388 -11.570  1.00 37.24           N  
ATOM    488  CA  GLY   117     -23.862   2.677 -10.933  1.00 37.24           C  
ATOM    489  C   GLY   117     -22.415   3.035 -10.772  1.00 37.24           C  
ATOM    490  O   GLY   117     -21.551   2.169 -10.642  1.00 37.24           O  
ATOM    491  N   MET   118     -22.118   4.356 -10.775  1.00 91.35           N  
ATOM    492  CA  MET   118     -20.756   4.790 -10.651  1.00 91.35           C  
ATOM    493  C   MET   118     -20.702   6.225 -10.224  1.00 91.35           C  
ATOM    494  O   MET   118     -21.632   6.997 -10.453  1.00 91.35           O  
ATOM    495  CB  MET   118     -19.987   4.673 -11.975  1.00 91.35           C  
ATOM    496  CG  MET   118     -20.658   5.435 -13.119  1.00 91.35           C  
ATOM    497  SD  MET   118     -19.791   5.333 -14.712  1.00 91.35           S  
ATOM    498  CE  MET   118     -21.005   6.345 -15.605  1.00 91.35           C  
ATOM    499  N   HIS   119     -19.585   6.610  -9.570  1.00 82.16           N  
ATOM    500  CA  HIS   119     -19.378   7.976  -9.174  1.00 82.16           C  
ATOM    501  C   HIS   119     -17.981   8.391  -9.521  1.00 82.16           C  
ATOM    502  O   HIS   119     -17.064   7.574  -9.606  1.00 82.16           O  
ATOM    503  CB  HIS   119     -19.573   8.265  -7.675  1.00 82.16           C  
ATOM    504  CG  HIS   119     -21.010   8.466  -7.294  1.00 82.16           C  
ATOM    505  CD2 HIS   119     -21.718   9.621  -7.149  1.00 82.16           C  
ATOM    506  ND1 HIS   119     -21.890   7.447  -7.008  1.00 82.16           N  
ATOM    507  CE1 HIS   119     -23.078   8.030  -6.706  1.00 82.16           C  
ATOM    508  NE2 HIS   119     -23.022   9.347  -6.779  1.00 82.16           N  
ATOM    509  N   PHE   120     -17.810   9.710  -9.749  1.00 51.88           N  
ATOM    510  CA  PHE   120     -16.549  10.314 -10.071  1.00 51.88           C  
ATOM    511  C   PHE   120     -16.120  11.138  -8.900  1.00 51.88           C  
ATOM    512  O   PHE   120     -16.901  11.918  -8.358  1.00 51.88           O  
ATOM    513  CB  PHE   120     -16.659  11.274 -11.270  1.00 51.88           C  
ATOM    514  CG  PHE   120     -15.450  12.146 -11.300  1.00 51.88           C  
ATOM    515  CD1 PHE   120     -14.291  11.744 -11.918  1.00 51.88           C  
ATOM    516  CD2 PHE   120     -15.490  13.384 -10.701  1.00 51.88           C  
ATOM    517  CE1 PHE   120     -13.189  12.567 -11.931  1.00 51.88           C  
ATOM    518  CE2 PHE   120     -14.394  14.212 -10.711  1.00 51.88           C  
ATOM    519  CZ  PHE   120     -13.238  13.802 -11.329  1.00 51.88           C  
ATOM    520  N   PHE   121     -14.850  10.979  -8.478  1.00 49.05           N  
ATOM    521  CA  PHE   121     -14.352  11.750  -7.376  1.00 49.05           C  
ATOM    522  C   PHE   121     -13.245  12.609  -7.887  1.00 49.05           C  
ATOM    523  O   PHE   121     -12.289  12.122  -8.489  1.00 49.05           O  
ATOM    524  CB  PHE   121     -13.752  10.897  -6.242  1.00 49.05           C  
ATOM    525  CG  PHE   121     -14.839  10.091  -5.617  1.00 49.05           C  
ATOM    526  CD1 PHE   121     -15.262   8.921  -6.204  1.00 49.05           C  
ATOM    527  CD2 PHE   121     -15.423  10.495  -4.438  1.00 49.05           C  
ATOM    528  CE1 PHE   121     -16.259   8.169  -5.629  1.00 49.05           C  
ATOM    529  CE2 PHE   121     -16.421   9.745  -3.859  1.00 49.05           C  
ATOM    530  CZ  PHE   121     -16.843   8.582  -4.456  1.00 49.05           C  
ATOM    531  N   ALA   122     -13.345  13.931  -7.651  1.00 29.80           N  
ATOM    532  CA  ALA   122     -12.296  14.794  -8.093  0.50 29.80           C  
ATOM    533  C   ALA   122     -11.103  14.470  -7.265  1.00 29.80           C  
ATOM    534  O   ALA   122     -11.209  14.174  -6.075  1.00 29.80           O  
ATOM    535  CB  ALA   122     -12.606  16.290  -7.923  0.50 29.80           C  
ATOM    536  N   LEU   123      -9.920  14.490  -7.901  1.00154.70           N  
ATOM    537  CA  LEU   123      -8.709  14.230  -7.189  1.00154.70           C  
ATOM    538  C   LEU   123      -8.324  15.532  -6.598  1.00154.70           C  
ATOM    539  O   LEU   123      -8.882  16.566  -6.962  1.00154.70           O  
ATOM    540  CB  LEU   123      -7.547  13.783  -8.090  1.00154.70           C  
ATOM    541  CG  LEU   123      -7.786  12.432  -8.784  1.00154.70           C  
ATOM    542  CD1 LEU   123      -6.586  12.041  -9.663  1.00154.70           C  
ATOM    543  CD2 LEU   123      -8.160  11.340  -7.767  1.00154.70           C  
ATOM    544  N   GLU   124      -7.411  15.525  -5.615  1.00154.64           N  
ATOM    545  CA  GLU   124      -6.981  16.818  -5.197  1.00154.64           C  
ATOM    546  C   GLU   124      -6.030  17.233  -6.284  1.00154.64           C  
ATOM    547  O   GLU   124      -4.814  17.104  -6.151  1.00154.64           O  
ATOM    548  CB  GLU   124      -6.212  16.824  -3.863  1.00154.64           C  
ATOM    549  CG  GLU   124      -5.795  18.225  -3.404  1.00154.64           C  
ATOM    550  CD  GLU   124      -7.055  18.986  -3.016  1.00154.64           C  
ATOM    551  OE1 GLU   124      -7.844  19.337  -3.934  1.00154.64           O  
ATOM    552  OE2 GLU   124      -7.249  19.226  -1.795  1.00154.64           O1-
ATOM    553  N   GLY   125      -6.596  17.739  -7.400  1.00 41.51           N  
ATOM    554  CA  GLY   125      -5.903  18.139  -8.591  0.50 41.51           C  
ATOM    555  C   GLY   125      -6.943  18.076  -9.670  1.00 41.51           C  
ATOM    556  O   GLY   125      -7.709  17.118  -9.745  1.00 41.51           O  
ATOM    557  N   GLY   126      -6.987  19.101 -10.542  0.50 38.89           N  
ATOM    558  CA  GLY   126      -8.010  19.226 -11.546  0.50 38.89           C  
ATOM    559  C   GLY   126      -7.955  18.171 -12.615  0.50 38.89           C  
ATOM    560  O   GLY   126      -8.991  17.674 -13.053  0.50 38.89           O  
ATOM    561  N   ARG   127      -6.744  17.827 -13.085  1.00151.92           N  
ATOM    562  CA  ARG   127      -6.557  16.962 -14.219  1.00151.92           C  
ATOM    563  C   ARG   127      -6.970  15.541 -13.978  1.00151.92           C  
ATOM    564  O   ARG   127      -7.435  14.878 -14.905  1.00151.92           O  
ATOM    565  CB  ARG   127      -5.107  16.963 -14.732  1.00151.92           C  
ATOM    566  CG  ARG   127      -4.680  18.323 -15.290  1.00151.92           C  
ATOM    567  CD  ARG   127      -5.484  18.779 -16.512  1.00151.92           C  
ATOM    568  NE  ARG   127      -6.828  19.211 -16.032  1.00151.92           N  
ATOM    569  CZ  ARG   127      -7.437  20.304 -16.580  1.00151.92           C  
ATOM    570  NH1 ARG   127      -6.813  21.012 -17.567  1.00151.92           N1+
ATOM    571  NH2 ARG   127      -8.670  20.690 -16.139  1.00151.92           N  
ATOM    572  N   GLY   128      -6.801  15.011 -12.751  1.00 27.38           N  
ATOM    573  CA  GLY   128      -7.093  13.618 -12.564  0.50 27.38           C  
ATOM    574  C   GLY   128      -8.361  13.452 -11.792  1.00 27.38           C  
ATOM    575  O   GLY   128      -8.911  14.406 -11.243  1.00 27.38           O  
ATOM    576  N   GLY   129      -8.859  12.196 -11.747  1.00 22.47           N  
ATOM    577  CA  GLY   129     -10.055  11.881 -11.025  1.00 22.47           C  
ATOM    578  C   GLY   129     -10.105  10.394 -10.861  1.00 22.47           C  
ATOM    579  O   GLY   129      -9.454   9.653 -11.597  1.00 22.47           O  
ATOM    580  N   LEU   130     -10.883   9.924  -9.865  1.00 47.55           N  
ATOM    581  CA  LEU   130     -11.052   8.520  -9.643  1.00 47.55           C  
ATOM    582  C   LEU   130     -12.493   8.229  -9.897  1.00 47.55           C  
ATOM    583  O   LEU   130     -13.360   9.063  -9.639  1.00 47.55           O  
ATOM    584  CB  LEU   130     -10.764   8.078  -8.198  1.00 47.55           C  
ATOM    585  CG  LEU   130      -9.298   8.271  -7.769  1.00 47.55           C  
ATOM    586  CD1 LEU   130      -9.061   7.756  -6.339  1.00 47.55           C  
ATOM    587  CD2 LEU   130      -8.334   7.648  -8.791  1.00 47.55           C  
ATOM    588  N   LEU   131     -12.778   7.039 -10.455  1.00 55.63           N  
ATOM    589  CA  LEU   131     -14.131   6.651 -10.710  1.00 55.63           C  
ATOM    590  C   LEU   131     -14.317   5.314 -10.057  1.00 55.63           C  
ATOM    591  O   LEU   131     -13.464   4.435 -10.176  1.00 55.63           O  
ATOM    592  CB  LEU   131     -14.400   6.445 -12.208  1.00 55.63           C  
ATOM    593  CG  LEU   131     -14.111   7.672 -13.096  1.00 55.63           C  
ATOM    594  CD1 LEU   131     -14.401   7.360 -14.574  1.00 55.63           C  
ATOM    595  CD2 LEU   131     -14.852   8.925 -12.602  1.00 55.63           C  
ATOM    596  N   ALA   132     -15.428   5.141  -9.315  1.00 44.90           N  
ATOM    597  CA  ALA   132     -15.749   3.864  -8.745  1.00 44.90           C  
ATOM    598  C   ALA   132     -16.947   3.400  -9.516  1.00 44.90           C  
ATOM    599  O   ALA   132     -17.956   4.104  -9.569  1.00 44.90           O  
ATOM    600  CB  ALA   132     -16.158   3.932  -7.263  1.00 44.90           C  
ATOM    601  N   MET   133     -16.865   2.203 -10.137  1.00 88.28           N  
ATOM    602  CA  MET   133     -17.952   1.731 -10.950  1.00 88.28           C  
ATOM    603  C   MET   133     -18.346   0.350 -10.532  1.00 88.28           C  
ATOM    604  O   MET   133     -17.513  -0.544 -10.381  1.00 88.28           O  
ATOM    605  CB  MET   133     -17.653   1.656 -12.458  1.00 88.28           C  
ATOM    606  CG  MET   133     -17.674   3.008 -13.166  1.00 88.28           C  
ATOM    607  SD  MET   133     -16.260   4.077 -12.784  1.00 88.28           S  
ATOM    608  CE  MET   133     -15.066   3.092 -13.732  1.00 88.28           C  
ATOM    609  N   ASN   134     -19.666   0.146 -10.362  1.00 57.71           N  
ATOM    610  CA  ASN   134     -20.181  -1.123  -9.933  1.00 57.71           C  
ATOM    611  C   ASN   134     -20.244  -2.083 -11.087  1.00 57.71           C  
ATOM    612  O   ASN   134     -20.398  -1.686 -12.243  1.00 57.71           O  
ATOM    613  CB  ASN   134     -21.593  -1.044  -9.316  1.00 57.71           C  
ATOM    614  CG  ASN   134     -21.514  -0.333  -7.968  1.00 57.71           C  
ATOM    615  ND2 ASN   134     -22.699  -0.094  -7.344  1.00 57.71           N  
ATOM    616  OD1 ASN   134     -20.434  -0.013  -7.476  1.00 57.71           O  
ATOM    617  N   HIS   135     -20.077  -3.391 -10.777  1.00 99.29           N  
ATOM    618  CA  HIS   135     -20.232  -4.466 -11.726  1.00 99.29           C  
ATOM    619  C   HIS   135     -21.290  -5.353 -11.155  1.00 99.29           C  
ATOM    620  O   HIS   135     -21.050  -6.075 -10.188  1.00 99.29           O  
ATOM    621  CB  HIS   135     -19.003  -5.349 -11.903  1.00 99.29           C  
ATOM    622  CG  HIS   135     -17.872  -4.538 -12.408  1.00 99.29           C  
ATOM    623  CD2 HIS   135     -17.724  -3.882 -13.588  1.00 99.29           C  
ATOM    624  ND1 HIS   135     -16.738  -4.283 -11.680  1.00 99.29           N  
ATOM    625  CE1 HIS   135     -15.961  -3.492 -12.453  1.00 99.29           C  
ATOM    626  NE2 HIS   135     -16.512  -3.222 -13.620  1.00 99.29           N  
ATOM    627  N   GLU   136     -22.500  -5.291 -11.741  1.00 82.66           N  
ATOM    628  CA  GLU   136     -23.649  -5.942 -11.174  1.00 82.66           C  
ATOM    629  C   GLU   136     -23.701  -7.438 -11.316  1.00 82.66           C  
ATOM    630  O   GLU   136     -23.953  -8.142 -10.337  1.00 82.66           O  
ATOM    631  CB  GLU   136     -24.968  -5.371 -11.725  1.00 82.66           C  
ATOM    632  CG  GLU   136     -26.196  -5.789 -10.914  1.00 82.66           C  
ATOM    633  CD  GLU   136     -27.400  -5.046 -11.470  1.00 82.66           C  
ATOM    634  OE1 GLU   136     -27.367  -4.692 -12.679  1.00 82.66           O  
ATOM    635  OE2 GLU   136     -28.366  -4.819 -10.694  1.00 82.66           O1-
ATOM    636  N   TYR   137     -23.503  -7.973 -12.540  1.00 83.88           N  
ATOM    637  CA  TYR   137     -23.606  -9.398 -12.727  1.00 83.88           C  
ATOM    638  C   TYR   137     -22.867  -9.761 -13.980  1.00 83.88           C  
ATOM    639  O   TYR   137     -22.094  -8.957 -14.494  1.00 83.88           O  
ATOM    640  CB  TYR   137     -25.052  -9.939 -12.781  1.00 83.88           C  
ATOM    641  CG  TYR   137     -25.811  -9.420 -13.956  1.00 83.88           C  
ATOM    642  CD1 TYR   137     -26.275  -8.125 -13.992  1.00 83.88           C  
ATOM    643  CD2 TYR   137     -26.097 -10.254 -15.012  1.00 83.88           C  
ATOM    644  CE1 TYR   137     -26.987  -7.664 -15.076  1.00 83.88           C  
ATOM    645  CE2 TYR   137     -26.808  -9.802 -16.098  1.00 83.88           C  
ATOM    646  CZ  TYR   137     -27.251  -8.502 -16.133  1.00 83.88           C  
ATOM    647  OH  TYR   137     -27.981  -8.036 -17.245  1.00 83.88           O  
ATOM    648  N   THR   138     -23.042 -11.006 -14.484  1.00123.44           N  
ATOM    649  CA  THR   138     -22.328 -11.388 -15.673  1.00123.44           C  
ATOM    650  C   THR   138     -23.231 -12.131 -16.618  1.00123.44           C  
ATOM    651  O   THR   138     -24.308 -12.588 -16.241  1.00123.44           O  
ATOM    652  CB  THR   138     -21.127 -12.250 -15.394  1.00123.44           C  
ATOM    653  CG2 THR   138     -21.595 -13.594 -14.814  1.00123.44           C  
ATOM    654  OG1 THR   138     -20.381 -12.456 -16.585  1.00123.44           O  
ATOM    655  N   ASP   139     -22.810 -12.237 -17.901  1.00 68.01           N  
ATOM    656  CA  ASP   139     -23.578 -12.925 -18.909  1.00 68.01           C  
ATOM    657  C   ASP   139     -22.858 -14.193 -19.230  1.00 68.01           C  
ATOM    658  O   ASP   139     -21.780 -14.176 -19.820  1.00 68.01           O  
ATOM    659  CB  ASP   139     -23.709 -12.176 -20.250  1.00 68.01           C  
ATOM    660  CG  ASP   139     -24.697 -11.038 -20.077  1.00 68.01           C  
ATOM    661  OD1 ASP   139     -25.760 -11.261 -19.442  1.00 68.01           O  
ATOM    662  OD2 ASP   139     -24.380  -9.912 -20.550  1.00 68.01           O1-
ATOM    663  N   ASP   140     -23.476 -15.339 -18.895  1.00 41.92           N  
ATOM    664  CA  ASP   140     -22.849 -16.617 -19.064  1.00 41.92           C  
ATOM    665  C   ASP   140     -22.550 -16.864 -20.509  1.00 41.92           C  
ATOM    666  O   ASP   140     -21.549 -17.500 -20.834  1.00 41.92           O  
ATOM    667  CB  ASP   140     -23.723 -17.787 -18.582  1.00 41.92           C  
ATOM    668  CG  ASP   140     -23.830 -17.705 -17.066  1.00 41.92           C  
ATOM    669  OD1 ASP   140     -23.355 -16.687 -16.496  1.00 41.92           O  
ATOM    670  OD2 ASP   140     -24.391 -18.657 -16.461  1.00 41.92           O1-
ATOM    671  N   GLY   141     -23.400 -16.371 -21.427  1.00 47.23           N  
ATOM    672  CA  GLY   141     -23.182 -16.677 -22.812  1.00 47.23           C  
ATOM    673  C   GLY   141     -21.828 -16.192 -23.230  1.00 47.23           C  
ATOM    674  O   GLY   141     -21.145 -16.867 -23.995  1.00 47.23           O  
ATOM    675  N   LEU   142     -21.455 -14.965 -22.830  1.00137.03           N  
ATOM    676  CA  LEU   142     -20.177 -14.371 -23.133  1.00137.03           C  
ATOM    677  C   LEU   142     -19.053 -14.817 -22.222  1.00137.03           C  
ATOM    678  O   LEU   142     -17.901 -14.894 -22.642  1.00137.03           O  
ATOM    679  CB  LEU   142     -20.193 -12.834 -23.032  1.00137.03           C  
ATOM    680  CG  LEU   142     -21.301 -12.147 -23.853  1.00137.03           C  
ATOM    681  CD1 LEU   142     -21.165 -12.437 -25.355  1.00137.03           C  
ATOM    682  CD2 LEU   142     -22.696 -12.470 -23.293  1.00137.03           C  
ATOM    683  N   LEU   143     -19.350 -15.065 -20.931  1.00135.59           N  
ATOM    684  CA  LEU   143     -18.335 -15.236 -19.919  1.00135.59           C  
ATOM    685  C   LEU   143     -17.493 -16.461 -20.151  1.00135.59           C  
ATOM    686  O   LEU   143     -16.268 -16.400 -20.035  1.00135.59           O  
ATOM    687  CB  LEU   143     -18.951 -15.362 -18.511  1.00135.59           C  
ATOM    688  CG  LEU   143     -17.994 -15.038 -17.342  1.00135.59           C  
ATOM    689  CD1 LEU   143     -16.700 -15.851 -17.380  1.00135.59           C  
ATOM    690  CD2 LEU   143     -17.741 -13.526 -17.240  1.00135.59           C  
ATOM    691  N   HIS   144     -18.118 -17.609 -20.485  1.00 50.07           N  
ATOM    692  CA  HIS   144     -17.376 -18.835 -20.605  1.00 50.07           C  
ATOM    693  C   HIS   144     -17.405 -19.276 -22.035  1.00 50.07           C  
ATOM    694  O   HIS   144     -18.273 -18.879 -22.811  1.00 50.07           O  
ATOM    695  CB  HIS   144     -17.959 -19.968 -19.742  1.00 50.07           C  
ATOM    696  CG  HIS   144     -18.032 -19.605 -18.285  1.00 50.07           C  
ATOM    697  CD2 HIS   144     -19.072 -19.104 -17.565  1.00 50.07           C  
ATOM    698  ND1 HIS   144     -16.986 -19.730 -17.394  1.00 50.07           N  
ATOM    699  CE1 HIS   144     -17.443 -19.302 -16.191  1.00 50.07           C  
ATOM    700  NE2 HIS   144     -18.705 -18.911 -16.244  1.00 50.07           N  
ATOM    701  N   PRO   145     -16.438 -20.073 -22.416  1.00 65.60           N  
ATOM    702  CA  PRO   145     -16.351 -20.535 -23.770  1.00 65.60           C  
ATOM    703  C   PRO   145     -17.531 -21.383 -24.110  1.00 65.60           C  
ATOM    704  O   PRO   145     -17.991 -21.333 -25.250  1.00 65.60           O  
ATOM    705  CB  PRO   145     -15.002 -21.245 -23.880  1.00 65.60           C  
ATOM    706  CG  PRO   145     -14.147 -20.571 -22.790  1.00 65.60           C  
ATOM    707  CD  PRO   145     -15.166 -20.140 -21.722  1.00 65.60           C  
ATOM    708  N   ASP   146     -18.021 -22.178 -23.140  1.00 93.49           N  
ATOM    709  CA  ASP   146     -19.158 -23.026 -23.345  1.00 93.49           C  
ATOM    710  C   ASP   146     -20.391 -22.189 -23.492  1.00 93.49           C  
ATOM    711  O   ASP   146     -21.314 -22.562 -24.214  1.00 93.49           O  
ATOM    712  CB  ASP   146     -19.339 -24.099 -22.249  1.00 93.49           C  
ATOM    713  CG  ASP   146     -19.402 -23.455 -20.872  1.00 93.49           C  
ATOM    714  OD1 ASP   146     -20.527 -23.108 -20.425  1.00 93.49           O  
ATOM    715  OD2 ASP   146     -18.322 -23.334 -20.233  1.00 93.49           O1-
ATOM    716  N   GLY   147     -20.449 -21.037 -22.798  1.00 29.13           N  
ATOM    717  CA  GLY   147     -21.564 -20.144 -22.960  1.00 29.13           C  
ATOM    718  C   GLY   147     -22.724 -20.630 -22.149  1.00 29.13           C  
ATOM    719  O   GLY   147     -23.857 -20.207 -22.372  1.00 29.13           O  
ATOM    720  N   PHE   148     -22.465 -21.509 -21.161  1.00 58.81           N  
ATOM    721  CA  PHE   148     -23.531 -22.088 -20.394  1.00 58.81           C  
ATOM    722  C   PHE   148     -23.312 -21.791 -18.945  1.00 58.81           C  
ATOM    723  O   PHE   148     -22.558 -20.897 -18.562  1.00 58.81           O  
ATOM    724  CB  PHE   148     -23.588 -23.624 -20.451  1.00 58.81           C  
ATOM    725  CG  PHE   148     -23.888 -24.087 -21.834  1.00 58.81           C  
ATOM    726  CD1 PHE   148     -22.873 -24.266 -22.742  1.00 58.81           C  
ATOM    727  CD2 PHE   148     -25.181 -24.357 -22.217  1.00 58.81           C  
ATOM    728  CE1 PHE   148     -23.143 -24.699 -24.019  1.00 58.81           C  
ATOM    729  CE2 PHE   148     -25.459 -24.791 -23.491  1.00 58.81           C  
ATOM    730  CZ  PHE   148     -24.438 -24.964 -24.395  1.00 58.81           C  
ATOM    731  N   ARG   149     -24.027 -22.555 -18.098  1.00 90.35           N  
ATOM    732  CA  ARG   149     -23.967 -22.424 -16.674  1.00 90.35           C  
ATOM    733  C   ARG   149     -22.640 -22.932 -16.193  1.00 90.35           C  
ATOM    734  O   ARG   149     -21.967 -23.708 -16.869  1.00 90.35           O  
ATOM    735  CB  ARG   149     -25.124 -23.165 -15.981  1.00 90.35           C  
ATOM    736  CG  ARG   149     -25.203 -24.651 -16.336  1.00 90.35           C  
ATOM    737  CD  ARG   149     -26.577 -25.269 -16.068  1.00 90.35           C  
ATOM    738  NE  ARG   149     -26.495 -26.716 -16.412  1.00 90.35           N  
ATOM    739  CZ  ARG   149     -26.548 -27.122 -17.715  1.00 90.35           C  
ATOM    740  NH1 ARG   149     -26.616 -26.201 -18.719  1.00 90.35           N1+
ATOM    741  NH2 ARG   149     -26.533 -28.455 -18.009  1.00 90.35           N  
ATOM    742  N   THR   150     -22.223 -22.467 -14.998  1.00110.26           N  
ATOM    743  CA  THR   150     -20.956 -22.798 -14.406  1.00110.26           C  
ATOM    744  C   THR   150     -20.838 -24.287 -14.316  1.00110.26           C  
ATOM    745  O   THR   150     -21.803 -24.973 -13.982  1.00110.26           O  
ATOM    746  CB  THR   150     -20.835 -22.250 -13.012  1.00110.26           C  
ATOM    747  CG2 THR   150     -19.523 -22.728 -12.373  1.00110.26           C  
ATOM    748  OG1 THR   150     -20.908 -20.832 -13.031  1.00110.26           O  
ATOM    749  N   TRP   151     -19.639 -24.833 -14.627  1.00169.37           N  
ATOM    750  CA  TRP   151     -19.499 -26.261 -14.585  1.00169.37           C  
ATOM    751  C   TRP   151     -18.447 -26.638 -13.582  1.00169.37           C  
ATOM    752  O   TRP   151     -18.117 -27.815 -13.452  1.00169.37           O  
ATOM    753  CB  TRP   151     -19.045 -26.862 -15.930  1.00169.37           C  
ATOM    754  CG  TRP   151     -19.095 -28.375 -15.981  1.00169.37           C  
ATOM    755  CD1 TRP   151     -19.721 -29.247 -15.138  1.00169.37           C  
ATOM    756  CD2 TRP   151     -18.463 -29.177 -16.994  1.00169.37           C  
ATOM    757  CE2 TRP   151     -18.751 -30.510 -16.702  1.00169.37           C  
ATOM    758  CE3 TRP   151     -17.703 -28.833 -18.075  1.00169.37           C  
ATOM    759  NE1 TRP   151     -19.523 -30.538 -15.560  1.00169.37           N  
ATOM    760  CZ2 TRP   151     -18.281 -31.521 -17.491  1.00169.37           C  
ATOM    761  CZ3 TRP   151     -17.235 -29.854 -18.872  1.00169.37           C  
ATOM    762  CH2 TRP   151     -17.520 -31.174 -18.583  1.00169.37           C  
ATOM    763  N   ASN   152     -17.895 -25.665 -12.830  1.00113.38           N  
ATOM    764  CA  ASN   152     -16.885 -26.007 -11.864  1.00113.38           C  
ATOM    765  C   ASN   152     -16.750 -24.894 -10.878  1.00113.38           C  
ATOM    766  O   ASN   152     -17.358 -23.834 -11.012  1.00113.38           O  
ATOM    767  CB  ASN   152     -15.482 -26.244 -12.451  1.00113.38           C  
ATOM    768  CG  ASN   152     -15.419 -27.659 -13.010  1.00113.38           C  
ATOM    769  ND2 ASN   152     -14.765 -27.824 -14.191  1.00113.38           N  
ATOM    770  OD1 ASN   152     -15.934 -28.596 -12.405  1.00113.38           O  
ATOM    771  N   ALA   153     -15.934 -25.139  -9.834  1.00 23.75           N  
ATOM    772  CA  ALA   153     -15.675 -24.167  -8.814  1.00 23.75           C  
ATOM    773  C   ALA   153     -14.995 -22.995  -9.449  1.00 23.75           C  
ATOM    774  O   ALA   153     -15.278 -21.845  -9.116  1.00 23.75           O  
ATOM    775  CB  ALA   153     -14.752 -24.697  -7.703  1.00 23.75           C  
ATOM    776  N   GLU   154     -14.075 -23.256 -10.396  1.00 69.73           N  
ATOM    777  CA  GLU   154     -13.357 -22.184 -11.025  1.00 69.73           C  
ATOM    778  C   GLU   154     -14.314 -21.310 -11.767  1.00 69.73           C  
ATOM    779  O   GLU   154     -14.169 -20.088 -11.763  1.00 69.73           O  
ATOM    780  CB  GLU   154     -12.279 -22.658 -12.015  1.00 69.73           C  
ATOM    781  CG  GLU   154     -10.976 -23.087 -11.339  1.00 69.73           C  
ATOM    782  CD  GLU   154     -10.194 -21.820 -11.008  1.00 69.73           C  
ATOM    783  OE1 GLU   154      -9.954 -21.017 -11.949  1.00 69.73           O  
ATOM    784  OE2 GLU   154      -9.832 -21.634  -9.816  1.00 69.73           O1-
ATOM    785  N   LYS   155     -15.321 -21.904 -12.432  1.00 65.13           N  
ATOM    786  CA  LYS   155     -16.248 -21.105 -13.176  1.00 65.13           C  
ATOM    787  C   LYS   155     -17.008 -20.218 -12.233  1.00 65.13           C  
ATOM    788  O   LYS   155     -17.293 -19.065 -12.555  1.00 65.13           O  
ATOM    789  CB  LYS   155     -17.222 -21.937 -14.023  1.00 65.13           C  
ATOM    790  CG  LYS   155     -16.535 -22.573 -15.234  1.00 65.13           C  
ATOM    791  CD  LYS   155     -17.343 -23.681 -15.908  1.00 65.13           C  
ATOM    792  CE  LYS   155     -16.704 -24.186 -17.204  1.00 65.13           C  
ATOM    793  NZ  LYS   155     -15.316 -24.631 -16.944  1.00 65.13           N1+
ATOM    794  N   VAL   156     -17.366 -20.730 -11.038  1.00 34.87           N  
ATOM    795  CA  VAL   156     -18.078 -19.926 -10.080  1.00 34.87           C  
ATOM    796  C   VAL   156     -17.208 -18.782  -9.656  1.00 34.87           C  
ATOM    797  O   VAL   156     -17.665 -17.646  -9.543  1.00 34.87           O  
ATOM    798  CB  VAL   156     -18.469 -20.683  -8.844  1.00 34.87           C  
ATOM    799  CG1 VAL   156     -19.073 -19.695  -7.831  1.00 34.87           C  
ATOM    800  CG2 VAL   156     -19.435 -21.811  -9.249  1.00 34.87           C  
ATOM    801  N   ARG   157     -15.913 -19.058  -9.423  1.00 71.68           N  
ATOM    802  CA  ARG   157     -14.976 -18.054  -9.002  1.00 71.68           C  
ATOM    803  C   ARG   157     -14.893 -17.001 -10.069  1.00 71.68           C  
ATOM    804  O   ARG   157     -14.770 -15.811  -9.786  1.00 71.68           O  
ATOM    805  CB  ARG   157     -13.563 -18.637  -8.818  1.00 71.68           C  
ATOM    806  CG  ARG   157     -12.476 -17.598  -8.531  1.00 71.68           C  
ATOM    807  CD  ARG   157     -11.069 -18.200  -8.536  1.00 71.68           C  
ATOM    808  NE  ARG   157     -10.088 -17.095  -8.349  1.00 71.68           N  
ATOM    809  CZ  ARG   157      -8.761 -17.335  -8.556  1.00 71.68           C  
ATOM    810  NH1 ARG   157      -8.351 -18.582  -8.936  1.00 71.68           N1+
ATOM    811  NH2 ARG   157      -7.846 -16.337  -8.386  1.00 71.68           N  
ATOM    812  N   LYS   158     -14.932 -17.407 -11.345  1.00 80.30           N  
ATOM    813  CA  LYS   158     -14.819 -16.445 -12.401  1.00 80.30           C  
ATOM    814  C   LYS   158     -16.011 -15.533 -12.391  1.00 80.30           C  
ATOM    815  O   LYS   158     -15.886 -14.335 -12.639  1.00 80.30           O  
ATOM    816  CB  LYS   158     -14.702 -17.094 -13.794  1.00 80.30           C  
ATOM    817  CG  LYS   158     -14.422 -16.086 -14.911  1.00 80.30           C  
ATOM    818  CD  LYS   158     -13.835 -16.712 -16.180  1.00 80.30           C  
ATOM    819  CE  LYS   158     -14.652 -17.876 -16.744  1.00 80.30           C  
ATOM    820  NZ  LYS   158     -14.015 -18.388 -17.978  1.00 80.30           N1+
ATOM    821  N   SER   159     -17.213 -16.079 -12.122  1.00 80.57           N  
ATOM    822  CA  SER   159     -18.406 -15.275 -12.117  1.00 80.57           C  
ATOM    823  C   SER   159     -18.330 -14.276 -11.000  1.00 80.57           C  
ATOM    824  O   SER   159     -18.655 -13.103 -11.179  1.00 80.57           O  
ATOM    825  CB  SER   159     -19.679 -16.112 -11.901  1.00 80.57           C  
ATOM    826  OG  SER   159     -19.844 -17.035 -12.967  1.00 80.57           O  
ATOM    827  N   GLN   160     -17.870 -14.720  -9.814  1.00 95.59           N  
ATOM    828  CA  GLN   160     -17.805 -13.869  -8.661  1.00 95.59           C  
ATOM    829  C   GLN   160     -16.846 -12.746  -8.944  1.00 95.59           C  
ATOM    830  O   GLN   160     -17.063 -11.617  -8.507  1.00 95.59           O  
ATOM    831  CB  GLN   160     -17.344 -14.631  -7.400  1.00 95.59           C  
ATOM    832  CG  GLN   160     -15.889 -15.088  -7.413  1.00 95.59           C  
ATOM    833  CD  GLN   160     -15.615 -15.894  -6.154  1.00 95.59           C  
ATOM    834  NE2 GLN   160     -16.541 -15.801  -5.162  1.00 95.59           N  
ATOM    835  OE1 GLN   160     -14.607 -16.592  -6.054  1.00 95.59           O  
ATOM    836  N   ALA   161     -15.766 -13.036  -9.698  1.00 52.04           N  
ATOM    837  CA  ALA   161     -14.727 -12.095 -10.036  1.00 52.04           C  
ATOM    838  C   ALA   161     -15.277 -10.958 -10.855  1.00 52.04           C  
ATOM    839  O   ALA   161     -14.751  -9.846 -10.828  1.00 52.04           O  
ATOM    840  CB  ALA   161     -13.577 -12.733 -10.835  1.00 52.04           C  
ATOM    841  N   ALA   162     -16.305 -11.236 -11.672  1.00 66.58           N  
ATOM    842  CA  ALA   162     -16.953 -10.290 -12.546  1.00 66.58           C  
ATOM    843  C   ALA   162     -17.694  -9.219 -11.794  1.00 66.58           C  
ATOM    844  O   ALA   162     -17.933  -8.142 -12.342  1.00 66.58           O  
ATOM    845  CB  ALA   162     -17.963 -10.954 -13.496  1.00 66.58           C  
ATOM    846  N   HIS   163     -18.154  -9.509 -10.559  1.00 66.38           N  
ATOM    847  CA  HIS   163     -19.019  -8.595  -9.858  1.00 66.38           C  
ATOM    848  C   HIS   163     -18.260  -7.843  -8.803  1.00 66.38           C  
ATOM    849  O   HIS   163     -17.149  -8.212  -8.429  1.00 66.38           O  
ATOM    850  CB  HIS   163     -20.155  -9.317  -9.118  1.00 66.38           C  
ATOM    851  CG  HIS   163     -20.723 -10.462  -9.903  1.00 66.38           C  
ATOM    852  CD2 HIS   163     -20.650 -11.796  -9.645  1.00 66.38           C  
ATOM    853  ND1 HIS   163     -21.431 -10.344 -11.077  1.00 66.38           N  
ATOM    854  CE1 HIS   163     -21.747 -11.605 -11.470  1.00 66.38           C  
ATOM    855  NE2 HIS   163     -21.292 -12.519 -10.632  1.00 66.38           N  
ATOM    856  N   GLY   164     -18.863  -6.740  -8.300  1.00 36.76           N  
ATOM    857  CA  GLY   164     -18.240  -5.970  -7.261  1.00 36.76           C  
ATOM    858  C   GLY   164     -18.093  -4.558  -7.734  1.00 36.76           C  
ATOM    859  O   GLY   164     -19.040  -3.953  -8.236  1.00 36.76           O  
ATOM    860  N   VAL   165     -16.890  -3.981  -7.530  1.00 54.79           N  
ATOM    861  CA  VAL   165     -16.635  -2.637  -7.951  1.00 54.79           C  
ATOM    862  C   VAL   165     -15.289  -2.584  -8.605  1.00 54.79           C  
ATOM    863  O   VAL   165     -14.390  -3.369  -8.299  1.00 54.79           O  
ATOM    864  CB  VAL   165     -16.610  -1.655  -6.816  1.00 54.79           C  
ATOM    865  CG1 VAL   165     -16.289  -0.259  -7.378  1.00 54.79           C  
ATOM    866  CG2 VAL   165     -17.951  -1.736  -6.071  1.00 54.79           C  
ATOM    867  N   SER   166     -15.142  -1.668  -9.583  1.00111.83           N  
ATOM    868  CA  SER   166     -13.849  -1.420 -10.147  1.00111.83           C  
ATOM    869  C   SER   166     -13.554   0.026  -9.922  1.00111.83           C  
ATOM    870  O   SER   166     -14.339   0.899 -10.292  1.00111.83           O  
ATOM    871  CB  SER   166     -13.722  -1.658 -11.650  1.00111.83           C  
ATOM    872  OG  SER   166     -14.725  -0.913 -12.318  1.00111.83           O  
ATOM    873  N   VAL   167     -12.399   0.308  -9.291  1.00 55.65           N  
ATOM    874  CA  VAL   167     -11.974   1.655  -9.067  1.00 55.65           C  
ATOM    875  C   VAL   167     -10.916   1.911 -10.093  1.00 55.65           C  
ATOM    876  O   VAL   167     -10.001   1.104 -10.264  1.00 55.65           O  
ATOM    877  CB  VAL   167     -11.355   1.870  -7.715  1.00 55.65           C  
ATOM    878  CG1 VAL   167     -10.856   3.322  -7.629  1.00 55.65           C  
ATOM    879  CG2 VAL   167     -12.388   1.503  -6.637  1.00 55.65           C  
ATOM    880  N   ILE   168     -11.039   3.037 -10.827  1.00 59.61           N  
ATOM    881  CA  ILE   168     -10.096   3.336 -11.869  1.00 59.61           C  
ATOM    882  C   ILE   168      -9.733   4.787 -11.815  1.00 59.61           C  
ATOM    883  O   ILE   168     -10.496   5.630 -11.345  1.00 59.61           O  
ATOM    884  CB  ILE   168     -10.633   3.092 -13.252  1.00 59.61           C  
ATOM    885  CG1 ILE   168     -11.824   4.024 -13.541  1.00 59.61           C  
ATOM    886  CG2 ILE   168     -10.965   1.596 -13.382  1.00 59.61           C  
ATOM    887  CD1 ILE   168     -12.246   4.042 -15.011  1.00 59.61           C  
ATOM    888  N   GLU   169      -8.517   5.104 -12.295  1.00 58.79           N  
ATOM    889  CA  GLU   169      -8.068   6.464 -12.372  1.00 58.79           C  
ATOM    890  C   GLU   169      -8.245   6.912 -13.784  1.00 58.79           C  
ATOM    891  O   GLU   169      -7.982   6.164 -14.724  1.00 58.79           O  
ATOM    892  CB  GLU   169      -6.573   6.633 -12.059  1.00 58.79           C  
ATOM    893  CG  GLU   169      -6.096   8.083 -12.144  1.00 58.79           C  
ATOM    894  CD  GLU   169      -4.583   8.085 -11.971  1.00 58.79           C  
ATOM    895  OE1 GLU   169      -4.082   7.323 -11.103  1.00 58.79           O  
ATOM    896  OE2 GLU   169      -3.908   8.845 -12.715  1.00 58.79           O1-
ATOM    897  N   VAL   170      -8.734   8.152 -13.961  1.00113.58           N  
ATOM    898  CA  VAL   170      -8.863   8.689 -15.281  1.00113.58           C  
ATOM    899  C   VAL   170      -8.193  10.028 -15.264  1.00113.58           C  
ATOM    900  O   VAL   170      -8.181  10.711 -14.242  1.00113.58           O  
ATOM    901  CB  VAL   170     -10.298   8.788 -15.717  1.00113.58           C  
ATOM    902  CG1 VAL   170     -11.110   9.488 -14.622  1.00113.58           C  
ATOM    903  CG2 VAL   170     -10.355   9.489 -17.081  1.00113.58           C  
ATOM    904  N   ARG   171      -7.552  10.420 -16.384  1.00 89.01           N  
ATOM    905  CA  ARG   171      -6.906  11.700 -16.390  1.00 89.01           C  
ATOM    906  C   ARG   171      -7.208  12.359 -17.694  1.00 89.01           C  
ATOM    907  O   ARG   171      -7.498  11.694 -18.686  1.00 89.01           O  
ATOM    908  CB  ARG   171      -5.382  11.646 -16.190  1.00 89.01           C  
ATOM    909  CG  ARG   171      -4.997  11.127 -14.800  1.00 89.01           C  
ATOM    910  CD  ARG   171      -3.552  11.420 -14.390  1.00 89.01           C  
ATOM    911  NE  ARG   171      -3.575  12.604 -13.484  1.00 89.01           N  
ATOM    912  CZ  ARG   171      -2.407  13.209 -13.123  1.00 89.01           C  
ATOM    913  NH1 ARG   171      -1.222  12.759 -13.632  1.00 89.01           N1+
ATOM    914  NH2 ARG   171      -2.426  14.267 -12.260  1.00 89.01           N  
ATOM    915  N   GLN   172      -7.164  13.706 -17.718  1.00 48.42           N  
ATOM    916  CA  GLN   172      -7.494  14.372 -18.938  1.00 48.42           C  
ATOM    917  C   GLN   172      -6.252  14.534 -19.746  1.00 48.42           C  
ATOM    918  O   GLN   172      -5.201  14.933 -19.248  1.00 48.42           O  
ATOM    919  CB  GLN   172      -8.099  15.773 -18.757  1.00 48.42           C  
ATOM    920  CG  GLN   172      -8.431  16.439 -20.094  1.00 48.42           C  
ATOM    921  CD  GLN   172      -9.035  17.810 -19.820  1.00 48.42           C  
ATOM    922  NE2 GLN   172      -8.364  18.611 -18.948  1.00 48.42           N  
ATOM    923  OE1 GLN   172     -10.071  18.163 -20.374  1.00 48.42           O  
ATOM    924  N   GLN   173      -6.371  14.211 -21.047  1.00106.07           N  
ATOM    925  CA  GLN   173      -5.282  14.317 -21.967  1.00106.07           C  
ATOM    926  C   GLN   173      -5.299  15.717 -22.465  1.00106.07           C  
ATOM    927  O   GLN   173      -6.221  16.484 -22.191  1.00106.07           O  
ATOM    928  CB  GLN   173      -5.437  13.416 -23.205  1.00106.07           C  
ATOM    929  CG  GLN   173      -5.472  11.920 -22.892  1.00106.07           C  
ATOM    930  CD  GLN   173      -4.064  11.477 -22.525  1.00106.07           C  
ATOM    931  NE2 GLN   173      -3.070  12.386 -22.716  1.00106.07           N  
ATOM    932  OE1 GLN   173      -3.853  10.350 -22.083  1.00106.07           O  
ATOM    933  N   PRO   174      -4.273  16.065 -23.182  1.00220.12           N  
ATOM    934  CA  PRO   174      -4.204  17.371 -23.769  1.00220.12           C  
ATOM    935  C   PRO   174      -5.310  17.468 -24.762  1.00220.12           C  
ATOM    936  O   PRO   174      -5.664  18.573 -25.169  1.00220.12           O  
ATOM    937  CB  PRO   174      -2.800  17.480 -24.352  1.00220.12           C  
ATOM    938  CG  PRO   174      -1.962  16.567 -23.436  1.00220.12           C  
ATOM    939  CD  PRO   174      -2.955  15.500 -22.944  1.00220.12           C  
ATOM    940  N   ASP   175      -5.855  16.309 -25.169  1.00153.32           N  
ATOM    941  CA  ASP   175      -6.957  16.268 -26.074  1.00153.32           C  
ATOM    942  C   ASP   175      -8.088  16.938 -25.367  1.00153.32           C  
ATOM    943  O   ASP   175      -8.955  17.548 -25.990  1.00153.32           O  
ATOM    944  CB  ASP   175      -7.404  14.835 -26.419  1.00153.32           C  
ATOM    945  CG  ASP   175      -6.360  14.201 -27.327  1.00153.32           C  
ATOM    946  OD1 ASP   175      -5.841  14.916 -28.228  1.00153.32           O  
ATOM    947  OD2 ASP   175      -6.061  12.995 -27.128  1.00153.32           O1-
ATOM    948  N   GLY   176      -8.098  16.852 -24.022  1.00 39.78           N  
ATOM    949  CA  GLY   176      -9.174  17.436 -23.280  1.00 39.78           C  
ATOM    950  C   GLY   176     -10.156  16.341 -23.057  1.00 39.78           C  
ATOM    951  O   GLY   176     -11.281  16.574 -22.615  1.00 39.78           O  
ATOM    952  N   GLY   177      -9.731  15.101 -23.364  1.00 29.26           N  
ATOM    953  CA  GLY   177     -10.602  13.981 -23.197  1.00 29.26           C  
ATOM    954  C   GLY   177     -10.108  13.166 -22.046  1.00 29.26           C  
ATOM    955  O   GLY   177      -8.905  12.983 -21.861  1.00 29.26           O  
ATOM    956  N   TRP   178     -11.054  12.654 -21.236  1.00 65.52           N  
ATOM    957  CA  TRP   178     -10.704  11.844 -20.106  1.00 65.52           C  
ATOM    958  C   TRP   178     -10.420  10.462 -20.608  1.00 65.52           C  
ATOM    959  O   TRP   178     -11.138   9.947 -21.464  1.00 65.52           O  
ATOM    960  CB  TRP   178     -11.831  11.737 -19.063  1.00 65.52           C  
ATOM    961  CG  TRP   178     -12.134  13.027 -18.339  1.00 65.52           C  
ATOM    962  CD1 TRP   178     -12.992  14.033 -18.675  1.00 65.52           C  
ATOM    963  CD2 TRP   178     -11.528  13.408 -17.093  1.00 65.52           C  
ATOM    964  CE2 TRP   178     -12.061  14.645 -16.737  1.00 65.52           C  
ATOM    965  CE3 TRP   178     -10.602  12.779 -16.312  1.00 65.52           C  
ATOM    966  NE1 TRP   178     -12.960  15.017 -17.718  1.00 65.52           N  
ATOM    967  CZ2 TRP   178     -11.674  15.274 -15.586  1.00 65.52           C  
ATOM    968  CZ3 TRP   178     -10.215  13.412 -15.153  1.00 65.52           C  
ATOM    969  CH2 TRP   178     -10.741  14.638 -14.796  1.00 65.52           C  
ATOM    970  N   GLN   179      -9.354   9.830 -20.070  1.00 87.19           N  
ATOM    971  CA  GLN   179      -8.946   8.516 -20.490  1.00 87.19           C  
ATOM    972  C   GLN   179      -8.617   7.699 -19.276  1.00 87.19           C  
ATOM    973  O   GLN   179      -8.213   8.230 -18.243  1.00 87.19           O  
ATOM    974  CB  GLN   179      -7.655   8.531 -21.326  1.00 87.19           C  
ATOM    975  CG  GLN   179      -7.811   9.102 -22.735  1.00 87.19           C  
ATOM    976  CD  GLN   179      -7.987   7.921 -23.677  1.00 87.19           C  
ATOM    977  NE2 GLN   179      -8.860   6.954 -23.283  1.00 87.19           N  
ATOM    978  OE1 GLN   179      -7.358   7.857 -24.730  1.00 87.19           O  
ATOM    979  N   VAL   180      -8.768   6.363 -19.391  1.00 40.39           N  
ATOM    980  CA  VAL   180      -8.462   5.477 -18.302  1.00 40.39           C  
ATOM    981  C   VAL   180      -6.974   5.369 -18.193  1.00 40.39           C  
ATOM    982  O   VAL   180      -6.264   5.365 -19.199  1.00 40.39           O  
ATOM    983  CB  VAL   180      -9.008   4.092 -18.484  1.00 40.39           C  
ATOM    984  CG1 VAL   180      -8.589   3.230 -17.281  1.00 40.39           C  
ATOM    985  CG2 VAL   180     -10.529   4.190 -18.690  1.00 40.39           C  
ATOM    986  N   VAL   181      -6.463   5.296 -16.947  1.00 63.48           N  
ATOM    987  CA  VAL   181      -5.043   5.211 -16.758  1.00 63.48           C  
ATOM    988  C   VAL   181      -4.708   3.847 -16.243  1.00 63.48           C  
ATOM    989  O   VAL   181      -4.961   3.508 -15.088  1.00 63.48           O  
ATOM    990  CB  VAL   181      -4.521   6.204 -15.757  1.00 63.48           C  
ATOM    991  CG1 VAL   181      -3.004   6.005 -15.607  1.00 63.48           C  
ATOM    992  CG2 VAL   181      -4.920   7.620 -16.210  1.00 63.48           C  
ATOM    993  N   ARG   182      -4.063   3.048 -17.104  1.00175.84           N  
ATOM    994  CA  ARG   182      -3.644   1.723 -16.784  1.00175.84           C  
ATOM    995  C   ARG   182      -2.619   1.867 -15.686  1.00175.84           C  
ATOM    996  O   ARG   182      -2.135   2.975 -15.475  1.00175.84           O  
ATOM    997  CB  ARG   182      -3.116   0.993 -18.037  1.00175.84           C  
ATOM    998  CG  ARG   182      -4.185   0.778 -19.110  1.00175.84           C  
ATOM    999  CD  ARG   182      -3.710  -0.106 -20.265  1.00175.84           C  
ATOM   1000  NE  ARG   182      -3.651  -1.501 -19.746  1.00175.84           N  
ATOM   1001  CZ  ARG   182      -2.762  -2.395 -20.269  1.00175.84           C  
ATOM   1002  NH1 ARG   182      -1.911  -2.014 -21.266  1.00175.84           N1+
ATOM   1003  NH2 ARG   182      -2.722  -3.672 -19.786  1.00175.84           N  
ATOM   1004  N   PRO   183      -2.116   0.777 -15.151  1.00174.06           N  
ATOM   1005  CA  PRO   183      -1.620   0.760 -13.785  1.00174.06           C  
ATOM   1006  C   PRO   183      -1.438   2.019 -13.019  1.00174.06           C  
ATOM   1007  O   PRO   183      -0.317   2.493 -12.849  1.00174.06           O  
ATOM   1008  CB  PRO   183      -0.286   0.035 -13.766  1.00174.06           C  
ATOM   1009  CG  PRO   183       0.235   0.283 -15.173  1.00174.06           C  
ATOM   1010  CD  PRO   183      -1.054   0.245 -15.999  1.00174.06           C  
ATOM   1011  N   SER   184      -2.551   2.526 -12.468  1.00115.72           N  
ATOM   1012  CA  SER   184      -2.452   3.593 -11.530  1.00115.72           C  
ATOM   1013  C   SER   184      -2.468   2.895 -10.206  1.00115.72           C  
ATOM   1014  O   SER   184      -2.988   1.788 -10.083  1.00115.72           O  
ATOM   1015  CB  SER   184      -3.626   4.589 -11.561  1.00115.72           C  
ATOM   1016  OG  SER   184      -4.822   3.970 -11.114  1.00115.72           O  
ATOM   1017  N   ARG   185      -1.915   3.537  -9.169  1.00171.12           N  
ATOM   1018  CA  ARG   185      -1.855   2.945  -7.862  1.00171.12           C  
ATOM   1019  C   ARG   185      -3.254   2.705  -7.378  1.00171.12           C  
ATOM   1020  O   ARG   185      -3.521   1.748  -6.652  1.00171.12           O  
ATOM   1021  CB  ARG   185      -1.178   3.881  -6.844  1.00171.12           C  
ATOM   1022  CG  ARG   185      -1.281   3.404  -5.393  1.00171.12           C  
ATOM   1023  CD  ARG   185      -0.754   4.424  -4.377  1.00171.12           C  
ATOM   1024  NE  ARG   185      -1.077   3.924  -3.011  1.00171.12           N  
ATOM   1025  CZ  ARG   185      -0.885   4.727  -1.923  1.00171.12           C  
ATOM   1026  NH1 ARG   185      -0.383   5.987  -2.081  1.00171.12           N1+
ATOM   1027  NH2 ARG   185      -1.202   4.271  -0.675  1.00171.12           N  
ATOM   1028  N   TRP   186      -4.173   3.613  -7.750  1.00129.15           N  
ATOM   1029  CA  TRP   186      -5.550   3.617  -7.334  1.00129.15           C  
ATOM   1030  C   TRP   186      -6.378   2.504  -7.925  1.00129.15           C  
ATOM   1031  O   TRP   186      -7.400   2.140  -7.344  1.00129.15           O  
ATOM   1032  CB  TRP   186      -6.275   4.934  -7.648  1.00129.15           C  
ATOM   1033  CG  TRP   186      -5.808   6.098  -6.808  1.00129.15           C  
ATOM   1034  CD1 TRP   186      -6.218   6.478  -5.566  1.00129.15           C  
ATOM   1035  CD2 TRP   186      -4.817   7.050  -7.220  1.00129.15           C  
ATOM   1036  CE2 TRP   186      -4.679   7.974  -6.185  1.00129.15           C  
ATOM   1037  CE3 TRP   186      -4.085   7.149  -8.367  1.00129.15           C  
ATOM   1038  NE1 TRP   186      -5.546   7.612  -5.175  1.00129.15           N  
ATOM   1039  CZ2 TRP   186      -3.802   9.016  -6.281  1.00129.15           C  
ATOM   1040  CZ3 TRP   186      -3.200   8.198  -8.461  1.00129.15           C  
ATOM   1041  CH2 TRP   186      -3.061   9.114  -7.438  1.00129.15           C  
ATOM   1042  N   ALA   187      -6.026   1.971  -9.115  1.00 64.54           N  
ATOM   1043  CA  ALA   187      -6.882   0.990  -9.734  1.00 64.54           C  
ATOM   1044  C   ALA   187      -7.036  -0.212  -8.854  1.00 64.54           C  
ATOM   1045  O   ALA   187      -6.073  -0.699  -8.266  1.00 64.54           O  
ATOM   1046  CB  ALA   187      -6.377   0.497 -11.101  1.00 64.54           C  
ATOM   1047  N   ARG   188      -8.282  -0.732  -8.749  1.00143.05           N  
ATOM   1048  CA  ARG   188      -8.477  -1.856  -7.879  1.00143.05           C  
ATOM   1049  C   ARG   188      -9.771  -2.541  -8.194  1.00143.05           C  
ATOM   1050  O   ARG   188     -10.729  -1.927  -8.658  1.00143.05           O  
ATOM   1051  CB  ARG   188      -8.507  -1.455  -6.391  1.00143.05           C  
ATOM   1052  CG  ARG   188      -8.702  -2.623  -5.419  1.00143.05           C  
ATOM   1053  CD  ARG   188      -8.585  -2.237  -3.939  1.00143.05           C  
ATOM   1054  NE  ARG   188      -9.689  -1.288  -3.612  1.00143.05           N  
ATOM   1055  CZ  ARG   188     -10.043  -1.069  -2.311  1.00143.05           C  
ATOM   1056  NH1 ARG   188      -9.424  -1.759  -1.310  1.00143.05           N1+
ATOM   1057  NH2 ARG   188     -11.021  -0.165  -2.010  1.00143.05           N  
ATOM   1058  N   ARG   189      -9.811  -3.871  -7.968  1.00132.24           N  
ATOM   1059  CA  ARG   189     -11.039  -4.591  -8.102  1.00132.24           C  
ATOM   1060  C   ARG   189     -11.425  -5.080  -6.744  1.00132.24           C  
ATOM   1061  O   ARG   189     -10.602  -5.607  -5.997  1.00132.24           O  
ATOM   1062  CB  ARG   189     -10.984  -5.821  -9.026  1.00132.24           C  
ATOM   1063  CG  ARG   189     -11.024  -5.492 -10.520  1.00132.24           C  
ATOM   1064  CD  ARG   189     -12.166  -4.547 -10.913  1.00132.24           C  
ATOM   1065  NE  ARG   189     -13.395  -5.012 -10.212  1.00132.24           N  
ATOM   1066  CZ  ARG   189     -14.147  -6.031 -10.717  1.00132.24           C  
ATOM   1067  NH1 ARG   189     -13.790  -6.633 -11.892  1.00132.24           N1+
ATOM   1068  NH2 ARG   189     -15.249  -6.456 -10.035  1.00132.24           N  
ATOM   1069  N   ILE   190     -12.700  -4.833  -6.378  1.00114.49           N  
ATOM   1070  CA  ILE   190     -13.296  -5.428  -5.219  1.00114.49           C  
ATOM   1071  C   ILE   190     -14.262  -6.381  -5.846  1.00114.49           C  
ATOM   1072  O   ILE   190     -15.049  -5.988  -6.709  1.00114.49           O  
ATOM   1073  CB  ILE   190     -14.112  -4.515  -4.339  1.00114.49           C  
ATOM   1074  CG1 ILE   190     -13.264  -3.392  -3.713  1.00114.49           C  
ATOM   1075  CG2 ILE   190     -14.797  -5.400  -3.284  1.00114.49           C  
ATOM   1076  CD1 ILE   190     -13.003  -2.205  -4.634  1.00114.49           C  
ATOM   1077  N   THR   191     -14.211  -7.666  -5.453  1.00123.64           N  
ATOM   1078  CA  THR   191     -15.009  -8.630  -6.145  1.00123.64           C  
ATOM   1079  C   THR   191     -15.779  -9.444  -5.152  1.00123.64           C  
ATOM   1080  O   THR   191     -15.760  -9.188  -3.951  1.00123.64           O  
ATOM   1081  CB  THR   191     -14.159  -9.566  -6.951  1.00123.64           C  
ATOM   1082  CG2 THR   191     -13.436 -10.517  -5.982  1.00123.64           C  
ATOM   1083  OG1 THR   191     -14.950 -10.304  -7.863  1.00123.64           O  
ATOM   1084  N   ALA   192     -16.479 -10.471  -5.667  1.00 72.72           N  
ATOM   1085  CA  ALA   192     -17.360 -11.315  -4.913  1.00 72.72           C  
ATOM   1086  C   ALA   192     -16.629 -12.079  -3.845  1.00 72.72           C  
ATOM   1087  O   ALA   192     -17.248 -12.529  -2.887  1.00 72.72           O  
ATOM   1088  CB  ALA   192     -18.110 -12.312  -5.792  1.00 72.72           C  
ATOM   1089  N   ARG   193     -15.348 -12.413  -4.075  1.00167.62           N  
ATOM   1090  CA  ARG   193     -14.479 -13.107  -3.153  1.00167.62           C  
ATOM   1091  C   ARG   193     -13.815 -12.233  -2.108  1.00167.62           C  
ATOM   1092  O   ARG   193     -13.377 -12.750  -1.081  1.00167.62           O  
ATOM   1093  CB  ARG   193     -13.373 -13.868  -3.900  1.00167.62           C  
ATOM   1094  CG  ARG   193     -12.556 -14.825  -3.031  1.00167.62           C  
ATOM   1095  CD  ARG   193     -11.289 -14.195  -2.454  1.00167.62           C  
ATOM   1096  NE  ARG   193     -10.578 -15.254  -1.685  1.00167.62           N  
ATOM   1097  CZ  ARG   193      -9.314 -15.031  -1.223  1.00167.62           C  
ATOM   1098  NH1 ARG   193      -8.711 -13.826  -1.446  1.00167.62           N1+
ATOM   1099  NH2 ARG   193      -8.659 -16.010  -0.533  1.00167.62           N  
ATOM   1100  N   THR   194     -13.665 -10.912  -2.357  1.00121.45           N  
ATOM   1101  CA  THR   194     -12.830 -10.036  -1.560  1.00121.45           C  
ATOM   1102  C   THR   194     -13.218  -9.970  -0.110  1.00121.45           C  
ATOM   1103  O   THR   194     -14.385 -10.011   0.267  1.00121.45           O  
ATOM   1104  CB  THR   194     -12.791  -8.627  -2.078  1.00121.45           C  
ATOM   1105  CG2 THR   194     -14.169  -7.984  -1.852  1.00121.45           C  
ATOM   1106  OG1 THR   194     -11.785  -7.883  -1.408  1.00121.45           O  
ATOM   1107  N   PRO   195     -12.217  -9.875   0.734  1.00 87.50           N  
ATOM   1108  CA  PRO   195     -12.446  -9.772   2.150  1.00 87.50           C  
ATOM   1109  C   PRO   195     -13.014  -8.437   2.519  1.00 87.50           C  
ATOM   1110  O   PRO   195     -12.433  -7.415   2.157  1.00 87.50           O  
ATOM   1111  CB  PRO   195     -11.117 -10.110   2.829  1.00 87.50           C  
ATOM   1112  CG  PRO   195     -10.079 -10.073   1.690  1.00 87.50           C  
ATOM   1113  CD  PRO   195     -10.900 -10.406   0.434  1.00 87.50           C  
ATOM   1114  N   MET   196     -14.118  -8.423   3.290  1.00 79.78           N  
ATOM   1115  CA  MET   196     -14.748  -7.185   3.650  1.00 79.78           C  
ATOM   1116  C   MET   196     -15.094  -7.258   5.101  1.00 79.78           C  
ATOM   1117  O   MET   196     -15.048  -8.325   5.710  1.00 79.78           O  
ATOM   1118  CB  MET   196     -16.056  -6.925   2.886  1.00 79.78           C  
ATOM   1119  CG  MET   196     -16.686  -5.568   3.202  1.00 79.78           C  
ATOM   1120  SD  MET   196     -18.235  -5.223   2.316  1.00 79.78           S  
ATOM   1121  CE  MET   196     -17.455  -5.042   0.686  1.00 79.78           C  
ATOM   1122  N   ALA   197     -15.446  -6.100   5.699  1.00 40.19           N  
ATOM   1123  CA  ALA   197     -15.766  -6.076   7.096  0.50 40.19           C  
ATOM   1124  C   ALA   197     -17.195  -5.652   7.265  1.00 40.19           C  
ATOM   1125  O   ALA   197     -17.766  -4.976   6.411  1.00 40.19           O  
ATOM   1126  CB  ALA   197     -14.897  -5.099   7.906  0.50 40.19           C  
ATOM   1127  N   PHE   198     -17.821  -6.102   8.372  1.00 78.89           N  
ATOM   1128  CA  PHE   198     -19.165  -5.720   8.744  1.00 78.89           C  
ATOM   1129  C   PHE   198     -19.117  -4.816   9.930  1.00 78.89           C  
ATOM   1130  O   PHE   198     -18.413  -5.079  10.905  1.00 78.89           O  
ATOM   1131  CB  PHE   198     -20.110  -6.850   9.197  1.00 78.89           C  
ATOM   1132  CG  PHE   198     -20.948  -7.315   8.063  1.00 78.89           C  
ATOM   1133  CD1 PHE   198     -20.532  -8.307   7.217  1.00 78.89           C  
ATOM   1134  CD2 PHE   198     -22.186  -6.745   7.865  1.00 78.89           C  
ATOM   1135  CE1 PHE   198     -21.332  -8.720   6.177  1.00 78.89           C  
ATOM   1136  CE2 PHE   198     -22.993  -7.151   6.830  1.00 78.89           C  
ATOM   1137  CZ  PHE   198     -22.564  -8.141   5.982  1.00 78.89           C  
ATOM   1138  N   GLY   199     -19.914  -3.729   9.883  1.00 26.85           N  
ATOM   1139  CA  GLY   199     -19.965  -2.815  10.987  0.50 26.85           C  
ATOM   1140  C   GLY   199     -21.401  -2.451  11.224  1.00 26.85           C  
ATOM   1141  O   GLY   199     -22.295  -2.831  10.470  1.00 26.85           O  
ATOM   1142  N   GLY   200     -21.656  -1.690  12.306  1.00 33.44           N  
ATOM   1143  CA  GLY   200     -22.992  -1.265  12.618  1.00 33.44           C  
ATOM   1144  C   GLY   200     -23.570  -2.243  13.591  1.00 33.44           C  
ATOM   1145  O   GLY   200     -22.933  -3.218  13.981  1.00 33.44           O  
ATOM   1146  N   PRO   201     -24.789  -1.995  13.981  1.00158.32           N  
ATOM   1147  CA  PRO   201     -25.474  -2.743  15.000  1.00158.32           C  
ATOM   1148  C   PRO   201     -25.593  -4.214  14.725  1.00158.32           C  
ATOM   1149  O   PRO   201     -25.666  -4.977  15.686  1.00158.32           O  
ATOM   1150  CB  PRO   201     -26.833  -2.060  15.159  1.00158.32           C  
ATOM   1151  CG  PRO   201     -27.053  -1.348  13.814  1.00158.32           C  
ATOM   1152  CD  PRO   201     -25.635  -1.003  13.340  1.00158.32           C  
ATOM   1153  N   ALA   202     -25.682  -4.626  13.448  1.00 96.52           N  
ATOM   1154  CA  ALA   202     -25.818  -6.002  13.062  1.00 96.52           C  
ATOM   1155  C   ALA   202     -24.571  -6.764  13.328  1.00 96.52           C  
ATOM   1156  O   ALA   202     -24.693  -7.948  13.628  1.00 96.52           O  
ATOM   1157  CB  ALA   202     -26.167  -6.180  11.575  1.00 96.52           C  
ATOM   1158  N   ALA   203     -23.386  -6.119  13.125  1.00184.39           N  
ATOM   1159  CA  ALA   203     -22.039  -6.597  13.379  1.00184.39           C  
ATOM   1160  C   ALA   203     -22.021  -8.069  13.561  1.00184.39           C  
ATOM   1161  O   ALA   203     -22.523  -8.769  12.710  1.00184.39           O  
ATOM   1162  CB  ALA   203     -21.371  -5.944  14.602  1.00184.39           C  
ATOM   1163  N   GLY   204     -21.484  -8.513  14.709  1.00140.15           N  
ATOM   1164  CA  GLY   204     -21.218  -9.778  15.345  1.00140.15           C  
ATOM   1165  C   GLY   204     -22.454 -10.587  15.662  1.00140.15           C  
ATOM   1166  O   GLY   204     -22.339 -11.643  16.278  1.00140.15           O  
ATOM   1167  N   HIS   205     -23.670 -10.067  15.423  1.00 81.46           N  
ATOM   1168  CA  HIS   205     -24.877 -10.774  15.786  1.00 81.46           C  
ATOM   1169  C   HIS   205     -24.843 -12.210  15.322  1.00 81.46           C  
ATOM   1170  O   HIS   205     -24.140 -12.570  14.378  1.00 81.46           O  
ATOM   1171  CB  HIS   205     -26.161 -10.111  15.249  1.00 81.46           C  
ATOM   1172  CG  HIS   205     -27.416 -10.607  15.906  1.00 81.46           C  
ATOM   1173  CD2 HIS   205     -28.093 -10.098  16.974  1.00 81.46           C  
ATOM   1174  ND1 HIS   205     -28.127 -11.717  15.508  1.00 81.46           N  
ATOM   1175  CE1 HIS   205     -29.189 -11.825  16.348  1.00 81.46           C  
ATOM   1176  NE2 HIS   205     -29.210 -10.864  17.254  1.00 81.46           N  
ATOM   1177  N   ALA   206     -25.612 -13.075  16.024  1.00 39.43           N  
ATOM   1178  CA  ALA   206     -25.647 -14.499  15.808  1.00 39.43           C  
ATOM   1179  C   ALA   206     -26.095 -14.802  14.411  1.00 39.43           C  
ATOM   1180  O   ALA   206     -25.573 -15.711  13.767  1.00 39.43           O  
ATOM   1181  CB  ALA   206     -26.613 -15.219  16.764  1.00 39.43           C  
ATOM   1182  N   LEU   207     -27.069 -14.034  13.901  1.00 83.89           N  
ATOM   1183  CA  LEU   207     -27.616 -14.228  12.592  1.00 83.89           C  
ATOM   1184  C   LEU   207     -26.548 -14.048  11.566  1.00 83.89           C  
ATOM   1185  O   LEU   207     -26.694 -14.504  10.449  1.00 83.89           O  
ATOM   1186  CB  LEU   207     -28.731 -13.222  12.267  1.00 83.89           C  
ATOM   1187  CG  LEU   207     -30.002 -13.432  13.109  1.00 83.89           C  
ATOM   1188  CD1 LEU   207     -31.091 -12.406  12.754  1.00 83.89           C  
ATOM   1189  CD2 LEU   207     -30.493 -14.881  12.995  1.00 83.89           C  
ATOM   1190  N   LEU   208     -25.532 -13.236  11.872  1.00128.39           N  
ATOM   1191  CA  LEU   208     -24.391 -12.937  11.038  1.00128.39           C  
ATOM   1192  C   LEU   208     -23.267 -13.950  11.066  1.00128.39           C  
ATOM   1193  O   LEU   208     -22.293 -13.770  10.335  1.00128.39           O  
ATOM   1194  CB  LEU   208     -23.840 -11.511  11.221  1.00128.39           C  
ATOM   1195  CG  LEU   208     -24.871 -10.473  10.728  1.00128.39           C  
ATOM   1196  CD1 LEU   208     -24.289  -9.056  10.641  1.00128.39           C  
ATOM   1197  CD2 LEU   208     -25.508 -10.924   9.404  1.00128.39           C  
ATOM   1198  N   ARG   209     -23.280 -14.960  11.967  1.00109.02           N  
ATOM   1199  CA  ARG   209     -22.129 -15.828  12.089  1.00109.02           C  
ATOM   1200  C   ARG   209     -22.274 -17.064  11.245  1.00109.02           C  
ATOM   1201  O   ARG   209     -23.332 -17.684  11.209  1.00109.02           O  
ATOM   1202  CB  ARG   209     -21.913 -16.328  13.526  1.00109.02           C  
ATOM   1203  CG  ARG   209     -21.728 -15.214  14.556  1.00109.02           C  
ATOM   1204  CD  ARG   209     -21.729 -15.735  15.995  1.00109.02           C  
ATOM   1205  NE  ARG   209     -21.571 -14.566  16.905  1.00109.02           N  
ATOM   1206  CZ  ARG   209     -22.457 -14.389  17.929  1.00109.02           C  
ATOM   1207  NH1 ARG   209     -23.495 -15.261  18.089  1.00109.02           N1+
ATOM   1208  NH2 ARG   209     -22.311 -13.336  18.785  1.00109.02           N  
ATOM   1209  N   THR   210     -21.183 -17.477  10.563  1.00 52.11           N  
ATOM   1210  CA  THR   210     -21.199 -18.641   9.723  1.00 52.11           C  
ATOM   1211  C   THR   210     -20.078 -19.526  10.170  1.00 52.11           C  
ATOM   1212  O   THR   210     -19.288 -19.155  11.036  1.00 52.11           O  
ATOM   1213  CB  THR   210     -20.961 -18.319   8.274  1.00 52.11           C  
ATOM   1214  CG2 THR   210     -22.033 -17.318   7.809  1.00 52.11           C  
ATOM   1215  OG1 THR   210     -19.668 -17.757   8.103  1.00 52.11           O  
ATOM   1216  N   ALA   211     -19.992 -20.744   9.601  1.00 24.14           N  
ATOM   1217  CA  ALA   211     -18.961 -21.662   9.988  0.50 24.14           C  
ATOM   1218  C   ALA   211     -17.642 -21.043   9.656  1.00 24.14           C  
ATOM   1219  O   ALA   211     -16.690 -21.130  10.430  1.00 24.14           O  
ATOM   1220  CB  ALA   211     -19.047 -23.000   9.235  0.50 24.14           C  
ATOM   1221  N   ALA   212     -17.556 -20.411   8.472  1.00 32.85           N  
ATOM   1222  CA  ALA   212     -16.347 -19.780   8.031  1.00 32.85           C  
ATOM   1223  C   ALA   212     -16.024 -18.614   8.917  1.00 32.85           C  
ATOM   1224  O   ALA   212     -14.861 -18.387   9.248  1.00 32.85           O  
ATOM   1225  CB  ALA   212     -16.443 -19.253   6.589  1.00 32.85           C  
ATOM   1226  N   ASP   213     -17.047 -17.828   9.319  1.00 67.35           N  
ATOM   1227  CA  ASP   213     -16.784 -16.640  10.092  1.00 67.35           C  
ATOM   1228  C   ASP   213     -17.556 -16.693  11.379  1.00 67.35           C  
ATOM   1229  O   ASP   213     -18.696 -16.234  11.461  1.00 67.35           O  
ATOM   1230  CB  ASP   213     -17.224 -15.367   9.347  1.00 67.35           C  
ATOM   1231  CG  ASP   213     -16.843 -14.139  10.156  1.00 67.35           C  
ATOM   1232  OD1 ASP   213     -15.999 -14.282  11.079  1.00 67.35           O  
ATOM   1233  OD2 ASP   213     -17.387 -13.041   9.862  1.00 67.35           O1-
ATOM   1234  N   PRO   214     -16.949 -17.235  12.398  1.00156.97           N  
ATOM   1235  CA  PRO   214     -17.617 -17.335  13.669  1.00156.97           C  
ATOM   1236  C   PRO   214     -17.874 -16.015  14.339  1.00156.97           C  
ATOM   1237  O   PRO   214     -18.787 -15.944  15.161  1.00156.97           O  
ATOM   1238  CB  PRO   214     -16.776 -18.295  14.505  1.00156.97           C  
ATOM   1239  CG  PRO   214     -16.121 -19.204  13.450  1.00156.97           C  
ATOM   1240  CD  PRO   214     -16.002 -18.318  12.198  1.00156.97           C  
ATOM   1241  N   ALA   215     -17.046 -14.991  14.057  1.00 56.13           N  
ATOM   1242  CA  ALA   215     -17.152 -13.678  14.645  1.00 56.13           C  
ATOM   1243  C   ALA   215     -18.364 -12.927  14.170  1.00 56.13           C  
ATOM   1244  O   ALA   215     -19.002 -12.216  14.946  1.00 56.13           O  
ATOM   1245  CB  ALA   215     -15.927 -12.794  14.351  1.00 56.13           C  
ATOM   1246  N   GLY   216     -18.694 -13.029  12.866  1.00 54.64           N  
ATOM   1247  CA  GLY   216     -19.822 -12.295  12.343  1.00 54.64           C  
ATOM   1248  C   GLY   216     -19.377 -10.922  11.911  1.00 54.64           C  
ATOM   1249  O   GLY   216     -20.218 -10.049  11.684  1.00 54.64           O  
ATOM   1250  N   LEU   217     -18.050 -10.663  11.970  1.00118.98           N  
ATOM   1251  CA  LEU   217     -17.376  -9.462  11.537  1.00118.98           C  
ATOM   1252  C   LEU   217     -16.941  -9.437  10.092  1.00118.98           C  
ATOM   1253  O   LEU   217     -16.895  -8.367   9.489  1.00118.98           O  
ATOM   1254  CB  LEU   217     -16.113  -9.194  12.368  1.00118.98           C  
ATOM   1255  CG  LEU   217     -16.398  -9.073  13.875  1.00118.98           C  
ATOM   1256  CD1 LEU   217     -15.124  -8.726  14.661  1.00118.98           C  
ATOM   1257  CD2 LEU   217     -17.565  -8.110  14.151  1.00118.98           C  
ATOM   1258  N   ARG   218     -16.530 -10.586   9.504  1.00194.94           N  
ATOM   1259  CA  ARG   218     -15.898 -10.490   8.212  1.00194.94           C  
ATOM   1260  C   ARG   218     -16.566 -11.346   7.177  1.00194.94           C  
ATOM   1261  O   ARG   218     -16.757 -12.550   7.342  1.00194.94           O  
ATOM   1262  CB  ARG   218     -14.415 -10.879   8.281  1.00194.94           C  
ATOM   1263  CG  ARG   218     -14.200 -12.294   8.818  1.00194.94           C  
ATOM   1264  CD  ARG   218     -12.776 -12.543   9.314  1.00194.94           C  
ATOM   1265  NE  ARG   218     -11.857 -12.359   8.159  1.00194.94           N  
ATOM   1266  CZ  ARG   218     -10.746 -11.579   8.298  1.00194.94           C  
ATOM   1267  NH1 ARG   218     -10.498 -10.946   9.481  1.00194.94           N1+
ATOM   1268  NH2 ARG   218      -9.892 -11.430   7.246  1.00194.94           N  
ATOM   1269  N   PRO   219     -16.980 -10.674   6.128  1.00179.01           N  
ATOM   1270  CA  PRO   219     -17.612 -11.345   5.016  1.00179.01           C  
ATOM   1271  C   PRO   219     -16.755 -11.455   3.800  1.00179.01           C  
ATOM   1272  O   PRO   219     -15.850 -10.641   3.608  1.00179.01           O  
ATOM   1273  CB  PRO   219     -18.857 -10.535   4.681  1.00179.01           C  
ATOM   1274  CG  PRO   219     -18.490  -9.121   5.151  1.00179.01           C  
ATOM   1275  CD  PRO   219     -17.586  -9.376   6.366  1.00179.01           C  
ATOM   1276  N   LEU   220     -17.098 -12.402   2.907  1.00 67.29           N  
ATOM   1277  CA  LEU   220     -16.370 -12.492   1.680  1.00 67.29           C  
ATOM   1278  C   LEU   220     -17.252 -11.974   0.588  1.00 67.29           C  
ATOM   1279  O   LEU   220     -18.315 -12.527   0.305  1.00 67.29           O  
ATOM   1280  CB  LEU   220     -15.959 -13.932   1.309  1.00 67.29           C  
ATOM   1281  CG  LEU   220     -14.954 -14.565   2.291  1.00 67.29           C  
ATOM   1282  CD1 LEU   220     -14.583 -15.995   1.867  1.00 67.29           C  
ATOM   1283  CD2 LEU   220     -13.719 -13.670   2.490  1.00 67.29           C  
ATOM   1284  N   GLY   221     -16.842 -10.839  -0.004  1.00 53.71           N  
ATOM   1285  CA  GLY   221     -17.401 -10.350  -1.226  1.00 53.71           C  
ATOM   1286  C   GLY   221     -18.527  -9.386  -1.063  1.00 53.71           C  
ATOM   1287  O   GLY   221     -19.206  -9.303  -0.038  1.00 53.71           O  
ATOM   1288  N   THR   222     -18.679  -8.586  -2.133  1.00138.60           N  
ATOM   1289  CA  THR   222     -19.802  -7.755  -2.421  1.00138.60           C  
ATOM   1290  C   THR   222     -20.121  -8.128  -3.842  1.00138.60           C  
ATOM   1291  O   THR   222     -19.217  -8.214  -4.677  1.00138.60           O  
ATOM   1292  CB  THR   222     -19.523  -6.278  -2.340  1.00138.60           C  
ATOM   1293  CG2 THR   222     -18.518  -5.873  -3.432  1.00138.60           C  
ATOM   1294  OG1 THR   222     -20.732  -5.545  -2.481  1.00138.60           O  
ATOM   1295  N   LEU   223     -21.403  -8.416  -4.146  1.00165.82           N  
ATOM   1296  CA  LEU   223     -21.768  -8.835  -5.474  1.00165.82           C  
ATOM   1297  C   LEU   223     -23.117  -8.251  -5.764  1.00165.82           C  
ATOM   1298  O   LEU   223     -23.770  -7.711  -4.874  1.00165.82           O  
ATOM   1299  CB  LEU   223     -21.980 -10.351  -5.608  1.00165.82           C  
ATOM   1300  CG  LEU   223     -20.787 -11.224  -5.197  1.00165.82           C  
ATOM   1301  CD1 LEU   223     -20.471 -11.075  -3.700  1.00165.82           C  
ATOM   1302  CD2 LEU   223     -21.029 -12.684  -5.610  1.00165.82           C  
ATOM   1303  N   ASN   224     -23.584  -8.396  -7.022  1.00 85.12           N  
ATOM   1304  CA  ASN   224     -24.848  -7.868  -7.467  1.00 85.12           C  
ATOM   1305  C   ASN   224     -24.939  -6.426  -7.099  1.00 85.12           C  
ATOM   1306  O   ASN   224     -25.976  -5.948  -6.640  1.00 85.12           O  
ATOM   1307  CB  ASN   224     -26.094  -8.617  -6.975  1.00 85.12           C  
ATOM   1308  CG  ASN   224     -26.294  -9.777  -7.937  1.00 85.12           C  
ATOM   1309  ND2 ASN   224     -25.175 -10.263  -8.540  1.00 85.12           N  
ATOM   1310  OD1 ASN   224     -27.414 -10.240  -8.147  1.00 85.12           O  
ATOM   1311  N   ASN   225     -23.846  -5.685  -7.359  1.00 91.71           N  
ATOM   1312  CA  ASN   225     -23.732  -4.296  -7.014  1.00 91.71           C  
ATOM   1313  C   ASN   225     -24.448  -3.484  -8.058  1.00 91.71           C  
ATOM   1314  O   ASN   225     -23.984  -3.368  -9.194  1.00 91.71           O  
ATOM   1315  CB  ASN   225     -22.266  -3.822  -6.997  1.00 91.71           C  
ATOM   1316  CG  ASN   225     -21.470  -4.763  -6.093  1.00 91.71           C  
ATOM   1317  ND2 ASN   225     -21.034  -4.271  -4.904  1.00 91.71           N  
ATOM   1318  OD1 ASN   225     -21.234  -5.916  -6.448  1.00 91.71           O  
ATOM   1319  N   CYS   226     -25.669  -3.009  -7.716  1.00 91.82           N  
ATOM   1320  CA  CYS   226     -26.493  -2.218  -8.591  1.00 91.82           C  
ATOM   1321  C   CYS   226     -26.055  -0.786  -8.777  1.00 91.82           C  
ATOM   1322  O   CYS   226     -25.383  -0.453  -9.750  1.00 91.82           O  
ATOM   1323  CB  CYS   226     -27.957  -2.198  -8.112  1.00 91.82           C  
ATOM   1324  SG  CYS   226     -29.068  -1.272  -9.212  1.00 91.82           S  
ATOM   1325  N   GLY   227     -26.314   0.081  -7.769  1.00 65.81           N  
ATOM   1326  CA  GLY   227     -26.102   1.495  -7.955  1.00 65.81           C  
ATOM   1327  C   GLY   227     -25.304   2.038  -6.816  1.00 65.81           C  
ATOM   1328  O   GLY   227     -24.783   1.288  -5.992  1.00 65.81           O  
ATOM   1329  N   SER   228     -25.232   3.383  -6.711  1.00 75.08           N  
ATOM   1330  CA  SER   228     -24.253   3.904  -5.806  1.00 75.08           C  
ATOM   1331  C   SER   228     -24.660   5.171  -5.123  1.00 75.08           C  
ATOM   1332  O   SER   228     -25.775   5.673  -5.263  1.00 75.08           O  
ATOM   1333  CB  SER   228     -22.906   4.166  -6.498  1.00 75.08           C  
ATOM   1334  OG  SER   228     -23.078   5.084  -7.567  1.00 75.08           O  
ATOM   1335  N   GLY   229     -23.716   5.675  -4.296  1.00 28.38           N  
ATOM   1336  CA  GLY   229     -23.840   6.915  -3.589  1.00 28.38           C  
ATOM   1337  C   GLY   229     -22.460   7.491  -3.456  1.00 28.38           C  
ATOM   1338  O   GLY   229     -21.461   6.773  -3.508  1.00 28.38           O  
ATOM   1339  N   ARG   230     -22.386   8.826  -3.288  1.00140.48           N  
ATOM   1340  CA  ARG   230     -21.143   9.538  -3.146  1.00140.48           C  
ATOM   1341  C   ARG   230     -21.264  10.327  -1.879  1.00140.48           C  
ATOM   1342  O   ARG   230     -22.210  11.095  -1.720  1.00140.48           O  
ATOM   1343  CB  ARG   230     -20.957  10.584  -4.255  1.00140.48           C  
ATOM   1344  CG  ARG   230     -19.655  11.381  -4.174  1.00140.48           C  
ATOM   1345  CD  ARG   230     -19.806  12.810  -4.700  1.00140.48           C  
ATOM   1346  NE  ARG   230     -20.563  12.751  -5.981  1.00140.48           N  
ATOM   1347  CZ  ARG   230     -21.705  13.486  -6.115  1.00140.48           C  
ATOM   1348  NH1 ARG   230     -22.160  14.232  -5.066  1.00140.48           N1+
ATOM   1349  NH2 ARG   230     -22.399  13.468  -7.288  1.00140.48           N  
ATOM   1350  N   THR   231     -20.306  10.186  -0.940  1.00 58.41           N  
ATOM   1351  CA  THR   231     -20.428  10.892   0.310  1.00 58.41           C  
ATOM   1352  C   THR   231     -19.568  12.126   0.292  1.00 58.41           C  
ATOM   1353  O   THR   231     -18.597  12.217  -0.458  1.00 58.41           O  
ATOM   1354  CB  THR   231     -19.980  10.069   1.477  1.00 58.41           C  
ATOM   1355  CG2 THR   231     -20.783   8.757   1.478  1.00 58.41           C  
ATOM   1356  OG1 THR   231     -18.595   9.781   1.363  1.00 58.41           O  
ATOM   1357  N   PRO   232     -19.926  13.092   1.107  1.00172.39           N  
ATOM   1358  CA  PRO   232     -19.167  14.314   1.208  1.00172.39           C  
ATOM   1359  C   PRO   232     -17.827  14.090   1.848  1.00172.39           C  
ATOM   1360  O   PRO   232     -16.957  14.946   1.720  1.00172.39           O  
ATOM   1361  CB  PRO   232     -20.051  15.290   1.977  1.00172.39           C  
ATOM   1362  CG  PRO   232     -21.479  14.808   1.674  1.00172.39           C  
ATOM   1363  CD  PRO   232     -21.329  13.297   1.433  1.00172.39           C  
ATOM   1364  N   TRP   233     -17.682  12.989   2.602  1.00159.84           N  
ATOM   1365  CA  TRP   233     -16.471  12.566   3.249  1.00159.84           C  
ATOM   1366  C   TRP   233     -15.502  11.957   2.279  1.00159.84           C  
ATOM   1367  O   TRP   233     -14.413  11.536   2.665  1.00159.84           O  
ATOM   1368  CB  TRP   233     -16.659  11.686   4.498  1.00159.84           C  
ATOM   1369  CG  TRP   233     -17.556  10.483   4.393  1.00159.84           C  
ATOM   1370  CD1 TRP   233     -17.249   9.174   4.181  1.00159.84           C  
ATOM   1371  CD2 TRP   233     -18.973  10.543   4.610  1.00159.84           C  
ATOM   1372  CE2 TRP   233     -19.456   9.240   4.528  1.00159.84           C  
ATOM   1373  CE3 TRP   233     -19.803  11.598   4.868  1.00159.84           C  
ATOM   1374  NE1 TRP   233     -18.387   8.408   4.268  1.00159.84           N  
ATOM   1375  CZ2 TRP   233     -20.782   8.968   4.703  1.00159.84           C  
ATOM   1376  CZ3 TRP   233     -21.141  11.323   5.033  1.00159.84           C  
ATOM   1377  CH2 TRP   233     -21.621  10.032   4.953  1.00159.84           C  
ATOM   1378  N   GLY   234     -15.908  11.769   1.011  1.00 50.31           N  
ATOM   1379  CA  GLY   234     -14.940  11.294   0.057  1.00 50.31           C  
ATOM   1380  C   GLY   234     -14.973   9.804  -0.062  1.00 50.31           C  
ATOM   1381  O   GLY   234     -13.965   9.189  -0.407  1.00 50.31           O  
ATOM   1382  N   THR   235     -16.130   9.176   0.224  1.00 60.88           N  
ATOM   1383  CA  THR   235     -16.197   7.748   0.075  1.00 60.88           C  
ATOM   1384  C   THR   235     -17.294   7.400  -0.886  1.00 60.88           C  
ATOM   1385  O   THR   235     -18.103   8.243  -1.270  1.00 60.88           O  
ATOM   1386  CB  THR   235     -16.453   7.005   1.351  1.00 60.88           C  
ATOM   1387  CG2 THR   235     -15.315   7.322   2.335  1.00 60.88           C  
ATOM   1388  OG1 THR   235     -17.708   7.378   1.899  1.00 60.88           O  
ATOM   1389  N   TYR   236     -17.324   6.116  -1.301  1.00 74.29           N  
ATOM   1390  CA  TYR   236     -18.230   5.608  -2.292  1.00 74.29           C  
ATOM   1391  C   TYR   236     -19.099   4.569  -1.655  1.00 74.29           C  
ATOM   1392  O   TYR   236     -18.632   3.743  -0.873  1.00 74.29           O  
ATOM   1393  CB  TYR   236     -17.430   4.953  -3.438  1.00 74.29           C  
ATOM   1394  CG  TYR   236     -18.297   4.399  -4.516  1.00 74.29           C  
ATOM   1395  CD1 TYR   236     -18.930   5.233  -5.408  1.00 74.29           C  
ATOM   1396  CD2 TYR   236     -18.441   3.038  -4.659  1.00 74.29           C  
ATOM   1397  CE1 TYR   236     -19.714   4.717  -6.414  1.00 74.29           C  
ATOM   1398  CE2 TYR   236     -19.223   2.517  -5.662  1.00 74.29           C  
ATOM   1399  CZ  TYR   236     -19.863   3.358  -6.541  1.00 74.29           C  
ATOM   1400  OH  TYR   236     -20.666   2.829  -7.574  1.00 74.29           O  
ATOM   1401  N   LEU   237     -20.413   4.610  -1.956  1.00 54.86           N  
ATOM   1402  CA  LEU   237     -21.315   3.625  -1.432  1.00 54.86           C  
ATOM   1403  C   LEU   237     -21.763   2.778  -2.584  1.00 54.86           C  
ATOM   1404  O   LEU   237     -22.148   3.293  -3.635  1.00 54.86           O  
ATOM   1405  CB  LEU   237     -22.578   4.230  -0.798  1.00 54.86           C  
ATOM   1406  CG  LEU   237     -22.277   5.149   0.402  1.00 54.86           C  
ATOM   1407  CD1 LEU   237     -23.571   5.697   1.024  1.00 54.86           C  
ATOM   1408  CD2 LEU   237     -21.368   4.454   1.430  1.00 54.86           C  
ATOM   1409  N   THR   238     -21.690   1.444  -2.409  1.00 82.40           N  
ATOM   1410  CA  THR   238     -22.140   0.498  -3.393  1.00 82.40           C  
ATOM   1411  C   THR   238     -23.276  -0.260  -2.785  1.00 82.40           C  
ATOM   1412  O   THR   238     -23.239  -0.589  -1.600  1.00 82.40           O  
ATOM   1413  CB  THR   238     -21.124  -0.534  -3.768  1.00 82.40           C  
ATOM   1414  CG2 THR   238     -21.791  -1.526  -4.719  1.00 82.40           C  
ATOM   1415  OG1 THR   238     -20.002   0.059  -4.394  1.00 82.40           O  
ATOM   1416  N   CYS   239     -24.311  -0.581  -3.595  1.00 56.85           N  
ATOM   1417  CA  CYS   239     -25.491  -1.193  -3.045  1.00 56.85           C  
ATOM   1418  C   CYS   239     -25.685  -2.574  -3.598  1.00 56.85           C  
ATOM   1419  O   CYS   239     -25.632  -2.785  -4.807  1.00 56.85           O  
ATOM   1420  CB  CYS   239     -26.773  -0.400  -3.352  1.00 56.85           C  
ATOM   1421  SG  CYS   239     -26.750   1.272  -2.632  1.00 56.85           S  
ATOM   1422  N   GLU   240     -25.955  -3.555  -2.707  1.00 76.84           N  
ATOM   1423  CA  GLU   240     -26.160  -4.925  -3.112  1.00 76.84           C  
ATOM   1424  C   GLU   240     -27.638  -5.146  -3.298  1.00 76.84           C  
ATOM   1425  O   GLU   240     -28.408  -5.068  -2.338  1.00 76.84           O  
ATOM   1426  CB  GLU   240     -25.629  -5.919  -2.067  1.00 76.84           C  
ATOM   1427  CG  GLU   240     -24.105  -5.832  -1.925  1.00 76.84           C  
ATOM   1428  CD  GLU   240     -23.678  -6.576  -0.668  1.00 76.84           C  
ATOM   1429  OE1 GLU   240     -24.558  -6.863   0.183  1.00 76.84           O  
ATOM   1430  OE2 GLU   240     -22.455  -6.859  -0.542  1.00 76.84           O1-
ATOM   1431  N   GLU   241     -28.080  -5.265  -4.576  1.00125.63           N  
ATOM   1432  CA  GLU   241     -29.473  -5.462  -4.889  1.00125.63           C  
ATOM   1433  C   GLU   241     -29.985  -6.883  -4.888  1.00125.63           C  
ATOM   1434  O   GLU   241     -30.547  -7.372  -3.911  1.00125.63           O  
ATOM   1435  CB  GLU   241     -29.810  -4.878  -6.270  1.00125.63           C  
ATOM   1436  CG  GLU   241     -31.306  -4.798  -6.563  1.00125.63           C  
ATOM   1437  CD  GLU   241     -31.456  -4.207  -7.955  1.00125.63           C  
ATOM   1438  OE1 GLU   241     -30.529  -4.412  -8.783  1.00125.63           O  
ATOM   1439  OE2 GLU   241     -32.498  -3.547  -8.210  1.00125.63           O1-
ATOM   1440  N   ASN   242     -29.673  -7.639  -5.970  1.00136.09           N  
ATOM   1441  CA  ASN   242     -30.319  -8.917  -6.151  1.00136.09           C  
ATOM   1442  C   ASN   242     -29.403  -9.996  -5.705  1.00136.09           C  
ATOM   1443  O   ASN   242     -29.148 -10.962  -6.425  1.00136.09           O  
ATOM   1444  CB  ASN   242     -30.702  -9.203  -7.615  1.00136.09           C  
ATOM   1445  CG  ASN   242     -31.933  -8.374  -7.955  1.00136.09           C  
ATOM   1446  ND2 ASN   242     -31.857  -7.594  -9.066  1.00136.09           N  
ATOM   1447  OD1 ASN   242     -32.940  -8.422  -7.250  1.00136.09           O  
ATOM   1448  N   PHE   243     -28.958  -9.882  -4.448  1.00 99.57           N  
ATOM   1449  CA  PHE   243     -28.025 -10.803  -3.880  1.00 99.57           C  
ATOM   1450  C   PHE   243     -28.673 -12.146  -3.731  1.00 99.57           C  
ATOM   1451  O   PHE   243     -28.018 -13.175  -3.846  1.00 99.57           O  
ATOM   1452  CB  PHE   243     -27.463 -10.356  -2.515  1.00 99.57           C  
ATOM   1453  CG  PHE   243     -28.533 -10.328  -1.473  1.00 99.57           C  
ATOM   1454  CD1 PHE   243     -29.392  -9.258  -1.365  1.00 99.57           C  
ATOM   1455  CD2 PHE   243     -28.659 -11.371  -0.582  1.00 99.57           C  
ATOM   1456  CE1 PHE   243     -30.366  -9.242  -0.392  1.00 99.57           C  
ATOM   1457  CE2 PHE   243     -29.632 -11.359   0.392  1.00 99.57           C  
ATOM   1458  CZ  PHE   243     -30.490 -10.291   0.488  1.00 99.57           C  
ATOM   1459  N   ALA   244     -29.989 -12.184  -3.480  1.00 61.76           N  
ATOM   1460  CA  ALA   244     -30.699 -13.411  -3.237  1.00 61.76           C  
ATOM   1461  C   ALA   244     -30.581 -14.341  -4.408  1.00 61.76           C  
ATOM   1462  O   ALA   244     -30.598 -15.558  -4.235  1.00 61.76           O  
ATOM   1463  CB  ALA   244     -32.199 -13.187  -2.985  1.00 61.76           C  
ATOM   1464  N   PHE   245     -30.468 -13.807  -5.635  1.00122.14           N  
ATOM   1465  CA  PHE   245     -30.442 -14.635  -6.810  1.00122.14           C  
ATOM   1466  C   PHE   245     -29.284 -15.600  -6.770  1.00122.14           C  
ATOM   1467  O   PHE   245     -29.362 -16.671  -7.371  1.00122.14           O  
ATOM   1468  CB  PHE   245     -30.364 -13.847  -8.125  1.00122.14           C  
ATOM   1469  CG  PHE   245     -31.699 -13.212  -8.308  1.00122.14           C  
ATOM   1470  CD1 PHE   245     -32.777 -13.966  -8.713  1.00122.14           C  
ATOM   1471  CD2 PHE   245     -31.871 -11.867  -8.083  1.00122.14           C  
ATOM   1472  CE1 PHE   245     -34.012 -13.387  -8.884  1.00122.14           C  
ATOM   1473  CE2 PHE   245     -33.103 -11.283  -8.253  1.00122.14           C  
ATOM   1474  CZ  PHE   245     -34.177 -12.042  -8.653  1.00122.14           C  
ATOM   1475  N   TYR   246     -28.167 -15.233  -6.110  1.00179.00           N  
ATOM   1476  CA  TYR   246     -26.956 -16.025  -6.089  1.00179.00           C  
ATOM   1477  C   TYR   246     -27.155 -17.305  -5.339  1.00179.00           C  
ATOM   1478  O   TYR   246     -26.405 -18.254  -5.550  1.00179.00           O  
ATOM   1479  CB  TYR   246     -25.756 -15.524  -5.251  1.00179.00           C  
ATOM   1480  CG  TYR   246     -25.576 -14.057  -5.179  1.00179.00           C  
ATOM   1481  CD1 TYR   246     -25.566 -13.245  -6.285  1.00179.00           C  
ATOM   1482  CD2 TYR   246     -25.326 -13.516  -3.938  1.00179.00           C  
ATOM   1483  CE1 TYR   246     -25.387 -11.894  -6.115  1.00179.00           C  
ATOM   1484  CE2 TYR   246     -25.146 -12.170  -3.769  1.00179.00           C  
ATOM   1485  CZ  TYR   246     -25.191 -11.357  -4.866  1.00179.00           C  
ATOM   1486  OH  TYR   246     -25.014  -9.970  -4.702  1.00179.00           O  
ATOM   1487  N   PHE   247     -28.050 -17.311  -4.332  1.00 79.74           N  
ATOM   1488  CA  PHE   247     -28.158 -18.448  -3.460  1.00 79.74           C  
ATOM   1489  C   PHE   247     -29.137 -19.457  -3.949  1.00 79.74           C  
ATOM   1490  O   PHE   247     -30.058 -19.174  -4.714  1.00 79.74           O  
ATOM   1491  CB  PHE   247     -28.541 -18.087  -2.014  1.00 79.74           C  
ATOM   1492  CG  PHE   247     -27.362 -17.418  -1.399  1.00 79.74           C  
ATOM   1493  CD1 PHE   247     -27.112 -16.087  -1.639  1.00 79.74           C  
ATOM   1494  CD2 PHE   247     -26.510 -18.122  -0.580  1.00 79.74           C  
ATOM   1495  CE1 PHE   247     -26.021 -15.471  -1.071  1.00 79.74           C  
ATOM   1496  CE2 PHE   247     -25.418 -17.512  -0.009  1.00 79.74           C  
ATOM   1497  CZ  PHE   247     -25.173 -16.183  -0.255  1.00 79.74           C  
ATOM   1498  N   ARG   248     -28.914 -20.706  -3.506  1.00204.45           N  
ATOM   1499  CA  ARG   248     -29.755 -21.802  -3.854  1.00204.45           C  
ATOM   1500  C   ARG   248     -29.611 -22.758  -2.734  1.00204.45           C  
ATOM   1501  O   ARG   248     -29.082 -22.426  -1.674  1.00204.45           O  
ATOM   1502  CB  ARG   248     -29.294 -22.534  -5.123  1.00204.45           C  
ATOM   1503  CG  ARG   248     -29.374 -21.685  -6.392  1.00204.45           C  
ATOM   1504  CD  ARG   248     -28.767 -22.382  -7.611  1.00204.45           C  
ATOM   1505  NE  ARG   248     -29.395 -23.730  -7.698  1.00204.45           N  
ATOM   1506  CZ  ARG   248     -29.514 -24.357  -8.906  1.00204.45           C  
ATOM   1507  NH1 ARG   248     -29.096 -23.735 -10.046  1.00204.45           N1+
ATOM   1508  NH2 ARG   248     -30.054 -25.608  -8.976  1.00204.45           N  
ATOM   1509  N   GLY   249     -30.121 -23.978  -2.913  1.00 63.41           N  
ATOM   1510  CA  GLY   249     -29.892 -24.876  -1.844  1.00 63.41           C  
ATOM   1511  C   GLY   249     -30.238 -26.210  -2.315  1.00 63.41           C  
ATOM   1512  O   GLY   249     -30.769 -26.448  -3.397  1.00 63.41           O  
ATOM   1513  N   PRO   250     -29.767 -27.077  -1.506  1.00200.48           N  
ATOM   1514  CA  PRO   250     -30.206 -28.413  -1.640  1.00200.48           C  
ATOM   1515  C   PRO   250     -31.614 -28.591  -1.036  1.00200.48           C  
ATOM   1516  O   PRO   250     -32.199 -29.620  -1.367  1.00200.48           O  
ATOM   1517  CB  PRO   250     -29.149 -29.284  -0.965  1.00200.48           C  
ATOM   1518  CG  PRO   250     -27.867 -28.446  -1.079  1.00200.48           C  
ATOM   1519  CD  PRO   250     -28.378 -26.998  -1.094  1.00200.48           C  
ATOM   1520  N   ASP   251     -32.176 -27.654  -0.180  1.00128.81           N  
ATOM   1521  CA  ASP   251     -33.425 -27.870   0.601  1.00128.81           C  
ATOM   1522  C   ASP   251     -34.439 -26.670   0.653  1.00128.81           C  
ATOM   1523  O   ASP   251     -34.557 -25.956  -0.339  1.00128.81           O  
ATOM   1524  CB  ASP   251     -33.107 -28.284   2.057  1.00128.81           C  
ATOM   1525  CG  ASP   251     -34.328 -28.945   2.691  1.00128.81           C  
ATOM   1526  OD1 ASP   251     -35.367 -29.059   1.987  1.00128.81           O  
ATOM   1527  OD2 ASP   251     -34.244 -29.328   3.888  1.00128.81           O1-
ATOM   1528  N   ARG   252     -35.221 -26.434   1.796  1.00154.47           N  
ATOM   1529  CA  ARG   252     -36.326 -25.446   1.948  1.00154.47           C  
ATOM   1530  C   ARG   252     -36.176 -24.357   3.045  1.00154.47           C  
ATOM   1531  O   ARG   252     -35.465 -24.507   4.036  1.00154.47           O  
ATOM   1532  CB  ARG   252     -37.722 -26.066   2.145  1.00154.47           C  
ATOM   1533  CG  ARG   252     -38.257 -26.762   0.892  1.00154.47           C  
ATOM   1534  CD  ARG   252     -39.778 -26.652   0.735  1.00154.47           C  
ATOM   1535  NE  ARG   252     -40.428 -27.376   1.864  1.00154.47           N  
ATOM   1536  CZ  ARG   252     -40.903 -28.640   1.672  1.00154.47           C  
ATOM   1537  NH1 ARG   252     -40.761 -29.240   0.454  1.00154.47           N1+
ATOM   1538  NH2 ARG   252     -41.536 -29.296   2.688  1.00154.47           N  
ATOM   1539  N   PRO   253     -36.859 -23.220   2.790  1.00178.61           N  
ATOM   1540  CA  PRO   253     -36.816 -21.965   3.581  1.00178.61           C  
ATOM   1541  C   PRO   253     -37.789 -21.577   4.681  1.00178.61           C  
ATOM   1542  O   PRO   253     -38.875 -22.140   4.770  1.00178.61           O  
ATOM   1543  CB  PRO   253     -36.781 -20.833   2.550  1.00178.61           C  
ATOM   1544  CG  PRO   253     -37.384 -21.445   1.280  1.00178.61           C  
ATOM   1545  CD  PRO   253     -37.001 -22.924   1.372  1.00178.61           C  
ATOM   1546  N   GLY   254     -37.411 -20.545   5.491  1.00 40.95           N  
ATOM   1547  CA  GLY   254     -38.193 -19.952   6.562  1.00 40.95           C  
ATOM   1548  C   GLY   254     -38.875 -18.695   6.073  1.00 40.95           C  
ATOM   1549  O   GLY   254     -38.760 -18.320   4.909  1.00 40.95           O  
ATOM   1550  N   GLY   255     -39.596 -18.002   6.988  1.00 34.90           N  
ATOM   1551  CA  GLY   255     -40.374 -16.823   6.682  1.00 34.90           C  
ATOM   1552  C   GLY   255     -39.534 -15.648   6.268  1.00 34.90           C  
ATOM   1553  O   GLY   255     -39.846 -14.971   5.290  1.00 34.90           O  
ATOM   1554  N   HIS   256     -38.450 -15.361   7.012  1.00 65.27           N  
ATOM   1555  CA  HIS   256     -37.612 -14.227   6.732  1.00 65.27           C  
ATOM   1556  C   HIS   256     -36.985 -14.451   5.393  1.00 65.27           C  
ATOM   1557  O   HIS   256     -36.881 -13.535   4.577  1.00 65.27           O  
ATOM   1558  CB  HIS   256     -36.478 -14.101   7.769  1.00 65.27           C  
ATOM   1559  CG  HIS   256     -35.685 -12.833   7.668  1.00 65.27           C  
ATOM   1560  CD2 HIS   256     -35.915 -11.706   6.942  1.00 65.27           C  
ATOM   1561  ND1 HIS   256     -34.518 -12.600   8.363  1.00 65.27           N  
ATOM   1562  CE1 HIS   256     -34.104 -11.352   8.027  1.00 65.27           C  
ATOM   1563  NE2 HIS   256     -34.922 -10.770   7.172  1.00 65.27           N  
ATOM   1564  N   GLU   257     -36.540 -15.693   5.131  1.00 43.10           N  
ATOM   1565  CA  GLU   257     -35.904 -15.976   3.881  1.00 43.10           C  
ATOM   1566  C   GLU   257     -36.891 -15.846   2.761  1.00 43.10           C  
ATOM   1567  O   GLU   257     -36.552 -15.363   1.682  1.00 43.10           O  
ATOM   1568  CB  GLU   257     -35.266 -17.374   3.797  1.00 43.10           C  
ATOM   1569  CG  GLU   257     -33.970 -17.497   4.601  1.00 43.10           C  
ATOM   1570  CD  GLU   257     -33.395 -18.884   4.348  1.00 43.10           C  
ATOM   1571  OE1 GLU   257     -34.156 -19.753   3.847  1.00 43.10           O  
ATOM   1572  OE2 GLU   257     -32.191 -19.091   4.650  1.00 43.10           O1-
ATOM   1573  N   ALA   258     -38.146 -16.273   2.990  1.00 28.17           N  
ATOM   1574  CA  ALA   258     -39.151 -16.241   1.963  1.00 28.17           C  
ATOM   1575  C   ALA   258     -39.391 -14.825   1.537  1.00 28.17           C  
ATOM   1576  O   ALA   258     -39.558 -14.542   0.353  1.00 28.17           O  
ATOM   1577  CB  ALA   258     -40.497 -16.822   2.430  1.00 28.17           C  
ATOM   1578  N   ARG   259     -39.398 -13.891   2.503  1.00113.49           N  
ATOM   1579  CA  ARG   259     -39.678 -12.506   2.237  1.00113.49           C  
ATOM   1580  C   ARG   259     -38.648 -11.946   1.297  1.00113.49           C  
ATOM   1581  O   ARG   259     -38.957 -11.115   0.448  1.00113.49           O  
ATOM   1582  CB  ARG   259     -39.638 -11.653   3.516  1.00113.49           C  
ATOM   1583  CG  ARG   259     -39.772 -10.147   3.277  1.00113.49           C  
ATOM   1584  CD  ARG   259     -41.141  -9.706   2.755  1.00113.49           C  
ATOM   1585  NE  ARG   259     -41.142  -8.216   2.737  1.00113.49           N  
ATOM   1586  CZ  ARG   259     -42.218  -7.537   2.245  1.00113.49           C  
ATOM   1587  NH1 ARG   259     -43.278  -8.221   1.726  1.00113.49           N1+
ATOM   1588  NH2 ARG   259     -42.233  -6.171   2.271  1.00113.49           N  
ATOM   1589  N   TRP   260     -37.387 -12.367   1.470  1.00 96.49           N  
ATOM   1590  CA  TRP   260     -36.235 -11.966   0.705  1.00 96.49           C  
ATOM   1591  C   TRP   260     -36.302 -12.518  -0.695  1.00 96.49           C  
ATOM   1592  O   TRP   260     -35.631 -12.012  -1.596  1.00 96.49           O  
ATOM   1593  CB  TRP   260     -34.905 -12.446   1.317  1.00 96.49           C  
ATOM   1594  CG  TRP   260     -34.509 -11.736   2.585  1.00 96.49           C  
ATOM   1595  CD1 TRP   260     -34.558 -12.151   3.882  1.00 96.49           C  
ATOM   1596  CD2 TRP   260     -33.983 -10.401   2.602  1.00 96.49           C  
ATOM   1597  CE2 TRP   260     -33.728 -10.075   3.930  1.00 96.49           C  
ATOM   1598  CE3 TRP   260     -33.735  -9.522   1.589  1.00 96.49           C  
ATOM   1599  NE1 TRP   260     -34.079 -11.160   4.701  1.00 96.49           N  
ATOM   1600  CZ2 TRP   260     -33.217  -8.855   4.271  1.00 96.49           C  
ATOM   1601  CZ3 TRP   260     -33.219  -8.293   1.931  1.00 96.49           C  
ATOM   1602  CH2 TRP   260     -32.965  -7.968   3.246  1.00 96.49           C  
ATOM   1603  N   GLY   261     -37.031 -13.634  -0.900  1.00 49.28           N  
ATOM   1604  CA  GLY   261     -37.211 -14.145  -2.235  1.00 49.28           C  
ATOM   1605  C   GLY   261     -36.176 -15.154  -2.629  1.00 49.28           C  
ATOM   1606  O   GLY   261     -35.956 -15.375  -3.819  1.00 49.28           O  
ATOM   1607  N   ILE   262     -35.512 -15.800  -1.654  1.00117.94           N  
ATOM   1608  CA  ILE   262     -34.539 -16.807  -1.972  1.00117.94           C  
ATOM   1609  C   ILE   262     -35.261 -18.010  -2.508  1.00117.94           C  
ATOM   1610  O   ILE   262     -36.416 -18.255  -2.164  1.00117.94           O  
ATOM   1611  CB  ILE   262     -33.732 -17.257  -0.789  1.00117.94           C  
ATOM   1612  CG1 ILE   262     -32.528 -18.096  -1.244  1.00117.94           C  
ATOM   1613  CG2 ILE   262     -34.671 -17.993   0.180  1.00117.94           C  
ATOM   1614  CD1 ILE   262     -31.521 -18.363  -0.127  1.00117.94           C  
ATOM   1615  N   GLY   263     -34.606 -18.758  -3.425  1.00 51.67           N  
ATOM   1616  CA  GLY   263     -35.176 -19.960  -3.973  1.00 51.67           C  
ATOM   1617  C   GLY   263     -34.090 -20.999  -4.018  1.00 51.67           C  
ATOM   1618  O   GLY   263     -32.906 -20.671  -4.080  1.00 51.67           O  
ATOM   1619  N   PRO   264     -34.466 -22.254  -3.956  1.00160.47           N  
ATOM   1620  CA  PRO   264     -33.492 -23.319  -4.013  1.00160.47           C  
ATOM   1621  C   PRO   264     -32.824 -23.421  -5.343  1.00160.47           C  
ATOM   1622  O   PRO   264     -31.680 -23.868  -5.415  1.00160.47           O  
ATOM   1623  CB  PRO   264     -34.231 -24.581  -3.578  1.00160.47           C  
ATOM   1624  CG  PRO   264     -35.334 -24.048  -2.646  1.00160.47           C  
ATOM   1625  CD  PRO   264     -35.631 -22.633  -3.171  1.00160.47           C  
ATOM   1626  N   THR   265     -33.552 -23.039  -6.403  1.00119.20           N  
ATOM   1627  CA  THR   265     -33.087 -23.089  -7.755  1.00119.20           C  
ATOM   1628  C   THR   265     -32.071 -22.023  -8.005  1.00119.20           C  
ATOM   1629  O   THR   265     -31.200 -22.187  -8.855  1.00119.20           O  
ATOM   1630  CB  THR   265     -34.195 -22.890  -8.746  1.00119.20           C  
ATOM   1631  CG2 THR   265     -34.749 -21.462  -8.585  1.00119.20           C  
ATOM   1632  OG1 THR   265     -33.720 -23.094 -10.069  1.00119.20           O  
ATOM   1633  N   GLY   266     -32.181 -20.875  -7.312  1.00 39.44           N  
ATOM   1634  CA  GLY   266     -31.308 -19.776  -7.616  1.00 39.44           C  
ATOM   1635  C   GLY   266     -31.936 -19.130  -8.811  1.00 39.44           C  
ATOM   1636  O   GLY   266     -32.786 -19.738  -9.460  1.00 39.44           O  
ATOM   1637  N   GLY   267     -31.534 -17.894  -9.166  1.00 44.26           N  
ATOM   1638  CA  GLY   267     -32.166 -17.306 -10.312  1.00 44.26           C  
ATOM   1639  C   GLY   267     -31.248 -17.501 -11.477  1.00 44.26           C  
ATOM   1640  O   GLY   267     -30.672 -16.547 -11.998  1.00 44.26           O  
ATOM   1641  N   TRP   268     -31.118 -18.768 -11.917  0.50124.13           N  
ATOM   1642  CA  TRP   268     -30.310 -19.170 -13.033  0.50124.13           C  
ATOM   1643  C   TRP   268     -28.856 -18.909 -12.774  0.50124.13           C  
ATOM   1644  O   TRP   268     -28.054 -18.951 -13.706  0.50124.13           O  
ATOM   1645  CB  TRP   268     -30.651 -18.487 -14.371  0.50124.13           C  
ATOM   1646  CG  TRP   268     -31.936 -18.932 -15.025  0.50124.13           C  
ATOM   1647  CD1 TRP   268     -32.177 -20.054 -15.765  1.00124.13           C  
ATOM   1648  CD2 TRP   268     -33.151 -18.168 -15.038  1.00124.13           C  
ATOM   1649  CE2 TRP   268     -34.080 -18.883 -15.794  1.00124.13           C  
ATOM   1650  CE3 TRP   268     -33.463 -16.962 -14.478  1.00124.13           C  
ATOM   1651  NE1 TRP   268     -33.469 -20.041 -16.230  1.00124.13           N  
ATOM   1652  CZ2 TRP   268     -35.339 -18.401 -16.002  1.00124.13           C  
ATOM   1653  CZ3 TRP   268     -34.738 -16.485 -14.679  1.00124.13           C  
ATOM   1654  CH2 TRP   268     -35.657 -17.190 -15.426  1.00124.13           C  
ATOM   1655  N   PHE   269     -28.475 -18.574 -11.525  1.00 75.80           N  
ATOM   1656  CA  PHE   269     -27.084 -18.388 -11.199  1.00 75.80           C  
ATOM   1657  C   PHE   269     -26.338 -19.695 -11.091  1.00 75.80           C  
ATOM   1658  O   PHE   269     -25.284 -19.858 -11.701  1.00 75.80           O  
ATOM   1659  CB  PHE   269     -26.865 -17.597  -9.899  1.00 75.80           C  
ATOM   1660  CG  PHE   269     -27.035 -16.160 -10.250  1.00 75.80           C  
ATOM   1661  CD1 PHE   269     -28.287 -15.608 -10.396  1.00 75.80           C  
ATOM   1662  CD2 PHE   269     -25.929 -15.363 -10.435  1.00 75.80           C  
ATOM   1663  CE1 PHE   269     -28.431 -14.280 -10.724  1.00 75.80           C  
ATOM   1664  CE2 PHE   269     -26.066 -14.035 -10.760  1.00 75.80           C  
ATOM   1665  CZ  PHE   269     -27.319 -13.492 -10.906  1.00 75.80           C  
ATOM   1666  N   ARG   270     -26.881 -20.654 -10.305  1.00216.12           N  
ATOM   1667  CA  ARG   270     -26.353 -21.980 -10.074  1.00216.12           C  
ATOM   1668  C   ARG   270     -24.909 -22.027  -9.647  1.00216.12           C  
ATOM   1669  O   ARG   270     -24.101 -22.762 -10.218  1.00216.12           O  
ATOM   1670  CB  ARG   270     -26.592 -22.971 -11.231  1.00216.12           C  
ATOM   1671  CG  ARG   270     -26.072 -22.519 -12.594  1.00216.12           C  
ATOM   1672  CD  ARG   270     -27.216 -22.236 -13.569  1.00216.12           C  
ATOM   1673  NE  ARG   270     -27.980 -23.509 -13.704  1.00216.12           N  
ATOM   1674  CZ  ARG   270     -29.345 -23.495 -13.720  1.00216.12           C  
ATOM   1675  NH1 ARG   270     -30.016 -22.310 -13.635  1.00216.12           N1+
ATOM   1676  NH2 ARG   270     -30.034 -24.668 -13.816  1.00216.12           N  
ATOM   1677  N   TRP   271     -24.533 -21.188  -8.666  1.00 99.95           N  
ATOM   1678  CA  TRP   271     -23.249 -21.216  -8.016  1.00 99.95           C  
ATOM   1679  C   TRP   271     -23.206 -22.323  -6.984  1.00 99.95           C  
ATOM   1680  O   TRP   271     -22.169 -22.948  -6.772  1.00 99.95           O  
ATOM   1681  CB  TRP   271     -22.936 -19.887  -7.315  1.00 99.95           C  
ATOM   1682  CG  TRP   271     -22.764 -18.742  -8.286  1.00 99.95           C  
ATOM   1683  CD1 TRP   271     -22.651 -18.775  -9.644  1.00 99.95           C  
ATOM   1684  CD2 TRP   271     -22.712 -17.358  -7.906  1.00 99.95           C  
ATOM   1685  CE2 TRP   271     -22.568 -16.615  -9.078  1.00 99.95           C  
ATOM   1686  CE3 TRP   271     -22.784 -16.756  -6.685  1.00 99.95           C  
ATOM   1687  NE1 TRP   271     -22.530 -17.497 -10.137  1.00 99.95           N  
ATOM   1688  CZ2 TRP   271     -22.493 -15.251  -9.042  1.00 99.95           C  
ATOM   1689  CZ3 TRP   271     -22.704 -15.383  -6.650  1.00 99.95           C  
ATOM   1690  CH2 TRP   271     -22.561 -14.645  -7.807  1.00 99.95           C  
ATOM   1691  N   HIS   272     -24.358 -22.609  -6.336  1.00105.41           N  
ATOM   1692  CA  HIS   272     -24.481 -23.434  -5.158  1.00105.41           C  
ATOM   1693  C   HIS   272     -23.983 -24.833  -5.342  1.00105.41           C  
ATOM   1694  O   HIS   272     -23.465 -25.421  -4.396  1.00105.41           O  
ATOM   1695  CB  HIS   272     -25.936 -23.560  -4.671  1.00105.41           C  
ATOM   1696  CG  HIS   272     -26.667 -24.670  -5.362  1.00105.41           C  
ATOM   1697  CD2 HIS   272     -27.158 -25.834  -4.855  1.00105.41           C  
ATOM   1698  ND1 HIS   272     -26.932 -24.706  -6.712  1.00105.41           N  
ATOM   1699  CE1 HIS   272     -27.558 -25.885  -6.956  1.00105.41           C  
ATOM   1700  NE2 HIS   272     -27.719 -26.604  -5.859  1.00105.41           N  
ATOM   1701  N   GLU   273     -24.165 -25.454  -6.518  1.00 80.64           N  
ATOM   1702  CA  GLU   273     -23.697 -26.808  -6.599  1.00 80.64           C  
ATOM   1703  C   GLU   273     -22.206 -26.831  -6.458  1.00 80.64           C  
ATOM   1704  O   GLU   273     -21.636 -27.774  -5.910  1.00 80.64           O  
ATOM   1705  CB  GLU   273     -24.045 -27.511  -7.920  1.00 80.64           C  
ATOM   1706  CG  GLU   273     -25.530 -27.846  -8.060  1.00 80.64           C  
ATOM   1707  CD  GLU   273     -25.695 -28.733  -9.284  1.00 80.64           C  
ATOM   1708  OE1 GLU   273     -24.664 -29.290  -9.750  1.00 80.64           O  
ATOM   1709  OE2 GLU   273     -26.851 -28.873  -9.764  1.00 80.64           O1-
ATOM   1710  N   HIS   274     -21.537 -25.837  -7.059  1.00 87.34           N  
ATOM   1711  CA  HIS   274     -20.101 -25.710  -7.079  1.00 87.34           C  
ATOM   1712  C   HIS   274     -19.495 -25.119  -5.836  1.00 87.34           C  
ATOM   1713  O   HIS   274     -18.428 -25.557  -5.407  1.00 87.34           O  
ATOM   1714  CB  HIS   274     -19.651 -24.858  -8.272  1.00 87.34           C  
ATOM   1715  CG  HIS   274     -20.229 -25.377  -9.555  1.00 87.34           C  
ATOM   1716  CD2 HIS   274     -21.305 -24.940 -10.265  1.00 87.34           C  
ATOM   1717  ND1 HIS   274     -19.746 -26.470 -10.238  1.00 87.34           N  
ATOM   1718  CE1 HIS   274     -20.548 -26.641 -11.319  1.00 87.34           C  
ATOM   1719  NE2 HIS   274     -21.508 -25.736 -11.378  1.00 87.34           N  
ATOM   1720  N   ASP   275     -20.122 -24.070  -5.258  1.00 72.54           N  
ATOM   1721  CA  ASP   275     -19.571 -23.391  -4.111  1.00 72.54           C  
ATOM   1722  C   ASP   275     -20.584 -23.471  -3.006  1.00 72.54           C  
ATOM   1723  O   ASP   275     -21.708 -22.992  -3.136  1.00 72.54           O  
ATOM   1724  CB  ASP   275     -19.276 -21.901  -4.387  1.00 72.54           C  
ATOM   1725  CG  ASP   275     -18.502 -21.290  -3.224  1.00 72.54           C  
ATOM   1726  OD1 ASP   275     -18.560 -21.852  -2.099  1.00 72.54           O  
ATOM   1727  OD2 ASP   275     -17.844 -20.239  -3.453  1.00 72.54           O1-
ATOM   1728  N   GLU   276     -20.176 -24.066  -1.872  1.00112.69           N  
ATOM   1729  CA  GLU   276     -20.998 -24.339  -0.727  1.00112.69           C  
ATOM   1730  C   GLU   276     -21.446 -23.085  -0.035  1.00112.69           C  
ATOM   1731  O   GLU   276     -22.484 -23.090   0.624  1.00112.69           O  
ATOM   1732  CB  GLU   276     -20.280 -25.239   0.300  1.00112.69           C  
ATOM   1733  CG  GLU   276     -18.963 -24.670   0.836  1.00112.69           C  
ATOM   1734  CD  GLU   276     -18.291 -25.752   1.676  1.00112.69           C  
ATOM   1735  OE1 GLU   276     -17.891 -26.793   1.089  1.00112.69           O  
ATOM   1736  OE2 GLU   276     -18.170 -25.552   2.914  1.00112.69           O1-
ATOM   1737  N   ARG   277     -20.688 -21.975  -0.140  1.00175.07           N  
ATOM   1738  CA  ARG   277     -21.047 -20.782   0.581  1.00175.07           C  
ATOM   1739  C   ARG   277     -22.426 -20.337   0.187  1.00175.07           C  
ATOM   1740  O   ARG   277     -23.142 -19.737   0.984  1.00175.07           O  
ATOM   1741  CB  ARG   277     -20.080 -19.609   0.363  1.00175.07           C  
ATOM   1742  CG  ARG   277     -18.846 -19.698   1.258  1.00175.07           C  
ATOM   1743  CD  ARG   277     -17.832 -18.578   1.030  1.00175.07           C  
ATOM   1744  NE  ARG   277     -18.575 -17.290   1.054  1.00175.07           N  
ATOM   1745  CZ  ARG   277     -18.367 -16.370   0.068  1.00175.07           C  
ATOM   1746  NH1 ARG   277     -17.478 -16.635  -0.934  1.00175.07           N1+
ATOM   1747  NH2 ARG   277     -19.054 -15.191   0.085  1.00175.07           N  
ATOM   1748  N   PHE   278     -22.791 -20.562  -1.082  1.00118.16           N  
ATOM   1749  CA  PHE   278     -24.045 -20.247  -1.715  1.00118.16           C  
ATOM   1750  C   PHE   278     -25.153 -21.219  -1.383  1.00118.16           C  
ATOM   1751  O   PHE   278     -26.310 -20.985  -1.736  1.00118.16           O  
ATOM   1752  CB  PHE   278     -23.888 -20.117  -3.236  1.00118.16           C  
ATOM   1753  CG  PHE   278     -23.001 -18.929  -3.404  1.00118.16           C  
ATOM   1754  CD1 PHE   278     -23.535 -17.661  -3.398  1.00118.16           C  
ATOM   1755  CD2 PHE   278     -21.640 -19.073  -3.545  1.00118.16           C  
ATOM   1756  CE1 PHE   278     -22.729 -16.556  -3.543  1.00118.16           C  
ATOM   1757  CE2 PHE   278     -20.828 -17.972  -3.691  1.00118.16           C  
ATOM   1758  CZ  PHE   278     -21.371 -16.709  -3.689  1.00118.16           C  
ATOM   1759  N   ASP   279     -24.794 -22.394  -0.830  1.00 90.29           N  
ATOM   1760  CA  ASP   279     -25.685 -23.475  -0.495  1.00 90.29           C  
ATOM   1761  C   ASP   279     -26.325 -23.174   0.832  1.00 90.29           C  
ATOM   1762  O   ASP   279     -25.686 -23.252   1.879  1.00 90.29           O  
ATOM   1763  CB  ASP   279     -24.873 -24.786  -0.384  1.00 90.29           C  
ATOM   1764  CG  ASP   279     -25.718 -26.002  -0.037  1.00 90.29           C  
ATOM   1765  OD1 ASP   279     -26.630 -25.892   0.821  1.00 90.29           O  
ATOM   1766  OD2 ASP   279     -25.436 -27.080  -0.627  1.00 90.29           O1-
ATOM   1767  N   ALA   280     -27.636 -22.864   0.815  1.00 75.93           N  
ATOM   1768  CA  ALA   280     -28.391 -22.505   1.983  1.00 75.93           C  
ATOM   1769  C   ALA   280     -28.441 -23.645   2.954  1.00 75.93           C  
ATOM   1770  O   ALA   280     -28.576 -23.445   4.158  1.00 75.93           O  
ATOM   1771  CB  ALA   280     -29.842 -22.112   1.662  1.00 75.93           C  
ATOM   1772  N   ARG   281     -28.405 -24.892   2.462  1.00128.44           N  
ATOM   1773  CA  ARG   281     -28.505 -25.986   3.382  1.00128.44           C  
ATOM   1774  C   ARG   281     -27.382 -25.918   4.373  1.00128.44           C  
ATOM   1775  O   ARG   281     -27.599 -26.128   5.568  1.00128.44           O  
ATOM   1776  CB  ARG   281     -28.439 -27.359   2.693  1.00128.44           C  
ATOM   1777  CG  ARG   281     -28.603 -28.527   3.667  1.00128.44           C  
ATOM   1778  CD  ARG   281     -28.539 -29.909   3.014  1.00128.44           C  
ATOM   1779  NE  ARG   281     -28.706 -30.909   4.107  1.00128.44           N  
ATOM   1780  CZ  ARG   281     -28.926 -32.226   3.824  1.00128.44           C  
ATOM   1781  NH1 ARG   281     -28.978 -32.654   2.528  1.00128.44           N1+
ATOM   1782  NH2 ARG   281     -29.114 -33.109   4.848  1.00128.44           N  
ATOM   1783  N   ARG   282     -26.136 -25.723   3.893  1.00169.57           N  
ATOM   1784  CA  ARG   282     -25.011 -25.627   4.785  1.00169.57           C  
ATOM   1785  C   ARG   282     -24.885 -24.290   5.489  1.00169.57           C  
ATOM   1786  O   ARG   282     -24.800 -24.208   6.712  1.00169.57           O  
ATOM   1787  CB  ARG   282     -23.695 -25.877   4.036  1.00169.57           C  
ATOM   1788  CG  ARG   282     -23.644 -27.265   3.396  1.00169.57           C  
ATOM   1789  CD  ARG   282     -22.452 -27.466   2.460  1.00169.57           C  
ATOM   1790  NE  ARG   282     -21.217 -27.395   3.290  1.00169.57           N  
ATOM   1791  CZ  ARG   282     -20.774 -28.507   3.946  1.00169.57           C  
ATOM   1792  NH1 ARG   282     -21.478 -29.673   3.866  1.00169.57           N1+
ATOM   1793  NH2 ARG   282     -19.629 -28.450   4.687  1.00169.57           N  
ATOM   1794  N   HIS   283     -24.826 -23.228   4.662  1.00158.08           N  
ATOM   1795  CA  HIS   283     -24.555 -21.816   4.837  1.00158.08           C  
ATOM   1796  C   HIS   283     -25.710 -20.879   5.091  1.00158.08           C  
ATOM   1797  O   HIS   283     -25.508 -19.717   4.752  1.00158.08           O  
ATOM   1798  CB  HIS   283     -23.727 -21.258   3.669  1.00158.08           C  
ATOM   1799  CG  HIS   283     -22.355 -21.865   3.659  1.00158.08           C  
ATOM   1800  CD2 HIS   283     -21.158 -21.332   4.032  1.00158.08           C  
ATOM   1801  ND1 HIS   283     -22.086 -23.162   3.281  1.00158.08           N  
ATOM   1802  CE1 HIS   283     -20.752 -23.348   3.445  1.00158.08           C  
ATOM   1803  NE2 HIS   283     -20.147 -22.266   3.900  1.00158.08           N  
ATOM   1804  N   PRO   284     -26.899 -21.204   5.527  1.00117.79           N  
ATOM   1805  CA  PRO   284     -28.007 -20.264   5.531  1.00117.79           C  
ATOM   1806  C   PRO   284     -27.758 -18.879   6.056  1.00117.79           C  
ATOM   1807  O   PRO   284     -28.459 -17.956   5.650  1.00117.79           O  
ATOM   1808  CB  PRO   284     -29.110 -20.951   6.334  1.00117.79           C  
ATOM   1809  CG  PRO   284     -28.328 -21.837   7.319  1.00117.79           C  
ATOM   1810  CD  PRO   284     -27.064 -22.235   6.538  1.00117.79           C  
ATOM   1811  N   ASN   285     -26.804 -18.715   6.970  1.00131.83           N  
ATOM   1812  CA  ASN   285     -26.433 -17.487   7.593  1.00131.83           C  
ATOM   1813  C   ASN   285     -25.846 -16.547   6.571  1.00131.83           C  
ATOM   1814  O   ASN   285     -25.906 -15.329   6.723  1.00131.83           O  
ATOM   1815  CB  ASN   285     -25.364 -17.821   8.628  1.00131.83           C  
ATOM   1816  CG  ASN   285     -25.304 -16.708   9.616  1.00131.83           C  
ATOM   1817  ND2 ASN   285     -25.859 -16.978  10.830  1.00131.83           N  
ATOM   1818  OD1 ASN   285     -24.748 -15.649   9.333  1.00131.83           O  
ATOM   1819  N   GLU   286     -25.234 -17.088   5.505  1.00159.01           N  
ATOM   1820  CA  GLU   286     -24.602 -16.288   4.492  1.00159.01           C  
ATOM   1821  C   GLU   286     -25.609 -15.358   3.877  1.00159.01           C  
ATOM   1822  O   GLU   286     -25.255 -14.239   3.520  1.00159.01           O  
ATOM   1823  CB  GLU   286     -24.016 -17.113   3.334  1.00159.01           C  
ATOM   1824  CG  GLU   286     -22.696 -17.814   3.653  1.00159.01           C  
ATOM   1825  CD  GLU   286     -21.601 -16.759   3.609  1.00159.01           C  
ATOM   1826  OE1 GLU   286     -21.151 -16.421   2.482  1.00159.01           O  
ATOM   1827  OE2 GLU   286     -21.205 -16.268   4.698  1.00159.01           O1-
ATOM   1828  N   PRO   287     -26.843 -15.747   3.712  1.00149.89           N  
ATOM   1829  CA  PRO   287     -27.773 -14.830   3.117  1.00149.89           C  
ATOM   1830  C   PRO   287     -27.938 -13.539   3.863  1.00149.89           C  
ATOM   1831  O   PRO   287     -28.284 -12.544   3.231  1.00149.89           O  
ATOM   1832  CB  PRO   287     -29.044 -15.639   2.886  1.00149.89           C  
ATOM   1833  CG  PRO   287     -28.491 -17.044   2.573  1.00149.89           C  
ATOM   1834  CD  PRO   287     -27.142 -17.113   3.317  1.00149.89           C  
ATOM   1835  N   ASN   288     -27.742 -13.517   5.192  1.00174.13           N  
ATOM   1836  CA  ASN   288     -27.879 -12.295   5.935  1.00174.13           C  
ATOM   1837  C   ASN   288     -26.696 -11.372   5.798  1.00174.13           C  
ATOM   1838  O   ASN   288     -26.764 -10.200   6.162  1.00174.13           O  
ATOM   1839  CB  ASN   288     -28.354 -12.468   7.386  1.00174.13           C  
ATOM   1840  CG  ASN   288     -27.501 -13.527   8.006  1.00174.13           C  
ATOM   1841  ND2 ASN   288     -28.114 -14.724   8.223  1.00174.13           N  
ATOM   1842  OD1 ASN   288     -26.316 -13.315   8.244  1.00174.13           O  
ATOM   1843  N   ARG   289     -25.561 -11.906   5.330  1.00221.02           N  
ATOM   1844  CA  ARG   289     -24.291 -11.259   5.137  1.00221.02           C  
ATOM   1845  C   ARG   289     -24.299 -10.318   3.961  1.00221.02           C  
ATOM   1846  O   ARG   289     -23.340  -9.571   3.773  1.00221.02           O  
ATOM   1847  CB  ARG   289     -23.204 -12.316   4.915  1.00221.02           C  
ATOM   1848  CG  ARG   289     -21.786 -11.779   4.970  1.00221.02           C  
ATOM   1849  CD  ARG   289     -20.752 -12.899   5.047  1.00221.02           C  
ATOM   1850  NE  ARG   289     -20.812 -13.463   6.420  1.00221.02           N  
ATOM   1851  CZ  ARG   289     -19.689 -14.006   6.969  1.00221.02           C  
ATOM   1852  NH1 ARG   289     -18.565 -14.156   6.209  1.00221.02           N1+
ATOM   1853  NH2 ARG   289     -19.694 -14.381   8.280  1.00221.02           N  
ATOM   1854  N   PHE   290     -25.306 -10.423   3.068  1.00122.19           N  
ATOM   1855  CA  PHE   290     -25.377  -9.607   1.881  1.00122.19           C  
ATOM   1856  C   PHE   290     -26.684  -8.870   1.878  1.00122.19           C  
ATOM   1857  O   PHE   290     -27.581  -9.184   2.658  1.00122.19           O  
ATOM   1858  CB  PHE   290     -25.355 -10.424   0.577  1.00122.19           C  
ATOM   1859  CG  PHE   290     -24.018 -11.064   0.426  1.00122.19           C  
ATOM   1860  CD1 PHE   290     -22.956 -10.345  -0.073  1.00122.19           C  
ATOM   1861  CD2 PHE   290     -23.826 -12.384   0.769  1.00122.19           C  
ATOM   1862  CE1 PHE   290     -21.721 -10.929  -0.219  1.00122.19           C  
ATOM   1863  CE2 PHE   290     -22.593 -12.974   0.624  1.00122.19           C  
ATOM   1864  CZ  PHE   290     -21.537 -12.247   0.130  1.00122.19           C  
ATOM   1865  N   GLY   291     -26.839  -7.901   0.945  1.00 46.78           N  
ATOM   1866  CA  GLY   291     -28.018  -7.078   0.890  1.00 46.78           C  
ATOM   1867  C   GLY   291     -27.788  -5.807   1.656  1.00 46.78           C  
ATOM   1868  O   GLY   291     -28.728  -5.244   2.217  1.00 46.78           O  
ATOM   1869  N   TRP   292     -26.532  -5.306   1.684  1.00 86.05           N  
ATOM   1870  CA  TRP   292     -26.229  -4.144   2.476  1.00 86.05           C  
ATOM   1871  C   TRP   292     -25.580  -3.100   1.611  1.00 86.05           C  
ATOM   1872  O   TRP   292     -25.195  -3.358   0.470  1.00 86.05           O  
ATOM   1873  CB  TRP   292     -25.215  -4.449   3.592  1.00 86.05           C  
ATOM   1874  CG  TRP   292     -25.623  -5.570   4.524  1.00 86.05           C  
ATOM   1875  CD1 TRP   292     -25.278  -6.888   4.463  1.00 86.05           C  
ATOM   1876  CD2 TRP   292     -26.474  -5.426   5.674  1.00 86.05           C  
ATOM   1877  CE2 TRP   292     -26.598  -6.690   6.253  1.00 86.05           C  
ATOM   1878  CE3 TRP   292     -27.098  -4.335   6.204  1.00 86.05           C  
ATOM   1879  NE1 TRP   292     -25.858  -7.577   5.501  1.00 86.05           N  
ATOM   1880  CZ2 TRP   292     -27.352  -6.881   7.375  1.00 86.05           C  
ATOM   1881  CZ3 TRP   292     -27.861  -4.532   7.334  1.00 86.05           C  
ATOM   1882  CH2 TRP   292     -27.986  -5.781   7.909  1.00 86.05           C  
ATOM   1883  N   VAL   293     -25.506  -1.858   2.142  1.00 54.46           N  
ATOM   1884  CA  VAL   293     -24.772  -0.795   1.519  1.00 54.46           C  
ATOM   1885  C   VAL   293     -23.358  -0.944   2.003  1.00 54.46           C  
ATOM   1886  O   VAL   293     -23.120  -1.158   3.192  1.00 54.46           O  
ATOM   1887  CB  VAL   293     -25.270   0.567   1.907  1.00 54.46           C  
ATOM   1888  CG1 VAL   293     -24.388   1.631   1.231  1.00 54.46           C  
ATOM   1889  CG2 VAL   293     -26.761   0.660   1.538  1.00 54.46           C  
ATOM   1890  N   VAL   294     -22.378  -0.832   1.082  1.00 59.66           N  
ATOM   1891  CA  VAL   294     -20.997  -1.046   1.424  1.00 59.66           C  
ATOM   1892  C   VAL   294     -20.243   0.220   1.136  1.00 59.66           C  
ATOM   1893  O   VAL   294     -20.387   0.808   0.064  1.00 59.66           O  
ATOM   1894  CB  VAL   294     -20.373  -2.132   0.591  1.00 59.66           C  
ATOM   1895  CG1 VAL   294     -18.899  -2.296   0.996  1.00 59.66           C  
ATOM   1896  CG2 VAL   294     -21.211  -3.412   0.739  1.00 59.66           C  
ATOM   1897  N   GLU   295     -19.394   0.660   2.090  1.00 49.73           N  
ATOM   1898  CA  GLU   295     -18.657   1.885   1.935  1.00 49.73           C  
ATOM   1899  C   GLU   295     -17.248   1.563   1.534  1.00 49.73           C  
ATOM   1900  O   GLU   295     -16.601   0.705   2.136  1.00 49.73           O  
ATOM   1901  CB  GLU   295     -18.597   2.716   3.228  1.00 49.73           C  
ATOM   1902  CG  GLU   295     -17.887   4.058   3.054  1.00 49.73           C  
ATOM   1903  CD  GLU   295     -17.907   4.777   4.394  1.00 49.73           C  
ATOM   1904  OE1 GLU   295     -18.424   4.188   5.380  1.00 49.73           O  
ATOM   1905  OE2 GLU   295     -17.402   5.930   4.445  1.00 49.73           O1-
ATOM   1906  N   ILE   296     -16.743   2.261   0.490  1.00 55.21           N  
ATOM   1907  CA  ILE   296     -15.420   2.030  -0.024  1.00 55.21           C  
ATOM   1908  C   ILE   296     -14.707   3.350  -0.110  1.00 55.21           C  
ATOM   1909  O   ILE   296     -15.301   4.367  -0.461  1.00 55.21           O  
ATOM   1910  CB  ILE   296     -15.437   1.466  -1.421  1.00 55.21           C  
ATOM   1911  CG1 ILE   296     -16.197   0.127  -1.464  1.00 55.21           C  
ATOM   1912  CG2 ILE   296     -13.985   1.364  -1.918  1.00 55.21           C  
ATOM   1913  CD1 ILE   296     -16.555  -0.327  -2.879  1.00 55.21           C  
ATOM   1914  N   ASP   297     -13.400   3.365   0.228  1.00 56.25           N  
ATOM   1915  CA  ASP   297     -12.602   4.557   0.129  1.00 56.25           C  
ATOM   1916  C   ASP   297     -11.733   4.396  -1.086  1.00 56.25           C  
ATOM   1917  O   ASP   297     -10.728   3.690  -1.045  1.00 56.25           O  
ATOM   1918  CB  ASP   297     -11.675   4.757   1.344  1.00 56.25           C  
ATOM   1919  CG  ASP   297     -10.895   6.061   1.203  1.00 56.25           C  
ATOM   1920  OD1 ASP   297     -11.025   6.738   0.150  1.00 56.25           O  
ATOM   1921  OD2 ASP   297     -10.147   6.392   2.162  1.00 56.25           O1-
ATOM   1922  N   PRO   298     -12.101   5.023  -2.175  1.00 80.14           N  
ATOM   1923  CA  PRO   298     -11.387   4.915  -3.424  1.00 80.14           C  
ATOM   1924  C   PRO   298      -9.974   5.413  -3.333  1.00 80.14           C  
ATOM   1925  O   PRO   298      -9.142   5.007  -4.144  1.00 80.14           O  
ATOM   1926  CB  PRO   298     -12.193   5.761  -4.408  1.00 80.14           C  
ATOM   1927  CG  PRO   298     -12.820   6.846  -3.512  1.00 80.14           C  
ATOM   1928  CD  PRO   298     -13.039   6.133  -2.164  1.00 80.14           C  
ATOM   1929  N   PHE   299      -9.701   6.347  -2.408  1.00 85.40           N  
ATOM   1930  CA  PHE   299      -8.410   6.950  -2.238  1.00 85.40           C  
ATOM   1931  C   PHE   299      -7.425   6.018  -1.603  1.00 85.40           C  
ATOM   1932  O   PHE   299      -6.221   6.217  -1.752  1.00 85.40           O  
ATOM   1933  CB  PHE   299      -8.473   8.282  -1.476  1.00 85.40           C  
ATOM   1934  CG  PHE   299      -9.135   9.198  -2.447  1.00 85.40           C  
ATOM   1935  CD1 PHE   299      -8.399   9.797  -3.443  1.00 85.40           C  
ATOM   1936  CD2 PHE   299     -10.488   9.446  -2.380  1.00 85.40           C  
ATOM   1937  CE1 PHE   299      -8.999  10.636  -4.351  1.00 85.40           C  
ATOM   1938  CE2 PHE   299     -11.094  10.285  -3.286  1.00 85.40           C  
ATOM   1939  CZ  PHE   299     -10.350  10.881  -4.274  1.00 85.40           C  
ATOM   1940  N   ASP   300      -7.891   5.035  -0.806  1.00 61.02           N  
ATOM   1941  CA  ASP   300      -6.979   4.133  -0.150  1.00 61.02           C  
ATOM   1942  C   ASP   300      -7.157   2.754  -0.722  1.00 61.02           C  
ATOM   1943  O   ASP   300      -8.057   2.014  -0.332  1.00 61.02           O  
ATOM   1944  CB  ASP   300      -7.250   4.040   1.364  1.00 61.02           C  
ATOM   1945  CG  ASP   300      -6.146   3.245   2.051  1.00 61.02           C  
ATOM   1946  OD1 ASP   300      -5.377   2.532   1.352  1.00 61.02           O  
ATOM   1947  OD2 ASP   300      -6.062   3.346   3.303  1.00 61.02           O1-
ATOM   1948  N   PRO   301      -6.298   2.383  -1.631  1.00 86.98           N  
ATOM   1949  CA  PRO   301      -6.347   1.110  -2.304  1.00 86.98           C  
ATOM   1950  C   PRO   301      -6.231  -0.066  -1.374  1.00 86.98           C  
ATOM   1951  O   PRO   301      -6.692  -1.148  -1.736  1.00 86.98           O  
ATOM   1952  CB  PRO   301      -5.181   1.151  -3.292  1.00 86.98           C  
ATOM   1953  CG  PRO   301      -4.164   2.088  -2.613  1.00 86.98           C  
ATOM   1954  CD  PRO   301      -5.040   3.082  -1.835  1.00 86.98           C  
ATOM   1955  N   ALA   302      -5.530   0.096  -0.236  1.00 58.31           N  
ATOM   1956  CA  ALA   302      -5.317  -0.915   0.769  1.00 58.31           C  
ATOM   1957  C   ALA   302      -6.564  -1.211   1.545  1.00 58.31           C  
ATOM   1958  O   ALA   302      -6.782  -2.342   1.974  1.00 58.31           O  
ATOM   1959  CB  ALA   302      -4.231  -0.518   1.784  1.00 58.31           C  
ATOM   1960  N   SER   303      -7.394  -0.174   1.748  1.00110.26           N  
ATOM   1961  CA  SER   303      -8.548  -0.144   2.607  1.00110.26           C  
ATOM   1962  C   SER   303      -9.461  -1.326   2.426  1.00110.26           C  
ATOM   1963  O   SER   303      -9.560  -1.910   1.349  1.00110.26           O  
ATOM   1964  CB  SER   303      -9.360   1.137   2.359  1.00110.26           C  
ATOM   1965  OG  SER   303     -10.498   1.178   3.196  1.00110.26           O  
ATOM   1966  N   THR   304     -10.152  -1.716   3.526  1.00127.30           N  
ATOM   1967  CA  THR   304     -11.103  -2.794   3.501  1.00127.30           C  
ATOM   1968  C   THR   304     -12.473  -2.190   3.567  1.00127.30           C  
ATOM   1969  O   THR   304     -12.793  -1.430   4.480  1.00127.30           O  
ATOM   1970  CB  THR   304     -10.987  -3.731   4.667  1.00127.30           C  
ATOM   1971  CG2 THR   304      -9.633  -4.445   4.609  1.00127.30           C  
ATOM   1972  OG1 THR   304     -11.117  -3.013   5.884  1.00127.30           O  
ATOM   1973  N   PRO   305     -13.302  -2.539   2.620  1.00 77.22           N  
ATOM   1974  CA  PRO   305     -14.623  -1.977   2.566  1.00 77.22           C  
ATOM   1975  C   PRO   305     -15.460  -2.452   3.710  1.00 77.22           C  
ATOM   1976  O   PRO   305     -15.180  -3.525   4.245  1.00 77.22           O  
ATOM   1977  CB  PRO   305     -15.175  -2.353   1.192  1.00 77.22           C  
ATOM   1978  CG  PRO   305     -13.917  -2.478   0.315  1.00 77.22           C  
ATOM   1979  CD  PRO   305     -12.809  -2.897   1.297  1.00 77.22           C  
ATOM   1980  N   VAL   306     -16.487  -1.663   4.105  1.00 52.42           N  
ATOM   1981  CA  VAL   306     -17.273  -2.029   5.250  1.00 52.42           C  
ATOM   1982  C   VAL   306     -18.736  -2.018   4.913  1.00 52.42           C  
ATOM   1983  O   VAL   306     -19.251  -1.070   4.318  1.00 52.42           O  
ATOM   1984  CB  VAL   306     -17.084  -1.088   6.407  1.00 52.42           C  
ATOM   1985  CG1 VAL   306     -17.995  -1.527   7.568  1.00 52.42           C  
ATOM   1986  CG2 VAL   306     -15.588  -1.047   6.762  1.00 52.42           C  
ATOM   1987  N   LYS   307     -19.450  -3.097   5.301  1.00 78.59           N  
ATOM   1988  CA  LYS   307     -20.870  -3.135   5.092  1.00 78.59           C  
ATOM   1989  C   LYS   307     -21.510  -2.415   6.238  1.00 78.59           C  
ATOM   1990  O   LYS   307     -21.261  -2.728   7.403  1.00 78.59           O  
ATOM   1991  CB  LYS   307     -21.451  -4.551   4.938  1.00 78.59           C  
ATOM   1992  CG  LYS   307     -21.024  -5.173   3.607  1.00 78.59           C  
ATOM   1993  CD  LYS   307     -21.413  -6.637   3.409  1.00 78.59           C  
ATOM   1994  CE  LYS   307     -20.979  -7.177   2.043  1.00 78.59           C  
ATOM   1995  NZ  LYS   307     -21.632  -8.477   1.774  1.00 78.59           N1+
ATOM   1996  N   ARG   308     -22.371  -1.423   5.923  1.00131.69           N  
ATOM   1997  CA  ARG   308     -22.927  -0.593   6.953  1.00131.69           C  
ATOM   1998  C   ARG   308     -24.326  -1.046   7.254  1.00131.69           C  
ATOM   1999  O   ARG   308     -25.293  -0.646   6.611  1.00131.69           O  
ATOM   2000  CB  ARG   308     -22.960   0.892   6.555  1.00131.69           C  
ATOM   2001  CG  ARG   308     -21.561   1.445   6.267  1.00131.69           C  
ATOM   2002  CD  ARG   308     -20.668   1.527   7.506  1.00131.69           C  
ATOM   2003  NE  ARG   308     -19.342   2.057   7.077  1.00131.69           N  
ATOM   2004  CZ  ARG   308     -18.365   2.286   8.004  1.00131.69           C  
ATOM   2005  NH1 ARG   308     -18.614   2.051   9.325  1.00131.69           N1+
ATOM   2006  NH2 ARG   308     -17.145   2.752   7.609  1.00131.69           N  
ATOM   2007  N   THR   309     -24.455  -1.839   8.330  1.00 74.82           N  
ATOM   2008  CA  THR   309     -25.664  -2.501   8.739  1.00 74.82           C  
ATOM   2009  C   THR   309     -26.732  -1.535   9.171  1.00 74.82           C  
ATOM   2010  O   THR   309     -27.919  -1.850   9.112  1.00 74.82           O  
ATOM   2011  CB  THR   309     -25.431  -3.471   9.859  1.00 74.82           C  
ATOM   2012  CG2 THR   309     -24.426  -4.532   9.381  1.00 74.82           C  
ATOM   2013  OG1 THR   309     -24.926  -2.796  11.003  1.00 74.82           O  
ATOM   2014  N   ALA   310     -26.346  -0.342   9.644  1.00 63.54           N  
ATOM   2015  CA  ALA   310     -27.285   0.635  10.137  1.00 63.54           C  
ATOM   2016  C   ALA   310     -28.260   1.018   9.054  1.00 63.54           C  
ATOM   2017  O   ALA   310     -29.373   1.459   9.340  1.00 63.54           O  
ATOM   2018  CB  ALA   310     -26.597   1.924  10.619  1.00 63.54           C  
ATOM   2019  N   LEU   311     -27.821   0.958   7.784  1.00147.60           N  
ATOM   2020  CA  LEU   311     -28.607   1.299   6.626  1.00147.60           C  
ATOM   2021  C   LEU   311     -29.673   0.281   6.311  1.00147.60           C  
ATOM   2022  O   LEU   311     -30.544   0.544   5.483  1.00147.60           O  
ATOM   2023  CB  LEU   311     -27.761   1.604   5.379  1.00147.60           C  
ATOM   2024  CG  LEU   311     -27.066   2.977   5.494  1.00147.60           C  
ATOM   2025  CD1 LEU   311     -26.138   3.036   6.720  1.00147.60           C  
ATOM   2026  CD2 LEU   311     -26.364   3.374   4.186  1.00147.60           C  
ATOM   2027  N   GLY   312     -29.572  -0.954   6.841  1.00 39.09           N  
ATOM   2028  CA  GLY   312     -30.638  -1.908   6.652  1.00 39.09           C  
ATOM   2029  C   GLY   312     -30.304  -2.861   5.547  1.00 39.09           C  
ATOM   2030  O   GLY   312     -29.486  -2.573   4.678  1.00 39.09           O  
ATOM   2031  N   ARG   313     -30.967  -4.042   5.567  1.00153.15           N  
ATOM   2032  CA  ARG   313     -30.727  -5.055   4.575  1.00153.15           C  
ATOM   2033  C   ARG   313     -31.959  -5.210   3.731  1.00153.15           C  
ATOM   2034  O   ARG   313     -33.059  -5.415   4.240  1.00153.15           O  
ATOM   2035  CB  ARG   313     -30.374  -6.435   5.164  1.00153.15           C  
ATOM   2036  CG  ARG   313     -30.124  -7.498   4.089  1.00153.15           C  
ATOM   2037  CD  ARG   313     -29.468  -8.784   4.604  1.00153.15           C  
ATOM   2038  NE  ARG   313     -30.431  -9.476   5.503  1.00153.15           N  
ATOM   2039  CZ  ARG   313     -30.879 -10.729   5.202  1.00153.15           C  
ATOM   2040  NH1 ARG   313     -30.505 -11.329   4.036  1.00153.15           N1+
ATOM   2041  NH2 ARG   313     -31.710 -11.379   6.065  1.00153.15           N  
ATOM   2042  N   ALA   314     -31.781  -5.111   2.394  1.00 59.34           N  
ATOM   2043  CA  ALA   314     -32.846  -5.218   1.437  1.00 59.34           C  
ATOM   2044  C   ALA   314     -32.190  -5.192   0.083  1.00 59.34           C  
ATOM   2045  O   ALA   314     -30.965  -5.252  -0.002  1.00 59.34           O  
ATOM   2046  CB  ALA   314     -33.842  -4.056   1.519  1.00 59.34           C  
ATOM   2047  N   ALA   315     -32.972  -5.150  -1.022  1.00 68.27           N  
ATOM   2048  CA  ALA   315     -32.307  -5.128  -2.299  1.00 68.27           C  
ATOM   2049  C   ALA   315     -32.090  -3.690  -2.664  1.00 68.27           C  
ATOM   2050  O   ALA   315     -32.909  -3.082  -3.352  1.00 68.27           O  
ATOM   2051  CB  ALA   315     -33.124  -5.776  -3.428  1.00 68.27           C  
ATOM   2052  N   HIS   316     -30.927  -3.136  -2.265  1.00 75.68           N  
ATOM   2053  CA  HIS   316     -30.665  -1.730  -2.429  1.00 75.68           C  
ATOM   2054  C   HIS   316     -30.306  -1.374  -3.837  1.00 75.68           C  
ATOM   2055  O   HIS   316     -29.436  -1.993  -4.449  1.00 75.68           O  
ATOM   2056  CB  HIS   316     -29.515  -1.208  -1.549  1.00 75.68           C  
ATOM   2057  CG  HIS   316     -29.825  -1.200  -0.082  1.00 75.68           C  
ATOM   2058  CD2 HIS   316     -29.674  -2.173   0.856  1.00 75.68           C  
ATOM   2059  ND1 HIS   316     -30.349  -0.115   0.582  1.00 75.68           N  
ATOM   2060  CE1 HIS   316     -30.488  -0.481   1.881  1.00 75.68           C  
ATOM   2061  NE2 HIS   316     -30.092  -1.722   2.096  1.00 75.68           N  
ATOM   2062  N   GLU   317     -31.041  -0.399  -4.415  1.00112.50           N  
ATOM   2063  CA  GLU   317     -30.712   0.132  -5.712  1.00112.50           C  
ATOM   2064  C   GLU   317     -29.575   1.123  -5.633  1.00112.50           C  
ATOM   2065  O   GLU   317     -28.476   0.875  -6.127  1.00112.50           O  
ATOM   2066  CB  GLU   317     -31.905   0.876  -6.340  1.00112.50           C  
ATOM   2067  CG  GLU   317     -31.653   1.394  -7.757  1.00112.50           C  
ATOM   2068  CD  GLU   317     -31.977   0.278  -8.740  1.00112.50           C  
ATOM   2069  OE1 GLU   317     -32.694  -0.677  -8.340  1.00112.50           O  
ATOM   2070  OE2 GLU   317     -31.516   0.371  -9.910  1.00112.50           O1-
ATOM   2071  N   GLY   318     -29.795   2.253  -4.916  1.00 42.58           N  
ATOM   2072  CA  GLY   318     -28.811   3.303  -4.844  1.00 42.58           C  
ATOM   2073  C   GLY   318     -28.916   3.957  -3.501  1.00 42.58           C  
ATOM   2074  O   GLY   318     -29.775   3.610  -2.694  1.00 42.58           O  
ATOM   2075  N   ALA   319     -27.999   4.904  -3.209  1.00 55.13           N  
ATOM   2076  CA  ALA   319     -28.045   5.618  -1.963  1.00 55.13           C  
ATOM   2077  C   ALA   319     -27.840   7.067  -2.282  1.00 55.13           C  
ATOM   2078  O   ALA   319     -26.758   7.469  -2.712  1.00 55.13           O  
ATOM   2079  CB  ALA   319     -26.941   5.207  -0.973  1.00 55.13           C  
ATOM   2080  N   THR   320     -28.863   7.907  -2.021  1.00114.32           N  
ATOM   2081  CA  THR   320     -28.750   9.295  -2.377  1.00114.32           C  
ATOM   2082  C   THR   320     -28.454  10.084  -1.143  1.00114.32           C  
ATOM   2083  O   THR   320     -29.190  10.045  -0.159  1.00114.32           O  
ATOM   2084  CB  THR   320     -29.977   9.871  -3.039  1.00114.32           C  
ATOM   2085  CG2 THR   320     -31.154   9.883  -2.053  1.00114.32           C  
ATOM   2086  OG1 THR   320     -29.710  11.186  -3.504  1.00114.32           O  
ATOM   2087  N   VAL   321     -27.335  10.834  -1.178  1.00102.09           N  
ATOM   2088  CA  VAL   321     -26.894  11.572  -0.029  1.00102.09           C  
ATOM   2089  C   VAL   321     -27.509  12.934   0.021  1.00102.09           C  
ATOM   2090  O   VAL   321     -27.706  13.600  -0.996  1.00102.09           O  
ATOM   2091  CB  VAL   321     -25.409  11.765   0.029  1.00102.09           C  
ATOM   2092  CG1 VAL   321     -24.979  12.616  -1.178  1.00102.09           C  
ATOM   2093  CG2 VAL   321     -25.064  12.403   1.387  1.00102.09           C  
ATOM   2094  N   ALA   322     -27.819  13.373   1.257  1.00 46.60           N  
ATOM   2095  CA  ALA   322     -28.369  14.670   1.526  1.00 46.60           C  
ATOM   2096  C   ALA   322     -27.902  15.031   2.901  1.00 46.60           C  
ATOM   2097  O   ALA   322     -27.235  14.236   3.560  1.00 46.60           O  
ATOM   2098  CB  ALA   322     -29.906  14.703   1.538  1.00 46.60           C  
ATOM   2099  N   VAL   323     -28.190  16.268   3.355  1.00 41.59           N  
ATOM   2100  CA  VAL   323     -27.778  16.644   4.679  1.00 41.59           C  
ATOM   2101  C   VAL   323     -28.915  17.389   5.309  1.00 41.59           C  
ATOM   2102  O   VAL   323     -29.647  18.111   4.637  1.00 41.59           O  
ATOM   2103  CB  VAL   323     -26.587  17.560   4.697  1.00 41.59           C  
ATOM   2104  CG1 VAL   323     -26.323  17.991   6.150  1.00 41.59           C  
ATOM   2105  CG2 VAL   323     -25.400  16.835   4.039  1.00 41.59           C  
ATOM   2106  N   THR   324     -29.093  17.217   6.633  1.00 44.97           N  
ATOM   2107  CA  THR   324     -30.115  17.895   7.374  1.00 44.97           C  
ATOM   2108  C   THR   324     -29.640  19.296   7.612  1.00 44.97           C  
ATOM   2109  O   THR   324     -28.469  19.611   7.399  1.00 44.97           O  
ATOM   2110  CB  THR   324     -30.353  17.270   8.713  1.00 44.97           C  
ATOM   2111  CG2 THR   324     -30.841  15.823   8.519  1.00 44.97           C  
ATOM   2112  OG1 THR   324     -29.140  17.279   9.452  1.00 44.97           O  
ATOM   2113  N   ARG   325     -30.551  20.184   8.060  1.00 93.98           N  
ATOM   2114  CA  ARG   325     -30.166  21.544   8.303  1.00 93.98           C  
ATOM   2115  C   ARG   325     -29.130  21.539   9.383  1.00 93.98           C  
ATOM   2116  O   ARG   325     -28.192  22.336   9.358  1.00 93.98           O  
ATOM   2117  CB  ARG   325     -31.324  22.437   8.779  1.00 93.98           C  
ATOM   2118  CG  ARG   325     -31.011  23.932   8.674  1.00 93.98           C  
ATOM   2119  CD  ARG   325     -29.987  24.448   9.686  1.00 93.98           C  
ATOM   2120  NE  ARG   325     -29.748  25.883   9.361  1.00 93.98           N  
ATOM   2121  CZ  ARG   325     -28.779  26.225   8.463  1.00 93.98           C  
ATOM   2122  NH1 ARG   325     -28.001  25.255   7.899  1.00 93.98           N1+
ATOM   2123  NH2 ARG   325     -28.594  27.533   8.117  1.00 93.98           N  
ATOM   2124  N   ASP   326     -29.287  20.640  10.374  1.00 88.96           N  
ATOM   2125  CA  ASP   326     -28.356  20.549  11.467  1.00 88.96           C  
ATOM   2126  C   ASP   326     -27.031  20.032  10.976  1.00 88.96           C  
ATOM   2127  O   ASP   326     -26.015  20.208  11.646  1.00 88.96           O  
ATOM   2128  CB  ASP   326     -28.819  19.705  12.675  1.00 88.96           C  
ATOM   2129  CG  ASP   326     -28.954  18.242  12.299  1.00 88.96           C  
ATOM   2130  OD1 ASP   326     -30.038  17.852  11.790  1.00 88.96           O  
ATOM   2131  OD2 ASP   326     -27.967  17.492  12.522  1.00 88.96           O1-
ATOM   2132  N   GLY   327     -26.977  19.347   9.815  1.00 47.97           N  
ATOM   2133  CA  GLY   327     -25.675  18.941   9.350  1.00 47.97           C  
ATOM   2134  C   GLY   327     -25.469  17.455   9.432  1.00 47.97           C  
ATOM   2135  O   GLY   327     -24.345  16.990   9.247  1.00 47.97           O  
ATOM   2136  N   ARG   328     -26.524  16.669   9.729  1.00 76.91           N  
ATOM   2137  CA  ARG   328     -26.382  15.237   9.781  1.00 76.91           C  
ATOM   2138  C   ARG   328     -26.562  14.673   8.400  1.00 76.91           C  
ATOM   2139  O   ARG   328     -27.206  15.279   7.547  1.00 76.91           O  
ATOM   2140  CB  ARG   328     -27.411  14.556  10.694  1.00 76.91           C  
ATOM   2141  CG  ARG   328     -27.209  14.875  12.175  1.00 76.91           C  
ATOM   2142  CD  ARG   328     -28.235  14.197  13.085  1.00 76.91           C  
ATOM   2143  NE  ARG   328     -29.568  14.767  12.747  1.00 76.91           N  
ATOM   2144  CZ  ARG   328     -30.699  14.046  12.995  1.00 76.91           C  
ATOM   2145  NH1 ARG   328     -30.606  12.815  13.578  1.00 76.91           N1+
ATOM   2146  NH2 ARG   328     -31.918  14.551  12.648  1.00 76.91           N  
ATOM   2147  N   ALA   329     -25.965  13.488   8.142  1.00 41.05           N  
ATOM   2148  CA  ALA   329     -26.056  12.858   6.851  1.00 41.05           C  
ATOM   2149  C   ALA   329     -27.385  12.180   6.693  1.00 41.05           C  
ATOM   2150  O   ALA   329     -27.936  11.627   7.641  1.00 41.05           O  
ATOM   2151  CB  ALA   329     -24.968  11.796   6.610  1.00 41.05           C  
ATOM   2152  N   VAL   330     -27.928  12.216   5.454  1.00 49.81           N  
ATOM   2153  CA  VAL   330     -29.166  11.555   5.142  1.00 49.81           C  
ATOM   2154  C   VAL   330     -28.932  10.733   3.909  1.00 49.81           C  
ATOM   2155  O   VAL   330     -28.278  11.182   2.970  1.00 49.81           O  
ATOM   2156  CB  VAL   330     -30.289  12.507   4.843  1.00 49.81           C  
ATOM   2157  CG1 VAL   330     -31.516  11.698   4.390  1.00 49.81           C  
ATOM   2158  CG2 VAL   330     -30.541  13.373   6.090  1.00 49.81           C  
ATOM   2159  N   VAL   331     -29.429   9.478   3.904  1.00128.15           N  
ATOM   2160  CA  VAL   331     -29.320   8.651   2.734  1.00128.15           C  
ATOM   2161  C   VAL   331     -30.667   8.085   2.412  1.00128.15           C  
ATOM   2162  O   VAL   331     -31.258   7.356   3.207  1.00128.15           O  
ATOM   2163  CB  VAL   331     -28.378   7.492   2.876  1.00128.15           C  
ATOM   2164  CG1 VAL   331     -26.937   8.008   2.827  1.00128.15           C  
ATOM   2165  CG2 VAL   331     -28.695   6.795   4.203  1.00128.15           C  
ATOM   2166  N   TYR   332     -31.175   8.400   1.204  1.00 76.51           N  
ATOM   2167  CA  TYR   332     -32.440   7.896   0.746  1.00 76.51           C  
ATOM   2168  C   TYR   332     -32.142   6.646  -0.035  1.00 76.51           C  
ATOM   2169  O   TYR   332     -31.191   6.620  -0.818  1.00 76.51           O  
ATOM   2170  CB  TYR   332     -33.199   8.847  -0.203  1.00 76.51           C  
ATOM   2171  CG  TYR   332     -33.603  10.092   0.519  1.00 76.51           C  
ATOM   2172  CD1 TYR   332     -34.691  10.090   1.360  1.00 76.51           C  
ATOM   2173  CD2 TYR   332     -32.912  11.270   0.336  1.00 76.51           C  
ATOM   2174  CE1 TYR   332     -35.075  11.233   2.022  1.00 76.51           C  
ATOM   2175  CE2 TYR   332     -33.290  12.418   0.993  1.00 76.51           C  
ATOM   2176  CZ  TYR   332     -34.372  12.400   1.841  1.00 76.51           C  
ATOM   2177  OH  TYR   332     -34.764  13.574   2.520  1.00 76.51           O  
ATOM   2178  N   SER   333     -32.931   5.564   0.175  1.00 93.67           N  
ATOM   2179  CA  SER   333     -32.633   4.329  -0.503  1.00 93.67           C  
ATOM   2180  C   SER   333     -33.884   3.597  -0.901  1.00 93.67           C  
ATOM   2181  O   SER   333     -34.859   3.532  -0.153  1.00 93.67           O  
ATOM   2182  CB  SER   333     -31.809   3.360   0.358  1.00 93.67           C  
ATOM   2183  OG  SER   333     -30.547   3.935   0.659  1.00 93.67           O  
ATOM   2184  N   GLY   334     -33.857   2.977  -2.102  1.00 36.84           N  
ATOM   2185  CA  GLY   334     -34.988   2.242  -2.593  1.00 36.84           C  
ATOM   2186  C   GLY   334     -34.673   0.772  -2.568  1.00 36.84           C  
ATOM   2187  O   GLY   334     -33.516   0.361  -2.668  1.00 36.84           O  
ATOM   2188  N   GLU   335     -35.731  -0.052  -2.406  1.00118.38           N  
ATOM   2189  CA  GLU   335     -35.666  -1.492  -2.450  1.00118.38           C  
ATOM   2190  C   GLU   335     -36.356  -1.887  -3.711  1.00118.38           C  
ATOM   2191  O   GLU   335     -37.576  -1.776  -3.820  1.00118.38           O  
ATOM   2192  CB  GLU   335     -36.447  -2.204  -1.335  1.00118.38           C  
ATOM   2193  CG  GLU   335     -35.670  -2.367  -0.041  1.00118.38           C  
ATOM   2194  CD  GLU   335     -35.290  -0.986   0.467  1.00118.38           C  
ATOM   2195  OE1 GLU   335     -36.057  -0.027   0.183  1.00118.38           O  
ATOM   2196  OE2 GLU   335     -34.232  -0.867   1.140  1.00118.38           O1-
ATOM   2197  N   ASP   336     -35.592  -2.419  -4.681  1.00 75.98           N  
ATOM   2198  CA  ASP   336     -36.156  -2.698  -5.968  1.00 75.98           C  
ATOM   2199  C   ASP   336     -36.802  -4.049  -5.991  1.00 75.98           C  
ATOM   2200  O   ASP   336     -36.166  -5.047  -6.325  1.00 75.98           O  
ATOM   2201  CB  ASP   336     -35.088  -2.675  -7.073  1.00 75.98           C  
ATOM   2202  CG  ASP   336     -35.746  -2.767  -8.441  1.00 75.98           C  
ATOM   2203  OD1 ASP   336     -36.981  -3.008  -8.519  1.00 75.98           O  
ATOM   2204  OD2 ASP   336     -34.999  -2.592  -9.438  1.00 75.98           O1-
ATOM   2205  N   ALA   337     -38.106  -4.097  -5.651  1.00 67.38           N  
ATOM   2206  CA  ALA   337     -38.886  -5.301  -5.732  1.00 67.38           C  
ATOM   2207  C   ALA   337     -40.304  -4.851  -5.903  1.00 67.38           C  
ATOM   2208  O   ALA   337     -40.642  -3.725  -5.547  1.00 67.38           O  
ATOM   2209  CB  ALA   337     -38.819  -6.186  -4.478  1.00 67.38           C  
ATOM   2210  N   ARG   338     -41.184  -5.745  -6.399  1.00327.32           N  
ATOM   2211  CA  ARG   338     -42.500  -5.355  -6.808  1.00327.32           C  
ATOM   2212  C   ARG   338     -43.282  -4.632  -5.764  1.00327.32           C  
ATOM   2213  O   ARG   338     -43.657  -3.533  -6.016  1.00327.32           O  
ATOM   2214  CB  ARG   338     -43.346  -6.525  -7.331  1.00327.32           C  
ATOM   2215  CG  ARG   338     -42.926  -6.965  -8.733  1.00327.32           C  
ATOM   2216  CD  ARG   338     -43.736  -8.140  -9.280  1.00327.32           C  
ATOM   2217  NE  ARG   338     -43.216  -8.447 -10.641  1.00327.32           N  
ATOM   2218  CZ  ARG   338     -42.083  -9.192 -10.795  0.50327.32           C  
ATOM   2219  NH1 ARG   338     -41.391  -9.618  -9.700  1.00327.32           N1+
ATOM   2220  NH2 ARG   338     -41.634  -9.499 -12.047  1.00327.32           N  
ATOM   2221  N   PHE   339     -43.623  -5.057  -4.565  1.00316.06           N  
ATOM   2222  CA  PHE   339     -44.318  -4.086  -3.755  1.00316.06           C  
ATOM   2223  C   PHE   339     -43.501  -3.830  -2.521  1.00316.06           C  
ATOM   2224  O   PHE   339     -43.952  -4.024  -1.396  1.00316.06           O  
ATOM   2225  CB  PHE   339     -45.761  -4.505  -3.394  1.00316.06           C  
ATOM   2226  CG  PHE   339     -45.783  -5.882  -2.811  1.00316.06           C  
ATOM   2227  CD1 PHE   339     -45.864  -6.972  -3.645  1.00316.06           C  
ATOM   2228  CD2 PHE   339     -45.731  -6.096  -1.452  1.00316.06           C  
ATOM   2229  CE1 PHE   339     -45.888  -8.250  -3.139  1.00316.06           C  
ATOM   2230  CE2 PHE   339     -45.755  -7.370  -0.936  1.00316.06           C  
ATOM   2231  CZ  PHE   339     -45.833  -8.451  -1.781  1.00316.06           C  
ATOM   2232  N   GLU   340     -42.271  -3.314  -2.717  1.00151.29           N  
ATOM   2233  CA  GLU   340     -41.345  -3.049  -1.644  1.00151.29           C  
ATOM   2234  C   GLU   340     -41.339  -1.579  -1.339  1.00151.29           C  
ATOM   2235  O   GLU   340     -42.117  -0.816  -1.908  1.00151.29           O  
ATOM   2236  CB  GLU   340     -39.903  -3.506  -1.920  1.00151.29           C  
ATOM   2237  CG  GLU   340     -39.765  -5.030  -1.940  1.00151.29           C  
ATOM   2238  CD  GLU   340     -40.087  -5.565  -0.552  1.00151.29           C  
ATOM   2239  OE1 GLU   340     -40.071  -4.759   0.417  1.00151.29           O  
ATOM   2240  OE2 GLU   340     -40.351  -6.792  -0.440  1.00151.29           O1-
ATOM   2241  N   TYR   341     -40.420  -1.137  -0.446  1.00102.23           N  
ATOM   2242  CA  TYR   341     -40.546   0.187   0.107  1.00102.23           C  
ATOM   2243  C   TYR   341     -39.357   1.070  -0.162  1.00102.23           C  
ATOM   2244  O   TYR   341     -38.354   0.661  -0.749  1.00102.23           O  
ATOM   2245  CB  TYR   341     -40.706   0.169   1.640  1.00102.23           C  
ATOM   2246  CG  TYR   341     -41.809  -0.772   1.999  1.00102.23           C  
ATOM   2247  CD1 TYR   341     -43.123  -0.483   1.713  1.00102.23           C  
ATOM   2248  CD2 TYR   341     -41.520  -1.950   2.653  1.00102.23           C  
ATOM   2249  CE1 TYR   341     -44.125  -1.364   2.054  1.00102.23           C  
ATOM   2250  CE2 TYR   341     -42.517  -2.834   2.998  1.00102.23           C  
ATOM   2251  CZ  TYR   341     -43.824  -2.538   2.700  1.00102.23           C  
ATOM   2252  OH  TYR   341     -44.852  -3.440   3.050  1.00102.23           O  
ATOM   2253  N   LEU   342     -39.509   2.361   0.237  1.00137.81           N  
ATOM   2254  CA  LEU   342     -38.500   3.382   0.135  1.00137.81           C  
ATOM   2255  C   LEU   342     -38.079   3.701   1.548  1.00137.81           C  
ATOM   2256  O   LEU   342     -38.922   3.836   2.435  1.00137.81           O  
ATOM   2257  CB  LEU   342     -39.028   4.679  -0.507  1.00137.81           C  
ATOM   2258  CG  LEU   342     -37.941   5.711  -0.856  1.00137.81           C  
ATOM   2259  CD1 LEU   342     -37.236   6.269   0.388  1.00137.81           C  
ATOM   2260  CD2 LEU   342     -36.970   5.144  -1.904  1.00137.81           C  
ATOM   2261  N   TYR   343     -36.754   3.859   1.782  1.00 82.68           N  
ATOM   2262  CA  TYR   343     -36.228   4.062   3.112  1.00 82.68           C  
ATOM   2263  C   TYR   343     -35.374   5.300   3.165  1.00 82.68           C  
ATOM   2264  O   TYR   343     -35.000   5.869   2.140  1.00 82.68           O  
ATOM   2265  CB  TYR   343     -35.323   2.915   3.612  1.00 82.68           C  
ATOM   2266  CG  TYR   343     -36.113   1.659   3.793  1.00 82.68           C  
ATOM   2267  CD1 TYR   343     -36.516   0.938   2.698  1.00 82.68           C  
ATOM   2268  CD2 TYR   343     -36.425   1.178   5.045  1.00 82.68           C  
ATOM   2269  CE1 TYR   343     -37.231  -0.228   2.832  1.00 82.68           C  
ATOM   2270  CE2 TYR   343     -37.141   0.011   5.192  1.00 82.68           C  
ATOM   2271  CZ  TYR   343     -37.543  -0.696   4.084  1.00 82.68           C  
ATOM   2272  OH  TYR   343     -38.274  -1.894   4.226  1.00 82.68           O  
ATOM   2273  N   LYS   344     -35.080   5.763   4.403  1.00 85.99           N  
ATOM   2274  CA  LYS   344     -34.280   6.938   4.630  1.00 85.99           C  
ATOM   2275  C   LYS   344     -33.486   6.727   5.889  1.00 85.99           C  
ATOM   2276  O   LYS   344     -34.034   6.366   6.931  1.00 85.99           O  
ATOM   2277  CB  LYS   344     -35.137   8.192   4.876  1.00 85.99           C  
ATOM   2278  CG  LYS   344     -34.331   9.469   5.107  1.00 85.99           C  
ATOM   2279  CD  LYS   344     -35.198  10.725   5.212  1.00 85.99           C  
ATOM   2280  CE  LYS   344     -35.292  11.276   6.635  1.00 85.99           C  
ATOM   2281  NZ  LYS   344     -36.137  12.487   6.651  1.00 85.99           N1+
ATOM   2282  N   PHE   345     -32.161   6.967   5.831  1.00 63.79           N  
ATOM   2283  CA  PHE   345     -31.303   6.826   6.979  1.00 63.79           C  
ATOM   2284  C   PHE   345     -30.812   8.196   7.351  1.00 63.79           C  
ATOM   2285  O   PHE   345     -30.421   8.978   6.486  1.00 63.79           O  
ATOM   2286  CB  PHE   345     -30.073   5.949   6.669  1.00 63.79           C  
ATOM   2287  CG  PHE   345     -29.151   5.887   7.839  1.00 63.79           C  
ATOM   2288  CD1 PHE   345     -29.402   5.024   8.878  1.00 63.79           C  
ATOM   2289  CD2 PHE   345     -28.023   6.675   7.883  1.00 63.79           C  
ATOM   2290  CE1 PHE   345     -28.552   4.958   9.955  1.00 63.79           C  
ATOM   2291  CE2 PHE   345     -27.167   6.614   8.959  1.00 63.79           C  
ATOM   2292  CZ  PHE   345     -27.433   5.755   9.998  1.00 63.79           C  
ATOM   2293  N   VAL   346     -30.855   8.536   8.659  1.00 46.11           N  
ATOM   2294  CA  VAL   346     -30.349   9.801   9.121  1.00 46.11           C  
ATOM   2295  C   VAL   346     -29.310   9.496  10.161  1.00 46.11           C  
ATOM   2296  O   VAL   346     -29.574   8.761  11.109  1.00 46.11           O  
ATOM   2297  CB  VAL   346     -31.393  10.653   9.780  1.00 46.11           C  
ATOM   2298  CG1 VAL   346     -30.731  11.944  10.284  1.00 46.11           C  
ATOM   2299  CG2 VAL   346     -32.537  10.885   8.779  1.00 46.11           C  
ATOM   2300  N   SER   347     -28.099  10.075  10.027  1.00 38.64           N  
ATOM   2301  CA  SER   347     -27.022   9.751  10.925  1.00 38.64           C  
ATOM   2302  C   SER   347     -27.197  10.443  12.241  1.00 38.64           C  
ATOM   2303  O   SER   347     -27.872  11.466  12.345  1.00 38.64           O  
ATOM   2304  CB  SER   347     -25.635  10.139  10.379  1.00 38.64           C  
ATOM   2305  OG  SER   347     -25.540  11.550  10.248  1.00 38.64           O  
ATOM   2306  N   ARG   348     -26.629   9.841  13.304  1.00 77.99           N  
ATOM   2307  CA  ARG   348     -26.663  10.416  14.615  1.00 77.99           C  
ATOM   2308  C   ARG   348     -25.784  11.631  14.657  1.00 77.99           C  
ATOM   2309  O   ARG   348     -26.178  12.679  15.164  1.00 77.99           O  
ATOM   2310  CB  ARG   348     -26.156   9.443  15.695  1.00 77.99           C  
ATOM   2311  CG  ARG   348     -26.181  10.022  17.113  1.00 77.99           C  
ATOM   2312  CD  ARG   348     -25.779   9.013  18.193  1.00 77.99           C  
ATOM   2313  NE  ARG   348     -24.391   9.320  18.646  1.00 77.99           N  
ATOM   2314  CZ  ARG   348     -23.313   8.792  17.995  1.00 77.99           C  
ATOM   2315  NH1 ARG   348     -23.493   8.069  16.855  1.00 77.99           N1+
ATOM   2316  NH2 ARG   348     -22.056   8.979  18.490  1.00 77.99           N  
ATOM   2317  N   ASP   349     -24.558  11.510  14.105  1.00 49.03           N  
ATOM   2318  CA  ASP   349     -23.579  12.558  14.199  1.00 49.03           C  
ATOM   2319  C   ASP   349     -23.669  13.493  13.038  1.00 49.03           C  
ATOM   2320  O   ASP   349     -24.225  13.176  11.988  1.00 49.03           O  
ATOM   2321  CB  ASP   349     -22.138  12.023  14.246  1.00 49.03           C  
ATOM   2322  CG  ASP   349     -21.966  11.268  15.558  1.00 49.03           C  
ATOM   2323  OD1 ASP   349     -22.589  11.691  16.569  1.00 49.03           O  
ATOM   2324  OD2 ASP   349     -21.217  10.254  15.565  1.00 49.03           O1-
ATOM   2325  N   ARG   350     -23.095  14.697  13.223  1.00 74.24           N  
ATOM   2326  CA  ARG   350     -23.050  15.687  12.192  1.00 74.24           C  
ATOM   2327  C   ARG   350     -21.858  15.379  11.346  1.00 74.24           C  
ATOM   2328  O   ARG   350     -20.835  14.905  11.837  1.00 74.24           O  
ATOM   2329  CB  ARG   350     -22.914  17.118  12.740  1.00 74.24           C  
ATOM   2330  CG  ARG   350     -24.134  17.544  13.558  1.00 74.24           C  
ATOM   2331  CD  ARG   350     -24.353  16.674  14.799  1.00 74.24           C  
ATOM   2332  NE  ARG   350     -25.634  17.090  15.436  1.00 74.24           N  
ATOM   2333  CZ  ARG   350     -25.633  17.968  16.480  1.00 74.24           C  
ATOM   2334  NH1 ARG   350     -24.457  18.481  16.948  1.00 74.24           N1+
ATOM   2335  NH2 ARG   350     -26.814  18.330  17.062  1.00 74.24           N  
ATOM   2336  N   ILE   351     -21.971  15.633  10.031  1.00 71.69           N  
ATOM   2337  CA  ILE   351     -20.870  15.377   9.152  1.00 71.69           C  
ATOM   2338  C   ILE   351     -19.806  16.363   9.477  1.00 71.69           C  
ATOM   2339  O   ILE   351     -20.081  17.515   9.809  1.00 71.69           O  
ATOM   2340  CB  ILE   351     -21.212  15.517   7.695  1.00 71.69           C  
ATOM   2341  CG1 ILE   351     -22.332  14.532   7.318  1.00 71.69           C  
ATOM   2342  CG2 ILE   351     -19.925  15.312   6.877  1.00 71.69           C  
ATOM   2343  CD1 ILE   351     -22.963  14.808   5.953  1.00 71.69           C  
ATOM   2344  N   ARG   352     -18.546  15.895   9.462  1.00182.86           N  
ATOM   2345  CA  ARG   352     -17.470  16.797   9.702  1.00182.86           C  
ATOM   2346  C   ARG   352     -16.875  17.067   8.361  1.00182.86           C  
ATOM   2347  O   ARG   352     -16.105  16.257   7.850  1.00182.86           O  
ATOM   2348  CB  ARG   352     -16.355  16.180  10.563  1.00182.86           C  
ATOM   2349  CG  ARG   352     -15.402  17.231  11.130  1.00182.86           C  
ATOM   2350  CD  ARG   352     -15.995  17.988  12.318  1.00182.86           C  
ATOM   2351  NE  ARG   352     -15.200  19.233  12.493  1.00182.86           N  
ATOM   2352  CZ  ARG   352     -15.583  20.359  11.826  1.00182.86           C  
ATOM   2353  NH1 ARG   352     -16.705  20.334  11.047  1.00182.86           N1+
ATOM   2354  NH2 ARG   352     -14.856  21.510  11.934  1.00182.86           N  
ATOM   2355  N   PRO   353     -17.196  18.178   7.758  1.00242.37           N  
ATOM   2356  CA  PRO   353     -16.557  18.477   6.515  1.00242.37           C  
ATOM   2357  C   PRO   353     -15.223  18.936   6.975  1.00242.37           C  
ATOM   2358  O   PRO   353     -15.074  19.115   8.171  1.00242.37           O  
ATOM   2359  CB  PRO   353     -17.387  19.578   5.863  1.00242.37           C  
ATOM   2360  CG  PRO   353     -18.796  19.356   6.435  1.00242.37           C  
ATOM   2361  CD  PRO   353     -18.538  18.730   7.814  1.00242.37           C  
ATOM   2362  N   GLY   354     -14.207  19.048   6.119  1.00211.30           N  
ATOM   2363  CA  GLY   354     -12.994  19.643   6.605  1.00211.30           C  
ATOM   2364  C   GLY   354     -12.094  18.593   7.172  1.00211.30           C  
ATOM   2365  O   GLY   354     -10.874  18.677   7.038  1.00211.30           O  
ATOM   2366  N   GLY   355     -12.675  17.570   7.827  1.00 71.26           N  
ATOM   2367  CA  GLY   355     -11.882  16.502   8.362  1.00 71.26           C  
ATOM   2368  C   GLY   355     -12.647  15.267   8.035  1.00 71.26           C  
ATOM   2369  O   GLY   355     -13.418  14.754   8.844  1.00 71.26           O  
ATOM   2370  N   ARG   356     -12.397  14.740   6.828  1.00160.39           N  
ATOM   2371  CA  ARG   356     -13.137  13.640   6.283  1.00160.39           C  
ATOM   2372  C   ARG   356     -12.956  12.396   7.093  1.00160.39           C  
ATOM   2373  O   ARG   356     -13.907  11.649   7.316  1.00160.39           O  
ATOM   2374  CB  ARG   356     -12.731  13.332   4.832  1.00160.39           C  
ATOM   2375  CG  ARG   356     -13.167  14.425   3.852  1.00160.39           C  
ATOM   2376  CD  ARG   356     -12.574  15.799   4.170  1.00160.39           C  
ATOM   2377  NE  ARG   356     -11.092  15.650   4.207  1.00160.39           N  
ATOM   2378  CZ  ARG   356     -10.368  15.746   3.054  1.00160.39           C  
ATOM   2379  NH1 ARG   356     -11.001  15.992   1.870  1.00160.39           N1+
ATOM   2380  NH2 ARG   356      -9.011  15.598   3.088  1.00160.39           N  
ATOM   2381  N   ARG   357     -11.731  12.162   7.584  1.00194.06           N  
ATOM   2382  CA  ARG   357     -11.379  10.954   8.272  1.00194.06           C  
ATOM   2383  C   ARG   357     -12.207  10.827   9.510  1.00194.06           C  
ATOM   2384  O   ARG   357     -12.502   9.725   9.969  1.00194.06           O  
ATOM   2385  CB  ARG   357      -9.897  10.948   8.676  1.00194.06           C  
ATOM   2386  CG  ARG   357      -9.448   9.656   9.351  1.00194.06           C  
ATOM   2387  CD  ARG   357      -7.926   9.535   9.453  1.00194.06           C  
ATOM   2388  NE  ARG   357      -7.474  10.359  10.608  1.00194.06           N  
ATOM   2389  CZ  ARG   357      -7.385   9.795  11.847  1.00194.06           C  
ATOM   2390  NH1 ARG   357      -7.704   8.478  12.021  1.00194.06           N1+
ATOM   2391  NH2 ARG   357      -6.976  10.547  12.910  1.00194.06           N  
ATOM   2392  N   GLY   358     -12.606  11.973  10.077  1.00 56.40           N  
ATOM   2393  CA  GLY   358     -13.330  12.022  11.310  1.00 56.40           C  
ATOM   2394  C   GLY   358     -14.616  11.265  11.201  1.00 56.40           C  
ATOM   2395  O   GLY   358     -15.096  10.739  12.202  1.00 56.40           O  
ATOM   2396  N   ASN   359     -15.263  11.214  10.023  1.00210.13           N  
ATOM   2397  CA  ASN   359     -16.524  10.537  10.086  1.00210.13           C  
ATOM   2398  C   ASN   359     -16.463   9.121   9.592  1.00210.13           C  
ATOM   2399  O   ASN   359     -17.346   8.653   8.872  1.00210.13           O  
ATOM   2400  CB  ASN   359     -17.648  11.328   9.404  1.00210.13           C  
ATOM   2401  CG  ASN   359     -17.186  11.716   8.025  1.00210.13           C  
ATOM   2402  ND2 ASN   359     -16.333  12.770   7.929  1.00210.13           N  
ATOM   2403  OD1 ASN   359     -17.590  11.095   7.049  1.00210.13           O  
ATOM   2404  N   ALA   360     -15.472   8.349  10.071  1.00 55.69           N  
ATOM   2405  CA  ALA   360     -15.353   6.992   9.622  1.00 55.69           C  
ATOM   2406  C   ALA   360     -16.591   6.233  10.024  1.00 55.69           C  
ATOM   2407  O   ALA   360     -17.145   5.458   9.247  1.00 55.69           O  
ATOM   2408  CB  ALA   360     -14.144   6.269  10.243  1.00 55.69           C  
ATOM   2409  N   GLY   361     -17.022   6.446  11.279  1.00 75.91           N  
ATOM   2410  CA  GLY   361     -18.120   5.853  12.002  1.00 75.91           C  
ATOM   2411  C   GLY   361     -19.494   6.336  11.617  1.00 75.91           C  
ATOM   2412  O   GLY   361     -20.480   5.722  12.020  1.00 75.91           O  
ATOM   2413  N   LEU   362     -19.635   7.463  10.894  1.00179.19           N  
ATOM   2414  CA  LEU   362     -20.925   8.112  10.800  1.00179.19           C  
ATOM   2415  C   LEU   362     -22.062   7.229  10.363  1.00179.19           C  
ATOM   2416  O   LEU   362     -23.171   7.371  10.877  1.00179.19           O  
ATOM   2417  CB  LEU   362     -20.953   9.352   9.892  1.00179.19           C  
ATOM   2418  CG  LEU   362     -20.277  10.586  10.516  1.00179.19           C  
ATOM   2419  CD1 LEU   362     -20.537  11.847   9.676  1.00179.19           C  
ATOM   2420  CD2 LEU   362     -20.693  10.761  11.986  1.00179.19           C  
ATOM   2421  N   LEU   363     -21.847   6.323   9.399  1.00101.94           N  
ATOM   2422  CA  LEU   363     -22.869   5.441   8.887  1.00101.94           C  
ATOM   2423  C   LEU   363     -23.269   4.379   9.887  1.00101.94           C  
ATOM   2424  O   LEU   363     -24.205   3.614   9.646  1.00101.94           O  
ATOM   2425  CB  LEU   363     -22.460   4.777   7.562  1.00101.94           C  
ATOM   2426  CG  LEU   363     -22.291   5.811   6.430  1.00101.94           C  
ATOM   2427  CD1 LEU   363     -21.889   5.151   5.101  1.00101.94           C  
ATOM   2428  CD2 LEU   363     -23.537   6.705   6.302  1.00101.94           C  
ATOM   2429  N   ASP   364     -22.465   4.190  10.950  1.00 75.57           N  
ATOM   2430  CA  ASP   364     -22.691   3.220  11.994  1.00 75.57           C  
ATOM   2431  C   ASP   364     -23.828   3.585  12.918  1.00 75.57           C  
ATOM   2432  O   ASP   364     -24.425   2.694  13.522  1.00 75.57           O  
ATOM   2433  CB  ASP   364     -21.450   3.021  12.880  1.00 75.57           C  
ATOM   2434  CG  ASP   364     -20.365   2.379  12.024  1.00 75.57           C  
ATOM   2435  OD1 ASP   364     -20.716   1.815  10.953  1.00 75.57           O  
ATOM   2436  OD2 ASP   364     -19.173   2.448  12.425  1.00 75.57           O1-
ATOM   2437  N   HIS   365     -24.134   4.885  13.119  1.00 63.37           N  
ATOM   2438  CA  HIS   365     -25.159   5.210  14.081  1.00 63.37           C  
ATOM   2439  C   HIS   365     -26.161   6.139  13.475  1.00 63.37           C  
ATOM   2440  O   HIS   365     -25.816   7.010  12.676  1.00 63.37           O  
ATOM   2441  CB  HIS   365     -24.613   5.927  15.321  1.00 63.37           C  
ATOM   2442  CG  HIS   365     -23.561   5.130  16.023  1.00 63.37           C  
ATOM   2443  CD2 HIS   365     -22.206   5.187  15.907  1.00 63.37           C  
ATOM   2444  ND1 HIS   365     -23.819   4.144  16.947  1.00 63.37           N  
ATOM   2445  CE1 HIS   365     -22.616   3.656  17.342  1.00 63.37           C  
ATOM   2446  NE2 HIS   365     -21.608   4.258  16.738  1.00 63.37           N  
ATOM   2447  N   GLY   366     -27.445   5.985  13.870  1.00 29.70           N  
ATOM   2448  CA  GLY   366     -28.468   6.840  13.338  1.00 29.70           C  
ATOM   2449  C   GLY   366     -29.784   6.125  13.394  1.00 29.70           C  
ATOM   2450  O   GLY   366     -29.970   5.194  14.176  1.00 29.70           O  
ATOM   2451  N   THR   367     -30.746   6.587  12.567  1.00134.81           N  
ATOM   2452  CA  THR   367     -32.066   6.018  12.513  1.00134.81           C  
ATOM   2453  C   THR   367     -32.433   5.668  11.108  1.00134.81           C  
ATOM   2454  O   THR   367     -32.169   6.424  10.174  1.00134.81           O  
ATOM   2455  CB  THR   367     -33.146   6.963  12.935  1.00134.81           C  
ATOM   2456  CG2 THR   367     -33.166   7.139  14.450  1.00134.81           C  
ATOM   2457  OG1 THR   367     -32.963   8.203  12.269  1.00134.81           O  
ATOM   2458  N   LEU   368     -33.096   4.506  10.938  1.00 68.36           N  
ATOM   2459  CA  LEU   368     -33.565   4.104   9.640  1.00 68.36           C  
ATOM   2460  C   LEU   368     -35.054   4.298   9.649  1.00 68.36           C  
ATOM   2461  O   LEU   368     -35.726   3.924  10.608  1.00 68.36           O  
ATOM   2462  CB  LEU   368     -33.307   2.616   9.334  1.00 68.36           C  
ATOM   2463  CG  LEU   368     -33.805   2.163   7.950  1.00 68.36           C  
ATOM   2464  CD1 LEU   368     -33.005   2.841   6.826  1.00 68.36           C  
ATOM   2465  CD2 LEU   368     -33.820   0.629   7.831  1.00 68.36           C  
ATOM   2466  N   TYR   369     -35.603   4.890   8.564  1.00 77.93           N  
ATOM   2467  CA  TYR   369     -37.012   5.175   8.443  1.00 77.93           C  
ATOM   2468  C   TYR   369     -37.509   4.562   7.160  1.00 77.93           C  
ATOM   2469  O   TYR   369     -36.725   4.259   6.262  1.00 77.93           O  
ATOM   2470  CB  TYR   369     -37.329   6.676   8.298  1.00 77.93           C  
ATOM   2471  CG  TYR   369     -36.944   7.436   9.525  1.00 77.93           C  
ATOM   2472  CD1 TYR   369     -35.655   7.885   9.706  1.00 77.93           C  
ATOM   2473  CD2 TYR   369     -37.887   7.724  10.483  1.00 77.93           C  
ATOM   2474  CE1 TYR   369     -35.318   8.591  10.837  1.00 77.93           C  
ATOM   2475  CE2 TYR   369     -37.556   8.430  11.614  1.00 77.93           C  
ATOM   2476  CZ  TYR   369     -36.266   8.870  11.792  1.00 77.93           C  
ATOM   2477  OH  TYR   369     -35.920   9.597  12.950  1.00 77.93           O  
ATOM   2478  N   ALA   370     -38.843   4.340   7.065  1.00 39.59           N  
ATOM   2479  CA  ALA   370     -39.469   3.815   5.878  1.00 39.59           C  
ATOM   2480  C   ALA   370     -40.631   4.716   5.555  1.00 39.59           C  
ATOM   2481  O   ALA   370     -41.241   5.295   6.453  1.00 39.59           O  
ATOM   2482  CB  ALA   370     -40.026   2.391   6.053  1.00 39.59           C  
ATOM   2483  N   ALA   371     -40.960   4.864   4.252  1.00 59.00           N  
ATOM   2484  CA  ALA   371     -41.959   5.820   3.843  1.00 59.00           C  
ATOM   2485  C   ALA   371     -43.344   5.253   3.737  1.00 59.00           C  
ATOM   2486  O   ALA   371     -43.555   4.083   3.416  1.00 59.00           O  
ATOM   2487  CB  ALA   371     -41.641   6.485   2.491  1.00 59.00           C  
ATOM   2488  N   ARG   372     -44.335   6.127   4.016  1.00137.35           N  
ATOM   2489  CA  ARG   372     -45.721   5.830   3.803  1.00137.35           C  
ATOM   2490  C   ARG   372     -46.242   6.989   3.006  1.00137.35           C  
ATOM   2491  O   ARG   372     -45.911   8.139   3.290  1.00137.35           O  
ATOM   2492  CB  ARG   372     -46.554   5.715   5.095  1.00137.35           C  
ATOM   2493  CG  ARG   372     -47.952   5.132   4.865  1.00137.35           C  
ATOM   2494  CD  ARG   372     -48.790   5.002   6.139  1.00137.35           C  
ATOM   2495  NE  ARG   372     -49.625   6.230   6.266  1.00137.35           N  
ATOM   2496  CZ  ARG   372     -50.866   6.275   5.700  1.00137.35           C  
ATOM   2497  NH1 ARG   372     -51.366   5.181   5.053  1.00137.35           N1+
ATOM   2498  NH2 ARG   372     -51.614   7.413   5.790  1.00137.35           N  
ATOM   2499  N   PHE   373     -47.047   6.715   1.960  1.00 57.15           N  
ATOM   2500  CA  PHE   373     -47.558   7.777   1.135  1.00 57.15           C  
ATOM   2501  C   PHE   373     -49.048   7.718   1.221  1.00 57.15           C  
ATOM   2502  O   PHE   373     -49.639   6.639   1.197  1.00 57.15           O  
ATOM   2503  CB  PHE   373     -47.226   7.606  -0.361  1.00 57.15           C  
ATOM   2504  CG  PHE   373     -45.749   7.648  -0.555  1.00 57.15           C  
ATOM   2505  CD1 PHE   373     -44.983   6.518  -0.371  1.00 57.15           C  
ATOM   2506  CD2 PHE   373     -45.126   8.814  -0.937  1.00 57.15           C  
ATOM   2507  CE1 PHE   373     -43.621   6.550  -0.554  1.00 57.15           C  
ATOM   2508  CE2 PHE   373     -43.765   8.853  -1.121  1.00 57.15           C  
ATOM   2509  CZ  PHE   373     -43.008   7.722  -0.927  1.00 57.15           C  
ATOM   2510  N   GLY   374     -49.703   8.890   1.314  1.00 43.54           N  
ATOM   2511  CA  GLY   374     -51.135   8.898   1.363  1.00 43.54           C  
ATOM   2512  C   GLY   374     -51.596   8.690  -0.040  1.00 43.54           C  
ATOM   2513  O   GLY   374     -50.789   8.649  -0.968  1.00 43.54           O  
ATOM   2514  N   ALA   375     -52.913   8.529  -0.248  1.00229.41           N  
ATOM   2515  CA  ALA   375     -53.298   8.362  -1.614  1.00229.41           C  
ATOM   2516  C   ALA   375     -53.739   9.694  -2.097  1.00229.41           C  
ATOM   2517  O   ALA   375     -54.909  10.019  -1.980  1.00229.41           O  
ATOM   2518  CB  ALA   375     -54.480   7.396  -1.799  1.00229.41           C  
ATOM   2519  N   ASP   376     -52.877  10.453  -2.795  1.00256.36           N  
ATOM   2520  CA  ASP   376     -53.292  11.787  -3.108  1.00256.36           C  
ATOM   2521  C   ASP   376     -53.604  12.417  -1.798  1.00256.36           C  
ATOM   2522  O   ASP   376     -54.758  12.695  -1.471  1.00256.36           O  
ATOM   2523  CB  ASP   376     -54.546  11.849  -3.999  1.00256.36           C  
ATOM   2524  CG  ASP   376     -54.174  11.328  -5.378  1.00256.36           C  
ATOM   2525  OD1 ASP   376     -52.969  11.028  -5.592  1.00256.36           O  
ATOM   2526  OD2 ASP   376     -55.087  11.230  -6.240  1.00256.36           O1-
ATOM   2527  N   GLY   377     -52.522  12.554  -1.005  1.00112.21           N  
ATOM   2528  CA  GLY   377     -52.460  13.117   0.308  1.00112.21           C  
ATOM   2529  C   GLY   377     -51.071  13.720   0.423  1.00112.21           C  
ATOM   2530  O   GLY   377     -50.749  14.681  -0.275  1.00112.21           O  
ATOM   2531  N   SER   378     -50.224  13.175   1.331  1.00106.68           N  
ATOM   2532  CA  SER   378     -48.872  13.596   1.613  1.00106.68           C  
ATOM   2533  C   SER   378     -48.149  12.347   2.034  1.00106.68           C  
ATOM   2534  O   SER   378     -48.628  11.248   1.764  1.00106.68           O  
ATOM   2535  CB  SER   378     -48.773  14.586   2.785  1.00106.68           C  
ATOM   2536  OG  SER   378     -49.433  15.799   2.454  1.00106.68           O  
ATOM   2537  N   GLY   379     -46.966  12.461   2.681  1.00 27.44           N  
ATOM   2538  CA  GLY   379     -46.292  11.249   3.079  1.00 27.44           C  
ATOM   2539  C   GLY   379     -45.494  11.487   4.329  1.00 27.44           C  
ATOM   2540  O   GLY   379     -45.294  12.628   4.741  1.00 27.44           O  
ATOM   2541  N   ARG   380     -45.024  10.394   4.979  1.00149.06           N  
ATOM   2542  CA  ARG   380     -44.236  10.563   6.170  1.00149.06           C  
ATOM   2543  C   ARG   380     -43.246   9.443   6.296  1.00149.06           C  
ATOM   2544  O   ARG   380     -43.319   8.437   5.590  1.00149.06           O  
ATOM   2545  CB  ARG   380     -45.046  10.624   7.478  1.00149.06           C  
ATOM   2546  CG  ARG   380     -45.859   9.372   7.801  1.00149.06           C  
ATOM   2547  CD  ARG   380     -46.634   9.508   9.115  1.00149.06           C  
ATOM   2548  NE  ARG   380     -45.637   9.749  10.197  1.00149.06           N  
ATOM   2549  CZ  ARG   380     -45.975  10.490  11.294  1.00149.06           C  
ATOM   2550  NH1 ARG   380     -47.232  11.009  11.408  1.00149.06           N1+
ATOM   2551  NH2 ARG   380     -45.055  10.712  12.278  1.00149.06           N  
ATOM   2552  N   TRP   381     -42.271   9.618   7.215  1.00 64.62           N  
ATOM   2553  CA  TRP   381     -41.237   8.650   7.445  1.00 64.62           C  
ATOM   2554  C   TRP   381     -41.511   8.035   8.788  1.00 64.62           C  
ATOM   2555  O   TRP   381     -41.826   8.741   9.745  1.00 64.62           O  
ATOM   2556  CB  TRP   381     -39.836   9.285   7.506  1.00 64.62           C  
ATOM   2557  CG  TRP   381     -39.436  10.014   6.241  1.00 64.62           C  
ATOM   2558  CD1 TRP   381     -39.445  11.354   5.981  1.00 64.62           C  
ATOM   2559  CD2 TRP   381     -38.981   9.373   5.038  1.00 64.62           C  
ATOM   2560  CE2 TRP   381     -38.735  10.377   4.101  1.00 64.62           C  
ATOM   2561  CE3 TRP   381     -38.789   8.056   4.735  1.00 64.62           C  
ATOM   2562  NE1 TRP   381     -39.021  11.589   4.695  1.00 64.62           N  
ATOM   2563  CZ2 TRP   381     -38.291  10.077   2.845  1.00 64.62           C  
ATOM   2564  CZ3 TRP   381     -38.337   7.758   3.469  1.00 64.62           C  
ATOM   2565  CH2 TRP   381     -38.092   8.748   2.540  1.00 64.62           C  
ATOM   2566  N   LEU   382     -41.415   6.690   8.883  1.00 91.15           N  
ATOM   2567  CA  LEU   382     -41.686   5.998  10.118  1.00 91.15           C  
ATOM   2568  C   LEU   382     -40.447   5.264  10.541  1.00 91.15           C  
ATOM   2569  O   LEU   382     -39.808   4.580   9.742  1.00 91.15           O  
ATOM   2570  CB  LEU   382     -42.817   4.962  10.001  1.00 91.15           C  
ATOM   2571  CG  LEU   382     -44.198   5.588   9.723  1.00 91.15           C  
ATOM   2572  CD1 LEU   382     -44.209   6.353   8.388  1.00 91.15           C  
ATOM   2573  CD2 LEU   382     -45.317   4.537   9.819  1.00 91.15           C  
ATOM   2574  N   PRO   383     -40.110   5.389  11.803  1.00141.94           N  
ATOM   2575  CA  PRO   383     -38.895   4.804  12.317  1.00141.94           C  
ATOM   2576  C   PRO   383     -38.890   3.310  12.436  1.00141.94           C  
ATOM   2577  O   PRO   383     -39.901   2.729  12.829  1.00141.94           O  
ATOM   2578  CB  PRO   383     -38.631   5.488  13.657  1.00141.94           C  
ATOM   2579  CG  PRO   383     -39.321   6.855  13.510  1.00141.94           C  
ATOM   2580  CD  PRO   383     -40.471   6.599  12.524  1.00141.94           C  
ATOM   2581  N   LEU   384     -37.736   2.682  12.119  1.00132.03           N  
ATOM   2582  CA  LEU   384     -37.550   1.268  12.264  1.00132.03           C  
ATOM   2583  C   LEU   384     -36.635   1.121  13.438  1.00132.03           C  
ATOM   2584  O   LEU   384     -35.420   0.993  13.271  1.00132.03           O  
ATOM   2585  CB  LEU   384     -36.782   0.635  11.089  1.00132.03           C  
ATOM   2586  CG  LEU   384     -37.467   0.718   9.709  1.00132.03           C  
ATOM   2587  CD1 LEU   384     -38.669  -0.226   9.603  1.00132.03           C  
ATOM   2588  CD2 LEU   384     -37.816   2.162   9.337  1.00132.03           C  
ATOM   2589  N   VAL   385     -37.210   1.129  14.656  1.00116.28           N  
ATOM   2590  CA  VAL   385     -36.449   1.023  15.869  1.00116.28           C  
ATOM   2591  C   VAL   385     -37.081  -0.056  16.692  1.00116.28           C  
ATOM   2592  O   VAL   385     -38.305  -0.152  16.777  1.00116.28           O  
ATOM   2593  CB  VAL   385     -36.471   2.276  16.694  1.00116.28           C  
ATOM   2594  CG1 VAL   385     -37.917   2.546  17.137  1.00116.28           C  
ATOM   2595  CG2 VAL   385     -35.490   2.109  17.865  1.00116.28           C  
ATOM   2596  N   HIS   386     -36.246  -0.860  17.375  1.00185.40           N  
ATOM   2597  CA  HIS   386     -36.711  -2.019  18.088  1.00185.40           C  
ATOM   2598  C   HIS   386     -37.598  -1.667  19.243  1.00185.40           C  
ATOM   2599  O   HIS   386     -38.228  -2.499  19.864  1.00185.40           O  
ATOM   2600  CB  HIS   386     -35.535  -2.841  18.639  1.00185.40           C  
ATOM   2601  CG  HIS   386     -35.981  -4.059  19.380  1.00185.40           C  
ATOM   2602  CD2 HIS   386     -36.234  -5.319  18.934  1.00185.40           C  
ATOM   2603  ND1 HIS   386     -36.259  -4.072  20.728  1.00185.40           N  
ATOM   2604  CE1 HIS   386     -36.666  -5.330  21.031  1.00185.40           C  
ATOM   2605  NE2 HIS   386     -36.667  -6.122  19.973  1.00185.40           N  
ATOM   2606  N   GLY   387     -37.637  -0.441  19.691  1.00176.43           N  
ATOM   2607  CA  GLY   387     -38.531  -0.134  20.773  1.00176.43           C  
ATOM   2608  C   GLY   387     -39.932   0.202  20.353  1.00176.43           C  
ATOM   2609  O   GLY   387     -40.862   0.044  21.145  1.00176.43           O  
ATOM   2610  N   GLN   388     -40.116   0.756  19.134  1.00 82.12           N  
ATOM   2611  CA  GLN   388     -41.389   1.383  18.881  1.00 82.12           C  
ATOM   2612  C   GLN   388     -42.072   0.931  17.625  1.00 82.12           C  
ATOM   2613  O   GLN   388     -41.574   0.083  16.887  1.00 82.12           O  
ATOM   2614  CB  GLN   388     -41.275   2.913  18.797  1.00 82.12           C  
ATOM   2615  CG  GLN   388     -40.820   3.563  20.107  1.00 82.12           C  
ATOM   2616  CD  GLN   388     -40.622   5.050  19.849  1.00 82.12           C  
ATOM   2617  NE2 GLN   388     -41.234   5.904  20.713  1.00 82.12           N  
ATOM   2618  OE1 GLN   388     -39.944   5.441  18.900  1.00 82.12           O  
ATOM   2619  N   GLY   389     -43.292   1.491  17.401  1.00 68.00           N  
ATOM   2620  CA  GLY   389     -44.087   1.207  16.234  1.00 68.00           C  
ATOM   2621  C   GLY   389     -44.204  -0.272  16.198  1.00 68.00           C  
ATOM   2622  O   GLY   389     -43.909  -0.908  15.192  1.00 68.00           O  
ATOM   2623  N   PRO   390     -44.823  -0.770  17.223  1.00241.76           N  
ATOM   2624  CA  PRO   390     -44.622  -2.117  17.676  1.00241.76           C  
ATOM   2625  C   PRO   390     -43.843  -3.088  16.854  1.00241.76           C  
ATOM   2626  O   PRO   390     -44.369  -4.066  16.327  1.00241.76           O  
ATOM   2627  CB  PRO   390     -45.994  -2.644  18.096  1.00241.76           C  
ATOM   2628  CG  PRO   390     -46.791  -1.371  18.422  1.00241.76           C  
ATOM   2629  CD  PRO   390     -46.169  -0.300  17.513  1.00241.76           C  
ATOM   2630  N   LEU   391     -42.521  -2.851  16.872  1.00138.36           N  
ATOM   2631  CA  LEU   391     -41.496  -3.742  16.431  1.00138.36           C  
ATOM   2632  C   LEU   391     -40.872  -4.217  17.701  1.00138.36           C  
ATOM   2633  O   LEU   391     -40.157  -3.467  18.374  1.00138.36           O  
ATOM   2634  CB  LEU   391     -40.368  -3.122  15.581  1.00138.36           C  
ATOM   2635  CG  LEU   391     -40.663  -2.981  14.076  1.00138.36           C  
ATOM   2636  CD1 LEU   391     -41.867  -2.078  13.797  1.00138.36           C  
ATOM   2637  CD2 LEU   391     -39.403  -2.540  13.314  1.00138.36           C  
ATOM   2638  N   THR   392     -41.162  -5.485  18.069  1.00116.76           N  
ATOM   2639  CA  THR   392     -40.639  -5.993  19.304  1.00116.76           C  
ATOM   2640  C   THR   392     -40.638  -7.492  19.146  1.00116.76           C  
ATOM   2641  O   THR   392     -40.774  -7.990  18.032  1.00116.76           O  
ATOM   2642  CB  THR   392     -41.492  -5.581  20.477  1.00116.76           C  
ATOM   2643  CG2 THR   392     -40.786  -5.933  21.802  1.00116.76           C  
ATOM   2644  OG1 THR   392     -41.671  -4.172  20.446  1.00116.76           O  
ATOM   2645  N   ALA   393     -40.487  -8.250  20.253  1.00 38.18           N  
ATOM   2646  CA  ALA   393     -40.391  -9.676  20.236  1.00 38.18           C  
ATOM   2647  C   ALA   393     -41.650 -10.265  19.680  1.00 38.18           C  
ATOM   2648  O   ALA   393     -41.601 -11.224  18.913  1.00 38.18           O  
ATOM   2649  CB  ALA   393     -40.186 -10.273  21.639  1.00 38.18           C  
ATOM   2650  N   ALA   394     -42.817  -9.697  20.033  1.00 31.47           N  
ATOM   2651  CA  ALA   394     -44.061 -10.261  19.590  1.00 31.47           C  
ATOM   2652  C   ALA   394     -44.075 -10.241  18.096  1.00 31.47           C  
ATOM   2653  O   ALA   394     -44.554 -11.171  17.446  1.00 31.47           O  
ATOM   2654  CB  ALA   394     -45.282  -9.465  20.076  1.00 31.47           C  
ATOM   2655  N   ASN   395     -43.551  -9.148  17.527  1.00111.68           N  
ATOM   2656  CA  ASN   395     -43.450  -8.911  16.118  1.00111.68           C  
ATOM   2657  C   ASN   395     -42.399  -9.814  15.524  1.00111.68           C  
ATOM   2658  O   ASN   395     -42.330  -9.962  14.304  1.00111.68           O  
ATOM   2659  CB  ASN   395     -43.064  -7.462  15.772  1.00111.68           C  
ATOM   2660  CG  ASN   395     -43.299  -7.259  14.280  1.00111.68           C  
ATOM   2661  ND2 ASN   395     -42.810  -6.114  13.735  1.00111.68           N  
ATOM   2662  OD1 ASN   395     -43.905  -8.096  13.611  1.00111.68           O  
ATOM   2663  N   GLY   396     -41.501 -10.383  16.357  1.00 45.92           N  
ATOM   2664  CA  GLY   396     -40.531 -11.302  15.820  1.00 45.92           C  
ATOM   2665  C   GLY   396     -39.162 -10.690  15.757  1.00 45.92           C  
ATOM   2666  O   GLY   396     -38.278 -11.218  15.083  1.00 45.92           O  
ATOM   2667  N   PHE   397     -38.946  -9.553  16.440  1.00 73.77           N  
ATOM   2668  CA  PHE   397     -37.647  -8.933  16.423  1.00 73.77           C  
ATOM   2669  C   PHE   397     -37.088  -8.931  17.815  1.00 73.77           C  
ATOM   2670  O   PHE   397     -37.594  -8.241  18.702  1.00 73.77           O  
ATOM   2671  CB  PHE   397     -37.701  -7.474  15.951  1.00 73.77           C  
ATOM   2672  CG  PHE   397     -38.257  -7.507  14.572  1.00 73.77           C  
ATOM   2673  CD1 PHE   397     -39.617  -7.542  14.374  1.00 73.77           C  
ATOM   2674  CD2 PHE   397     -37.425  -7.513  13.477  1.00 73.77           C  
ATOM   2675  CE1 PHE   397     -40.143  -7.576  13.104  1.00 73.77           C  
ATOM   2676  CE2 PHE   397     -37.945  -7.546  12.205  1.00 73.77           C  
ATOM   2677  CZ  PHE   397     -39.305  -7.580  12.016  1.00 73.77           C  
ATOM   2678  N   ALA   398     -36.020  -9.729  18.029  1.00 52.85           N  
ATOM   2679  CA  ALA   398     -35.376  -9.840  19.308  1.00 52.85           C  
ATOM   2680  C   ALA   398     -34.673  -8.568  19.670  1.00 52.85           C  
ATOM   2681  O   ALA   398     -34.719  -8.129  20.819  1.00 52.85           O  
ATOM   2682  CB  ALA   398     -34.325 -10.960  19.333  1.00 52.85           C  
ATOM   2683  N   ASP   399     -33.977  -7.955  18.692  1.00 81.01           N  
ATOM   2684  CA  ASP   399     -33.199  -6.785  18.990  1.00 81.01           C  
ATOM   2685  C   ASP   399     -33.082  -5.926  17.763  1.00 81.01           C  
ATOM   2686  O   ASP   399     -33.704  -6.188  16.739  1.00 81.01           O  
ATOM   2687  CB  ASP   399     -31.795  -7.139  19.509  1.00 81.01           C  
ATOM   2688  CG  ASP   399     -31.095  -8.045  18.501  1.00 81.01           C  
ATOM   2689  OD1 ASP   399     -31.609  -8.206  17.364  1.00 81.01           O  
ATOM   2690  OD2 ASP   399     -30.033  -8.610  18.875  1.00 81.01           O1-
ATOM   2691  N   GLN   400     -32.272  -4.851  17.864  1.00 52.39           N  
ATOM   2692  CA  GLN   400     -32.084  -3.893  16.811  1.00 52.39           C  
ATOM   2693  C   GLN   400     -31.437  -4.545  15.624  1.00 52.39           C  
ATOM   2694  O   GLN   400     -31.780  -4.236  14.483  1.00 52.39           O  
ATOM   2695  CB  GLN   400     -31.177  -2.728  17.240  1.00 52.39           C  
ATOM   2696  CG  GLN   400     -30.852  -1.759  16.102  1.00 52.39           C  
ATOM   2697  CD  GLN   400     -32.145  -1.091  15.668  1.00 52.39           C  
ATOM   2698  NE2 GLN   400     -32.068  -0.280  14.578  1.00 52.39           N  
ATOM   2699  OE1 GLN   400     -33.194  -1.283  16.279  1.00 52.39           O  
ATOM   2700  N   GLY   401     -30.486  -5.470  15.850  1.00 31.18           N  
ATOM   2701  CA  GLY   401     -29.798  -6.073  14.746  1.00 31.18           C  
ATOM   2702  C   GLY   401     -30.796  -6.764  13.868  1.00 31.18           C  
ATOM   2703  O   GLY   401     -30.714  -6.689  12.644  1.00 31.18           O  
ATOM   2704  N   GLU   402     -31.773  -7.450  14.484  1.00 83.30           N  
ATOM   2705  CA  GLU   402     -32.781  -8.207  13.794  1.00 83.30           C  
ATOM   2706  C   GLU   402     -33.606  -7.281  12.947  1.00 83.30           C  
ATOM   2707  O   GLU   402     -34.007  -7.628  11.837  1.00 83.30           O  
ATOM   2708  CB  GLU   402     -33.767  -8.859  14.779  1.00 83.30           C  
ATOM   2709  CG  GLU   402     -33.121  -9.841  15.757  1.00 83.30           C  
ATOM   2710  CD  GLU   402     -33.219 -11.234  15.166  1.00 83.30           C  
ATOM   2711  OE1 GLU   402     -33.962 -11.398  14.162  1.00 83.30           O  
ATOM   2712  OE2 GLU   402     -32.561 -12.157  15.718  1.00 83.30           O1-
ATOM   2713  N   VAL   403     -33.901  -6.077  13.465  1.00 42.99           N  
ATOM   2714  CA  VAL   403     -34.706  -5.129  12.752  1.00 42.99           C  
ATOM   2715  C   VAL   403     -34.019  -4.800  11.461  1.00 42.99           C  
ATOM   2716  O   VAL   403     -34.663  -4.717  10.417  1.00 42.99           O  
ATOM   2717  CB  VAL   403     -34.884  -3.841  13.507  1.00 42.99           C  
ATOM   2718  CG1 VAL   403     -35.635  -2.841  12.613  1.00 42.99           C  
ATOM   2719  CG2 VAL   403     -35.598  -4.143  14.835  1.00 42.99           C  
ATOM   2720  N   LEU   404     -32.691  -4.574  11.505  1.00 60.61           N  
ATOM   2721  CA  LEU   404     -31.935  -4.214  10.336  1.00 60.61           C  
ATOM   2722  C   LEU   404     -31.809  -5.352   9.361  1.00 60.61           C  
ATOM   2723  O   LEU   404     -31.952  -5.161   8.154  1.00 60.61           O  
ATOM   2724  CB  LEU   404     -30.517  -3.723  10.661  1.00 60.61           C  
ATOM   2725  CG  LEU   404     -30.520  -2.395  11.438  1.00 60.61           C  
ATOM   2726  CD1 LEU   404     -29.097  -1.859  11.637  1.00 60.61           C  
ATOM   2727  CD2 LEU   404     -31.454  -1.370  10.777  1.00 60.61           C  
ATOM   2728  N   VAL   405     -31.521  -6.574   9.845  1.00 61.61           N  
ATOM   2729  CA  VAL   405     -31.315  -7.675   8.938  1.00 61.61           C  
ATOM   2730  C   VAL   405     -32.602  -7.949   8.204  1.00 61.61           C  
ATOM   2731  O   VAL   405     -32.617  -8.261   7.015  1.00 61.61           O  
ATOM   2732  CB  VAL   405     -30.930  -8.942   9.644  1.00 61.61           C  
ATOM   2733  CG1 VAL   405     -30.806 -10.070   8.604  1.00 61.61           C  
ATOM   2734  CG2 VAL   405     -29.644  -8.687  10.448  1.00 61.61           C  
ATOM   2735  N   LYS   406     -33.697  -7.918   8.976  1.00155.43           N  
ATOM   2736  CA  LYS   406     -35.097  -8.108   8.707  1.00155.43           C  
ATOM   2737  C   LYS   406     -35.823  -6.872   8.244  1.00155.43           C  
ATOM   2738  O   LYS   406     -37.044  -6.848   8.383  1.00155.43           O  
ATOM   2739  CB  LYS   406     -35.890  -8.614   9.926  1.00155.43           C  
ATOM   2740  CG  LYS   406     -35.635 -10.073  10.309  1.00155.43           C  
ATOM   2741  CD  LYS   406     -36.219 -10.457  11.672  1.00155.43           C  
ATOM   2742  CE  LYS   406     -36.236 -11.966  11.928  1.00155.43           C  
ATOM   2743  NZ  LYS   406     -37.324 -12.599  11.148  1.00155.43           N1+
ATOM   2744  N   THR   407     -35.152  -5.789   7.801  1.00149.17           N  
ATOM   2745  CA  THR   407     -35.813  -4.515   7.604  1.00149.17           C  
ATOM   2746  C   THR   407     -37.091  -4.616   6.818  1.00149.17           C  
ATOM   2747  O   THR   407     -38.040  -3.896   7.125  1.00149.17           O  
ATOM   2748  CB  THR   407     -34.985  -3.464   6.919  1.00149.17           C  
ATOM   2749  CG2 THR   407     -33.749  -3.132   7.769  1.00149.17           C  
ATOM   2750  OG1 THR   407     -34.613  -3.896   5.620  1.00149.17           O  
ATOM   2751  N   ARG   408     -37.183  -5.480   5.791  1.00 84.35           N  
ATOM   2752  CA  ARG   408     -38.412  -5.542   5.044  1.00 84.35           C  
ATOM   2753  C   ARG   408     -39.551  -5.934   5.943  1.00 84.35           C  
ATOM   2754  O   ARG   408     -40.645  -5.380   5.839  1.00 84.35           O  
ATOM   2755  CB  ARG   408     -38.375  -6.559   3.889  1.00 84.35           C  
ATOM   2756  CG  ARG   408     -37.558  -6.104   2.676  1.00 84.35           C  
ATOM   2757  CD  ARG   408     -37.574  -7.134   1.544  1.00 84.35           C  
ATOM   2758  NE  ARG   408     -36.909  -6.538   0.353  1.00 84.35           N  
ATOM   2759  CZ  ARG   408     -36.743  -7.305  -0.764  1.00 84.35           C  
ATOM   2760  NH1 ARG   408     -37.146  -8.608  -0.748  1.00 84.35           N1+
ATOM   2761  NH2 ARG   408     -36.192  -6.772  -1.894  1.00 84.35           N  
ATOM   2762  N   GLN   409     -39.336  -6.911   6.844  1.00 93.30           N  
ATOM   2763  CA  GLN   409     -40.385  -7.365   7.714  0.50 93.30           C  
ATOM   2764  C   GLN   409     -40.763  -6.284   8.684  1.00 93.30           C  
ATOM   2765  O   GLN   409     -41.937  -6.112   9.013  1.00 93.30           O  
ATOM   2766  CB  GLN   409     -40.001  -8.627   8.501  0.50 93.30           C  
ATOM   2767  CG  GLN   409     -39.787  -9.841   7.596  0.50 93.30           C  
ATOM   2768  CD  GLN   409     -41.017  -9.960   6.705  1.00 93.30           C  
ATOM   2769  NE2 GLN   409     -41.922 -10.919   7.034  1.00 93.30           N  
ATOM   2770  OE1 GLN   409     -41.171  -9.211   5.742  1.00 93.30           O  
ATOM   2771  N   ALA   410     -39.767  -5.535   9.187  1.00 37.20           N  
ATOM   2772  CA  ALA   410     -40.021  -4.489  10.140  1.00 37.20           C  
ATOM   2773  C   ALA   410     -40.853  -3.420   9.497  1.00 37.20           C  
ATOM   2774  O   ALA   410     -41.761  -2.870  10.121  1.00 37.20           O  
ATOM   2775  CB  ALA   410     -38.729  -3.830  10.654  1.00 37.20           C  
ATOM   2776  N   SER   411     -40.556  -3.090   8.226  1.00 36.13           N  
ATOM   2777  CA  SER   411     -41.256  -2.041   7.538  1.00 36.13           C  
ATOM   2778  C   SER   411     -42.693  -2.428   7.358  1.00 36.13           C  
ATOM   2779  O   SER   411     -43.577  -1.574   7.375  1.00 36.13           O  
ATOM   2780  CB  SER   411     -40.688  -1.751   6.139  1.00 36.13           C  
ATOM   2781  OG  SER   411     -40.904  -2.866   5.286  1.00 36.13           O  
ATOM   2782  N   ASP   412     -42.964  -3.732   7.156  1.00 34.16           N  
ATOM   2783  CA  ASP   412     -44.311  -4.190   6.962  1.00 34.16           C  
ATOM   2784  C   ASP   412     -45.092  -3.973   8.225  1.00 34.16           C  
ATOM   2785  O   ASP   412     -46.254  -3.576   8.184  1.00 34.16           O  
ATOM   2786  CB  ASP   412     -44.384  -5.688   6.613  1.00 34.16           C  
ATOM   2787  CG  ASP   412     -43.752  -5.880   5.241  1.00 34.16           C  
ATOM   2788  OD1 ASP   412     -43.216  -4.881   4.694  1.00 34.16           O  
ATOM   2789  OD2 ASP   412     -43.790  -7.030   4.727  1.00 34.16           O1-
ATOM   2790  N   ARG   413     -44.465  -4.213   9.392  1.00130.34           N  
ATOM   2791  CA  ARG   413     -45.157  -4.081  10.647  1.00130.34           C  
ATOM   2792  C   ARG   413     -45.604  -2.658  10.821  1.00130.34           C  
ATOM   2793  O   ARG   413     -46.708  -2.396  11.295  1.00130.34           O  
ATOM   2794  CB  ARG   413     -44.281  -4.459  11.854  1.00130.34           C  
ATOM   2795  CG  ARG   413     -44.994  -4.331  13.203  1.00130.34           C  
ATOM   2796  CD  ARG   413     -46.160  -5.303  13.383  1.00130.34           C  
ATOM   2797  NE  ARG   413     -46.695  -5.113  14.762  1.00130.34           N  
ATOM   2798  CZ  ARG   413     -48.018  -5.328  15.022  1.00130.34           C  
ATOM   2799  NH1 ARG   413     -48.857  -5.699  14.010  1.00130.34           N1+
ATOM   2800  NH2 ARG   413     -48.502  -5.168  16.286  1.00130.34           N  
ATOM   2801  N   LEU   414     -44.735  -1.706  10.437  1.00 79.53           N  
ATOM   2802  CA  LEU   414     -44.917  -0.283  10.549  1.00 79.53           C  
ATOM   2803  C   LEU   414     -45.970   0.210   9.595  1.00 79.53           C  
ATOM   2804  O   LEU   414     -46.510   1.301   9.787  1.00 79.53           O  
ATOM   2805  CB  LEU   414     -43.632   0.507  10.227  1.00 79.53           C  
ATOM   2806  CG  LEU   414     -42.460   0.227  11.185  1.00 79.53           C  
ATOM   2807  CD1 LEU   414     -41.219   1.050  10.797  1.00 79.53           C  
ATOM   2808  CD2 LEU   414     -42.877   0.441  12.650  1.00 79.53           C  
ATOM   2809  N   GLY   415     -46.241  -0.523   8.496  1.00 37.67           N  
ATOM   2810  CA  GLY   415     -47.272  -0.071   7.601  1.00 37.67           C  
ATOM   2811  C   GLY   415     -46.717   0.788   6.501  1.00 37.67           C  
ATOM   2812  O   GLY   415     -47.360   1.746   6.072  1.00 37.67           O  
ATOM   2813  N   ALA   416     -45.505   0.471   6.010  1.00 41.35           N  
ATOM   2814  CA  ALA   416     -44.938   1.210   4.915  1.00 41.35           C  
ATOM   2815  C   ALA   416     -45.784   0.959   3.696  1.00 41.35           C  
ATOM   2816  O   ALA   416     -46.510  -0.032   3.622  1.00 41.35           O  
ATOM   2817  CB  ALA   416     -43.492   0.803   4.578  1.00 41.35           C  
ATOM   2818  N   THR   417     -45.719   1.869   2.697  1.00 51.71           N  
ATOM   2819  CA  THR   417     -46.543   1.743   1.523  1.00 51.71           C  
ATOM   2820  C   THR   417     -45.798   0.979   0.467  1.00 51.71           C  
ATOM   2821  O   THR   417     -44.660   1.297   0.131  1.00 51.71           O  
ATOM   2822  CB  THR   417     -46.920   3.065   0.918  1.00 51.71           C  
ATOM   2823  CG2 THR   417     -47.808   2.814  -0.314  1.00 51.71           C  
ATOM   2824  OG1 THR   417     -47.614   3.860   1.867  1.00 51.71           O  
ATOM   2825  N   ARG   418     -46.446  -0.069  -0.091  1.00141.90           N  
ATOM   2826  CA  ARG   418     -45.821  -0.876  -1.106  1.00141.90           C  
ATOM   2827  C   ARG   418     -45.744  -0.066  -2.367  1.00141.90           C  
ATOM   2828  O   ARG   418     -46.720   0.553  -2.784  1.00141.90           O  
ATOM   2829  CB  ARG   418     -46.583  -2.180  -1.391  1.00141.90           C  
ATOM   2830  CG  ARG   418     -46.546  -3.152  -0.210  1.00141.90           C  
ATOM   2831  CD  ARG   418     -47.336  -2.676   1.012  1.00141.90           C  
ATOM   2832  NE  ARG   418     -48.729  -3.186   0.872  1.00141.90           N  
ATOM   2833  CZ  ARG   418     -49.602  -3.080   1.914  1.00141.90           C  
ATOM   2834  NH1 ARG   418     -49.201  -2.495   3.083  1.00141.90           N1+
ATOM   2835  NH2 ARG   418     -50.873  -3.559   1.785  1.00141.90           N  
ATOM   2836  N   MET   419     -44.573  -0.089  -3.038  1.00 78.66           N  
ATOM   2837  CA  MET   419     -44.337   0.789  -4.158  1.00 78.66           C  
ATOM   2838  C   MET   419     -44.001   0.034  -5.405  1.00 78.66           C  
ATOM   2839  O   MET   419     -43.616  -1.128  -5.348  1.00 78.66           O  
ATOM   2840  CB  MET   419     -43.180   1.766  -3.900  1.00 78.66           C  
ATOM   2841  CG  MET   419     -43.401   2.642  -2.666  1.00 78.66           C  
ATOM   2842  SD  MET   419     -44.825   3.764  -2.772  1.00 78.66           S  
ATOM   2843  CE  MET   419     -44.011   4.914  -3.916  1.00 78.66           C  
ATOM   2844  N   ASP   420     -44.137   0.708  -6.578  1.00 98.25           N  
ATOM   2845  CA  ASP   420     -43.879   0.057  -7.844  1.00 98.25           C  
ATOM   2846  C   ASP   420     -42.405   0.084  -8.174  1.00 98.25           C  
ATOM   2847  O   ASP   420     -41.953   0.861  -9.012  1.00 98.25           O  
ATOM   2848  CB  ASP   420     -44.605   0.722  -9.028  1.00 98.25           C  
ATOM   2849  CG  ASP   420     -46.108   0.504  -8.901  1.00 98.25           C  
ATOM   2850  OD1 ASP   420     -46.530  -0.298  -8.023  1.00 98.25           O  
ATOM   2851  OD2 ASP   420     -46.855   1.138  -9.691  1.00 98.25           O1-
ATOM   2852  N   ARG   421     -41.624  -0.827  -7.564  1.00121.38           N  
ATOM   2853  CA  ARG   421     -40.220  -1.019  -7.828  0.30121.38           C  
ATOM   2854  C   ARG   421     -39.404   0.239  -7.776  1.00121.38           C  
ATOM   2855  O   ARG   421     -38.995   0.752  -8.814  1.00121.38           O  
ATOM   2856  CB  ARG   421     -39.936  -1.710  -9.171  0.30121.38           C  
ATOM   2857  CG  ARG   421     -40.212  -3.213  -9.162  0.30121.38           C  
ATOM   2858  CD  ARG   421     -39.872  -3.884 -10.494  0.30121.38           C  
ATOM   2859  NE  ARG   421     -39.859  -5.353 -10.269  0.30121.38           N  
ATOM   2860  CZ  ARG   421     -38.681  -5.985  -9.989  0.30121.38           C  
ATOM   2861  NH1 ARG   421     -37.524  -5.266  -9.917  0.30121.38           N1+
ATOM   2862  NH2 ARG   421     -38.658  -7.337  -9.801  0.30121.38           N  
ATOM   2863  N   PRO   422     -39.136   0.756  -6.602  1.00 94.21           N  
ATOM   2864  CA  PRO   422     -38.285   1.902  -6.503  1.00 94.21           C  
ATOM   2865  C   PRO   422     -36.902   1.574  -6.952  1.00 94.21           C  
ATOM   2866  O   PRO   422     -36.361   0.536  -6.567  1.00 94.21           O  
ATOM   2867  CB  PRO   422     -38.384   2.379  -5.056  1.00 94.21           C  
ATOM   2868  CG  PRO   422     -39.789   1.918  -4.625  1.00 94.21           C  
ATOM   2869  CD  PRO   422     -40.062   0.668  -5.485  1.00 94.21           C  
ATOM   2870  N   GLU   423     -36.312   2.463  -7.769  1.00119.20           N  
ATOM   2871  CA  GLU   423     -34.975   2.265  -8.229  1.00119.20           C  
ATOM   2872  C   GLU   423     -34.169   3.450  -7.773  1.00119.20           C  
ATOM   2873  O   GLU   423     -34.076   3.700  -6.574  1.00119.20           O  
ATOM   2874  CB  GLU   423     -34.874   2.019  -9.742  1.00119.20           C  
ATOM   2875  CG  GLU   423     -35.486   0.652 -10.082  1.00119.20           C  
ATOM   2876  CD  GLU   423     -35.013   0.182 -11.448  1.00119.20           C  
ATOM   2877  OE1 GLU   423     -35.457   0.765 -12.473  1.00119.20           O  
ATOM   2878  OE2 GLU   423     -34.203  -0.784 -11.480  1.00119.20           O1-
ATOM   2879  N   TRP   424     -33.557   4.215  -8.693  1.00 91.64           N  
ATOM   2880  CA  TRP   424     -32.655   5.267  -8.290  1.00 91.64           C  
ATOM   2881  C   TRP   424     -33.356   6.452  -7.694  1.00 91.64           C  
ATOM   2882  O   TRP   424     -34.463   6.816  -8.088  1.00 91.64           O  
ATOM   2883  CB  TRP   424     -31.807   5.810  -9.452  1.00 91.64           C  
ATOM   2884  CG  TRP   424     -30.781   4.839  -9.978  1.00 91.64           C  
ATOM   2885  CD1 TRP   424     -30.972   3.674 -10.660  1.00 91.64           C  
ATOM   2886  CD2 TRP   424     -29.362   5.023  -9.873  1.00 91.64           C  
ATOM   2887  CE2 TRP   424     -28.757   3.939 -10.507  1.00 91.64           C  
ATOM   2888  CE3 TRP   424     -28.621   6.019  -9.301  1.00 91.64           C  
ATOM   2889  NE1 TRP   424     -29.757   3.118 -10.984  1.00 91.64           N  
ATOM   2890  CZ2 TRP   424     -27.397   3.833 -10.581  1.00 91.64           C  
ATOM   2891  CZ3 TRP   424     -27.250   5.903  -9.369  1.00 91.64           C  
ATOM   2892  CH2 TRP   424     -26.650   4.830  -9.998  1.00 91.64           C  
ATOM   2893  N   ILE   425     -32.687   7.088  -6.707  1.00 48.63           N  
ATOM   2894  CA  ILE   425     -33.164   8.281  -6.063  1.00 48.63           C  
ATOM   2895  C   ILE   425     -32.086   9.316  -6.194  1.00 48.63           C  
ATOM   2896  O   ILE   425     -30.900   9.001  -6.098  1.00 48.63           O  
ATOM   2897  CB  ILE   425     -33.419   8.092  -4.598  1.00 48.63           C  
ATOM   2898  CG1 ILE   425     -34.506   7.033  -4.380  1.00 48.63           C  
ATOM   2899  CG2 ILE   425     -33.760   9.459  -3.983  1.00 48.63           C  
ATOM   2900  CD1 ILE   425     -34.609   6.575  -2.929  1.00 48.63           C  
ATOM   2901  N   ALA   426     -32.479  10.587  -6.443  1.00 39.92           N  
ATOM   2902  CA  ALA   426     -31.513  11.644  -6.564  1.00 39.92           C  
ATOM   2903  C   ALA   426     -32.054  12.841  -5.852  1.00 39.92           C  
ATOM   2904  O   ALA   426     -33.266  12.983  -5.691  1.00 39.92           O  
ATOM   2905  CB  ALA   426     -31.249  12.059  -8.022  1.00 39.92           C  
ATOM   2906  N   VAL   427     -31.151  13.727  -5.380  1.00106.04           N  
ATOM   2907  CA  VAL   427     -31.596  14.908  -4.704  1.00106.04           C  
ATOM   2908  C   VAL   427     -31.119  16.078  -5.508  1.00106.04           C  
ATOM   2909  O   VAL   427     -29.954  16.166  -5.894  1.00106.04           O  
ATOM   2910  CB  VAL   427     -31.088  15.000  -3.288  1.00106.04           C  
ATOM   2911  CG1 VAL   427     -29.599  15.382  -3.289  1.00106.04           C  
ATOM   2912  CG2 VAL   427     -32.008  15.943  -2.501  1.00106.04           C  
ATOM   2913  N   ALA   428     -32.038  17.017  -5.792  1.00 40.01           N  
ATOM   2914  CA  ALA   428     -31.705  18.130  -6.621  1.00 40.01           C  
ATOM   2915  C   ALA   428     -30.764  19.023  -5.893  1.00 40.01           C  
ATOM   2916  O   ALA   428     -30.933  19.308  -4.708  1.00 40.01           O  
ATOM   2917  CB  ALA   428     -32.942  18.952  -7.008  1.00 40.01           C  
ATOM   2918  N   ALA   429     -29.728  19.490  -6.609  1.00 36.22           N  
ATOM   2919  CA  ALA   429     -28.811  20.428  -6.041  1.00 36.22           C  
ATOM   2920  C   ALA   429     -29.633  21.651  -5.773  1.00 36.22           C  
ATOM   2921  O   ALA   429     -29.441  22.340  -4.776  1.00 36.22           O  
ATOM   2922  CB  ALA   429     -27.680  20.810  -7.010  1.00 36.22           C  
ATOM   2923  N   ASP   430     -30.563  21.969  -6.695  1.00129.36           N  
ATOM   2924  CA  ASP   430     -31.440  23.086  -6.502  1.00129.36           C  
ATOM   2925  C   ASP   430     -32.371  22.780  -5.363  1.00129.36           C  
ATOM   2926  O   ASP   430     -32.691  23.669  -4.577  1.00129.36           O  
ATOM   2927  CB  ASP   430     -32.281  23.457  -7.739  1.00129.36           C  
ATOM   2928  CG  ASP   430     -33.155  22.274  -8.115  1.00129.36           C  
ATOM   2929  OD1 ASP   430     -32.575  21.222  -8.491  1.00129.36           O  
ATOM   2930  OD2 ASP   430     -34.405  22.403  -8.026  1.00129.36           O1-
ATOM   2931  N   GLY   431     -32.818  21.508  -5.229  1.00265.85           N  
ATOM   2932  CA  GLY   431     -33.661  21.137  -4.118  1.00265.85           C  
ATOM   2933  C   GLY   431     -34.902  20.376  -4.525  1.00265.85           C  
ATOM   2934  O   GLY   431     -35.756  20.915  -5.220  1.00265.85           O  
ATOM   2935  N   TRP   432     -35.004  19.089  -4.070  0.50194.00           N  
ATOM   2936  CA  TRP   432     -36.122  18.167  -4.205  0.50194.00           C  
ATOM   2937  C   TRP   432     -35.594  16.777  -4.445  0.50194.00           C  
ATOM   2938  O   TRP   432     -34.483  16.616  -4.943  0.50194.00           O  
ATOM   2939  CB  TRP   432     -37.131  18.484  -5.327  0.50194.00           C  
ATOM   2940  CG  TRP   432     -38.116  19.568  -4.963  0.50194.00           C  
ATOM   2941  CD1 TRP   432     -38.302  20.189  -3.766  1.00194.00           C  
ATOM   2942  CD2 TRP   432     -39.057  20.152  -5.877  1.00194.00           C  
ATOM   2943  CE2 TRP   432     -39.771  21.116  -5.168  1.00194.00           C  
ATOM   2944  CE3 TRP   432     -39.302  19.906  -7.197  1.00194.00           C  
ATOM   2945  NE1 TRP   432     -39.300  21.127  -3.873  1.00194.00           N  
ATOM   2946  CZ2 TRP   432     -40.749  21.854  -5.771  1.00194.00           C  
ATOM   2947  CZ3 TRP   432     -40.288  20.653  -7.802  1.00194.00           C  
ATOM   2948  CH2 TRP   432     -40.996  21.608  -7.103  1.00194.00           C  
ATOM   2949  N   VAL   433     -36.399  15.732  -4.122  1.00 59.59           N  
ATOM   2950  CA  VAL   433     -35.944  14.368  -4.253  1.00 59.59           C  
ATOM   2951  C   VAL   433     -36.767  13.676  -5.307  1.00 59.59           C  
ATOM   2952  O   VAL   433     -37.976  13.878  -5.391  1.00 59.59           O  
ATOM   2953  CB  VAL   433     -36.079  13.590  -2.977  1.00 59.59           C  
ATOM   2954  CG1 VAL   433     -35.629  12.140  -3.224  1.00 59.59           C  
ATOM   2955  CG2 VAL   433     -35.267  14.312  -1.889  1.00 59.59           C  
ATOM   2956  N   TYR   434     -36.114  12.836  -6.148  1.00 62.15           N  
ATOM   2957  CA  TYR   434     -36.789  12.148  -7.222  1.00 62.15           C  
ATOM   2958  C   TYR   434     -36.473  10.679  -7.122  1.00 62.15           C  
ATOM   2959  O   TYR   434     -35.340  10.296  -6.829  1.00 62.15           O  
ATOM   2960  CB  TYR   434     -36.290  12.555  -8.619  1.00 62.15           C  
ATOM   2961  CG  TYR   434     -36.543  14.004  -8.853  1.00 62.15           C  
ATOM   2962  CD1 TYR   434     -35.750  14.956  -8.255  1.00 62.15           C  
ATOM   2963  CD2 TYR   434     -37.554  14.413  -9.693  1.00 62.15           C  
ATOM   2964  CE1 TYR   434     -35.972  16.296  -8.474  1.00 62.15           C  
ATOM   2965  CE2 TYR   434     -37.780  15.751  -9.918  1.00 62.15           C  
ATOM   2966  CZ  TYR   434     -36.991  16.695  -9.306  1.00 62.15           C  
ATOM   2967  OH  TYR   434     -37.222  18.067  -9.534  1.00 62.15           O  
ATOM   2968  N   CYS   435     -37.485   9.814  -7.374  1.00 45.69           N  
ATOM   2969  CA  CYS   435     -37.258   8.394  -7.320  1.00 45.69           C  
ATOM   2970  C   CYS   435     -38.009   7.744  -8.440  1.00 45.69           C  
ATOM   2971  O   CYS   435     -39.181   8.031  -8.677  1.00 45.69           O  
ATOM   2972  CB  CYS   435     -37.754   7.750  -6.013  1.00 45.69           C  
ATOM   2973  SG  CYS   435     -37.460   5.956  -5.953  1.00 45.69           S  
ATOM   2974  N   THR   436     -37.342   6.834  -9.177  1.00 60.88           N  
ATOM   2975  CA  THR   436     -38.021   6.145 -10.233  1.00 60.88           C  
ATOM   2976  C   THR   436     -38.755   4.969  -9.658  1.00 60.88           C  
ATOM   2977  O   THR   436     -38.289   4.291  -8.741  1.00 60.88           O  
ATOM   2978  CB  THR   436     -37.105   5.647 -11.317  1.00 60.88           C  
ATOM   2979  CG2 THR   436     -36.418   6.850 -11.986  1.00 60.88           C  
ATOM   2980  OG1 THR   436     -36.135   4.767 -10.771  1.00 60.88           O  
ATOM   2981  N   LEU   437     -39.980   4.751 -10.171  1.00 89.38           N  
ATOM   2982  CA  LEU   437     -40.767   3.591  -9.879  1.00 89.38           C  
ATOM   2983  C   LEU   437     -40.861   2.949 -11.229  1.00 89.38           C  
ATOM   2984  O   LEU   437     -41.720   3.290 -12.039  1.00 89.38           O  
ATOM   2985  CB  LEU   437     -42.169   3.972  -9.375  1.00 89.38           C  
ATOM   2986  CG  LEU   437     -42.097   4.752  -8.045  1.00 89.38           C  
ATOM   2987  CD1 LEU   437     -43.485   5.147  -7.523  1.00 89.38           C  
ATOM   2988  CD2 LEU   437     -41.274   3.991  -7.000  1.00 89.38           C  
ATOM   2989  N   THR   438     -39.979   1.968 -11.487  1.00140.92           N  
ATOM   2990  CA  THR   438     -39.757   1.498 -12.829  1.00140.92           C  
ATOM   2991  C   THR   438     -40.972   0.901 -13.473  1.00140.92           C  
ATOM   2992  O   THR   438     -41.258   1.195 -14.634  1.00140.92           O  
ATOM   2993  CB  THR   438     -38.625   0.509 -12.918  1.00140.92           C  
ATOM   2994  CG2 THR   438     -39.037  -0.807 -12.241  1.00140.92           C  
ATOM   2995  OG1 THR   438     -38.284   0.276 -14.277  1.00140.92           O  
ATOM   2996  N   ASN   439     -41.697   0.020 -12.762  1.00 90.46           N  
ATOM   2997  CA  ASN   439     -42.881  -0.606 -13.294  1.00 90.46           C  
ATOM   2998  C   ASN   439     -43.397  -1.557 -12.248  1.00 90.46           C  
ATOM   2999  O   ASN   439     -42.738  -1.793 -11.236  1.00 90.46           O  
ATOM   3000  CB  ASN   439     -42.610  -1.410 -14.578  1.00 90.46           C  
ATOM   3001  CG  ASN   439     -41.534  -2.448 -14.283  1.00 90.46           C  
ATOM   3002  ND2 ASN   439     -40.352  -2.287 -14.935  1.00 90.46           N  
ATOM   3003  OD1 ASN   439     -41.733  -3.374 -13.498  1.00 90.46           O  
ATOM   3004  N   ASN   440     -44.633  -2.081 -12.432  1.00 96.79           N  
ATOM   3005  CA  ASN   440     -45.118  -3.085 -11.518  1.00 96.79           C  
ATOM   3006  C   ASN   440     -46.317  -3.743 -12.142  1.00 96.79           C  
ATOM   3007  O   ASN   440     -47.432  -3.245 -12.015  1.00 96.79           O  
ATOM   3008  CB  ASN   440     -45.565  -2.492 -10.168  1.00 96.79           C  
ATOM   3009  CG  ASN   440     -45.887  -3.618  -9.194  1.00 96.79           C  
ATOM   3010  ND2 ASN   440     -46.234  -3.245  -7.933  1.00 96.79           N  
ATOM   3011  OD1 ASN   440     -45.840  -4.795  -9.549  1.00 96.79           O  
ATOM   3012  N   SER   441     -46.128  -4.914 -12.786  1.00 87.38           N  
ATOM   3013  CA  SER   441     -47.197  -5.595 -13.469  1.00 87.38           C  
ATOM   3014  C   SER   441     -48.197  -6.098 -12.469  1.00 87.38           C  
ATOM   3015  O   SER   441     -49.365  -6.312 -12.790  1.00 87.38           O  
ATOM   3016  CB  SER   441     -46.708  -6.805 -14.283  1.00 87.38           C  
ATOM   3017  OG  SER   441     -45.834  -6.375 -15.317  1.00 87.38           O  
ATOM   3018  N   ALA   442     -47.729  -6.331 -11.235  1.00 64.64           N  
ATOM   3019  CA  ALA   442     -48.476  -6.842 -10.121  0.50 64.64           C  
ATOM   3020  C   ALA   442     -49.505  -5.870  -9.634  1.00 64.64           C  
ATOM   3021  O   ALA   442     -50.497  -6.281  -9.036  1.00 64.64           O  
ATOM   3022  CB  ALA   442     -47.584  -7.199  -8.920  0.50 64.64           C  
ATOM   3023  N   ARG   443     -49.273  -4.556  -9.820  1.00146.52           N  
ATOM   3024  CA  ARG   443     -50.113  -3.548  -9.234  1.00146.52           C  
ATOM   3025  C   ARG   443     -51.549  -3.812  -9.562  1.00146.52           C  
ATOM   3026  O   ARG   443     -51.896  -4.117 -10.701  1.00146.52           O  
ATOM   3027  CB  ARG   443     -49.779  -2.136  -9.734  1.00146.52           C  
ATOM   3028  CG  ARG   443     -50.243  -1.060  -8.763  1.00146.52           C  
ATOM   3029  CD  ARG   443     -49.625  -1.307  -7.391  1.00146.52           C  
ATOM   3030  NE  ARG   443     -49.707  -0.053  -6.606  1.00146.52           N  
ATOM   3031  CZ  ARG   443     -49.044   0.008  -5.417  1.00146.52           C  
ATOM   3032  NH1 ARG   443     -48.424  -1.105  -4.930  1.00146.52           N1+
ATOM   3033  NH2 ARG   443     -48.987   1.182  -4.727  1.00146.52           N  
ATOM   3034  N   GLY   444     -52.420  -3.721  -8.536  1.00 29.62           N  
ATOM   3035  CA  GLY   444     -53.830  -3.910  -8.702  1.00 29.62           C  
ATOM   3036  C   GLY   444     -54.137  -5.365  -8.589  1.00 29.62           C  
ATOM   3037  O   GLY   444     -55.306  -5.753  -8.580  1.00 29.62           O  
ATOM   3038  N   SER   445     -53.087  -6.203  -8.474  1.00 88.12           N  
ATOM   3039  CA  SER   445     -53.310  -7.611  -8.393  0.50 88.12           C  
ATOM   3040  C   SER   445     -54.150  -7.804  -7.196  1.00 88.12           C  
ATOM   3041  O   SER   445     -54.015  -7.053  -6.225  1.00 88.12           O  
ATOM   3042  CB  SER   445     -52.027  -8.446  -8.223  0.50 88.12           C  
ATOM   3043  OG  SER   445     -52.345  -9.828  -8.152  1.00 88.12           O  
ATOM   3044  N   VAL   446     -55.059  -8.799  -7.269  1.00105.21           N  
ATOM   3045  CA  VAL   446     -55.929  -9.016  -6.165  1.00105.21           C  
ATOM   3046  C   VAL   446     -55.027  -9.285  -5.025  1.00105.21           C  
ATOM   3047  O   VAL   446     -54.185 -10.183  -5.058  1.00105.21           O  
ATOM   3048  CB  VAL   446     -56.876 -10.172  -6.351  1.00105.21           C  
ATOM   3049  CG1 VAL   446     -57.800  -9.840  -7.534  1.00105.21           C  
ATOM   3050  CG2 VAL   446     -56.080 -11.473  -6.551  1.00105.21           C  
ATOM   3051  N   GLY   447     -55.148  -8.454  -3.984  1.00102.05           N  
ATOM   3052  CA  GLY   447     -54.241  -8.659  -2.915  1.00102.05           C  
ATOM   3053  C   GLY   447     -53.820  -7.329  -2.406  1.00102.05           C  
ATOM   3054  O   GLY   447     -54.503  -6.320  -2.574  1.00102.05           O  
ATOM   3055  N   GLN   448     -52.641  -7.321  -1.776  1.00246.63           N  
ATOM   3056  CA  GLN   448     -52.126  -6.176  -1.104  1.00246.63           C  
ATOM   3057  C   GLN   448     -51.766  -5.029  -2.006  1.00246.63           C  
ATOM   3058  O   GLN   448     -51.767  -3.920  -1.483  1.00246.63           O  
ATOM   3059  CB  GLN   448     -50.937  -6.475  -0.163  1.00246.63           C  
ATOM   3060  CG  GLN   448     -49.673  -7.013  -0.836  1.00246.63           C  
ATOM   3061  CD  GLN   448     -48.574  -7.112   0.220  1.00246.63           C  
ATOM   3062  NE2 GLN   448     -48.159  -8.363   0.563  1.00246.63           N  
ATOM   3063  OE1 GLN   448     -48.095  -6.097   0.726  1.00246.63           O  
ATOM   3064  N   PRO   449     -51.365  -5.129  -3.253  1.00205.68           N  
ATOM   3065  CA  PRO   449     -51.040  -3.866  -3.892  1.00205.68           C  
ATOM   3066  C   PRO   449     -52.184  -3.054  -4.439  1.00205.68           C  
ATOM   3067  O   PRO   449     -52.457  -3.208  -5.629  1.00205.68           O  
ATOM   3068  CB  PRO   449     -49.993  -4.183  -4.956  1.00205.68           C  
ATOM   3069  CG  PRO   449     -49.331  -5.476  -4.449  1.00205.68           C  
ATOM   3070  CD  PRO   449     -50.436  -6.177  -3.643  1.00205.68           C  
ATOM   3071  N   PRO   450     -52.776  -2.145  -3.702  1.00108.37           N  
ATOM   3072  CA  PRO   450     -53.910  -1.397  -4.169  1.00108.37           C  
ATOM   3073  C   PRO   450     -53.444  -0.378  -5.158  1.00108.37           C  
ATOM   3074  O   PRO   450     -52.290   0.040  -5.078  1.00108.37           O  
ATOM   3075  CB  PRO   450     -54.392  -0.668  -2.925  1.00108.37           C  
ATOM   3076  CG  PRO   450     -53.068  -0.315  -2.211  1.00108.37           C  
ATOM   3077  CD  PRO   450     -52.076  -1.407  -2.662  1.00108.37           C  
ATOM   3078  N   ALA   451     -54.307   0.037  -6.104  1.00 58.21           N  
ATOM   3079  CA  ALA   451     -53.919   1.122  -6.955  1.00 58.21           C  
ATOM   3080  C   ALA   451     -54.334   2.375  -6.245  1.00 58.21           C  
ATOM   3081  O   ALA   451     -55.359   2.359  -5.568  1.00 58.21           O  
ATOM   3082  CB  ALA   451     -54.616   1.106  -8.326  1.00 58.21           C  
ATOM   3083  N   ASP   452     -53.529   3.463  -6.354  1.00130.87           N  
ATOM   3084  CA  ASP   452     -53.819   4.779  -5.828  1.00130.87           C  
ATOM   3085  C   ASP   452     -52.557   5.468  -5.422  1.00130.87           C  
ATOM   3086  O   ASP   452     -51.497   4.846  -5.334  1.00130.87           O  
ATOM   3087  CB  ASP   452     -54.810   4.878  -4.647  1.00130.87           C  
ATOM   3088  CG  ASP   452     -56.228   4.918  -5.213  1.00130.87           C  
ATOM   3089  OD1 ASP   452     -56.370   4.790  -6.459  1.00130.87           O  
ATOM   3090  OD2 ASP   452     -57.186   5.078  -4.409  1.00130.87           O1-
ATOM   3091  N   ALA   453     -52.628   6.807  -5.228  1.00216.43           N  
ATOM   3092  CA  ALA   453     -51.456   7.476  -4.758  1.00216.43           C  
ATOM   3093  C   ALA   453     -50.446   7.516  -5.858  1.00216.43           C  
ATOM   3094  O   ALA   453     -50.741   7.749  -7.029  1.00216.43           O  
ATOM   3095  CB  ALA   453     -50.810   6.804  -3.534  1.00216.43           C  
ATOM   3096  N   ALA   454     -49.189   7.319  -5.437  1.00117.30           N  
ATOM   3097  CA  ALA   454     -47.990   7.306  -6.225  1.00117.30           C  
ATOM   3098  C   ALA   454     -48.022   6.178  -7.217  1.00117.30           C  
ATOM   3099  O   ALA   454     -47.212   6.166  -8.148  1.00117.30           O  
ATOM   3100  CB  ALA   454     -46.722   7.155  -5.369  1.00117.30           C  
ATOM   3101  N   ASN   455     -48.839   5.128  -6.965  1.00107.61           N  
ATOM   3102  CA  ASN   455     -48.898   4.026  -7.901  1.00107.61           C  
ATOM   3103  C   ASN   455     -50.299   3.942  -8.472  1.00107.61           C  
ATOM   3104  O   ASN   455     -51.093   3.078  -8.100  1.00107.61           O  
ATOM   3105  CB  ASN   455     -48.573   2.700  -7.197  1.00107.61           C  
ATOM   3106  CG  ASN   455     -47.182   2.866  -6.588  1.00107.61           C  
ATOM   3107  ND2 ASN   455     -47.130   3.186  -5.267  1.00107.61           N  
ATOM   3108  OD1 ASN   455     -46.170   2.739  -7.273  1.00107.61           O  
ATOM   3109  N   PRO   456     -50.570   4.820  -9.412  1.00115.52           N  
ATOM   3110  CA  PRO   456     -51.858   5.056 -10.037  1.00115.52           C  
ATOM   3111  C   PRO   456     -52.409   4.055 -11.017  1.00115.52           C  
ATOM   3112  O   PRO   456     -53.566   4.217 -11.407  1.00115.52           O  
ATOM   3113  CB  PRO   456     -51.739   6.426 -10.704  1.00115.52           C  
ATOM   3114  CG  PRO   456     -50.233   6.592 -10.955  1.00115.52           C  
ATOM   3115  CD  PRO   456     -49.587   5.821  -9.793  1.00115.52           C  
ATOM   3116  N   ARG   457     -51.644   3.063 -11.500  1.00161.60           N  
ATOM   3117  CA  ARG   457     -52.283   2.226 -12.480  1.00161.60           C  
ATOM   3118  C   ARG   457     -51.964   0.779 -12.273  1.00161.60           C  
ATOM   3119  O   ARG   457     -50.856   0.398 -11.899  1.00161.60           O  
ATOM   3120  CB  ARG   457     -51.966   2.593 -13.940  1.00161.60           C  
ATOM   3121  CG  ARG   457     -50.485   2.569 -14.309  1.00161.60           C  
ATOM   3122  CD  ARG   457     -50.268   2.607 -15.823  1.00161.60           C  
ATOM   3123  NE  ARG   457     -48.804   2.707 -16.070  1.00161.60           N  
ATOM   3124  CZ  ARG   457     -48.251   3.910 -16.397  1.00161.60           C  
ATOM   3125  NH1 ARG   457     -49.054   4.997 -16.593  1.00161.60           N1+
ATOM   3126  NH2 ARG   457     -46.898   4.025 -16.536  1.00161.60           N  
ATOM   3127  N   ALA   458     -52.976  -0.075 -12.518  1.00 40.32           N  
ATOM   3128  CA  ALA   458     -52.804  -1.491 -12.390  1.00 40.32           C  
ATOM   3129  C   ALA   458     -52.052  -1.971 -13.589  1.00 40.32           C  
ATOM   3130  O   ALA   458     -52.074  -1.333 -14.642  1.00 40.32           O  
ATOM   3131  CB  ALA   458     -54.127  -2.274 -12.330  1.00 40.32           C  
ATOM   3132  N   GLY   459     -51.322  -3.095 -13.435  1.00 37.51           N  
ATOM   3133  CA  GLY   459     -50.635  -3.698 -14.544  1.00 37.51           C  
ATOM   3134  C   GLY   459     -49.741  -2.666 -15.151  1.00 37.51           C  
ATOM   3135  O   GLY   459     -49.804  -2.409 -16.352  1.00 37.51           O  
ATOM   3136  N   ASN   460     -48.886  -2.050 -14.317  1.00 93.27           N  
ATOM   3137  CA  ASN   460     -48.059  -0.944 -14.708  1.00 93.27           C  
ATOM   3138  C   ASN   460     -46.825  -1.424 -15.415  1.00 93.27           C  
ATOM   3139  O   ASN   460     -45.883  -1.916 -14.795  1.00 93.27           O  
ATOM   3140  CB  ASN   460     -47.610  -0.153 -13.466  1.00 93.27           C  
ATOM   3141  CG  ASN   460     -46.764   1.045 -13.859  1.00 93.27           C  
ATOM   3142  ND2 ASN   460     -46.326   1.824 -12.834  1.00 93.27           N  
ATOM   3143  OD1 ASN   460     -46.488   1.277 -15.034  1.00 93.27           O  
ATOM   3144  N   ALA   461     -46.859  -1.378 -16.763  1.00 92.66           N  
ATOM   3145  CA  ALA   461     -45.755  -1.692 -17.625  1.00 92.66           C  
ATOM   3146  C   ALA   461     -44.730  -0.586 -17.746  1.00 92.66           C  
ATOM   3147  O   ALA   461     -43.560  -0.854 -18.007  1.00 92.66           O  
ATOM   3148  CB  ALA   461     -46.215  -2.030 -19.053  1.00 92.66           C  
ATOM   3149  N   MET   462     -45.202   0.678 -17.786  1.00125.20           N  
ATOM   3150  CA  MET   462     -44.394   1.842 -18.074  1.00125.20           C  
ATOM   3151  C   MET   462     -43.605   2.517 -16.977  1.00125.20           C  
ATOM   3152  O   MET   462     -42.497   2.989 -17.233  1.00125.20           O  
ATOM   3153  CB  MET   462     -45.192   2.807 -18.955  1.00125.20           C  
ATOM   3154  CG  MET   462     -45.628   1.977 -20.172  1.00125.20           C  
ATOM   3155  SD  MET   462     -46.401   2.813 -21.579  1.00125.20           S  
ATOM   3156  CE  MET   462     -44.843   3.513 -22.198  1.00125.20           C  
ATOM   3157  N   GLY   463     -44.138   2.620 -15.741  1.00 43.22           N  
ATOM   3158  CA  GLY   463     -43.400   3.262 -14.677  1.00 43.22           C  
ATOM   3159  C   GLY   463     -43.724   4.731 -14.574  1.00 43.22           C  
ATOM   3160  O   GLY   463     -44.491   5.285 -15.362  1.00 43.22           O  
ATOM   3161  N   HIS   464     -43.135   5.392 -13.546  1.00 95.11           N  
ATOM   3162  CA  HIS   464     -43.334   6.791 -13.290  1.00 95.11           C  
ATOM   3163  C   HIS   464     -42.206   7.285 -12.431  1.00 95.11           C  
ATOM   3164  O   HIS   464     -41.404   6.502 -11.922  1.00 95.11           O  
ATOM   3165  CB  HIS   464     -44.675   7.096 -12.599  1.00 95.11           C  
ATOM   3166  CG  HIS   464     -45.121   6.005 -11.671  1.00 95.11           C  
ATOM   3167  CD2 HIS   464     -45.950   4.955 -11.920  1.00 95.11           C  
ATOM   3168  ND1 HIS   464     -44.740   5.880 -10.353  1.00 95.11           N  
ATOM   3169  CE1 HIS   464     -45.356   4.768  -9.874  1.00 95.11           C  
ATOM   3170  NE2 HIS   464     -46.100   4.173 -10.789  1.00 95.11           N  
ATOM   3171  N   ILE   465     -42.101   8.626 -12.286  1.00106.27           N  
ATOM   3172  CA  ILE   465     -41.074   9.239 -11.485  1.00106.27           C  
ATOM   3173  C   ILE   465     -41.769   9.974 -10.378  1.00106.27           C  
ATOM   3174  O   ILE   465     -42.622  10.827 -10.622  1.00106.27           O  
ATOM   3175  CB  ILE   465     -40.281  10.274 -12.233  1.00106.27           C  
ATOM   3176  CG1 ILE   465     -39.553   9.677 -13.453  1.00106.27           C  
ATOM   3177  CG2 ILE   465     -39.320  10.928 -11.227  1.00106.27           C  
ATOM   3178  CD1 ILE   465     -38.397   8.746 -13.096  1.00106.27           C  
ATOM   3179  N   LEU   466     -41.398   9.656  -9.122  1.00 57.33           N  
ATOM   3180  CA  LEU   466     -41.990  10.224  -7.944  1.00 57.33           C  
ATOM   3181  C   LEU   466     -41.079  11.289  -7.414  1.00 57.33           C  
ATOM   3182  O   LEU   466     -39.857  11.147  -7.433  1.00 57.33           O  
ATOM   3183  CB  LEU   466     -42.161   9.171  -6.835  1.00 57.33           C  
ATOM   3184  CG  LEU   466     -42.774   9.702  -5.530  1.00 57.33           C  
ATOM   3185  CD1 LEU   466     -44.211  10.199  -5.743  1.00 57.33           C  
ATOM   3186  CD2 LEU   466     -42.654   8.656  -4.409  1.00 57.33           C  
ATOM   3187  N   ARG   467     -41.664  12.406  -6.935  1.00103.90           N  
ATOM   3188  CA  ARG   467     -40.874  13.475  -6.394  1.00103.90           C  
ATOM   3189  C   ARG   467     -41.436  13.852  -5.060  1.00103.90           C  
ATOM   3190  O   ARG   467     -42.646  13.792  -4.846  1.00103.90           O  
ATOM   3191  CB  ARG   467     -40.891  14.733  -7.277  1.00103.90           C  
ATOM   3192  CG  ARG   467     -40.108  15.911  -6.702  1.00103.90           C  
ATOM   3193  CD  ARG   467     -39.976  17.073  -7.685  1.00103.90           C  
ATOM   3194  NE  ARG   467     -41.334  17.370  -8.218  1.00103.90           N  
ATOM   3195  CZ  ARG   467     -41.456  18.044  -9.399  1.00103.90           C  
ATOM   3196  NH1 ARG   467     -40.338  18.424 -10.083  1.00103.90           N1+
ATOM   3197  NH2 ARG   467     -42.693  18.331  -9.899  1.00103.90           N  
ATOM   3198  N   TRP   468     -40.558  14.226  -4.103  1.00 70.54           N  
ATOM   3199  CA  TRP   468     -41.075  14.665  -2.838  1.00 70.54           C  
ATOM   3200  C   TRP   468     -40.277  15.829  -2.353  1.00 70.54           C  
ATOM   3201  O   TRP   468     -39.116  16.013  -2.722  1.00 70.54           O  
ATOM   3202  CB  TRP   468     -41.101  13.595  -1.728  1.00 70.54           C  
ATOM   3203  CG  TRP   468     -39.781  12.975  -1.346  1.00 70.54           C  
ATOM   3204  CD1 TRP   468     -38.788  13.460  -0.546  1.00 70.54           C  
ATOM   3205  CD2 TRP   468     -39.372  11.659  -1.750  1.00 70.54           C  
ATOM   3206  CE2 TRP   468     -38.130  11.414  -1.164  1.00 70.54           C  
ATOM   3207  CE3 TRP   468     -39.986  10.729  -2.542  1.00 70.54           C  
ATOM   3208  NE1 TRP   468     -37.783  12.529  -0.428  1.00 70.54           N  
ATOM   3209  CZ2 TRP   468     -37.481  10.229  -1.360  1.00 70.54           C  
ATOM   3210  CZ3 TRP   468     -39.326   9.538  -2.745  1.00 70.54           C  
ATOM   3211  CH2 TRP   468     -38.097   9.295  -2.164  1.00 70.54           C  
ATOM   3212  N   GLN   469     -40.928  16.662  -1.516  1.00 86.17           N  
ATOM   3213  CA  GLN   469     -40.321  17.834  -0.962  1.00 86.17           C  
ATOM   3214  C   GLN   469     -40.414  17.726   0.531  1.00 86.17           C  
ATOM   3215  O   GLN   469     -41.440  17.320   1.072  1.00 86.17           O  
ATOM   3216  CB  GLN   469     -41.077  19.122  -1.331  1.00 86.17           C  
ATOM   3217  CG  GLN   469     -40.461  20.395  -0.751  1.00 86.17           C  
ATOM   3218  CD  GLN   469     -41.455  21.533  -0.951  1.00 86.17           C  
ATOM   3219  NE2 GLN   469     -41.065  22.552  -1.765  1.00 86.17           N  
ATOM   3220  OE1 GLN   469     -42.552  21.515  -0.397  1.00 86.17           O  
ATOM   3221  N   GLU   470     -39.320  18.085   1.228  1.00111.92           N  
ATOM   3222  CA  GLU   470     -39.273  18.108   2.666  1.00111.92           C  
ATOM   3223  C   GLU   470     -39.507  19.560   3.039  1.00111.92           C  
ATOM   3224  O   GLU   470     -39.901  20.361   2.199  1.00111.92           O  
ATOM   3225  CB  GLU   470     -37.914  17.687   3.250  1.00111.92           C  
ATOM   3226  CG  GLU   470     -37.602  16.205   3.044  1.00111.92           C  
ATOM   3227  CD  GLU   470     -38.522  15.405   3.954  1.00111.92           C  
ATOM   3228  OE1 GLU   470     -38.693  15.820   5.132  1.00111.92           O  
ATOM   3229  OE2 GLU   470     -39.071  14.372   3.485  1.00111.92           O1-
ATOM   3230  N   ALA   471     -39.272  19.939   4.317  1.00 99.09           N  
ATOM   3231  CA  ALA   471     -39.397  21.264   4.890  0.50 99.09           C  
ATOM   3232  C   ALA   471     -38.408  22.116   4.181  1.00 99.09           C  
ATOM   3233  O   ALA   471     -38.411  23.343   4.263  1.00 99.09           O  
ATOM   3234  CB  ALA   471     -39.056  21.297   6.388  0.50 99.09           C  
ATOM   3235  N   GLY   472     -37.469  21.441   3.518  1.00 54.26           N  
ATOM   3236  CA  GLY   472     -36.353  22.082   2.933  1.00 54.26           C  
ATOM   3237  C   GLY   472     -35.305  21.590   3.850  1.00 54.26           C  
ATOM   3238  O   GLY   472     -34.110  21.783   3.644  1.00 54.26           O  
ATOM   3239  N   ASP   473     -35.801  20.929   4.917  1.00 46.90           N  
ATOM   3240  CA  ASP   473     -34.979  20.289   5.894  1.00 46.90           C  
ATOM   3241  C   ASP   473     -35.189  18.814   5.725  1.00 46.90           C  
ATOM   3242  O   ASP   473     -36.306  18.308   5.818  1.00 46.90           O  
ATOM   3243  CB  ASP   473     -35.336  20.657   7.346  1.00 46.90           C  
ATOM   3244  CG  ASP   473     -34.223  20.141   8.251  1.00 46.90           C  
ATOM   3245  OD1 ASP   473     -33.387  19.334   7.763  1.00 46.90           O  
ATOM   3246  OD2 ASP   473     -34.194  20.549   9.442  1.00 46.90           O1-
ATOM   3247  N   PHE   474     -34.089  18.090   5.466  1.00129.05           N  
ATOM   3248  CA  PHE   474     -34.051  16.672   5.235  1.00129.05           C  
ATOM   3249  C   PHE   474     -34.376  15.941   6.498  1.00129.05           C  
ATOM   3250  O   PHE   474     -34.682  14.752   6.469  1.00129.05           O  
ATOM   3251  CB  PHE   474     -32.699  16.195   4.681  1.00129.05           C  
ATOM   3252  CG  PHE   474     -32.648  16.720   3.287  1.00129.05           C  
ATOM   3253  CD1 PHE   474     -33.185  15.993   2.249  1.00129.05           C  
ATOM   3254  CD2 PHE   474     -32.083  17.946   3.018  1.00129.05           C  
ATOM   3255  CE1 PHE   474     -33.148  16.473   0.960  1.00129.05           C  
ATOM   3256  CE2 PHE   474     -32.044  18.431   1.732  1.00129.05           C  
ATOM   3257  CZ  PHE   474     -32.576  17.695   0.700  1.00129.05           C  
ATOM   3258  N   ASP   475     -34.210  16.611   7.649  1.00 99.57           N  
ATOM   3259  CA  ASP   475     -34.502  16.058   8.944  1.00 99.57           C  
ATOM   3260  C   ASP   475     -35.981  15.785   9.077  1.00 99.57           C  
ATOM   3261  O   ASP   475     -36.389  14.929   9.859  1.00 99.57           O  
ATOM   3262  CB  ASP   475     -34.121  17.014  10.089  1.00 99.57           C  
ATOM   3263  CG  ASP   475     -34.414  16.326  11.418  1.00 99.57           C  
ATOM   3264  OD1 ASP   475     -34.414  15.066  11.447  1.00 99.57           O  
ATOM   3265  OD2 ASP   475     -34.626  17.051  12.425  1.00 99.57           O1-
ATOM   3266  N   GLY   476     -36.834  16.514   8.331  1.00 42.61           N  
ATOM   3267  CA  GLY   476     -38.264  16.422   8.505  1.00 42.61           C  
ATOM   3268  C   GLY   476     -38.796  15.036   8.272  1.00 42.61           C  
ATOM   3269  O   GLY   476     -38.312  14.273   7.438  1.00 42.61           O  
ATOM   3270  N   LEU   477     -39.816  14.691   9.089  1.00111.32           N  
ATOM   3271  CA  LEU   477     -40.564  13.463   9.093  1.00111.32           C  
ATOM   3272  C   LEU   477     -41.532  13.382   7.946  1.00111.32           C  
ATOM   3273  O   LEU   477     -41.798  12.290   7.448  1.00111.32           O  
ATOM   3274  CB  LEU   477     -41.401  13.287  10.372  1.00111.32           C  
ATOM   3275  CG  LEU   477     -40.565  13.178  11.660  1.00111.32           C  
ATOM   3276  CD1 LEU   477     -39.790  14.475  11.940  1.00111.32           C  
ATOM   3277  CD2 LEU   477     -41.436  12.738  12.848  1.00111.32           C  
ATOM   3278  N   ARG   478     -42.125  14.521   7.519  1.00102.21           N  
ATOM   3279  CA  ARG   478     -43.163  14.447   6.522  1.00102.21           C  
ATOM   3280  C   ARG   478     -42.747  15.183   5.288  1.00102.21           C  
ATOM   3281  O   ARG   478     -41.800  15.966   5.305  1.00102.21           O  
ATOM   3282  CB  ARG   478     -44.491  15.077   6.973  1.00102.21           C  
ATOM   3283  CG  ARG   478     -45.085  14.457   8.241  1.00102.21           C  
ATOM   3284  CD  ARG   478     -46.487  14.983   8.559  1.00102.21           C  
ATOM   3285  NE  ARG   478     -46.819  14.607   9.962  1.00102.21           N  
ATOM   3286  CZ  ARG   478     -46.455  15.441  10.981  1.00102.21           C  
ATOM   3287  NH1 ARG   478     -45.745  16.574  10.708  1.00102.21           N1+
ATOM   3288  NH2 ARG   478     -46.799  15.144  12.267  1.00102.21           N  
ATOM   3289  N   PHE   479     -43.451  14.910   4.164  1.00 73.51           N  
ATOM   3290  CA  PHE   479     -43.136  15.545   2.917  1.00 73.51           C  
ATOM   3291  C   PHE   479     -44.344  15.559   2.030  1.00 73.51           C  
ATOM   3292  O   PHE   479     -45.344  14.884   2.279  1.00 73.51           O  
ATOM   3293  CB  PHE   479     -41.988  14.851   2.159  1.00 73.51           C  
ATOM   3294  CG  PHE   479     -42.337  13.410   2.005  1.00 73.51           C  
ATOM   3295  CD1 PHE   479     -43.172  12.981   1.000  1.00 73.51           C  
ATOM   3296  CD2 PHE   479     -41.816  12.481   2.876  1.00 73.51           C  
ATOM   3297  CE1 PHE   479     -43.484  11.646   0.873  1.00 73.51           C  
ATOM   3298  CE2 PHE   479     -42.125  11.147   2.752  1.00 73.51           C  
ATOM   3299  CZ  PHE   479     -42.959  10.727   1.747  1.00 73.51           C  
ATOM   3300  N   ARG   480     -44.257  16.380   0.963  1.00105.85           N  
ATOM   3301  CA  ARG   480     -45.271  16.511  -0.037  1.00105.85           C  
ATOM   3302  C   ARG   480     -44.735  15.784  -1.230  1.00105.85           C  
ATOM   3303  O   ARG   480     -43.547  15.869  -1.527  1.00105.85           O  
ATOM   3304  CB  ARG   480     -45.514  17.980  -0.429  1.00105.85           C  
ATOM   3305  CG  ARG   480     -46.584  18.218  -1.496  1.00105.85           C  
ATOM   3306  CD  ARG   480     -46.977  19.695  -1.593  1.00105.85           C  
ATOM   3307  NE  ARG   480     -47.811  19.891  -2.811  1.00105.85           N  
ATOM   3308  CZ  ARG   480     -47.257  20.455  -3.925  1.00105.85           C  
ATOM   3309  NH1 ARG   480     -45.944  20.832  -3.914  1.00105.85           N1+
ATOM   3310  NH2 ARG   480     -48.015  20.659  -5.041  1.00105.85           N  
ATOM   3311  N   TRP   481     -45.589  15.015  -1.931  1.00 75.32           N  
ATOM   3312  CA  TRP   481     -45.083  14.277  -3.051  1.00 75.32           C  
ATOM   3313  C   TRP   481     -45.958  14.533  -4.232  1.00 75.32           C  
ATOM   3314  O   TRP   481     -47.103  14.959  -4.091  1.00 75.32           O  
ATOM   3315  CB  TRP   481     -45.074  12.756  -2.824  1.00 75.32           C  
ATOM   3316  CG  TRP   481     -46.441  12.171  -2.547  1.00 75.32           C  
ATOM   3317  CD1 TRP   481     -47.076  11.989  -1.354  1.00 75.32           C  
ATOM   3318  CD2 TRP   481     -47.336  11.686  -3.561  1.00 75.32           C  
ATOM   3319  CE2 TRP   481     -48.486  11.232  -2.914  1.00 75.32           C  
ATOM   3320  CE3 TRP   481     -47.212  11.622  -4.918  1.00 75.32           C  
ATOM   3321  NE1 TRP   481     -48.314  11.426  -1.561  1.00 75.32           N  
ATOM   3322  CZ2 TRP   481     -49.533  10.709  -3.618  1.00 75.32           C  
ATOM   3323  CZ3 TRP   481     -48.269  11.092  -5.623  1.00 75.32           C  
ATOM   3324  CH2 TRP   481     -49.408  10.644  -4.987  1.00 75.32           C  
ATOM   3325  N   ASN   482     -45.400  14.318  -5.443  1.00 56.62           N  
ATOM   3326  CA  ASN   482     -46.150  14.459  -6.657  1.00 56.62           C  
ATOM   3327  C   ASN   482     -45.521  13.563  -7.683  1.00 56.62           C  
ATOM   3328  O   ASN   482     -44.363  13.167  -7.545  1.00 56.62           O  
ATOM   3329  CB  ASN   482     -46.146  15.886  -7.232  1.00 56.62           C  
ATOM   3330  CG  ASN   482     -44.721  16.227  -7.645  1.00 56.62           C  
ATOM   3331  ND2 ASN   482     -44.519  16.437  -8.973  1.00 56.62           N  
ATOM   3332  OD1 ASN   482     -43.813  16.293  -6.818  1.00 56.62           O  
ATOM   3333  N   HIS   483     -46.280  13.204  -8.743  1.00 83.70           N  
ATOM   3334  CA  HIS   483     -45.736  12.386  -9.797  1.00 83.70           C  
ATOM   3335  C   HIS   483     -45.173  13.319 -10.831  1.00 83.70           C  
ATOM   3336  O   HIS   483     -45.915  13.965 -11.569  1.00 83.70           O  
ATOM   3337  CB  HIS   483     -46.788  11.584 -10.585  1.00 83.70           C  
ATOM   3338  CG  HIS   483     -47.608  10.618  -9.789  1.00 83.70           C  
ATOM   3339  CD2 HIS   483     -47.423  10.111  -8.541  1.00 83.70           C  
ATOM   3340  ND1 HIS   483     -48.774  10.053 -10.257  1.00 83.70           N  
ATOM   3341  CE1 HIS   483     -49.235   9.238  -9.276  1.00 83.70           C  
ATOM   3342  NE2 HIS   483     -48.449   9.243  -8.216  1.00 83.70           N  
ATOM   3343  N   PHE   484     -43.833  13.380 -10.933  1.00 63.98           N  
ATOM   3344  CA  PHE   484     -43.142  14.241 -11.854  1.00 63.98           C  
ATOM   3345  C   PHE   484     -43.521  13.847 -13.248  1.00 63.98           C  
ATOM   3346  O   PHE   484     -43.781  14.704 -14.094  1.00 63.98           O  
ATOM   3347  CB  PHE   484     -41.617  14.098 -11.676  1.00 63.98           C  
ATOM   3348  CG  PHE   484     -40.882  14.899 -12.694  1.00 63.98           C  
ATOM   3349  CD1 PHE   484     -40.806  16.268 -12.605  1.00 63.98           C  
ATOM   3350  CD2 PHE   484     -40.237  14.260 -13.728  1.00 63.98           C  
ATOM   3351  CE1 PHE   484     -40.116  16.989 -13.551  1.00 63.98           C  
ATOM   3352  CE2 PHE   484     -39.546  14.974 -14.675  1.00 63.98           C  
ATOM   3353  CZ  PHE   484     -39.486  16.344 -14.588  1.00 63.98           C  
ATOM   3354  N   VAL   485     -43.534  12.530 -13.537  1.00106.26           N  
ATOM   3355  CA  VAL   485     -43.956  12.090 -14.832  1.00106.26           C  
ATOM   3356  C   VAL   485     -44.526  10.719 -14.681  1.00106.26           C  
ATOM   3357  O   VAL   485     -44.121   9.956 -13.804  1.00106.26           O  
ATOM   3358  CB  VAL   485     -42.833  12.005 -15.828  1.00106.26           C  
ATOM   3359  CG1 VAL   485     -41.830  10.944 -15.342  1.00106.26           C  
ATOM   3360  CG2 VAL   485     -43.425  11.710 -17.216  1.00106.26           C  
ATOM   3361  N   LEU   486     -45.532  10.396 -15.519  1.00120.58           N  
ATOM   3362  CA  LEU   486     -46.054   9.061 -15.556  1.00120.58           C  
ATOM   3363  C   LEU   486     -45.829   8.577 -16.951  1.00120.58           C  
ATOM   3364  O   LEU   486     -46.481   9.039 -17.884  1.00120.58           O  
ATOM   3365  CB  LEU   486     -47.555   8.954 -15.243  1.00120.58           C  
ATOM   3366  CG  LEU   486     -47.883   9.250 -13.767  1.00120.58           C  
ATOM   3367  CD1 LEU   486     -47.523  10.696 -13.393  1.00120.58           C  
ATOM   3368  CD2 LEU   486     -49.336   8.881 -13.428  1.00120.58           C  
ATOM   3369  N   ALA   487     -44.908   7.606 -17.109  1.00 54.25           N  
ATOM   3370  CA  ALA   487     -44.520   7.092 -18.392  1.00 54.25           C  
ATOM   3371  C   ALA   487     -45.690   6.398 -19.020  1.00 54.25           C  
ATOM   3372  O   ALA   487     -46.615   5.961 -18.339  1.00 54.25           O  
ATOM   3373  CB  ALA   487     -43.350   6.095 -18.326  1.00 54.25           C  
ATOM   3374  N   GLY   488     -45.666   6.272 -20.361  1.00 47.66           N  
ATOM   3375  CA  GLY   488     -46.799   5.799 -21.092  1.00 47.66           C  
ATOM   3376  C   GLY   488     -46.519   5.915 -22.561  1.00 47.66           C  
ATOM   3377  O   GLY   488     -45.490   6.443 -22.983  1.00 47.66           O  
ATOM   3378  N   ASP   489     -47.448   5.389 -23.384  1.00 73.98           N  
ATOM   3379  CA  ASP   489     -47.300   5.466 -24.808  1.00 73.98           C  
ATOM   3380  C   ASP   489     -48.531   6.107 -25.374  1.00 73.98           C  
ATOM   3381  O   ASP   489     -49.538   5.437 -25.590  1.00 73.98           O  
ATOM   3382  CB  ASP   489     -47.139   4.087 -25.474  1.00 73.98           C  
ATOM   3383  CG  ASP   489     -46.708   4.278 -26.925  1.00 73.98           C  
ATOM   3384  OD1 ASP   489     -47.330   5.117 -27.630  1.00 73.98           O  
ATOM   3385  OD2 ASP   489     -45.739   3.591 -27.346  1.00 73.98           O1-
ATOM   3386  N   PRO   490     -48.463   7.387 -25.626  1.00 76.46           N  
ATOM   3387  CA  PRO   490     -49.554   8.166 -26.159  1.00 76.46           C  
ATOM   3388  C   PRO   490     -49.981   7.657 -27.498  1.00 76.46           C  
ATOM   3389  O   PRO   490     -51.125   7.899 -27.880  1.00 76.46           O  
ATOM   3390  CB  PRO   490     -49.008   9.587 -26.270  1.00 76.46           C  
ATOM   3391  CG  PRO   490     -47.501   9.371 -26.497  1.00 76.46           C  
ATOM   3392  CD  PRO   490     -47.190   8.083 -25.715  1.00 76.46           C  
ATOM   3393  N   ALA   491     -49.076   7.007 -28.253  1.00 47.77           N  
ATOM   3394  CA  ALA   491     -49.447   6.482 -29.534  1.00 47.77           C  
ATOM   3395  C   ALA   491     -50.488   5.439 -29.287  1.00 47.77           C  
ATOM   3396  O   ALA   491     -51.466   5.331 -30.026  1.00 47.77           O  
ATOM   3397  CB  ALA   491     -48.278   5.810 -30.274  1.00 47.77           C  
ATOM   3398  N   ASN   492     -50.292   4.648 -28.212  1.00201.86           N  
ATOM   3399  CA  ASN   492     -51.186   3.593 -27.825  1.00201.86           C  
ATOM   3400  C   ASN   492     -51.863   4.052 -26.552  1.00201.86           C  
ATOM   3401  O   ASN   492     -51.947   5.249 -26.297  1.00201.86           O  
ATOM   3402  CB  ASN   492     -50.454   2.266 -27.545  1.00201.86           C  
ATOM   3403  CG  ASN   492     -50.048   1.656 -28.879  1.00201.86           C  
ATOM   3404  ND2 ASN   492     -51.003   1.616 -29.846  1.00201.86           N  
ATOM   3405  OD1 ASN   492     -48.911   1.221 -29.057  1.00201.86           O  
ATOM   3406  N   PRO   493     -52.446   3.150 -25.801  1.00259.87           N  
ATOM   3407  CA  PRO   493     -53.043   3.504 -24.522  1.00259.87           C  
ATOM   3408  C   PRO   493     -52.026   3.542 -23.395  1.00259.87           C  
ATOM   3409  O   PRO   493     -50.849   3.354 -23.701  1.00259.87           O  
ATOM   3410  CB  PRO   493     -54.148   2.487 -24.260  1.00259.87           C  
ATOM   3411  CG  PRO   493     -54.562   2.026 -25.663  1.00259.87           C  
ATOM   3412  CD  PRO   493     -53.277   2.168 -26.490  1.00259.87           C  
ATOM   3413  N   ARG   494     -52.452   3.723 -22.101  1.00322.19           N  
ATOM   3414  CA  ARG   494     -51.543   3.955 -21.007  0.50322.19           C  
ATOM   3415  C   ARG   494     -50.731   5.058 -21.569  1.00322.19           C  
ATOM   3416  O   ARG   494     -49.539   4.921 -21.834  1.00322.19           O  
ATOM   3417  CB  ARG   494     -50.618   2.759 -20.732  0.50322.19           C  
ATOM   3418  CG  ARG   494     -51.360   1.515 -20.242  0.50322.19           C  
ATOM   3419  CD  ARG   494     -50.463   0.284 -20.100  0.50322.19           C  
ATOM   3420  NE  ARG   494     -51.321  -0.830 -19.609  1.00322.19           N  
ATOM   3421  CZ  ARG   494     -52.062  -1.565 -20.488  1.00322.19           C  
ATOM   3422  NH1 ARG   494     -52.005  -1.293 -21.826  1.00322.19           N1+
ATOM   3423  NH2 ARG   494     -52.872  -2.560 -20.028  1.00322.19           N  
ATOM   3424  N   ALA   495     -51.427   6.188 -21.767  1.00115.06           N  
ATOM   3425  CA  ALA   495     -50.954   7.326 -22.490  1.00115.06           C  
ATOM   3426  C   ALA   495     -49.794   8.008 -21.860  1.00115.06           C  
ATOM   3427  O   ALA   495     -48.908   8.433 -22.597  1.00115.06           O  
ATOM   3428  CB  ALA   495     -52.047   8.390 -22.687  1.00115.06           C  
ATOM   3429  N   GLU   496     -49.803   8.166 -20.517  1.00282.06           N  
ATOM   3430  CA  GLU   496     -48.790   8.871 -19.765  1.00282.06           C  
ATOM   3431  C   GLU   496     -49.429  10.125 -19.308  1.00282.06           C  
ATOM   3432  O   GLU   496     -50.611  10.383 -19.532  1.00282.06           O  
ATOM   3433  CB  GLU   496     -47.629   9.583 -20.508  1.00282.06           C  
ATOM   3434  CG  GLU   496     -46.537   8.754 -21.160  1.00282.06           C  
ATOM   3435  CD  GLU   496     -45.177   9.037 -20.484  1.00282.06           C  
ATOM   3436  OE1 GLU   496     -45.108  10.044 -19.730  1.00282.06           O  
ATOM   3437  OE2 GLU   496     -44.170   8.348 -20.802  1.00282.06           O1-
ATOM   3438  N   ALA   497     -48.589  10.944 -18.659  1.00 75.01           N  
ATOM   3439  CA  ALA   497     -48.920  12.276 -18.276  1.00 75.01           C  
ATOM   3440  C   ALA   497     -48.689  13.131 -19.490  1.00 75.01           C  
ATOM   3441  O   ALA   497     -48.144  12.675 -20.494  1.00 75.01           O  
ATOM   3442  CB  ALA   497     -48.043  12.831 -17.141  1.00 75.01           C  
ATOM   3443  N   ARG   498     -49.087  14.414 -19.394  1.00100.22           N  
ATOM   3444  CA  ARG   498     -49.063  15.393 -20.453  0.50100.22           C  
ATOM   3445  C   ARG   498     -47.666  15.611 -20.948  1.00100.22           C  
ATOM   3446  O   ARG   498     -47.462  15.931 -22.118  1.00100.22           O  
ATOM   3447  CB  ARG   498     -49.584  16.766 -19.988  0.50100.22           C  
ATOM   3448  CG  ARG   498     -51.090  16.806 -19.718  1.00100.22           C  
ATOM   3449  CD  ARG   498     -51.572  18.107 -19.067  1.00100.22           C  
ATOM   3450  NE  ARG   498     -50.799  19.234 -19.663  1.00100.22           N  
ATOM   3451  CZ  ARG   498     -49.824  19.848 -18.932  1.00100.22           C  
ATOM   3452  NH1 ARG   498     -49.593  19.465 -17.641  1.00100.22           N1+
ATOM   3453  NH2 ARG   498     -49.089  20.857 -19.483  1.00100.22           N  
ATOM   3454  N   GLY   499     -46.672  15.477 -20.057  1.00 51.14           N  
ATOM   3455  CA  GLY   499     -45.284  15.700 -20.361  1.00 51.14           C  
ATOM   3456  C   GLY   499     -44.822  14.737 -21.406  1.00 51.14           C  
ATOM   3457  O   GLY   499     -43.824  14.992 -22.082  1.00 51.14           O  
ATOM   3458  N   ASN   500     -45.451  13.550 -21.490  1.00115.54           N  
ATOM   3459  CA  ASN   500     -45.029  12.621 -22.500  1.00115.54           C  
ATOM   3460  C   ASN   500     -45.733  12.877 -23.783  1.00115.54           C  
ATOM   3461  O   ASN   500     -46.928  13.175 -23.804  1.00115.54           O  
ATOM   3462  CB  ASN   500     -45.464  11.219 -22.301  1.00115.54           C  
ATOM   3463  CG  ASN   500     -44.677  10.325 -23.247  1.00115.54           C  
ATOM   3464  ND2 ASN   500     -45.326   9.233 -23.735  1.00115.54           N  
ATOM   3465  OD1 ASN   500     -43.514  10.593 -23.545  1.00115.54           O  
ATOM   3466  N   VAL   501     -45.012  12.643 -24.890  1.00 51.79           N  
ATOM   3467  CA  VAL   501     -45.550  12.822 -26.202  1.00 51.79           C  
ATOM   3468  C   VAL   501     -45.086  11.644 -27.007  1.00 51.79           C  
ATOM   3469  O   VAL   501     -44.227  10.874 -26.572  1.00 51.79           O  
ATOM   3470  CB  VAL   501     -45.052  14.096 -26.840  1.00 51.79           C  
ATOM   3471  CG1 VAL   501     -45.644  14.266 -28.250  1.00 51.79           C  
ATOM   3472  CG2 VAL   501     -45.393  15.257 -25.890  1.00 51.79           C  
ATOM   3473  N   ARG   502     -45.658  11.452 -28.207  1.00109.29           N  
ATOM   3474  CA  ARG   502     -45.280  10.355 -29.039  1.00109.29           C  
ATOM   3475  C   ARG   502     -43.830  10.504 -29.388  1.00109.29           C  
ATOM   3476  O   ARG   502     -43.135   9.513 -29.602  1.00109.29           O  
ATOM   3477  CB  ARG   502     -46.123  10.260 -30.320  1.00109.29           C  
ATOM   3478  CG  ARG   502     -47.523   9.710 -30.033  1.00109.29           C  
ATOM   3479  CD  ARG   502     -48.491   9.781 -31.213  1.00109.29           C  
ATOM   3480  NE  ARG   502     -48.888  11.207 -31.369  1.00109.29           N  
ATOM   3481  CZ  ARG   502     -49.794  11.562 -32.325  1.00109.29           C  
ATOM   3482  NH1 ARG   502     -50.328  10.609 -33.145  1.00109.29           N1+
ATOM   3483  NH2 ARG   502     -50.167  12.866 -32.460  1.00109.29           N  
ATOM   3484  N   GLY   503     -43.346  11.755 -29.495  1.00 45.47           N  
ATOM   3485  CA  GLY   503     -41.975  12.011 -29.839  1.00 45.47           C  
ATOM   3486  C   GLY   503     -40.992  11.557 -28.788  1.00 45.47           C  
ATOM   3487  O   GLY   503     -39.966  10.969 -29.134  1.00 45.47           O  
ATOM   3488  N   ASP   504     -41.253  11.799 -27.481  1.00126.44           N  
ATOM   3489  CA  ASP   504     -40.204  11.530 -26.522  1.00126.44           C  
ATOM   3490  C   ASP   504     -40.503  10.396 -25.582  1.00126.44           C  
ATOM   3491  O   ASP   504     -39.811  10.235 -24.577  1.00126.44           O  
ATOM   3492  CB  ASP   504     -39.861  12.759 -25.656  1.00126.44           C  
ATOM   3493  CG  ASP   504     -41.076  13.183 -24.834  1.00126.44           C  
ATOM   3494  OD1 ASP   504     -42.123  12.482 -24.866  1.00126.44           O  
ATOM   3495  OD2 ASP   504     -40.963  14.242 -24.159  1.00126.44           O1-
ATOM   3496  N   ALA   505     -41.468   9.525 -25.916  1.00 62.21           N  
ATOM   3497  CA  ALA   505     -41.907   8.507 -24.995  1.00 62.21           C  
ATOM   3498  C   ALA   505     -40.860   7.460 -24.728  1.00 62.21           C  
ATOM   3499  O   ALA   505     -40.038   7.130 -25.583  1.00 62.21           O  
ATOM   3500  CB  ALA   505     -43.176   7.776 -25.462  1.00 62.21           C  
ATOM   3501  N   PHE   506     -40.892   6.912 -23.488  1.00 81.12           N  
ATOM   3502  CA  PHE   506     -39.965   5.898 -23.054  1.00 81.12           C  
ATOM   3503  C   PHE   506     -40.634   5.056 -22.001  1.00 81.12           C  
ATOM   3504  O   PHE   506     -41.759   5.335 -21.592  1.00 81.12           O  
ATOM   3505  CB  PHE   506     -38.661   6.478 -22.466  1.00 81.12           C  
ATOM   3506  CG  PHE   506     -38.983   7.367 -21.308  1.00 81.12           C  
ATOM   3507  CD1 PHE   506     -39.329   8.684 -21.508  1.00 81.12           C  
ATOM   3508  CD2 PHE   506     -38.926   6.889 -20.018  1.00 81.12           C  
ATOM   3509  CE1 PHE   506     -39.619   9.505 -20.443  1.00 81.12           C  
ATOM   3510  CE2 PHE   506     -39.217   7.706 -18.949  1.00 81.12           C  
ATOM   3511  CZ  PHE   506     -39.566   9.017 -19.159  1.00 81.12           C  
ATOM   3512  N   ALA   507     -39.970   3.967 -21.553  1.00 60.19           N  
ATOM   3513  CA  ALA   507     -40.564   3.137 -20.541  1.00 60.19           C  
ATOM   3514  C   ALA   507     -39.521   2.679 -19.560  1.00 60.19           C  
ATOM   3515  O   ALA   507     -38.339   2.552 -19.878  1.00 60.19           O  
ATOM   3516  CB  ALA   507     -41.225   1.868 -21.105  1.00 60.19           C  
ATOM   3517  N   CYS   508     -39.983   2.371 -18.330  1.00 79.23           N  
ATOM   3518  CA  CYS   508     -39.188   1.852 -17.245  1.00 79.23           C  
ATOM   3519  C   CYS   508     -37.979   2.680 -16.894  1.00 79.23           C  
ATOM   3520  O   CYS   508     -36.856   2.175 -16.959  1.00 79.23           O  
ATOM   3521  CB  CYS   508     -38.716   0.408 -17.489  1.00 79.23           C  
ATOM   3522  SG  CYS   508     -40.100  -0.765 -17.624  1.00 79.23           S  
ATOM   3523  N   PRO   509     -38.161   3.936 -16.540  1.00117.35           N  
ATOM   3524  CA  PRO   509     -37.071   4.760 -16.060  1.00117.35           C  
ATOM   3525  C   PRO   509     -36.453   4.114 -14.843  1.00117.35           C  
ATOM   3526  O   PRO   509     -37.205   3.687 -13.971  1.00117.35           O  
ATOM   3527  CB  PRO   509     -37.715   6.094 -15.699  1.00117.35           C  
ATOM   3528  CG  PRO   509     -39.139   5.685 -15.273  1.00117.35           C  
ATOM   3529  CD  PRO   509     -39.457   4.456 -16.143  1.00117.35           C  
ATOM   3530  N   ASP   510     -35.133   3.818 -14.863  1.00158.74           N  
ATOM   3531  CA  ASP   510     -34.383   3.311 -13.745  1.00158.74           C  
ATOM   3532  C   ASP   510     -33.456   4.308 -13.093  1.00158.74           C  
ATOM   3533  O   ASP   510     -33.656   4.771 -11.974  1.00158.74           O  
ATOM   3534  CB  ASP   510     -33.523   2.125 -14.227  1.00158.74           C  
ATOM   3535  CG  ASP   510     -32.834   1.400 -13.080  1.00158.74           C  
ATOM   3536  OD1 ASP   510     -32.860   1.906 -11.925  1.00158.74           O  
ATOM   3537  OD2 ASP   510     -32.258   0.314 -13.357  1.00158.74           O1-
ATOM   3538  N   GLY   511     -32.406   4.703 -13.856  1.00 56.35           N  
ATOM   3539  CA  GLY   511     -31.333   5.505 -13.334  1.00 56.35           C  
ATOM   3540  C   GLY   511     -31.717   6.940 -13.417  1.00 56.35           C  
ATOM   3541  O   GLY   511     -32.538   7.322 -14.250  1.00 56.35           O  
ATOM   3542  N   LEU   512     -31.105   7.767 -12.543  1.00 69.63           N  
ATOM   3543  CA  LEU   512     -31.340   9.180 -12.515  1.00 69.63           C  
ATOM   3544  C   LEU   512     -30.064   9.851 -12.114  1.00 69.63           C  
ATOM   3545  O   LEU   512     -29.256   9.275 -11.388  1.00 69.63           O  
ATOM   3546  CB  LEU   512     -32.370   9.611 -11.456  1.00 69.63           C  
ATOM   3547  CG  LEU   512     -33.800   9.096 -11.696  1.00 69.63           C  
ATOM   3548  CD1 LEU   512     -34.751   9.576 -10.587  1.00 69.63           C  
ATOM   3549  CD2 LEU   512     -34.294   9.474 -13.100  1.00 69.63           C  
ATOM   3550  N   TRP   513     -29.833  11.085 -12.615  1.00148.31           N  
ATOM   3551  CA  TRP   513     -28.692  11.825 -12.156  1.00148.31           C  
ATOM   3552  C   TRP   513     -28.941  13.281 -12.397  1.00148.31           C  
ATOM   3553  O   TRP   513     -29.576  13.664 -13.380  1.00148.31           O  
ATOM   3554  CB  TRP   513     -27.382  11.439 -12.860  1.00148.31           C  
ATOM   3555  CG  TRP   513     -26.177  12.175 -12.331  1.00148.31           C  
ATOM   3556  CD1 TRP   513     -25.501  13.244 -12.840  1.00148.31           C  
ATOM   3557  CD2 TRP   513     -25.536  11.836 -11.093  1.00148.31           C  
ATOM   3558  CE2 TRP   513     -24.480  12.728 -10.920  1.00148.31           C  
ATOM   3559  CE3 TRP   513     -25.808  10.860 -10.178  1.00148.31           C  
ATOM   3560  NE1 TRP   513     -24.467  13.585 -12.000  1.00148.31           N  
ATOM   3561  CZ2 TRP   513     -23.675  12.659  -9.818  1.00148.31           C  
ATOM   3562  CZ3 TRP   513     -24.996  10.791  -9.070  1.00148.31           C  
ATOM   3563  CH2 TRP   513     -23.951  11.672  -8.895  1.00148.31           C  
ATOM   3564  N   ALA   514     -28.447  14.140 -11.486  1.00 46.66           N  
ATOM   3565  CA  ALA   514     -28.589  15.555 -11.674  1.00 46.66           C  
ATOM   3566  C   ALA   514     -27.227  16.113 -11.935  1.00 46.66           C  
ATOM   3567  O   ALA   514     -26.226  15.612 -11.423  1.00 46.66           O  
ATOM   3568  CB  ALA   514     -29.150  16.288 -10.443  1.00 46.66           C  
ATOM   3569  N   ASP   515     -27.160  17.122 -12.824  1.00 63.11           N  
ATOM   3570  CA  ASP   515     -25.941  17.841 -13.050  1.00 63.11           C  
ATOM   3571  C   ASP   515     -26.008  19.091 -12.215  1.00 63.11           C  
ATOM   3572  O   ASP   515     -27.019  19.361 -11.568  1.00 63.11           O  
ATOM   3573  CB  ASP   515     -25.674  18.149 -14.541  1.00 63.11           C  
ATOM   3574  CG  ASP   515     -26.847  18.907 -15.145  1.00 63.11           C  
ATOM   3575  OD1 ASP   515     -27.655  19.480 -14.368  1.00 63.11           O  
ATOM   3576  OD2 ASP   515     -26.955  18.912 -16.400  1.00 63.11           O1-
ATOM   3577  N   ALA   516     -24.930  19.897 -12.216  1.00 36.11           N  
ATOM   3578  CA  ALA   516     -24.833  21.082 -11.404  1.00 36.11           C  
ATOM   3579  C   ALA   516     -25.896  22.065 -11.793  1.00 36.11           C  
ATOM   3580  O   ALA   516     -26.446  22.765 -10.944  1.00 36.11           O  
ATOM   3581  CB  ALA   516     -23.477  21.791 -11.555  1.00 36.11           C  
ATOM   3582  N   ARG   517     -26.195  22.137 -13.102  1.00101.15           N  
ATOM   3583  CA  ARG   517     -27.132  23.058 -13.685  1.00101.15           C  
ATOM   3584  C   ARG   517     -28.499  22.776 -13.149  1.00101.15           C  
ATOM   3585  O   ARG   517     -29.322  23.682 -13.035  1.00101.15           O  
ATOM   3586  CB  ARG   517     -27.242  22.912 -15.211  1.00101.15           C  
ATOM   3587  CG  ARG   517     -25.913  23.045 -15.957  1.00101.15           C  
ATOM   3588  CD  ARG   517     -25.475  24.486 -16.228  1.00101.15           C  
ATOM   3589  NE  ARG   517     -24.177  24.402 -16.953  1.00101.15           N  
ATOM   3590  CZ  ARG   517     -23.383  25.504 -17.090  1.00101.15           C  
ATOM   3591  NH1 ARG   517     -23.768  26.698 -16.551  1.00101.15           N1+
ATOM   3592  NH2 ARG   517     -22.206  25.410 -17.772  1.00101.15           N  
ATOM   3593  N   GLY   518     -28.793  21.504 -12.816  1.00 37.64           N  
ATOM   3594  CA  GLY   518     -30.112  21.210 -12.335  1.00 37.64           C  
ATOM   3595  C   GLY   518     -30.887  20.440 -13.365  1.00 37.64           C  
ATOM   3596  O   GLY   518     -32.099  20.274 -13.234  1.00 37.64           O  
ATOM   3597  N   VAL   519     -30.223  19.974 -14.439  1.00 35.26           N  
ATOM   3598  CA  VAL   519     -30.898  19.143 -15.396  1.00 35.26           C  
ATOM   3599  C   VAL   519     -31.021  17.774 -14.789  1.00 35.26           C  
ATOM   3600  O   VAL   519     -30.105  17.294 -14.125  1.00 35.26           O  
ATOM   3601  CB  VAL   519     -30.152  18.994 -16.689  1.00 35.26           C  
ATOM   3602  CG1 VAL   519     -30.910  18.000 -17.582  1.00 35.26           C  
ATOM   3603  CG2 VAL   519     -29.963  20.390 -17.311  1.00 35.26           C  
ATOM   3604  N   LEU   520     -32.182  17.115 -14.997  1.00 54.42           N  
ATOM   3605  CA  LEU   520     -32.411  15.797 -14.470  1.00 54.42           C  
ATOM   3606  C   LEU   520     -32.271  14.823 -15.600  1.00 54.42           C  
ATOM   3607  O   LEU   520     -32.987  14.896 -16.597  1.00 54.42           O  
ATOM   3608  CB  LEU   520     -33.823  15.628 -13.880  1.00 54.42           C  
ATOM   3609  CG  LEU   520     -34.101  14.226 -13.310  1.00 54.42           C  
ATOM   3610  CD1 LEU   520     -33.166  13.911 -12.131  1.00 54.42           C  
ATOM   3611  CD2 LEU   520     -35.588  14.054 -12.954  1.00 54.42           C  
ATOM   3612  N   TRP   521     -31.341  13.859 -15.452  1.00 75.92           N  
ATOM   3613  CA  TRP   521     -31.091  12.905 -16.493  1.00 75.92           C  
ATOM   3614  C   TRP   521     -31.779  11.632 -16.104  1.00 75.92           C  
ATOM   3615  O   TRP   521     -31.699  11.192 -14.958  1.00 75.92           O  
ATOM   3616  CB  TRP   521     -29.589  12.649 -16.690  1.00 75.92           C  
ATOM   3617  CG  TRP   521     -28.857  13.906 -17.107  1.00 75.92           C  
ATOM   3618  CD1 TRP   521     -28.359  14.904 -16.320  1.00 75.92           C  
ATOM   3619  CD2 TRP   521     -28.568  14.278 -18.464  1.00 75.92           C  
ATOM   3620  CE2 TRP   521     -27.905  15.505 -18.423  1.00 75.92           C  
ATOM   3621  CE3 TRP   521     -28.834  13.651 -19.649  1.00 75.92           C  
ATOM   3622  NE1 TRP   521     -27.784  15.878 -17.101  1.00 75.92           N  
ATOM   3623  CZ2 TRP   521     -27.497  16.124 -19.569  1.00 75.92           C  
ATOM   3624  CZ3 TRP   521     -28.421  14.278 -20.805  1.00 75.92           C  
ATOM   3625  CH2 TRP   521     -27.765  15.491 -20.763  1.00 75.92           C  
ATOM   3626  N   ILE   522     -32.490  11.019 -17.077  1.00117.01           N  
ATOM   3627  CA  ILE   522     -33.293   9.844 -16.863  1.00117.01           C  
ATOM   3628  C   ILE   522     -32.732   8.743 -17.720  1.00117.01           C  
ATOM   3629  O   ILE   522     -32.562   8.922 -18.925  1.00117.01           O  
ATOM   3630  CB  ILE   522     -34.704  10.028 -17.360  1.00117.01           C  
ATOM   3631  CG1 ILE   522     -35.418  11.204 -16.669  1.00117.01           C  
ATOM   3632  CG2 ILE   522     -35.435   8.686 -17.202  1.00117.01           C  
ATOM   3633  CD1 ILE   522     -35.727  10.979 -15.193  1.00117.01           C  
ATOM   3634  N   GLN   523     -32.458   7.564 -17.120  1.00 48.91           N  
ATOM   3635  CA  GLN   523     -31.902   6.447 -17.842  1.00 48.91           C  
ATOM   3636  C   GLN   523     -32.932   5.351 -17.820  1.00 48.91           C  
ATOM   3637  O   GLN   523     -33.637   5.191 -16.826  1.00 48.91           O  
ATOM   3638  CB  GLN   523     -30.620   5.913 -17.180  1.00 48.91           C  
ATOM   3639  CG  GLN   523     -29.492   6.947 -17.138  1.00 48.91           C  
ATOM   3640  CD  GLN   523     -28.366   6.395 -16.274  1.00 48.91           C  
ATOM   3641  NE2 GLN   523     -27.175   6.172 -16.892  1.00 48.91           N  
ATOM   3642  OE1 GLN   523     -28.542   6.165 -15.078  1.00 48.91           O  
ATOM   3643  N   THR   524     -33.031   4.550 -18.909  1.00 62.91           N  
ATOM   3644  CA  THR   524     -34.092   3.579 -19.008  1.00 62.91           C  
ATOM   3645  C   THR   524     -33.562   2.183 -18.944  1.00 62.91           C  
ATOM   3646  O   THR   524     -32.499   1.865 -19.484  1.00 62.91           O  
ATOM   3647  CB  THR   524     -34.878   3.696 -20.281  1.00 62.91           C  
ATOM   3648  CG2 THR   524     -35.382   5.146 -20.417  1.00 62.91           C  
ATOM   3649  OG1 THR   524     -34.058   3.369 -21.392  1.00 62.91           O  
ATOM   3650  N   ASP   525     -34.348   1.301 -18.286  1.00184.10           N  
ATOM   3651  CA  ASP   525     -33.857  -0.015 -18.025  1.00184.10           C  
ATOM   3652  C   ASP   525     -34.932  -0.786 -17.292  1.00184.10           C  
ATOM   3653  O   ASP   525     -36.112  -0.637 -17.593  1.00184.10           O  
ATOM   3654  CB  ASP   525     -32.602   0.140 -17.124  1.00184.10           C  
ATOM   3655  CG  ASP   525     -31.860  -1.149 -16.805  1.00184.10           C  
ATOM   3656  OD1 ASP   525     -32.113  -2.179 -17.483  1.00184.10           O  
ATOM   3657  OD2 ASP   525     -31.084  -1.122 -15.814  1.00184.10           O1-
ATOM   3658  N   MET   526     -34.541  -1.585 -16.259  1.00332.53           N  
ATOM   3659  CA  MET   526     -35.355  -2.597 -15.646  1.00332.53           C  
ATOM   3660  C   MET   526     -35.964  -3.224 -16.828  1.00332.53           C  
ATOM   3661  O   MET   526     -37.168  -3.470 -16.894  1.00332.53           O  
ATOM   3662  CB  MET   526     -36.455  -2.051 -14.723  1.00332.53           C  
ATOM   3663  CG  MET   526     -37.380  -3.144 -14.183  1.00332.53           C  
ATOM   3664  SD  MET   526     -36.558  -4.388 -13.148  1.00332.53           S  
ATOM   3665  CE  MET   526     -36.077  -3.185 -11.883  1.00332.53           C  
ATOM   3666  N   SER   527     -35.043  -3.552 -17.753  1.00224.97           N  
ATOM   3667  CA  SER   527     -35.339  -3.843 -19.108  1.00224.97           C  
ATOM   3668  C   SER   527     -36.477  -2.958 -19.492  1.00224.97           C  
ATOM   3669  O   SER   527     -37.628  -3.385 -19.369  1.00224.97           O  
ATOM   3670  CB  SER   527     -35.766  -5.301 -19.351  1.00224.97           C  
ATOM   3671  OG  SER   527     -34.701  -6.186 -19.037  1.00224.97           O  
ATOM   3672  N   ALA   528     -36.205  -1.695 -19.939  1.00110.40           N  
ATOM   3673  CA  ALA   528     -37.356  -1.069 -20.473  1.00110.40           C  
ATOM   3674  C   ALA   528     -37.569  -1.951 -21.661  1.00110.40           C  
ATOM   3675  O   ALA   528     -36.602  -2.504 -22.190  1.00110.40           O  
ATOM   3676  CB  ALA   528     -37.113   0.360 -20.985  1.00110.40           C  
ATOM   3677  N   ALA   529     -38.829  -2.199 -22.046  1.00 61.92           N  
ATOM   3678  CA  ALA   529     -38.995  -3.109 -23.137  1.00 61.92           C  
ATOM   3679  C   ALA   529     -38.402  -2.476 -24.353  1.00 61.92           C  
ATOM   3680  O   ALA   529     -38.743  -1.354 -24.720  1.00 61.92           O  
ATOM   3681  CB  ALA   529     -40.464  -3.439 -23.449  1.00 61.92           C  
ATOM   3682  N   VAL   530     -37.441  -3.196 -24.954  1.00143.73           N  
ATOM   3683  CA  VAL   530     -36.708  -2.894 -26.151  0.50143.73           C  
ATOM   3684  C   VAL   530     -37.456  -3.299 -27.387  1.00143.73           C  
ATOM   3685  O   VAL   530     -37.014  -3.013 -28.499  1.00143.73           O  
ATOM   3686  CB  VAL   530     -35.378  -3.588 -26.203  0.50143.73           C  
ATOM   3687  CG1 VAL   530     -34.527  -3.098 -25.019  1.00143.73           C  
ATOM   3688  CG2 VAL   530     -35.613  -5.108 -26.230  1.00143.73           C  
ATOM   3689  N   MET   531     -38.566  -4.041 -27.232  1.00 90.23           N  
ATOM   3690  CA  MET   531     -39.238  -4.668 -28.340  1.00 90.23           C  
ATOM   3691  C   MET   531     -39.624  -3.674 -29.390  1.00 90.23           C  
ATOM   3692  O   MET   531     -39.530  -3.977 -30.580  1.00 90.23           O  
ATOM   3693  CB  MET   531     -40.519  -5.401 -27.907  1.00 90.23           C  
ATOM   3694  CG  MET   531     -41.224  -6.132 -29.051  1.00 90.23           C  
ATOM   3695  SD  MET   531     -42.684  -7.086 -28.538  1.00 90.23           S  
ATOM   3696  CE  MET   531     -41.728  -8.342 -27.640  1.00 90.23           C  
ATOM   3697  N   GLY   532     -40.099  -2.478 -29.008  1.00 27.26           N  
ATOM   3698  CA  GLY   532     -40.436  -1.523 -30.024  1.00 27.26           C  
ATOM   3699  C   GLY   532     -41.726  -1.937 -30.660  1.00 27.26           C  
ATOM   3700  O   GLY   532     -42.034  -1.528 -31.779  1.00 27.26           O  
ATOM   3701  N   ARG   533     -42.516  -2.778 -29.964  1.00146.67           N  
ATOM   3702  CA  ARG   533     -43.757  -3.202 -30.539  1.00146.67           C  
ATOM   3703  C   ARG   533     -44.782  -3.267 -29.450  1.00146.67           C  
ATOM   3704  O   ARG   533     -44.451  -3.224 -28.265  1.00146.67           O  
ATOM   3705  CB  ARG   533     -43.672  -4.592 -31.202  1.00146.67           C  
ATOM   3706  CG  ARG   533     -44.995  -5.053 -31.815  1.00146.67           C  
ATOM   3707  CD  ARG   533     -44.928  -6.411 -32.522  1.00146.67           C  
ATOM   3708  NE  ARG   533     -44.204  -6.227 -33.812  1.00146.67           N  
ATOM   3709  CZ  ARG   533     -42.859  -6.444 -33.898  1.00146.67           C  
ATOM   3710  NH1 ARG   533     -42.156  -6.858 -32.804  1.00146.67           N1+
ATOM   3711  NH2 ARG   533     -42.218  -6.256 -35.089  1.00146.67           N  
ATOM   3712  N   GLY   534     -46.071  -3.334 -29.845  1.00 25.10           N  
ATOM   3713  CA  GLY   534     -47.141  -3.470 -28.903  1.00 25.10           C  
ATOM   3714  C   GLY   534     -47.198  -2.252 -28.042  1.00 25.10           C  
ATOM   3715  O   GLY   534     -47.309  -1.128 -28.527  1.00 25.10           O  
ATOM   3716  N   GLU   535     -47.116  -2.475 -26.718  1.00 97.68           N  
ATOM   3717  CA  GLU   535     -47.205  -1.447 -25.730  1.00 97.68           C  
ATOM   3718  C   GLU   535     -46.063  -0.506 -25.930  1.00 97.68           C  
ATOM   3719  O   GLU   535     -46.161   0.674 -25.594  1.00 97.68           O  
ATOM   3720  CB  GLU   535     -47.113  -2.002 -24.294  1.00 97.68           C  
ATOM   3721  CG  GLU   535     -48.310  -2.868 -23.897  1.00 97.68           C  
ATOM   3722  CD  GLU   535     -49.499  -1.943 -23.690  1.00 97.68           C  
ATOM   3723  OE1 GLU   535     -49.271  -0.746 -23.369  1.00 97.68           O  
ATOM   3724  OE2 GLU   535     -50.653  -2.423 -23.854  1.00 97.68           O1-
ATOM   3725  N   PHE   536     -44.926  -1.004 -26.452  1.00135.41           N  
ATOM   3726  CA  PHE   536     -43.803  -0.119 -26.557  1.00135.41           C  
ATOM   3727  C   PHE   536     -43.524   0.263 -27.979  1.00135.41           C  
ATOM   3728  O   PHE   536     -42.385   0.579 -28.319  1.00135.41           O  
ATOM   3729  CB  PHE   536     -42.525  -0.769 -26.012  1.00135.41           C  
ATOM   3730  CG  PHE   536     -42.833  -1.144 -24.607  1.00135.41           C  
ATOM   3731  CD1 PHE   536     -42.722  -0.224 -23.590  1.00135.41           C  
ATOM   3732  CD2 PHE   536     -43.244  -2.422 -24.311  1.00135.41           C  
ATOM   3733  CE1 PHE   536     -43.014  -0.581 -22.296  1.00135.41           C  
ATOM   3734  CE2 PHE   536     -43.538  -2.784 -23.017  1.00135.41           C  
ATOM   3735  CZ  PHE   536     -43.421  -1.862 -22.006  1.00135.41           C  
ATOM   3736  N   ALA   537     -44.553   0.331 -28.843  1.00 61.63           N  
ATOM   3737  CA  ALA   537     -44.267   0.687 -30.203  1.00 61.63           C  
ATOM   3738  C   ALA   537     -43.785   2.108 -30.219  1.00 61.63           C  
ATOM   3739  O   ALA   537     -44.375   2.975 -29.577  1.00 61.63           O  
ATOM   3740  CB  ALA   537     -45.489   0.595 -31.135  1.00 61.63           C  
ATOM   3741  N   ARG   538     -42.722   2.360 -31.019  1.00196.24           N  
ATOM   3742  CA  ARG   538     -42.051   3.621 -31.241  1.00196.24           C  
ATOM   3743  C   ARG   538     -41.113   4.038 -30.135  1.00196.24           C  
ATOM   3744  O   ARG   538     -40.533   5.120 -30.204  1.00196.24           O  
ATOM   3745  CB  ARG   538     -43.022   4.779 -31.531  1.00196.24           C  
ATOM   3746  CG  ARG   538     -43.529   4.768 -32.975  1.00196.24           C  
ATOM   3747  CD  ARG   538     -44.593   5.821 -33.278  1.00196.24           C  
ATOM   3748  NE  ARG   538     -45.879   5.317 -32.724  1.00196.24           N  
ATOM   3749  CZ  ARG   538     -47.005   5.369 -33.494  1.00196.24           C  
ATOM   3750  NH1 ARG   538     -46.952   5.924 -34.740  1.00196.24           N1+
ATOM   3751  NH2 ARG   538     -48.179   4.860 -33.022  1.00196.24           N  
ATOM   3752  N   LEU   539     -40.938   3.209 -29.091  1.00133.58           N  
ATOM   3753  CA  LEU   539     -40.036   3.438 -27.984  1.00133.58           C  
ATOM   3754  C   LEU   539     -38.592   3.165 -28.340  1.00133.58           C  
ATOM   3755  O   LEU   539     -37.682   3.811 -27.825  1.00133.58           O  
ATOM   3756  CB  LEU   539     -40.459   2.567 -26.781  1.00133.58           C  
ATOM   3757  CG  LEU   539     -39.742   2.789 -25.434  1.00133.58           C  
ATOM   3758  CD1 LEU   539     -40.425   1.961 -24.335  1.00133.58           C  
ATOM   3759  CD2 LEU   539     -38.240   2.484 -25.497  1.00133.58           C  
ATOM   3760  N   GLY   540     -38.338   2.139 -29.178  1.00 37.93           N  
ATOM   3761  CA  GLY   540     -37.001   1.785 -29.594  1.00 37.93           C  
ATOM   3762  C   GLY   540     -36.203   1.214 -28.453  1.00 37.93           C  
ATOM   3763  O   GLY   540     -36.750   0.660 -27.501  1.00 37.93           O  
ATOM   3764  N   HIS   541     -34.857   1.348 -28.547  1.00 68.12           N  
ATOM   3765  CA  HIS   541     -33.931   0.817 -27.578  1.00 68.12           C  
ATOM   3766  C   HIS   541     -33.900   1.670 -26.350  1.00 68.12           C  
ATOM   3767  O   HIS   541     -34.478   2.754 -26.300  1.00 68.12           O  
ATOM   3768  CB  HIS   541     -32.474   0.701 -28.057  1.00 68.12           C  
ATOM   3769  CG  HIS   541     -32.237  -0.484 -28.940  1.00 68.12           C  
ATOM   3770  CD2 HIS   541     -32.118  -1.800 -28.609  1.00 68.12           C  
ATOM   3771  ND1 HIS   541     -32.101  -0.425 -30.306  1.00 68.12           N  
ATOM   3772  CE1 HIS   541     -31.911  -1.700 -30.734  1.00 68.12           C  
ATOM   3773  NE2 HIS   541     -31.913  -2.570 -29.740  1.00 68.12           N  
ATOM   3774  N   ASN   542     -33.223   1.154 -25.302  1.00 63.03           N  
ATOM   3775  CA  ASN   542     -33.089   1.855 -24.059  1.00 63.03           C  
ATOM   3776  C   ASN   542     -32.367   3.131 -24.331  1.00 63.03           C  
ATOM   3777  O   ASN   542     -31.623   3.242 -25.303  1.00 63.03           O  
ATOM   3778  CB  ASN   542     -32.348   1.066 -22.965  1.00 63.03           C  
ATOM   3779  CG  ASN   542     -33.354   0.095 -22.359  1.00 63.03           C  
ATOM   3780  ND2 ASN   542     -33.105  -1.232 -22.521  1.00 63.03           N  
ATOM   3781  OD1 ASN   542     -34.343   0.511 -21.756  1.00 63.03           O  
ATOM   3782  N   ALA   543     -32.582   4.141 -23.466  1.00 65.81           N  
ATOM   3783  CA  ALA   543     -32.084   5.440 -23.796  1.00 65.81           C  
ATOM   3784  C   ALA   543     -31.945   6.281 -22.570  1.00 65.81           C  
ATOM   3785  O   ALA   543     -32.191   5.839 -21.446  1.00 65.81           O  
ATOM   3786  CB  ALA   543     -33.010   6.199 -24.759  1.00 65.81           C  
ATOM   3787  N   MET   544     -31.474   7.529 -22.792  1.00 97.07           N  
ATOM   3788  CA  MET   544     -31.296   8.501 -21.754  1.00 97.07           C  
ATOM   3789  C   MET   544     -32.014   9.751 -22.180  1.00 97.07           C  
ATOM   3790  O   MET   544     -31.924  10.166 -23.337  1.00 97.07           O  
ATOM   3791  CB  MET   544     -29.823   8.884 -21.553  1.00 97.07           C  
ATOM   3792  CG  MET   544     -29.547   9.698 -20.290  1.00 97.07           C  
ATOM   3793  SD  MET   544     -27.885  10.435 -20.237  1.00 97.07           S  
ATOM   3794  CE  MET   544     -27.000   8.924 -20.701  1.00 97.07           C  
ATOM   3795  N   LEU   545     -32.742  10.385 -21.235  1.00130.11           N  
ATOM   3796  CA  LEU   545     -33.523  11.564 -21.505  1.00130.11           C  
ATOM   3797  C   LEU   545     -33.061  12.638 -20.560  1.00130.11           C  
ATOM   3798  O   LEU   545     -32.343  12.364 -19.598  1.00130.11           O  
ATOM   3799  CB  LEU   545     -35.014  11.384 -21.163  1.00130.11           C  
ATOM   3800  CG  LEU   545     -35.686  10.105 -21.711  1.00130.11           C  
ATOM   3801  CD1 LEU   545     -35.643  10.018 -23.235  1.00130.11           C  
ATOM   3802  CD2 LEU   545     -35.136   8.843 -21.037  1.00130.11           C  
ATOM   3803  N   ALA   546     -33.455  13.905 -20.827  1.00 43.68           N  
ATOM   3804  CA  ALA   546     -33.123  14.997 -19.947  1.00 43.68           C  
ATOM   3805  C   ALA   546     -34.395  15.738 -19.659  1.00 43.68           C  
ATOM   3806  O   ALA   546     -35.220  15.929 -20.552  1.00 43.68           O  
ATOM   3807  CB  ALA   546     -32.138  16.011 -20.559  1.00 43.68           C  
ATOM   3808  N   ALA   547     -34.583  16.196 -18.400  1.00 45.10           N  
ATOM   3809  CA  ALA   547     -35.818  16.838 -18.041  1.00 45.10           C  
ATOM   3810  C   ALA   547     -35.565  18.090 -17.253  1.00 45.10           C  
ATOM   3811  O   ALA   547     -34.550  18.234 -16.569  1.00 45.10           O  
ATOM   3812  CB  ALA   547     -36.730  15.946 -17.179  1.00 45.10           C  
ATOM   3813  N   ASP   548     -36.515  19.042 -17.364  1.00 58.56           N  
ATOM   3814  CA  ASP   548     -36.486  20.289 -16.650  1.00 58.56           C  
ATOM   3815  C   ASP   548     -37.465  20.145 -15.522  1.00 58.56           C  
ATOM   3816  O   ASP   548     -38.673  20.094 -15.735  1.00 58.56           O  
ATOM   3817  CB  ASP   548     -36.933  21.481 -17.520  1.00 58.56           C  
ATOM   3818  CG  ASP   548     -36.721  22.794 -16.772  1.00 58.56           C  
ATOM   3819  OD1 ASP   548     -36.958  22.839 -15.534  1.00 58.56           O  
ATOM   3820  OD2 ASP   548     -36.312  23.780 -17.441  1.00 58.56           O1-
ATOM   3821  N   PRO   549     -36.977  20.064 -14.316  1.00159.98           N  
ATOM   3822  CA  PRO   549     -37.810  19.861 -13.164  1.00159.98           C  
ATOM   3823  C   PRO   549     -38.918  20.863 -13.029  1.00159.98           C  
ATOM   3824  O   PRO   549     -40.013  20.466 -12.630  1.00159.98           O  
ATOM   3825  CB  PRO   549     -36.857  19.891 -11.969  1.00159.98           C  
ATOM   3826  CG  PRO   549     -35.688  20.767 -12.460  1.00159.98           C  
ATOM   3827  CD  PRO   549     -35.636  20.504 -13.973  1.00159.98           C  
ATOM   3828  N   ARG   550     -38.664  22.159 -13.294  1.00 87.27           N  
ATOM   3829  CA  ARG   550     -39.708  23.132 -13.124  1.00 87.27           C  
ATOM   3830  C   ARG   550     -40.789  22.952 -14.148  1.00 87.27           C  
ATOM   3831  O   ARG   550     -41.971  22.902 -13.817  1.00 87.27           O  
ATOM   3832  CB  ARG   550     -39.215  24.579 -13.278  1.00 87.27           C  
ATOM   3833  CG  ARG   550     -38.180  25.017 -12.242  1.00 87.27           C  
ATOM   3834  CD  ARG   550     -37.729  26.464 -12.451  1.00 87.27           C  
ATOM   3835  NE  ARG   550     -36.543  26.708 -11.584  1.00 87.27           N  
ATOM   3836  CZ  ARG   550     -35.522  27.482 -12.055  1.00 87.27           C  
ATOM   3837  NH1 ARG   550     -35.606  28.019 -13.307  1.00 87.27           N1+
ATOM   3838  NH2 ARG   550     -34.420  27.715 -11.284  1.00 87.27           N  
ATOM   3839  N   THR   551     -40.390  22.884 -15.434  1.00 51.95           N  
ATOM   3840  CA  THR   551     -41.296  22.817 -16.550  1.00 51.95           C  
ATOM   3841  C   THR   551     -41.935  21.469 -16.698  1.00 51.95           C  
ATOM   3842  O   THR   551     -43.119  21.375 -17.020  1.00 51.95           O  
ATOM   3843  CB  THR   551     -40.615  23.160 -17.841  1.00 51.95           C  
ATOM   3844  CG2 THR   551     -39.999  24.562 -17.699  1.00 51.95           C  
ATOM   3845  OG1 THR   551     -39.599  22.212 -18.132  1.00 51.95           O  
ATOM   3846  N   GLY   552     -41.169  20.384 -16.478  1.00 29.55           N  
ATOM   3847  CA  GLY   552     -41.692  19.059 -16.649  1.00 29.55           C  
ATOM   3848  C   GLY   552     -41.329  18.558 -18.021  1.00 29.55           C  
ATOM   3849  O   GLY   552     -41.601  17.407 -18.358  1.00 29.55           O  
ATOM   3850  N   GLU   553     -40.689  19.407 -18.851  1.00 49.35           N  
ATOM   3851  CA  GLU   553     -40.344  19.037 -20.200  1.00 49.35           C  
ATOM   3852  C   GLU   553     -39.313  17.953 -20.194  1.00 49.35           C  
ATOM   3853  O   GLU   553     -38.394  17.960 -19.375  1.00 49.35           O  
ATOM   3854  CB  GLU   553     -39.740  20.192 -21.016  1.00 49.35           C  
ATOM   3855  CG  GLU   553     -39.374  19.796 -22.447  1.00 49.35           C  
ATOM   3856  CD  GLU   553     -38.597  20.946 -23.068  1.00 49.35           C  
ATOM   3857  OE1 GLU   553     -37.916  21.681 -22.303  1.00 49.35           O  
ATOM   3858  OE2 GLU   553     -38.672  21.108 -24.314  1.00 49.35           O1-
ATOM   3859  N   VAL   554     -39.453  16.979 -21.122  1.00105.80           N  
ATOM   3860  CA  VAL   554     -38.483  15.926 -21.231  1.00105.80           C  
ATOM   3861  C   VAL   554     -38.108  15.755 -22.678  1.00105.80           C  
ATOM   3862  O   VAL   554     -38.972  15.745 -23.556  1.00105.80           O  
ATOM   3863  CB  VAL   554     -38.991  14.611 -20.714  1.00105.80           C  
ATOM   3864  CG1 VAL   554     -39.260  14.759 -19.206  1.00105.80           C  
ATOM   3865  CG2 VAL   554     -40.243  14.218 -21.513  1.00105.80           C  
ATOM   3866  N   ARG   555     -36.791  15.626 -22.963  1.00 60.71           N  
ATOM   3867  CA  ARG   555     -36.327  15.438 -24.316  1.00 60.71           C  
ATOM   3868  C   ARG   555     -35.401  14.254 -24.336  1.00 60.71           C  
ATOM   3869  O   ARG   555     -34.651  14.032 -23.386  1.00 60.71           O  
ATOM   3870  CB  ARG   555     -35.510  16.616 -24.871  1.00 60.71           C  
ATOM   3871  CG  ARG   555     -36.278  17.933 -25.009  1.00 60.71           C  
ATOM   3872  CD  ARG   555     -35.470  18.983 -25.775  1.00 60.71           C  
ATOM   3873  NE  ARG   555     -36.202  20.280 -25.740  1.00 60.71           N  
ATOM   3874  CZ  ARG   555     -37.222  20.515 -26.616  1.00 60.71           C  
ATOM   3875  NH1 ARG   555     -37.704  19.501 -27.389  1.00 60.71           N1+
ATOM   3876  NH2 ARG   555     -37.757  21.767 -26.723  1.00 60.71           N  
ATOM   3877  N   ARG   556     -35.422  13.456 -25.429  1.00124.05           N  
ATOM   3878  CA  ARG   556     -34.575  12.289 -25.488  1.00124.05           C  
ATOM   3879  C   ARG   556     -33.212  12.688 -25.993  1.00124.05           C  
ATOM   3880  O   ARG   556     -33.079  13.345 -27.025  1.00124.05           O  
ATOM   3881  CB  ARG   556     -35.113  11.159 -26.383  1.00124.05           C  
ATOM   3882  CG  ARG   556     -34.424   9.820 -26.107  1.00124.05           C  
ATOM   3883  CD  ARG   556     -34.917   8.655 -26.970  1.00124.05           C  
ATOM   3884  NE  ARG   556     -36.384   8.509 -26.761  1.00124.05           N  
ATOM   3885  CZ  ARG   556     -37.255   9.060 -27.656  1.00124.05           C  
ATOM   3886  NH1 ARG   556     -36.784   9.702 -28.764  1.00124.05           N1+
ATOM   3887  NH2 ARG   556     -38.600   8.958 -27.450  1.00124.05           N  
ATOM   3888  N   PHE   557     -32.180  12.411 -25.164  1.00109.09           N  
ATOM   3889  CA  PHE   557     -30.784  12.684 -25.395  1.00109.09           C  
ATOM   3890  C   PHE   557     -29.997  11.627 -26.131  1.00109.09           C  
ATOM   3891  O   PHE   557     -29.232  11.937 -27.045  1.00109.09           O  
ATOM   3892  CB  PHE   557     -30.070  12.946 -24.055  1.00109.09           C  
ATOM   3893  CG  PHE   557     -28.628  13.236 -24.287  1.00109.09           C  
ATOM   3894  CD1 PHE   557     -28.240  14.468 -24.758  1.00109.09           C  
ATOM   3895  CD2 PHE   557     -27.666  12.290 -24.011  1.00109.09           C  
ATOM   3896  CE1 PHE   557     -26.913  14.750 -24.969  1.00109.09           C  
ATOM   3897  CE2 PHE   557     -26.336  12.568 -24.220  1.00109.09           C  
ATOM   3898  CZ  PHE   557     -25.959  13.799 -24.701  1.00109.09           C  
ATOM   3899  N   LEU   558     -30.145  10.345 -25.731  1.00 78.46           N  
ATOM   3900  CA  LEU   558     -29.257   9.329 -26.232  1.00 78.46           C  
ATOM   3901  C   LEU   558     -30.004   8.041 -26.356  1.00 78.46           C  
ATOM   3902  O   LEU   558     -30.909   7.764 -25.569  1.00 78.46           O  
ATOM   3903  CB  LEU   558     -28.116   9.072 -25.232  1.00 78.46           C  
ATOM   3904  CG  LEU   558     -27.081   8.028 -25.674  1.00 78.46           C  
ATOM   3905  CD1 LEU   558     -26.200   8.594 -26.789  1.00 78.46           C  
ATOM   3906  CD2 LEU   558     -26.262   7.497 -24.487  1.00 78.46           C  
ATOM   3907  N   VAL   559     -29.648   7.223 -27.368  1.00 44.36           N  
ATOM   3908  CA  VAL   559     -30.214   5.911 -27.531  1.00 44.36           C  
ATOM   3909  C   VAL   559     -29.059   4.950 -27.545  1.00 44.36           C  
ATOM   3910  O   VAL   559     -28.035   5.222 -28.172  1.00 44.36           O  
ATOM   3911  CB  VAL   559     -30.953   5.737 -28.826  1.00 44.36           C  
ATOM   3912  CG1 VAL   559     -31.485   4.295 -28.894  1.00 44.36           C  
ATOM   3913  CG2 VAL   559     -32.046   6.817 -28.917  1.00 44.36           C  
ATOM   3914  N   GLY   560     -29.193   3.805 -26.834  1.00 44.30           N  
ATOM   3915  CA  GLY   560     -28.132   2.830 -26.737  1.00 44.30           C  
ATOM   3916  C   GLY   560     -28.310   1.727 -27.748  1.00 44.30           C  
ATOM   3917  O   GLY   560     -29.239   1.721 -28.552  1.00 44.30           O  
ATOM   3918  N   PRO   561     -27.403   0.776 -27.667  1.00188.09           N  
ATOM   3919  CA  PRO   561     -27.344  -0.352 -28.577  1.00188.09           C  
ATOM   3920  C   PRO   561     -28.332  -1.431 -28.249  1.00188.09           C  
ATOM   3921  O   PRO   561     -29.014  -1.347 -27.233  1.00188.09           O  
ATOM   3922  CB  PRO   561     -25.921  -0.898 -28.497  1.00188.09           C  
ATOM   3923  CG  PRO   561     -25.091   0.290 -27.999  1.00188.09           C  
ATOM   3924  CD  PRO   561     -26.079   1.124 -27.170  1.00188.09           C  
ATOM   3925  N   PRO   562     -28.420  -2.430 -29.088  1.00117.84           N  
ATOM   3926  CA  PRO   562     -29.344  -3.487 -28.843  1.00117.84           C  
ATOM   3927  C   PRO   562     -29.077  -4.353 -27.663  1.00117.84           C  
ATOM   3928  O   PRO   562     -27.943  -4.784 -27.446  1.00117.84           O  
ATOM   3929  CB  PRO   562     -29.515  -4.254 -30.160  1.00117.84           C  
ATOM   3930  CG  PRO   562     -28.574  -3.541 -31.142  1.00117.84           C  
ATOM   3931  CD  PRO   562     -28.372  -2.163 -30.500  1.00117.84           C  
ATOM   3932  N   GLY   563     -30.147  -4.611 -26.887  1.00 43.11           N  
ATOM   3933  CA  GLY   563     -30.111  -5.541 -25.802  1.00 43.11           C  
ATOM   3934  C   GLY   563     -29.530  -4.931 -24.571  1.00 43.11           C  
ATOM   3935  O   GLY   563     -29.448  -5.597 -23.541  1.00 43.11           O  
ATOM   3936  N   CYS   564     -29.117  -3.652 -24.622  1.00 73.02           N  
ATOM   3937  CA  CYS   564     -28.503  -3.084 -23.455  1.00 73.02           C  
ATOM   3938  C   CYS   564     -29.526  -2.351 -22.661  1.00 73.02           C  
ATOM   3939  O   CYS   564     -30.691  -2.230 -23.035  1.00 73.02           O  
ATOM   3940  CB  CYS   564     -27.392  -2.059 -23.759  1.00 73.02           C  
ATOM   3941  SG  CYS   564     -28.043  -0.459 -24.334  1.00 73.02           S  
ATOM   3942  N   GLU   565     -29.085  -1.902 -21.476  1.00 92.07           N  
ATOM   3943  CA  GLU   565     -29.818  -1.016 -20.634  1.00 92.07           C  
ATOM   3944  C   GLU   565     -28.872   0.122 -20.430  1.00 92.07           C  
ATOM   3945  O   GLU   565     -27.657  -0.076 -20.463  1.00 92.07           O  
ATOM   3946  CB  GLU   565     -30.104  -1.613 -19.255  1.00 92.07           C  
ATOM   3947  CG  GLU   565     -28.826  -2.023 -18.518  1.00 92.07           C  
ATOM   3948  CD  GLU   565     -29.216  -2.600 -17.165  1.00 92.07           C  
ATOM   3949  OE1 GLU   565     -29.982  -3.596 -17.125  1.00 92.07           O  
ATOM   3950  OE2 GLU   565     -28.747  -2.028 -16.142  1.00 92.07           O1-
ATOM   3951  N   VAL   566     -29.393   1.354 -20.259  1.00122.62           N  
ATOM   3952  CA  VAL   566     -28.479   2.429 -20.017  1.00122.62           C  
ATOM   3953  C   VAL   566     -28.531   2.686 -18.542  1.00122.62           C  
ATOM   3954  O   VAL   566     -29.604   2.837 -17.959  1.00122.62           O  
ATOM   3955  CB  VAL   566     -28.763   3.692 -20.783  1.00122.62           C  
ATOM   3956  CG1 VAL   566     -29.947   4.440 -20.154  1.00122.62           C  
ATOM   3957  CG2 VAL   566     -27.459   4.500 -20.852  1.00122.62           C  
ATOM   3958  N   THR   567     -27.349   2.675 -17.892  1.00130.93           N  
ATOM   3959  CA  THR   567     -27.296   2.846 -16.469  1.00130.93           C  
ATOM   3960  C   THR   567     -25.953   3.386 -16.094  1.00130.93           C  
ATOM   3961  O   THR   567     -24.971   3.175 -16.796  1.00130.93           O  
ATOM   3962  CB  THR   567     -27.482   1.562 -15.719  1.00130.93           C  
ATOM   3963  CG2 THR   567     -26.302   0.627 -16.045  1.00130.93           C  
ATOM   3964  OG1 THR   567     -27.553   1.817 -14.324  1.00130.93           O  
ATOM   3965  N   GLY   568     -25.886   4.115 -14.963  1.00 33.97           N  
ATOM   3966  CA  GLY   568     -24.651   4.658 -14.474  1.00 33.97           C  
ATOM   3967  C   GLY   568     -24.489   6.018 -15.073  1.00 33.97           C  
ATOM   3968  O   GLY   568     -24.557   6.177 -16.292  1.00 33.97           O  
ATOM   3969  N   ALA   569     -24.262   7.041 -14.222  1.00 42.48           N  
ATOM   3970  CA  ALA   569     -24.044   8.360 -14.743  1.00 42.48           C  
ATOM   3971  C   ALA   569     -23.134   9.104 -13.817  1.00 42.48           C  
ATOM   3972  O   ALA   569     -23.259   9.018 -12.596  1.00 42.48           O  
ATOM   3973  CB  ALA   569     -25.333   9.187 -14.872  1.00 42.48           C  
ATOM   3974  N   THR   570     -22.174   9.852 -14.395  1.00110.29           N  
ATOM   3975  CA  THR   570     -21.279  10.677 -13.635  0.50110.29           C  
ATOM   3976  C   THR   570     -20.876  11.802 -14.533  1.00110.29           C  
ATOM   3977  O   THR   570     -20.933  11.676 -15.755  1.00110.29           O  
ATOM   3978  CB  THR   570     -20.024   9.969 -13.212  0.50110.29           C  
ATOM   3979  CG2 THR   570     -20.412   8.745 -12.363  1.00110.29           C  
ATOM   3980  OG1 THR   570     -19.277   9.563 -14.350  1.00110.29           O  
ATOM   3981  N   MET   571     -20.469  12.949 -13.952  1.00104.98           N  
ATOM   3982  CA  MET   571     -20.045  14.024 -14.797  1.00104.98           C  
ATOM   3983  C   MET   571     -18.716  14.508 -14.312  1.00104.98           C  
ATOM   3984  O   MET   571     -18.379  14.393 -13.134  1.00104.98           O  
ATOM   3985  CB  MET   571     -21.022  15.208 -14.827  1.00104.98           C  
ATOM   3986  CG  MET   571     -20.719  16.208 -15.943  1.00104.98           C  
ATOM   3987  SD  MET   571     -22.061  17.389 -16.278  1.00104.98           S  
ATOM   3988  CE  MET   571     -21.921  18.242 -14.682  1.00104.98           C  
ATOM   3989  N   ALA   572     -17.899  15.029 -15.244  1.00 44.23           N  
ATOM   3990  CA  ALA   572     -16.649  15.611 -14.865  1.00 44.23           C  
ATOM   3991  C   ALA   572     -17.026  16.850 -14.114  1.00 44.23           C  
ATOM   3992  O   ALA   572     -18.142  17.343 -14.254  1.00 44.23           O  
ATOM   3993  CB  ALA   572     -15.772  16.021 -16.058  1.00 44.23           C  
ATOM   3994  N   PRO   573     -16.156  17.359 -13.294  1.00 73.34           N  
ATOM   3995  CA  PRO   573     -16.499  18.522 -12.527  1.00 73.34           C  
ATOM   3996  C   PRO   573     -16.835  19.697 -13.392  1.00 73.34           C  
ATOM   3997  O   PRO   573     -17.683  20.495 -12.997  1.00 73.34           O  
ATOM   3998  CB  PRO   573     -15.338  18.728 -11.557  1.00 73.34           C  
ATOM   3999  CG  PRO   573     -14.810  17.297 -11.331  1.00 73.34           C  
ATOM   4000  CD  PRO   573     -15.149  16.545 -12.633  1.00 73.34           C  
ATOM   4001  N   ASP   574     -16.184  19.832 -14.563  1.00 77.89           N  
ATOM   4002  CA  ASP   574     -16.435  20.917 -15.469  1.00 77.89           C  
ATOM   4003  C   ASP   574     -17.780  20.751 -16.124  1.00 77.89           C  
ATOM   4004  O   ASP   574     -18.351  21.719 -16.622  1.00 77.89           O  
ATOM   4005  CB  ASP   574     -15.312  21.125 -16.511  1.00 77.89           C  
ATOM   4006  CG  ASP   574     -15.121  19.872 -17.350  1.00 77.89           C  
ATOM   4007  OD1 ASP   574     -15.997  18.973 -17.297  1.00 77.89           O  
ATOM   4008  OD2 ASP   574     -14.077  19.795 -18.053  1.00 77.89           O1-
ATOM   4009  N   GLY   575     -18.306  19.509 -16.187  1.00 32.15           N  
ATOM   4010  CA  GLY   575     -19.619  19.285 -16.735  1.00 32.15           C  
ATOM   4011  C   GLY   575     -19.517  19.107 -18.219  1.00 32.15           C  
ATOM   4012  O   GLY   575     -20.534  19.006 -18.907  1.00 32.15           O  
ATOM   4013  N   ARG   576     -18.279  19.122 -18.743  1.00 79.16           N  
ATOM   4014  CA  ARG   576     -17.976  18.958 -20.139  1.00 79.16           C  
ATOM   4015  C   ARG   576     -18.163  17.530 -20.553  1.00 79.16           C  
ATOM   4016  O   ARG   576     -18.445  17.252 -21.719  1.00 79.16           O  
ATOM   4017  CB  ARG   576     -16.524  19.344 -20.467  1.00 79.16           C  
ATOM   4018  CG  ARG   576     -16.171  20.781 -20.069  1.00 79.16           C  
ATOM   4019  CD  ARG   576     -14.719  21.161 -20.377  1.00 79.16           C  
ATOM   4020  NE  ARG   576     -14.384  22.366 -19.563  1.00 79.16           N  
ATOM   4021  CZ  ARG   576     -14.557  23.622 -20.065  1.00 79.16           C  
ATOM   4022  NH1 ARG   576     -15.038  23.801 -21.331  1.00 79.16           N1+
ATOM   4023  NH2 ARG   576     -14.250  24.706 -19.293  1.00 79.16           N  
ATOM   4024  N   THR   577     -17.939  16.570 -19.630  1.00124.43           N  
ATOM   4025  CA  THR   577     -18.059  15.196 -20.031  1.00124.43           C  
ATOM   4026  C   THR   577     -19.105  14.517 -19.196  1.00124.43           C  
ATOM   4027  O   THR   577     -19.184  14.700 -17.982  1.00124.43           O  
ATOM   4028  CB  THR   577     -16.776  14.430 -19.882  1.00124.43           C  
ATOM   4029  CG2 THR   577     -16.553  14.087 -18.403  1.00124.43           C  
ATOM   4030  OG1 THR   577     -16.843  13.233 -20.634  1.00124.43           O  
ATOM   4031  N   MET   578     -19.961  13.716 -19.860  1.00 53.99           N  
ATOM   4032  CA  MET   578     -20.964  12.939 -19.191  1.00 53.99           C  
ATOM   4033  C   MET   578     -20.558  11.515 -19.389  1.00 53.99           C  
ATOM   4034  O   MET   578     -20.396  11.074 -20.524  1.00 53.99           O  
ATOM   4035  CB  MET   578     -22.358  13.039 -19.839  1.00 53.99           C  
ATOM   4036  CG  MET   578     -23.434  12.213 -19.128  1.00 53.99           C  
ATOM   4037  SD  MET   578     -24.995  12.040 -20.046  1.00 53.99           S  
ATOM   4038  CE  MET   578     -25.399  13.810 -20.061  1.00 53.99           C  
ATOM   4039  N   PHE   579     -20.379  10.759 -18.287  1.00 55.47           N  
ATOM   4040  CA  PHE   579     -20.022   9.372 -18.400  1.00 55.47           C  
ATOM   4041  C   PHE   579     -21.280   8.587 -18.168  1.00 55.47           C  
ATOM   4042  O   PHE   579     -22.023   8.863 -17.228  1.00 55.47           O  
ATOM   4043  CB  PHE   579     -19.000   8.903 -17.346  1.00 55.47           C  
ATOM   4044  CG  PHE   579     -17.707   9.612 -17.577  1.00 55.47           C  
ATOM   4045  CD1 PHE   579     -16.804   9.146 -18.505  1.00 55.47           C  
ATOM   4046  CD2 PHE   579     -17.395  10.742 -16.856  1.00 55.47           C  
ATOM   4047  CE1 PHE   579     -15.612   9.799 -18.709  1.00 55.47           C  
ATOM   4048  CE2 PHE   579     -16.204  11.399 -17.057  1.00 55.47           C  
ATOM   4049  CZ  PHE   579     -15.309  10.928 -17.987  1.00 55.47           C  
ATOM   4050  N   VAL   580     -21.567   7.598 -19.044  1.00104.83           N  
ATOM   4051  CA  VAL   580     -22.763   6.813 -18.897  1.00104.83           C  
ATOM   4052  C   VAL   580     -22.442   5.385 -19.229  1.00104.83           C  
ATOM   4053  O   VAL   580     -21.578   5.112 -20.062  1.00104.83           O  
ATOM   4054  CB  VAL   580     -23.867   7.261 -19.809  1.00104.83           C  
ATOM   4055  CG1 VAL   580     -23.386   7.116 -21.262  1.00104.83           C  
ATOM   4056  CG2 VAL   580     -25.141   6.460 -19.485  1.00104.83           C  
ATOM   4057  N   ASN   581     -23.146   4.421 -18.593  1.00111.21           N  
ATOM   4058  CA  ASN   581     -22.798   3.054 -18.856  1.00111.21           C  
ATOM   4059  C   ASN   581     -23.801   2.384 -19.749  1.00111.21           C  
ATOM   4060  O   ASN   581     -24.993   2.703 -19.767  1.00111.21           O  
ATOM   4061  CB  ASN   581     -22.567   2.177 -17.609  1.00111.21           C  
ATOM   4062  CG  ASN   581     -21.877   0.895 -18.054  1.00111.21           C  
ATOM   4063  ND2 ASN   581     -22.685  -0.161 -18.341  1.00111.21           N  
ATOM   4064  OD1 ASN   581     -20.652   0.830 -18.137  1.00111.21           O  
ATOM   4065  N   ILE   582     -23.283   1.466 -20.590  1.00117.86           N  
ATOM   4066  CA  ILE   582     -24.101   0.625 -21.413  1.00117.86           C  
ATOM   4067  C   ILE   582     -23.893  -0.755 -20.876  1.00117.86           C  
ATOM   4068  O   ILE   582     -22.801  -1.315 -20.968  1.00117.86           O  
ATOM   4069  CB  ILE   582     -23.771   0.662 -22.884  1.00117.86           C  
ATOM   4070  CG1 ILE   582     -24.221   1.996 -23.509  1.00117.86           C  
ATOM   4071  CG2 ILE   582     -24.445  -0.542 -23.556  1.00117.86           C  
ATOM   4072  CD1 ILE   582     -23.441   3.220 -23.048  1.00117.86           C  
ATOM   4073  N   GLN   583     -24.963  -1.337 -20.296  1.00 81.37           N  
ATOM   4074  CA  GLN   583     -24.836  -2.594 -19.618  1.00 81.37           C  
ATOM   4075  C   GLN   583     -25.470  -3.690 -20.423  1.00 81.37           C  
ATOM   4076  O   GLN   583     -26.529  -3.523 -21.029  1.00 81.37           O  
ATOM   4077  CB  GLN   583     -25.501  -2.598 -18.228  1.00 81.37           C  
ATOM   4078  CG  GLN   583     -25.175  -3.841 -17.395  1.00 81.37           C  
ATOM   4079  CD  GLN   583     -25.946  -3.749 -16.083  1.00 81.37           C  
ATOM   4080  NE2 GLN   583     -25.250  -3.384 -14.972  1.00 81.37           N  
ATOM   4081  OE1 GLN   583     -27.146  -4.009 -16.046  1.00 81.37           O  
ATOM   4082  N   HIS   584     -24.784  -4.849 -20.450  1.00105.67           N  
ATOM   4083  CA  HIS   584     -25.201  -6.063 -21.098  1.00105.67           C  
ATOM   4084  C   HIS   584     -25.650  -5.872 -22.514  1.00105.67           C  
ATOM   4085  O   HIS   584     -26.736  -6.336 -22.866  1.00105.67           O  
ATOM   4086  CB  HIS   584     -26.249  -6.882 -20.319  1.00105.67           C  
ATOM   4087  CG  HIS   584     -27.557  -6.196 -20.072  1.00105.67           C  
ATOM   4088  CD2 HIS   584     -28.009  -5.553 -18.961  1.00105.67           C  
ATOM   4089  ND1 HIS   584     -28.593  -6.151 -20.978  1.00105.67           N  
ATOM   4090  CE1 HIS   584     -29.613  -5.490 -20.377  1.00105.67           C  
ATOM   4091  NE2 HIS   584     -29.305  -5.108 -19.152  1.00105.67           N  
ATOM   4092  N   PRO   585     -24.892  -5.260 -23.387  1.00179.88           N  
ATOM   4093  CA  PRO   585     -25.316  -5.138 -24.749  1.00179.88           C  
ATOM   4094  C   PRO   585     -25.431  -6.534 -25.274  1.00179.88           C  
ATOM   4095  O   PRO   585     -24.594  -7.359 -24.922  1.00179.88           O  
ATOM   4096  CB  PRO   585     -24.214  -4.353 -25.463  1.00179.88           C  
ATOM   4097  CG  PRO   585     -23.472  -3.617 -24.333  1.00179.88           C  
ATOM   4098  CD  PRO   585     -23.676  -4.514 -23.100  1.00179.88           C  
ATOM   4099  N   GLY   586     -26.452  -6.831 -26.097  1.00 48.95           N  
ATOM   4100  CA  GLY   586     -26.546  -8.126 -26.710  1.00 48.95           C  
ATOM   4101  C   GLY   586     -26.940  -9.185 -25.721  1.00 48.95           C  
ATOM   4102  O   GLY   586     -26.493 -10.324 -25.839  1.00 48.95           O  
ATOM   4103  N   GLU   587     -27.824  -8.864 -24.755  1.00147.73           N  
ATOM   4104  CA  GLU   587     -28.212  -9.814 -23.741  1.00147.73           C  
ATOM   4105  C   GLU   587     -28.726 -11.043 -24.427  1.00147.73           C  
ATOM   4106  O   GLU   587     -28.354 -12.159 -24.072  1.00147.73           O  
ATOM   4107  CB  GLU   587     -29.382  -9.288 -22.895  1.00147.73           C  
ATOM   4108  CG  GLU   587     -29.847 -10.246 -21.798  1.00147.73           C  
ATOM   4109  CD  GLU   587     -29.256  -9.784 -20.472  1.00147.73           C  
ATOM   4110  OE1 GLU   587     -28.059 -10.080 -20.213  1.00147.73           O  
ATOM   4111  OE2 GLU   587     -29.998  -9.121 -19.697  1.00147.73           O1-
ATOM   4112  N   ASN   588     -29.612 -10.884 -25.428  1.00161.20           N  
ATOM   4113  CA  ASN   588     -30.039 -12.038 -26.172  1.00161.20           C  
ATOM   4114  C   ASN   588     -29.427 -11.841 -27.513  1.00161.20           C  
ATOM   4115  O   ASN   588     -30.123 -11.452 -28.450  1.00161.20           O  
ATOM   4116  CB  ASN   588     -31.561 -12.109 -26.371  1.00161.20           C  
ATOM   4117  CG  ASN   588     -32.207 -12.370 -25.017  1.00161.20           C  
ATOM   4118  ND2 ASN   588     -33.421 -11.795 -24.807  1.00161.20           N  
ATOM   4119  OD1 ASN   588     -31.648 -13.064 -24.170  1.00161.20           O  
ATOM   4120  N   PRO   589     -28.200 -12.304 -27.618  1.00156.53           N  
ATOM   4121  CA  PRO   589     -27.272 -11.898 -28.652  1.00156.53           C  
ATOM   4122  C   PRO   589     -27.828 -11.322 -29.909  1.00156.53           C  
ATOM   4123  O   PRO   589     -27.807 -11.965 -30.957  1.00156.53           O  
ATOM   4124  CB  PRO   589     -26.345 -13.087 -28.896  1.00156.53           C  
ATOM   4125  CG  PRO   589     -27.133 -14.292 -28.357  1.00156.53           C  
ATOM   4126  CD  PRO   589     -27.987 -13.692 -27.234  1.00156.53           C  
ATOM   4127  N   SER   590     -28.342 -10.080 -29.762  1.00130.22           N  
ATOM   4128  CA  SER   590     -28.841  -9.196 -30.771  1.00130.22           C  
ATOM   4129  C   SER   590     -27.746  -8.278 -31.196  1.00130.22           C  
ATOM   4130  O   SER   590     -27.792  -7.693 -32.277  1.00130.22           O  
ATOM   4131  CB  SER   590     -29.983  -8.303 -30.267  1.00130.22           C  
ATOM   4132  OG  SER   590     -29.503  -7.432 -29.254  1.00130.22           O  
ATOM   4133  N   GLU   591     -26.752  -8.056 -30.316  1.00160.33           N  
ATOM   4134  CA  GLU   591     -25.689  -7.226 -30.774  1.00160.33           C  
ATOM   4135  C   GLU   591     -25.146  -8.170 -31.764  1.00160.33           C  
ATOM   4136  O   GLU   591     -24.933  -9.320 -31.402  1.00160.33           O  
ATOM   4137  CB  GLU   591     -24.631  -6.937 -29.699  1.00160.33           C  
ATOM   4138  CG  GLU   591     -25.177  -6.132 -28.519  1.00160.33           C  
ATOM   4139  CD  GLU   591     -25.315  -4.685 -28.957  1.00160.33           C  
ATOM   4140  OE1 GLU   591     -24.307  -3.939 -28.843  1.00160.33           O  
ATOM   4141  OE2 GLU   591     -26.422  -4.307 -29.421  1.00160.33           O1-
ATOM   4142  N   ARG   592     -24.957  -7.755 -33.031  1.00219.36           N  
ATOM   4143  CA  ARG   592     -24.599  -8.759 -33.988  1.00219.36           C  
ATOM   4144  C   ARG   592     -23.258  -9.267 -33.602  1.00219.36           C  
ATOM   4145  O   ARG   592     -22.237  -8.614 -33.813  1.00219.36           O  
ATOM   4146  CB  ARG   592     -24.547  -8.238 -35.437  1.00219.36           C  
ATOM   4147  CG  ARG   592     -24.584  -9.343 -36.498  1.00219.36           C  
ATOM   4148  CD  ARG   592     -24.682  -8.807 -37.929  1.00219.36           C  
ATOM   4149  NE  ARG   592     -24.723  -9.971 -38.859  1.00219.36           N  
ATOM   4150  CZ  ARG   592     -25.918 -10.555 -39.170  1.00219.36           C  
ATOM   4151  NH1 ARG   592     -27.080 -10.083 -38.627  1.00219.36           N1+
ATOM   4152  NH2 ARG   592     -25.944 -11.610 -40.036  1.00219.36           N  
ATOM   4153  N   GLY   593     -23.231 -10.483 -33.028  1.00 35.78           N  
ATOM   4154  CA  GLY   593     -21.980 -11.000 -32.573  1.00 35.78           C  
ATOM   4155  C   GLY   593     -21.536 -10.092 -31.475  1.00 35.78           C  
ATOM   4156  O   GLY   593     -20.360  -9.737 -31.404  1.00 35.78           O  
ATOM   4157  N   GLY   594     -22.486  -9.664 -30.615  1.00 27.12           N  
ATOM   4158  CA  GLY   594     -22.202  -8.779 -29.521  1.00 27.12           C  
ATOM   4159  C   GLY   594     -21.492  -7.631 -30.130  1.00 27.12           C  
ATOM   4160  O   GLY   594     -20.333  -7.375 -29.812  1.00 27.12           O  
ATOM   4161  N   THR   595     -22.165  -6.944 -31.068  1.00136.44           N  
ATOM   4162  CA  THR   595     -21.432  -6.006 -31.842  1.00136.44           C  
ATOM   4163  C   THR   595     -20.819  -4.958 -30.982  1.00136.44           C  
ATOM   4164  O   THR   595     -19.608  -4.764 -30.995  1.00136.44           O  
ATOM   4165  CB  THR   595     -22.302  -5.257 -32.812  1.00136.44           C  
ATOM   4166  CG2 THR   595     -21.437  -4.244 -33.577  1.00136.44           C  
ATOM   4167  OG1 THR   595     -22.938  -6.141 -33.719  1.00136.44           O  
ATOM   4168  N   GLY   596     -21.621  -4.291 -30.144  1.00130.94           N  
ATOM   4169  CA  GLY   596     -21.044  -3.154 -29.497  1.00130.94           C  
ATOM   4170  C   GLY   596     -20.107  -3.583 -28.428  1.00130.94           C  
ATOM   4171  O   GLY   596     -20.333  -4.594 -27.763  1.00130.94           O  
ATOM   4172  N   ARG   597     -19.067  -2.766 -28.158  1.00232.67           N  
ATOM   4173  CA  ARG   597     -18.705  -1.554 -28.851  1.00232.67           C  
ATOM   4174  C   ARG   597     -17.888  -1.813 -30.087  1.00232.67           C  
ATOM   4175  O   ARG   597     -17.934  -1.048 -31.050  1.00232.67           O  
ATOM   4176  CB  ARG   597     -17.865  -0.618 -27.962  1.00232.67           C  
ATOM   4177  CG  ARG   597     -17.911   0.839 -28.414  1.00232.67           C  
ATOM   4178  CD  ARG   597     -19.256   1.489 -28.089  1.00232.67           C  
ATOM   4179  NE  ARG   597     -19.212   2.897 -28.564  1.00232.67           N  
ATOM   4180  CZ  ARG   597     -20.221   3.749 -28.224  1.00232.67           C  
ATOM   4181  NH1 ARG   597     -21.226   3.319 -27.405  1.00232.67           N1+
ATOM   4182  NH2 ARG   597     -20.229   5.025 -28.708  1.00232.67           N  
ATOM   4183  N   SER   598     -17.087  -2.894 -30.063  1.00 63.09           N  
ATOM   4184  CA  SER   598     -16.065  -3.146 -31.042  1.00 63.09           C  
ATOM   4185  C   SER   598     -16.595  -3.276 -32.432  1.00 63.09           C  
ATOM   4186  O   SER   598     -15.996  -2.734 -33.358  1.00 63.09           O  
ATOM   4187  CB  SER   598     -15.283  -4.433 -30.733  1.00 63.09           C  
ATOM   4188  OG  SER   598     -14.652  -4.322 -29.466  1.00 63.09           O  
ATOM   4189  N   THR   599     -17.710  -4.009 -32.610  1.00171.82           N  
ATOM   4190  CA  THR   599     -18.287  -4.326 -33.888  1.00171.82           C  
ATOM   4191  C   THR   599     -17.202  -4.936 -34.692  1.00171.82           C  
ATOM   4192  O   THR   599     -17.169  -4.835 -35.916  1.00171.82           O  
ATOM   4193  CB  THR   599     -18.921  -3.190 -34.664  1.00171.82           C  
ATOM   4194  CG2 THR   599     -17.867  -2.258 -35.275  1.00171.82           C  
ATOM   4195  OG1 THR   599     -19.710  -3.736 -35.712  1.00171.82           O  
ATOM   4196  N   TRP   600     -16.288  -5.620 -33.986  1.00 81.55           N  
ATOM   4197  CA  TRP   600     -15.195  -6.248 -34.644  1.00 81.55           C  
ATOM   4198  C   TRP   600     -15.769  -7.478 -35.255  1.00 81.55           C  
ATOM   4199  O   TRP   600     -16.548  -8.204 -34.635  1.00 81.55           O  
ATOM   4200  CB  TRP   600     -14.059  -6.581 -33.660  1.00 81.55           C  
ATOM   4201  CG  TRP   600     -12.784  -7.083 -34.278  1.00 81.55           C  
ATOM   4202  CD1 TRP   600     -12.351  -8.356 -34.499  1.00 81.55           C  
ATOM   4203  CD2 TRP   600     -11.762  -6.209 -34.771  1.00 81.55           C  
ATOM   4204  CE2 TRP   600     -10.745  -7.013 -35.276  1.00 81.55           C  
ATOM   4205  CE3 TRP   600     -11.683  -4.844 -34.806  1.00 81.55           C  
ATOM   4206  NE1 TRP   600     -11.117  -8.331 -35.103  1.00 81.55           N  
ATOM   4207  CZ2 TRP   600      -9.627  -6.461 -35.828  1.00 81.55           C  
ATOM   4208  CZ3 TRP   600     -10.551  -4.291 -35.358  1.00 81.55           C  
ATOM   4209  CH2 TRP   600      -9.543  -5.088 -35.860  1.00 81.55           C  
ATOM   4210  N   PRO   601     -15.398  -7.712 -36.474  1.00 71.55           N  
ATOM   4211  CA  PRO   601     -15.962  -8.782 -37.241  1.00 71.55           C  
ATOM   4212  C   PRO   601     -15.821 -10.081 -36.525  1.00 71.55           C  
ATOM   4213  O   PRO   601     -14.881 -10.252 -35.751  1.00 71.55           O  
ATOM   4214  CB  PRO   601     -15.183  -8.790 -38.553  1.00 71.55           C  
ATOM   4215  CG  PRO   601     -13.801  -8.255 -38.139  1.00 71.55           C  
ATOM   4216  CD  PRO   601     -14.112  -7.278 -36.994  1.00 71.55           C  
ATOM   4217  N   ASP   602     -16.770 -11.001 -36.772  1.00 82.04           N  
ATOM   4218  CA  ASP   602     -16.741 -12.312 -36.205  1.00 82.04           C  
ATOM   4219  C   ASP   602     -16.758 -12.239 -34.719  1.00 82.04           C  
ATOM   4220  O   ASP   602     -16.112 -13.031 -34.034  1.00 82.04           O  
ATOM   4221  CB  ASP   602     -15.505 -13.110 -36.656  1.00 82.04           C  
ATOM   4222  CG  ASP   602     -15.728 -14.586 -36.349  1.00 82.04           C  
ATOM   4223  OD1 ASP   602     -16.713 -14.910 -35.633  1.00 82.04           O  
ATOM   4224  OD2 ASP   602     -14.915 -15.410 -36.846  1.00 82.04           O1-
ATOM   4225  N   HIS   603     -17.502 -11.269 -34.165  1.00170.71           N  
ATOM   4226  CA  HIS   603     -17.684 -11.328 -32.752  1.00170.71           C  
ATOM   4227  C   HIS   603     -18.957 -12.105 -32.593  1.00170.71           C  
ATOM   4228  O   HIS   603     -19.582 -12.130 -31.535  1.00170.71           O  
ATOM   4229  CB  HIS   603     -17.729  -9.938 -32.095  1.00170.71           C  
ATOM   4230  CG  HIS   603     -16.349  -9.434 -31.773  1.00170.71           C  
ATOM   4231  CD2 HIS   603     -15.889  -8.797 -30.661  1.00170.71           C  
ATOM   4232  ND1 HIS   603     -15.254  -9.590 -32.594  1.00170.71           N  
ATOM   4233  CE1 HIS   603     -14.192  -9.054 -31.938  1.00170.71           C  
ATOM   4234  NE2 HIS   603     -14.529  -8.560 -30.761  1.00170.71           N  
ATOM   4235  N   ARG   604     -19.312 -12.814 -33.688  1.00156.76           N  
ATOM   4236  CA  ARG   604     -20.448 -13.677 -33.868  1.00156.76           C  
ATOM   4237  C   ARG   604     -20.457 -14.875 -32.954  1.00156.76           C  
ATOM   4238  O   ARG   604     -21.517 -15.091 -32.367  1.00156.76           O  
ATOM   4239  CB  ARG   604     -20.525 -14.254 -35.293  1.00156.76           C  
ATOM   4240  CG  ARG   604     -21.700 -15.214 -35.519  1.00156.76           C  
ATOM   4241  CD  ARG   604     -21.438 -16.660 -35.081  1.00156.76           C  
ATOM   4242  NE  ARG   604     -20.418 -17.248 -35.995  1.00156.76           N  
ATOM   4243  CZ  ARG   604     -20.815 -17.986 -37.074  1.00156.76           C  
ATOM   4244  NH1 ARG   604     -22.144 -18.206 -37.295  1.00156.76           N1+
ATOM   4245  NH2 ARG   604     -19.883 -18.503 -37.926  1.00156.76           N  
ATOM   4246  N   PRO   605     -19.406 -15.683 -32.798  1.00 74.37           N  
ATOM   4247  CA  PRO   605     -19.485 -16.859 -31.964  1.00 74.37           C  
ATOM   4248  C   PRO   605     -19.901 -16.387 -30.622  1.00 74.37           C  
ATOM   4249  O   PRO   605     -19.239 -15.496 -30.096  1.00 74.37           O  
ATOM   4250  CB  PRO   605     -18.079 -17.448 -31.923  1.00 74.37           C  
ATOM   4251  CG  PRO   605     -17.186 -16.206 -32.088  1.00 74.37           C  
ATOM   4252  CD  PRO   605     -18.019 -15.277 -32.984  1.00 74.37           C  
ATOM   4253  N   GLY   606     -20.958 -16.985 -30.041  1.00 72.42           N  
ATOM   4254  CA  GLY   606     -21.463 -16.372 -28.858  1.00 72.42           C  
ATOM   4255  C   GLY   606     -21.825 -15.009 -29.343  1.00 72.42           C  
ATOM   4256  O   GLY   606     -22.778 -14.830 -30.098  1.00 72.42           O  
ATOM   4257  N   GLY   607     -21.036 -14.014 -28.910  1.00110.20           N  
ATOM   4258  CA  GLY   607     -21.158 -12.665 -29.366  1.00110.20           C  
ATOM   4259  C   GLY   607     -20.049 -11.972 -28.664  1.00110.20           C  
ATOM   4260  O   GLY   607     -19.614 -12.447 -27.616  1.00110.20           O  
ATOM   4261  N   ARG   608     -19.506 -10.850 -29.183  1.00239.63           N  
ATOM   4262  CA  ARG   608     -18.557 -10.345 -28.248  1.00239.63           C  
ATOM   4263  C   ARG   608     -18.800  -8.918 -27.911  1.00239.63           C  
ATOM   4264  O   ARG   608     -17.912  -8.074 -28.022  1.00239.63           O  
ATOM   4265  CB  ARG   608     -17.109 -10.616 -28.635  1.00239.63           C  
ATOM   4266  CG  ARG   608     -16.872 -12.117 -28.506  1.00239.63           C  
ATOM   4267  CD  ARG   608     -15.427 -12.550 -28.687  1.00239.63           C  
ATOM   4268  NE  ARG   608     -14.988 -12.071 -30.028  1.00239.63           N  
ATOM   4269  CZ  ARG   608     -14.076 -12.780 -30.752  1.00239.63           C  
ATOM   4270  NH1 ARG   608     -13.598 -13.968 -30.280  1.00239.63           N1+
ATOM   4271  NH2 ARG   608     -13.647 -12.302 -31.956  1.00239.63           N  
ATOM   4272  N   PRO   609     -20.005  -8.652 -27.466  1.00106.50           N  
ATOM   4273  CA  PRO   609     -20.398  -7.345 -27.035  1.00106.50           C  
ATOM   4274  C   PRO   609     -19.737  -7.167 -25.706  1.00106.50           C  
ATOM   4275  O   PRO   609     -19.501  -8.162 -25.023  1.00106.50           O  
ATOM   4276  CB  PRO   609     -21.900  -7.452 -26.790  1.00106.50           C  
ATOM   4277  CG  PRO   609     -22.028  -8.881 -26.225  1.00106.50           C  
ATOM   4278  CD  PRO   609     -20.913  -9.664 -26.940  1.00106.50           C  
ATOM   4279  N   ARG   610     -19.433  -5.928 -25.295  1.00128.45           N  
ATOM   4280  CA  ARG   610     -18.881  -5.783 -23.983  1.00128.45           C  
ATOM   4281  C   ARG   610     -19.496  -4.585 -23.338  1.00128.45           C  
ATOM   4282  O   ARG   610     -19.578  -3.512 -23.933  1.00128.45           O  
ATOM   4283  CB  ARG   610     -17.351  -5.612 -23.939  1.00128.45           C  
ATOM   4284  CG  ARG   610     -16.592  -6.926 -24.141  1.00128.45           C  
ATOM   4285  CD  ARG   610     -15.079  -6.809 -23.925  1.00128.45           C  
ATOM   4286  NE  ARG   610     -14.460  -6.287 -25.176  1.00128.45           N  
ATOM   4287  CZ  ARG   610     -13.175  -5.827 -25.146  1.00128.45           C  
ATOM   4288  NH1 ARG   610     -12.509  -5.757 -23.956  1.00128.45           N1+
ATOM   4289  NH2 ARG   610     -12.558  -5.438 -26.298  1.00128.45           N  
ATOM   4290  N   SER   611     -19.944  -4.750 -22.078  1.00 86.08           N  
ATOM   4291  CA  SER   611     -20.515  -3.654 -21.357  1.00 86.08           C  
ATOM   4292  C   SER   611     -19.434  -2.626 -21.263  1.00 86.08           C  
ATOM   4293  O   SER   611     -18.264  -2.959 -21.076  1.00 86.08           O  
ATOM   4294  CB  SER   611     -20.958  -4.056 -19.940  1.00 86.08           C  
ATOM   4295  OG  SER   611     -21.653  -2.985 -19.324  1.00 86.08           O  
ATOM   4296  N   ALA   612     -19.794  -1.335 -21.414  1.00 48.43           N  
ATOM   4297  CA  ALA   612     -18.765  -0.337 -21.406  1.00 48.43           C  
ATOM   4298  C   ALA   612     -19.265   0.936 -20.801  1.00 48.43           C  
ATOM   4299  O   ALA   612     -20.468   1.188 -20.715  1.00 48.43           O  
ATOM   4300  CB  ALA   612     -18.229   0.007 -22.806  1.00 48.43           C  
ATOM   4301  N   THR   613     -18.304   1.760 -20.335  1.00114.11           N  
ATOM   4302  CA  THR   613     -18.581   3.074 -19.836  1.00114.11           C  
ATOM   4303  C   THR   613     -18.204   3.992 -20.954  1.00114.11           C  
ATOM   4304  O   THR   613     -17.114   3.884 -21.516  1.00114.11           O  
ATOM   4305  CB  THR   613     -17.764   3.453 -18.633  1.00114.11           C  
ATOM   4306  CG2 THR   613     -18.013   2.416 -17.525  1.00114.11           C  
ATOM   4307  OG1 THR   613     -16.384   3.486 -18.965  1.00114.11           O  
ATOM   4308  N   VAL   614     -19.117   4.914 -21.316  1.00 40.19           N  
ATOM   4309  CA  VAL   614     -18.882   5.780 -22.436  1.00 40.19           C  
ATOM   4310  C   VAL   614     -18.720   7.183 -21.953  1.00 40.19           C  
ATOM   4311  O   VAL   614     -19.264   7.575 -20.921  1.00 40.19           O  
ATOM   4312  CB  VAL   614     -20.010   5.780 -23.427  1.00 40.19           C  
ATOM   4313  CG1 VAL   614     -19.676   6.759 -24.565  1.00 40.19           C  
ATOM   4314  CG2 VAL   614     -20.248   4.332 -23.889  1.00 40.19           C  
ATOM   4315  N   VAL   615     -17.918   7.963 -22.704  1.00 44.57           N  
ATOM   4316  CA  VAL   615     -17.680   9.345 -22.412  1.00 44.57           C  
ATOM   4317  C   VAL   615     -18.400  10.121 -23.474  1.00 44.57           C  
ATOM   4318  O   VAL   615     -18.144   9.938 -24.663  1.00 44.57           O  
ATOM   4319  CB  VAL   615     -16.220   9.678 -22.506  1.00 44.57           C  
ATOM   4320  CG1 VAL   615     -16.023  11.186 -22.324  1.00 44.57           C  
ATOM   4321  CG2 VAL   615     -15.462   8.810 -21.486  1.00 44.57           C  
ATOM   4322  N   ILE   616     -19.319  11.020 -23.061  1.00 98.25           N  
ATOM   4323  CA  ILE   616     -20.104  11.787 -23.991  1.00 98.25           C  
ATOM   4324  C   ILE   616     -19.653  13.212 -23.879  1.00 98.25           C  
ATOM   4325  O   ILE   616     -19.566  13.764 -22.782  1.00 98.25           O  
ATOM   4326  CB  ILE   616     -21.572  11.760 -23.665  1.00 98.25           C  
ATOM   4327  CG1 ILE   616     -22.095  10.312 -23.636  1.00 98.25           C  
ATOM   4328  CG2 ILE   616     -22.302  12.658 -24.675  1.00 98.25           C  
ATOM   4329  CD1 ILE   616     -21.934   9.563 -24.958  1.00 98.25           C  
ATOM   4330  N   ARG   617     -19.343  13.846 -25.030  1.00104.94           N  
ATOM   4331  CA  ARG   617     -18.833  15.188 -25.006  1.00104.94           C  
ATOM   4332  C   ARG   617     -19.382  15.929 -26.184  1.00104.94           C  
ATOM   4333  O   ARG   617     -19.973  15.341 -27.088  1.00104.94           O  
ATOM   4334  CB  ARG   617     -17.298  15.204 -25.109  1.00104.94           C  
ATOM   4335  CG  ARG   617     -16.629  16.577 -25.060  1.00104.94           C  
ATOM   4336  CD  ARG   617     -15.103  16.462 -25.154  1.00104.94           C  
ATOM   4337  NE  ARG   617     -14.520  17.831 -25.104  1.00104.94           N  
ATOM   4338  CZ  ARG   617     -13.163  17.986 -25.148  1.00104.94           C  
ATOM   4339  NH1 ARG   617     -12.352  16.890 -25.216  1.00104.94           N1+
ATOM   4340  NH2 ARG   617     -12.615  19.236 -25.135  1.00104.94           N  
ATOM   4341  N   ARG   618     -19.229  17.269 -26.178  1.00107.34           N  
ATOM   4342  CA  ARG   618     -19.693  18.057 -27.280  1.00107.34           C  
ATOM   4343  C   ARG   618     -18.497  18.417 -28.099  1.00107.34           C  
ATOM   4344  O   ARG   618     -17.408  18.636 -27.570  1.00107.34           O  
ATOM   4345  CB  ARG   618     -20.386  19.356 -26.845  1.00107.34           C  
ATOM   4346  CG  ARG   618     -21.647  19.104 -26.016  1.00107.34           C  
ATOM   4347  CD  ARG   618     -22.207  20.376 -25.383  1.00107.34           C  
ATOM   4348  NE  ARG   618     -23.048  21.056 -26.405  1.00107.34           N  
ATOM   4349  CZ  ARG   618     -23.108  22.419 -26.446  1.00107.34           C  
ATOM   4350  NH1 ARG   618     -22.266  23.165 -25.676  1.00107.34           N1+
ATOM   4351  NH2 ARG   618     -24.020  23.034 -27.253  1.00107.34           N  
ATOM   4352  N   LEU   619     -18.669  18.481 -29.432  1.00 42.88           N  
ATOM   4353  CA  LEU   619     -17.564  18.818 -30.277  1.00 42.88           C  
ATOM   4354  C   LEU   619     -17.133  20.217 -29.961  1.00 42.88           C  
ATOM   4355  O   LEU   619     -15.941  20.519 -29.972  1.00 42.88           O  
ATOM   4356  CB  LEU   619     -17.880  18.712 -31.777  1.00 42.88           C  
ATOM   4357  CG  LEU   619     -18.114  17.251 -32.213  1.00 42.88           C  
ATOM   4358  CD1 LEU   619     -18.367  17.139 -33.726  1.00 42.88           C  
ATOM   4359  CD2 LEU   619     -16.977  16.337 -31.726  1.00 42.88           C  
ATOM   4360  N   ASP   620     -18.096  21.110 -29.666  1.00 64.54           N  
ATOM   4361  CA  ASP   620     -17.764  22.477 -29.373  1.00 64.54           C  
ATOM   4362  C   ASP   620     -16.973  22.541 -28.100  1.00 64.54           C  
ATOM   4363  O   ASP   620     -16.168  23.452 -27.918  1.00 64.54           O  
ATOM   4364  CB  ASP   620     -18.981  23.429 -29.311  1.00 64.54           C  
ATOM   4365  CG  ASP   620     -19.951  23.034 -28.210  1.00 64.54           C  
ATOM   4366  OD1 ASP   620     -19.741  21.972 -27.566  1.00 64.54           O  
ATOM   4367  OD2 ASP   620     -20.929  23.801 -28.003  1.00 64.54           O1-
ATOM   4368  N   GLY   621     -17.170  21.581 -27.175  1.00 30.42           N  
ATOM   4369  CA  GLY   621     -16.397  21.607 -25.963  1.00 30.42           C  
ATOM   4370  C   GLY   621     -17.196  22.255 -24.877  1.00 30.42           C  
ATOM   4371  O   GLY   621     -16.662  22.588 -23.819  1.00 30.42           O  
ATOM   4372  N   GLY   622     -18.507  22.443 -25.109  1.00 24.49           N  
ATOM   4373  CA  GLY   622     -19.339  23.093 -24.140  1.00 24.49           C  
ATOM   4374  C   GLY   622     -19.843  22.103 -23.138  1.00 24.49           C  
ATOM   4375  O   GLY   622     -19.499  20.921 -23.162  1.00 24.49           O  
ATOM   4376  N   LEU   623     -20.697  22.605 -22.222  1.00124.04           N  
ATOM   4377  CA  LEU   623     -21.263  21.837 -21.152  1.00124.04           C  
ATOM   4378  C   LEU   623     -22.309  20.948 -21.755  1.00124.04           C  
ATOM   4379  O   LEU   623     -23.058  21.363 -22.638  1.00124.04           O  
ATOM   4380  CB  LEU   623     -21.919  22.752 -20.095  1.00124.04           C  
ATOM   4381  CG  LEU   623     -22.295  22.084 -18.758  1.00124.04           C  
ATOM   4382  CD1 LEU   623     -23.342  20.982 -18.941  1.00124.04           C  
ATOM   4383  CD2 LEU   623     -21.043  21.618 -18.002  1.00124.04           C  
ATOM   4384  N   ILE   624     -22.393  19.692 -21.273  1.00112.62           N  
ATOM   4385  CA  ILE   624     -23.296  18.723 -21.826  1.00112.62           C  
ATOM   4386  C   ILE   624     -24.702  19.037 -21.404  1.00112.62           C  
ATOM   4387  O   ILE   624     -24.991  19.218 -20.224  1.00112.62           O  
ATOM   4388  CB  ILE   624     -23.002  17.322 -21.371  1.00112.62           C  
ATOM   4389  CG1 ILE   624     -23.161  17.220 -19.843  1.00112.62           C  
ATOM   4390  CG2 ILE   624     -21.599  16.942 -21.875  1.00112.62           C  
ATOM   4391  CD1 ILE   624     -23.230  15.797 -19.304  1.00112.62           C  
ATOM   4392  N   GLY   625     -25.621  19.115 -22.387  1.00 30.46           N  
ATOM   4393  CA  GLY   625     -27.010  19.331 -22.101  1.00 30.46           C  
ATOM   4394  C   GLY   625     -27.338  20.786 -22.208  1.00 30.46           C  
ATOM   4395  O   GLY   625     -28.506  21.151 -22.323  1.00 30.46           O  
ATOM   4396  N   THR   626     -26.316  21.660 -22.188  1.00 86.99           N  
ATOM   4397  CA  THR   626     -26.579  23.065 -22.260  1.00 86.99           C  
ATOM   4398  C   THR   626     -26.782  23.430 -23.723  1.00 86.99           C  
ATOM   4399  O   THR   626     -26.608  22.529 -24.585  1.00 86.99           O  
ATOM   4400  CB  THR   626     -25.454  23.903 -21.734  1.00 86.99           C  
ATOM   4401  CG2 THR   626     -25.197  23.515 -20.267  1.00 86.99           C  
ATOM   4402  OG1 THR   626     -24.284  23.698 -22.513  1.00 86.99           O  
ATOM   4403  OXT THR   626     -27.116  24.614 -24.000  1.00 86.99           O1-
END
