# Supplementary material for: In Vitro and in Silico Evidence of Phosphatase Diversity in the Biomineralizing Bacterium Ramlibacter tataouinensis
Source: Front Microbiol. 2018 Jan 11;8:2592. doi: 10.3389/fmicb.2017.02592 (PMC5768637; doi:10.3389/fmicb.2017.02592)
Supplement: Supplementary file 8 [file DataSheet1.ZIP › 3Dmodels/Rta-PhoX3_mature-form.pdb]

ATOM      1  N   ALA    68     -67.365  16.747 -41.382  1.00296.46           N  
ATOM      2  CA  ALA    68     -66.172  16.126 -40.894  1.00296.46           C  
ATOM      3  C   ALA    68     -65.148  17.197 -40.747  1.00296.46           C  
ATOM      4  O   ALA    68     -65.074  18.117 -41.559  1.00296.46           O  
ATOM      5  CB  ALA    68     -65.591  15.068 -41.848  1.00296.46           C  
ATOM      6  N   ASP    69     -64.339  17.112 -39.677  1.00230.49           N  
ATOM      7  CA  ASP    69     -63.297  18.073 -39.490  1.00230.49           C  
ATOM      8  C   ASP    69     -62.125  17.338 -38.933  1.00230.49           C  
ATOM      9  O   ASP    69     -62.264  16.538 -38.010  1.00230.49           O  
ATOM     10  CB  ASP    69     -63.653  19.203 -38.507  1.00230.49           C  
ATOM     11  CG  ASP    69     -63.914  18.602 -37.134  1.00230.49           C  
ATOM     12  OD1 ASP    69     -64.440  17.460 -37.076  1.00230.49           O  
ATOM     13  OD2 ASP    69     -63.592  19.280 -36.121  1.00230.49           O1-
ATOM     14  N   VAL    70     -60.930  17.565 -39.505  1.00138.15           N  
ATOM     15  CA  VAL    70     -59.788  16.903 -38.957  1.00138.15           C  
ATOM     16  C   VAL    70     -59.038  17.923 -38.170  1.00138.15           C  
ATOM     17  O   VAL    70     -58.683  18.985 -38.678  1.00138.15           O  
ATOM     18  CB  VAL    70     -58.863  16.321 -39.991  1.00138.15           C  
ATOM     19  CG1 VAL    70     -59.616  15.204 -40.731  1.00138.15           C  
ATOM     20  CG2 VAL    70     -58.367  17.442 -40.921  1.00138.15           C  
ATOM     21  N   ALA    71     -58.809  17.635 -36.877  1.00271.18           N  
ATOM     22  CA  ALA    71     -58.070  18.569 -36.087  1.00271.18           C  
ATOM     23  C   ALA    71     -57.215  17.778 -35.159  1.00271.18           C  
ATOM     24  O   ALA    71     -57.619  16.729 -34.660  1.00271.18           O  
ATOM     25  CB  ALA    71     -58.954  19.483 -35.221  1.00271.18           C  
ATOM     26  N   ALA    72     -55.983  18.262 -34.927  1.00297.75           N  
ATOM     27  CA  ALA    72     -55.111  17.596 -34.011  1.00297.75           C  
ATOM     28  C   ALA    72     -54.259  18.659 -33.414  1.00297.75           C  
ATOM     29  O   ALA    72     -53.958  19.659 -34.063  1.00297.75           O  
ATOM     30  CB  ALA    72     -54.173  16.578 -34.682  1.00297.75           C  
ATOM     31  N   ALA    73     -53.860  18.484 -32.142  1.00234.38           N  
ATOM     32  CA  ALA    73     -53.024  19.486 -31.560  1.00234.38           C  
ATOM     33  C   ALA    73     -51.750  18.822 -31.165  1.00234.38           C  
ATOM     34  O   ALA    73     -51.752  17.756 -30.553  1.00234.38           O  
ATOM     35  CB  ALA    73     -53.616  20.126 -30.294  1.00234.38           C  
ATOM     36  N   ASP    74     -50.617  19.439 -31.541  1.00186.58           N  
ATOM     37  CA  ASP    74     -49.349  18.910 -31.155  1.00186.58           C  
ATOM     38  C   ASP    74     -48.765  19.937 -30.249  1.00186.58           C  
ATOM     39  O   ASP    74     -48.323  20.994 -30.699  1.00186.58           O  
ATOM     40  CB  ASP    74     -48.381  18.715 -32.337  1.00186.58           C  
ATOM     41  CG  ASP    74     -47.169  17.938 -31.845  1.00186.58           C  
ATOM     42  OD1 ASP    74     -47.066  17.722 -30.609  1.00186.58           O  
ATOM     43  OD2 ASP    74     -46.329  17.553 -32.702  1.00186.58           O1-
ATOM     44  N   VAL    75     -48.760  19.661 -28.934  1.00119.34           N  
ATOM     45  CA  VAL    75     -48.255  20.650 -28.035  1.00119.34           C  
ATOM     46  C   VAL    75     -46.803  20.395 -27.833  1.00119.34           C  
ATOM     47  O   VAL    75     -46.384  19.278 -27.531  1.00119.34           O  
ATOM     48  CB  VAL    75     -48.924  20.639 -26.688  1.00119.34           C  
ATOM     49  CG1 VAL    75     -48.665  19.282 -26.011  1.00119.34           C  
ATOM     50  CG2 VAL    75     -48.410  21.845 -25.882  1.00119.34           C  
ATOM     51  N   GLN    76     -45.986  21.444 -28.031  1.00262.30           N  
ATOM     52  CA  GLN    76     -44.583  21.300 -27.809  1.00262.30           C  
ATOM     53  C   GLN    76     -44.236  22.262 -26.727  1.00262.30           C  
ATOM     54  O   GLN    76     -44.680  23.410 -26.737  1.00262.30           O  
ATOM     55  CB  GLN    76     -43.712  21.635 -29.034  1.00262.30           C  
ATOM     56  CG  GLN    76     -43.807  23.091 -29.501  1.00262.30           C  
ATOM     57  CD  GLN    76     -45.039  23.237 -30.385  1.00262.30           C  
ATOM     58  NE2 GLN    76     -45.378  24.502 -30.750  1.00262.30           N  
ATOM     59  OE1 GLN    76     -45.680  22.252 -30.749  1.00262.30           O  
ATOM     60  N   SER    77     -43.443  21.804 -25.743  1.00209.99           N  
ATOM     61  CA  SER    77     -43.079  22.685 -24.676  1.00209.99           C  
ATOM     62  C   SER    77     -41.598  22.609 -24.536  1.00209.99           C  
ATOM     63  O   SER    77     -40.980  21.602 -24.879  1.00209.99           O  
ATOM     64  CB  SER    77     -43.680  22.293 -23.319  1.00209.99           C  
ATOM     65  OG  SER    77     -43.267  23.214 -22.321  1.00209.99           O  
ATOM     66  N   LYS    78     -40.984  23.698 -24.037  1.00221.64           N  
ATOM     67  CA  LYS    78     -39.566  23.679 -23.867  1.00221.64           C  
ATOM     68  C   LYS    78     -39.272  24.077 -22.460  1.00221.64           C  
ATOM     69  O   LYS    78     -40.017  24.835 -21.840  1.00221.64           O  
ATOM     70  CB  LYS    78     -38.815  24.655 -24.790  1.00221.64           C  
ATOM     71  CG  LYS    78     -38.921  24.284 -26.271  1.00221.64           C  
ATOM     72  CD  LYS    78     -38.429  25.379 -27.221  1.00221.64           C  
ATOM     73  CE  LYS    78     -36.910  25.567 -27.198  1.00221.64           C  
ATOM     74  NZ  LYS    78     -36.511  26.597 -28.183  1.00221.64           N1+
ATOM     75  N   ALA    79     -38.162  23.541 -21.920  1.00 94.47           N  
ATOM     76  CA  ALA    79     -37.732  23.857 -20.592  1.00 94.47           C  
ATOM     77  C   ALA    79     -36.448  24.595 -20.754  1.00 94.47           C  
ATOM     78  O   ALA    79     -35.731  24.395 -21.731  1.00 94.47           O  
ATOM     79  CB  ALA    79     -37.428  22.621 -19.734  1.00 94.47           C  
ATOM     80  N   LEU    80     -36.135  25.488 -19.800  1.00 69.49           N  
ATOM     81  CA  LEU    80     -34.940  26.271 -19.902  1.00 69.49           C  
ATOM     82  C   LEU    80     -33.751  25.368 -19.822  1.00 69.49           C  
ATOM     83  O   LEU    80     -32.751  25.582 -20.504  1.00 69.49           O  
ATOM     84  CB  LEU    80     -34.815  27.335 -18.799  1.00 69.49           C  
ATOM     85  CG  LEU    80     -35.891  28.435 -18.891  1.00 69.49           C  
ATOM     86  CD1 LEU    80     -35.702  29.502 -17.801  1.00 69.49           C  
ATOM     87  CD2 LEU    80     -35.959  29.035 -20.306  1.00 69.49           C  
ATOM     88  N   THR    81     -33.841  24.323 -18.984  1.00152.49           N  
ATOM     89  CA  THR    81     -32.748  23.433 -18.725  1.00152.49           C  
ATOM     90  C   THR    81     -32.344  22.653 -19.941  1.00152.49           C  
ATOM     91  O   THR    81     -31.166  22.341 -20.103  1.00152.49           O  
ATOM     92  CB  THR    81     -33.044  22.455 -17.624  1.00152.49           C  
ATOM     93  CG2 THR    81     -34.172  21.514 -18.071  1.00152.49           C  
ATOM     94  OG1 THR    81     -31.877  21.711 -17.306  1.00152.49           O  
ATOM     95  N   LEU    82     -33.286  22.292 -20.831  1.00142.32           N  
ATOM     96  CA  LEU    82     -32.879  21.438 -21.915  1.00142.32           C  
ATOM     97  C   LEU    82     -32.427  22.261 -23.080  1.00142.32           C  
ATOM     98  O   LEU    82     -33.194  23.076 -23.591  1.00142.32           O  
ATOM     99  CB  LEU    82     -34.010  20.547 -22.459  1.00142.32           C  
ATOM    100  CG  LEU    82     -34.684  19.645 -21.409  1.00142.32           C  
ATOM    101  CD1 LEU    82     -35.560  20.454 -20.443  1.00142.32           C  
ATOM    102  CD2 LEU    82     -35.438  18.487 -22.075  1.00142.32           C  
ATOM    103  N   ASN    83     -31.172  22.083 -23.562  1.00178.78           N  
ATOM    104  CA  ASN    83     -30.898  22.919 -24.689  1.00178.78           C  
ATOM    105  C   ASN    83     -30.517  22.123 -25.893  1.00178.78           C  
ATOM    106  O   ASN    83     -29.750  22.604 -26.725  1.00178.78           O  
ATOM    107  CB  ASN    83     -29.830  23.996 -24.487  1.00178.78           C  
ATOM    108  CG  ASN    83     -30.156  25.054 -25.538  1.00178.78           C  
ATOM    109  ND2 ASN    83     -31.179  25.900 -25.244  1.00178.78           N  
ATOM    110  OD1 ASN    83     -29.527  25.125 -26.592  1.00178.78           O  
ATOM    111  N   PHE    84     -31.066  20.903 -26.049  1.00 88.36           N  
ATOM    112  CA  PHE    84     -30.825  20.163 -27.249  1.00 88.36           C  
ATOM    113  C   PHE    84     -32.161  19.694 -27.733  1.00 88.36           C  
ATOM    114  O   PHE    84     -33.151  19.734 -27.002  1.00 88.36           O  
ATOM    115  CB  PHE    84     -29.896  18.945 -27.089  1.00 88.36           C  
ATOM    116  CG  PHE    84     -30.516  17.968 -26.155  1.00 88.36           C  
ATOM    117  CD1 PHE    84     -30.314  18.081 -24.802  1.00 88.36           C  
ATOM    118  CD2 PHE    84     -31.291  16.935 -26.630  1.00 88.36           C  
ATOM    119  CE1 PHE    84     -30.883  17.177 -23.940  1.00 88.36           C  
ATOM    120  CE2 PHE    84     -31.863  16.028 -25.768  1.00 88.36           C  
ATOM    121  CZ  PHE    84     -31.659  16.149 -24.416  1.00 88.36           C  
ATOM    122  N   GLN    85     -32.218  19.264 -29.009  1.00109.65           N  
ATOM    123  CA  GLN    85     -33.446  18.821 -29.607  0.50109.65           C  
ATOM    124  C   GLN    85     -33.625  17.376 -29.276  1.00109.65           C  
ATOM    125  O   GLN    85     -32.667  16.606 -29.277  1.00109.65           O  
ATOM    126  CB  GLN    85     -33.412  18.915 -31.139  0.50109.65           C  
ATOM    127  CG  GLN    85     -34.683  18.429 -31.834  0.50109.65           C  
ATOM    128  CD  GLN    85     -34.357  18.331 -33.318  1.00109.65           C  
ATOM    129  NE2 GLN    85     -33.087  18.661 -33.675  1.00109.65           N  
ATOM    130  OE1 GLN    85     -35.200  17.962 -34.134  1.00109.65           O  
ATOM    131  N   PRO    86     -34.837  16.982 -28.988  1.00161.91           N  
ATOM    132  CA  PRO    86     -35.082  15.599 -28.702  1.00161.91           C  
ATOM    133  C   PRO    86     -34.800  14.779 -29.920  1.00161.91           C  
ATOM    134  O   PRO    86     -35.268  15.129 -31.002  1.00161.91           O  
ATOM    135  CB  PRO    86     -36.511  15.528 -28.176  1.00161.91           C  
ATOM    136  CG  PRO    86     -36.711  16.908 -27.522  1.00161.91           C  
ATOM    137  CD  PRO    86     -35.786  17.852 -28.312  1.00161.91           C  
ATOM    138  N   VAL    87     -34.046  13.675 -29.753  1.00 52.61           N  
ATOM    139  CA  VAL    87     -33.640  12.825 -30.838  1.00 52.61           C  
ATOM    140  C   VAL    87     -34.663  11.743 -31.018  1.00 52.61           C  
ATOM    141  O   VAL    87     -35.424  11.423 -30.107  1.00 52.61           O  
ATOM    142  CB  VAL    87     -32.304  12.181 -30.590  1.00 52.61           C  
ATOM    143  CG1 VAL    87     -31.957  11.237 -31.753  1.00 52.61           C  
ATOM    144  CG2 VAL    87     -31.273  13.300 -30.373  1.00 52.61           C  
ATOM    145  N   PRO    88     -34.721  11.190 -32.199  1.00 72.95           N  
ATOM    146  CA  PRO    88     -35.652  10.128 -32.462  1.00 72.95           C  
ATOM    147  C   PRO    88     -35.216   8.841 -31.843  1.00 72.95           C  
ATOM    148  O   PRO    88     -34.028   8.670 -31.574  1.00 72.95           O  
ATOM    149  CB  PRO    88     -35.795  10.049 -33.985  1.00 72.95           C  
ATOM    150  CG  PRO    88     -34.654  10.925 -34.535  1.00 72.95           C  
ATOM    151  CD  PRO    88     -34.400  11.935 -33.405  1.00 72.95           C  
ATOM    152  N   LYS    89     -36.176   7.930 -31.598  1.00144.46           N  
ATOM    153  CA  LYS    89     -35.856   6.631 -31.078  1.00144.46           C  
ATOM    154  C   LYS    89     -35.097   5.914 -32.162  1.00144.46           C  
ATOM    155  O   LYS    89     -35.328   6.167 -33.343  1.00144.46           O  
ATOM    156  CB  LYS    89     -37.102   5.805 -30.704  1.00144.46           C  
ATOM    157  CG  LYS    89     -38.171   5.732 -31.796  1.00144.46           C  
ATOM    158  CD  LYS    89     -38.827   7.082 -32.093  1.00144.46           C  
ATOM    159  CE  LYS    89     -39.944   7.013 -33.135  1.00144.46           C  
ATOM    160  NZ  LYS    89     -40.547   8.353 -33.314  1.00144.46           N1+
ATOM    161  N   SER    90     -34.138   5.035 -31.789  1.00 71.35           N  
ATOM    162  CA  SER    90     -33.334   4.318 -32.744  1.00 71.35           C  
ATOM    163  C   SER    90     -33.152   2.880 -32.332  1.00 71.35           C  
ATOM    164  O   SER    90     -33.203   2.537 -31.152  1.00 71.35           O  
ATOM    165  CB  SER    90     -31.927   4.912 -32.914  1.00 71.35           C  
ATOM    166  OG  SER    90     -31.188   4.755 -31.711  1.00 71.35           O  
ATOM    167  N   LYS    91     -33.151   1.990 -33.350  1.00179.26           N  
ATOM    168  CA  LYS    91     -32.954   0.561 -33.313  1.00179.26           C  
ATOM    169  C   LYS    91     -31.511   0.138 -33.374  1.00179.26           C  
ATOM    170  O   LYS    91     -31.186  -0.998 -33.031  1.00179.26           O  
ATOM    171  CB  LYS    91     -33.662  -0.155 -34.474  1.00179.26           C  
ATOM    172  CG  LYS    91     -33.104   0.223 -35.847  1.00179.26           C  
ATOM    173  CD  LYS    91     -33.544  -0.720 -36.968  1.00179.26           C  
ATOM    174  CE  LYS    91     -32.901  -2.105 -36.890  1.00179.26           C  
ATOM    175  NZ  LYS    91     -31.445  -2.005 -37.140  1.00179.26           N1+
ATOM    176  N   ALA    92     -30.624   1.011 -33.889  1.00 64.64           N  
ATOM    177  CA  ALA    92     -29.264   0.679 -34.234  1.00 64.64           C  
ATOM    178  C   ALA    92     -28.429   0.217 -33.074  1.00 64.64           C  
ATOM    179  O   ALA    92     -28.702   0.483 -31.906  1.00 64.64           O  
ATOM    180  CB  ALA    92     -28.513   1.836 -34.915  1.00 64.64           C  
ATOM    181  N   ASP    93     -27.373  -0.537 -33.440  1.00111.29           N  
ATOM    182  CA  ASP    93     -26.352  -1.146 -32.633  1.00111.29           C  
ATOM    183  C   ASP    93     -25.381  -0.094 -32.173  1.00111.29           C  
ATOM    184  O   ASP    93     -24.265  -0.413 -31.767  1.00111.29           O  
ATOM    185  CB  ASP    93     -25.552  -2.235 -33.368  1.00111.29           C  
ATOM    186  CG  ASP    93     -24.809  -3.057 -32.319  1.00111.29           C  
ATOM    187  OD1 ASP    93     -24.975  -2.761 -31.105  1.00111.29           O  
ATOM    188  OD2 ASP    93     -24.069  -3.995 -32.715  1.00111.29           O1-
ATOM    189  N   ALA    94     -25.693   1.199 -32.385  0.50 67.96           N  
ATOM    190  CA  ALA    94     -24.742   2.207 -32.001  0.50 67.96           C  
ATOM    191  C   ALA    94     -25.346   3.176 -31.025  0.50 67.96           C  
ATOM    192  O   ALA    94     -26.496   3.040 -30.603  0.50 67.96           O  
ATOM    193  CB  ALA    94     -24.224   3.035 -33.190  0.50 67.96           C  
ATOM    194  N   VAL    95     -24.510   4.137 -30.569  1.00104.41           N  
ATOM    195  CA  VAL    95     -24.940   5.191 -29.696  1.00104.41           C  
ATOM    196  C   VAL    95     -25.417   6.323 -30.563  1.00104.41           C  
ATOM    197  O   VAL    95     -24.752   6.702 -31.528  1.00104.41           O  
ATOM    198  CB  VAL    95     -23.823   5.682 -28.821  1.00104.41           C  
ATOM    199  CG1 VAL    95     -22.739   6.319 -29.707  1.00104.41           C  
ATOM    200  CG2 VAL    95     -24.402   6.622 -27.756  1.00104.41           C  
ATOM    201  N   LEU    96     -26.600   6.889 -30.245  1.00100.24           N  
ATOM    202  CA  LEU    96     -27.145   7.969 -31.029  1.00100.24           C  
ATOM    203  C   LEU    96     -27.276   9.145 -30.106  1.00100.24           C  
ATOM    204  O   LEU    96     -27.752   9.003 -28.981  1.00100.24           O  
ATOM    205  CB  LEU    96     -28.546   7.636 -31.596  1.00100.24           C  
ATOM    206  CG  LEU    96     -29.138   8.620 -32.635  1.00100.24           C  
ATOM    207  CD1 LEU    96     -30.524   8.140 -33.093  1.00100.24           C  
ATOM    208  CD2 LEU    96     -29.183  10.075 -32.146  1.00100.24           C  
ATOM    209  N   VAL    97     -26.857  10.344 -30.570  1.00106.69           N  
ATOM    210  CA  VAL    97     -26.888  11.535 -29.760  1.00106.69           C  
ATOM    211  C   VAL    97     -27.405  12.674 -30.592  1.00106.69           C  
ATOM    212  O   VAL    97     -27.677  12.530 -31.783  1.00106.69           O  
ATOM    213  CB  VAL    97     -25.531  11.974 -29.285  1.00106.69           C  
ATOM    214  CG1 VAL    97     -24.922  10.872 -28.404  1.00106.69           C  
ATOM    215  CG2 VAL    97     -24.680  12.346 -30.511  1.00106.69           C  
ATOM    216  N   PRO    98     -27.558  13.812 -29.957  1.00135.16           N  
ATOM    217  CA  PRO    98     -27.999  15.013 -30.619  1.00135.16           C  
ATOM    218  C   PRO    98     -26.879  15.542 -31.457  1.00135.16           C  
ATOM    219  O   PRO    98     -25.762  15.041 -31.346  1.00135.16           O  
ATOM    220  CB  PRO    98     -28.463  15.968 -29.519  1.00135.16           C  
ATOM    221  CG  PRO    98     -27.925  15.354 -28.216  1.00135.16           C  
ATOM    222  CD  PRO    98     -27.826  13.855 -28.531  1.00135.16           C  
ATOM    223  N   ARG    99     -27.143  16.574 -32.281  1.00278.65           N  
ATOM    224  CA  ARG    99     -26.174  16.968 -33.259  0.50278.65           C  
ATOM    225  C   ARG    99     -24.826  17.258 -32.666  1.00278.65           C  
ATOM    226  O   ARG    99     -23.900  16.507 -32.878  1.00278.65           O  
ATOM    227  CB  ARG    99     -26.611  18.213 -34.053  0.50278.65           C  
ATOM    228  CG  ARG    99     -27.844  17.968 -34.924  0.50278.65           C  
ATOM    229  CD  ARG    99     -27.538  17.224 -36.225  0.50278.65           C  
ATOM    230  NE  ARG    99     -26.832  15.962 -35.863  1.00278.65           N  
ATOM    231  CZ  ARG    99     -27.079  14.814 -36.556  1.00278.65           C  
ATOM    232  NH1 ARG    99     -27.991  14.812 -37.571  1.00278.65           N1+
ATOM    233  NH2 ARG    99     -26.416  13.665 -36.231  1.00278.65           N  
ATOM    234  N   GLY   100     -24.652  18.230 -31.782  1.00150.97           N  
ATOM    235  CA  GLY   100     -23.339  18.657 -31.361  1.00150.97           C  
ATOM    236  C   GLY   100     -22.512  17.607 -30.650  1.00150.97           C  
ATOM    237  O   GLY   100     -21.343  17.868 -30.369  1.00150.97           O  
ATOM    238  N   TYR   101     -23.069  16.439 -30.257  1.00111.56           N  
ATOM    239  CA  TYR   101     -22.359  15.558 -29.352  1.00111.56           C  
ATOM    240  C   TYR   101     -21.649  14.397 -30.004  1.00111.56           C  
ATOM    241  O   TYR   101     -21.931  14.010 -31.137  1.00111.56           O  
ATOM    242  CB  TYR   101     -23.297  14.915 -28.319  1.00111.56           C  
ATOM    243  CG  TYR   101     -23.892  16.002 -27.499  1.00111.56           C  
ATOM    244  CD1 TYR   101     -24.873  16.806 -28.030  1.00111.56           C  
ATOM    245  CD2 TYR   101     -23.485  16.207 -26.201  1.00111.56           C  
ATOM    246  CE1 TYR   101     -25.435  17.811 -27.281  1.00111.56           C  
ATOM    247  CE2 TYR   101     -24.044  17.210 -25.447  1.00111.56           C  
ATOM    248  CZ  TYR   101     -25.019  18.014 -25.987  1.00111.56           C  
ATOM    249  OH  TYR   101     -25.595  19.044 -25.214  1.00111.56           O  
ATOM    250  N   THR   102     -20.645  13.844 -29.267  1.00112.70           N  
ATOM    251  CA  THR   102     -19.851  12.712 -29.678  1.00112.70           C  
ATOM    252  C   THR   102     -19.662  11.797 -28.493  1.00112.70           C  
ATOM    253  O   THR   102     -19.876  12.203 -27.351  1.00112.70           O  
ATOM    254  CB  THR   102     -18.479  13.095 -30.154  1.00112.70           C  
ATOM    255  CG2 THR   102     -18.618  14.046 -31.354  1.00112.70           C  
ATOM    256  OG1 THR   102     -17.756  13.726 -29.107  1.00112.70           O  
ATOM    257  N   ALA   103     -19.260  10.524 -28.736  1.00 37.68           N  
ATOM    258  CA  ALA   103     -19.065   9.593 -27.653  1.00 37.68           C  
ATOM    259  C   ALA   103     -17.833   8.776 -27.916  1.00 37.68           C  
ATOM    260  O   ALA   103     -17.432   8.592 -29.065  1.00 37.68           O  
ATOM    261  CB  ALA   103     -20.235   8.609 -27.473  1.00 37.68           C  
ATOM    262  N   THR   104     -17.176   8.300 -26.831  1.00107.96           N  
ATOM    263  CA  THR   104     -16.015   7.454 -26.952  0.50107.96           C  
ATOM    264  C   THR   104     -16.039   6.461 -25.824  1.00107.96           C  
ATOM    265  O   THR   104     -16.543   6.759 -24.741  1.00107.96           O  
ATOM    266  CB  THR   104     -14.715   8.197 -26.858  0.50107.96           C  
ATOM    267  CG2 THR   104     -14.548   8.725 -25.422  1.00107.96           C  
ATOM    268  OG1 THR   104     -13.635   7.338 -27.194  1.00107.96           O  
ATOM    269  N   PRO   105     -15.550   5.263 -26.053  1.00132.86           N  
ATOM    270  CA  PRO   105     -15.503   4.308 -24.971  1.00132.86           C  
ATOM    271  C   PRO   105     -14.409   4.593 -23.991  1.00132.86           C  
ATOM    272  O   PRO   105     -13.250   4.640 -24.399  1.00132.86           O  
ATOM    273  CB  PRO   105     -15.398   2.929 -25.618  1.00132.86           C  
ATOM    274  CG  PRO   105     -16.049   3.131 -26.998  1.00132.86           C  
ATOM    275  CD  PRO   105     -15.803   4.612 -27.329  1.00132.86           C  
ATOM    276  N   ILE   106     -14.740   4.812 -22.702  1.00123.08           N  
ATOM    277  CA  ILE   106     -13.693   4.981 -21.737  1.00123.08           C  
ATOM    278  C   ILE   106     -13.095   3.667 -21.314  1.00123.08           C  
ATOM    279  O   ILE   106     -11.872   3.530 -21.268  1.00123.08           O  
ATOM    280  CB  ILE   106     -14.067   5.829 -20.549  1.00123.08           C  
ATOM    281  CG1 ILE   106     -12.851   6.027 -19.630  1.00123.08           C  
ATOM    282  CG2 ILE   106     -15.300   5.248 -19.867  1.00123.08           C  
ATOM    283  CD1 ILE   106     -13.061   7.100 -18.563  1.00123.08           C  
ATOM    284  N   TYR   107     -13.938   2.657 -20.987  1.00 94.11           N  
ATOM    285  CA  TYR   107     -13.399   1.413 -20.500  1.00 94.11           C  
ATOM    286  C   TYR   107     -14.442   0.359 -20.771  1.00 94.11           C  
ATOM    287  O   TYR   107     -15.628   0.677 -20.854  1.00 94.11           O  
ATOM    288  CB  TYR   107     -13.179   1.538 -18.981  1.00 94.11           C  
ATOM    289  CG  TYR   107     -12.116   0.624 -18.485  1.00 94.11           C  
ATOM    290  CD1 TYR   107     -10.809   0.849 -18.850  1.00 94.11           C  
ATOM    291  CD2 TYR   107     -12.401  -0.404 -17.620  1.00 94.11           C  
ATOM    292  CE1 TYR   107      -9.799   0.038 -18.388  1.00 94.11           C  
ATOM    293  CE2 TYR   107     -11.390  -1.213 -17.157  1.00 94.11           C  
ATOM    294  CZ  TYR   107     -10.091  -0.996 -17.539  1.00 94.11           C  
ATOM    295  OH  TYR   107      -9.061  -1.834 -17.061  1.00 94.11           O  
ATOM    296  N   ALA   108     -14.040  -0.929 -20.902  1.00 44.56           N  
ATOM    297  CA  ALA   108     -14.986  -1.980 -21.184  1.00 44.56           C  
ATOM    298  C   ALA   108     -14.673  -3.170 -20.328  1.00 44.56           C  
ATOM    299  O   ALA   108     -13.568  -3.304 -19.803  1.00 44.56           O  
ATOM    300  CB  ALA   108     -14.947  -2.457 -22.645  1.00 44.56           C  
ATOM    301  N   THR   109     -15.663  -4.078 -20.175  1.00 60.82           N  
ATOM    302  CA  THR   109     -15.479  -5.249 -19.369  1.00 60.82           C  
ATOM    303  C   THR   109     -14.291  -5.994 -19.892  1.00 60.82           C  
ATOM    304  O   THR   109     -14.089  -6.113 -21.097  1.00 60.82           O  
ATOM    305  CB  THR   109     -16.647  -6.190 -19.383  1.00 60.82           C  
ATOM    306  CG2 THR   109     -16.319  -7.377 -18.463  1.00 60.82           C  
ATOM    307  OG1 THR   109     -17.818  -5.531 -18.924  1.00 60.82           O  
ATOM    308  N   GLY   110     -13.443  -6.490 -18.972  1.00 47.13           N  
ATOM    309  CA  GLY   110     -12.321  -7.310 -19.339  1.00 47.13           C  
ATOM    310  C   GLY   110     -11.045  -6.523 -19.463  1.00 47.13           C  
ATOM    311  O   GLY   110      -9.986  -7.118 -19.656  1.00 47.13           O  
ATOM    312  N   ASP   111     -11.080  -5.179 -19.366  1.00 57.28           N  
ATOM    313  CA  ASP   111      -9.842  -4.460 -19.523  1.00 57.28           C  
ATOM    314  C   ASP   111      -8.974  -4.652 -18.313  1.00 57.28           C  
ATOM    315  O   ASP   111      -9.396  -4.443 -17.177  1.00 57.28           O  
ATOM    316  CB  ASP   111     -10.020  -2.948 -19.732  1.00 57.28           C  
ATOM    317  CG  ASP   111     -10.652  -2.694 -21.091  1.00 57.28           C  
ATOM    318  OD1 ASP   111     -10.827  -3.676 -21.858  1.00 57.28           O  
ATOM    319  OD2 ASP   111     -10.971  -1.510 -21.383  1.00 57.28           O1-
ATOM    320  N   PRO   112      -7.749  -5.050 -18.542  1.00 88.64           N  
ATOM    321  CA  PRO   112      -6.778  -5.238 -17.493  1.00 88.64           C  
ATOM    322  C   PRO   112      -6.524  -3.946 -16.769  1.00 88.64           C  
ATOM    323  O   PRO   112      -6.280  -2.927 -17.414  1.00 88.64           O  
ATOM    324  CB  PRO   112      -5.522  -5.738 -18.207  1.00 88.64           C  
ATOM    325  CG  PRO   112      -5.633  -5.106 -19.610  1.00 88.64           C  
ATOM    326  CD  PRO   112      -7.148  -5.028 -19.864  1.00 88.64           C  
ATOM    327  N   LEU   113      -6.612  -3.969 -15.427  1.00 97.86           N  
ATOM    328  CA  LEU   113      -6.388  -2.816 -14.590  1.00 97.86           C  
ATOM    329  C   LEU   113      -4.944  -2.478 -14.387  1.00 97.86           C  
ATOM    330  O   LEU   113      -4.609  -1.302 -14.278  1.00 97.86           O  
ATOM    331  CB  LEU   113      -7.019  -2.975 -13.200  1.00 97.86           C  
ATOM    332  CG  LEU   113      -8.546  -3.145 -13.258  1.00 97.86           C  
ATOM    333  CD1 LEU   113      -9.156  -3.165 -11.849  1.00 97.86           C  
ATOM    334  CD2 LEU   113      -9.194  -2.103 -14.185  1.00 97.86           C  
ATOM    335  N   ALA   114      -4.037  -3.472 -14.301  1.00 58.03           N  
ATOM    336  CA  ALA   114      -2.706  -3.094 -13.899  1.00 58.03           C  
ATOM    337  C   ALA   114      -1.745  -3.206 -15.033  1.00 58.03           C  
ATOM    338  O   ALA   114      -2.067  -3.691 -16.115  1.00 58.03           O  
ATOM    339  CB  ALA   114      -2.135  -3.930 -12.740  1.00 58.03           C  
ATOM    340  N   ALA   115      -0.523  -2.682 -14.816  1.00 40.51           N  
ATOM    341  CA  ALA   115       0.469  -2.763 -15.838  0.50 40.51           C  
ATOM    342  C   ALA   115       0.751  -4.213 -16.039  1.00 40.51           C  
ATOM    343  O   ALA   115       0.750  -4.990 -15.084  1.00 40.51           O  
ATOM    344  CB  ALA   115       1.791  -2.062 -15.476  0.50 40.51           C  
ATOM    345  N   THR   116       0.965  -4.597 -17.311  1.00159.24           N  
ATOM    346  CA  THR   116       1.260  -5.933 -17.742  1.00159.24           C  
ATOM    347  C   THR   116       0.218  -6.881 -17.237  1.00159.24           C  
ATOM    348  O   THR   116       0.517  -8.032 -16.924  1.00159.24           O  
ATOM    349  CB  THR   116       2.632  -6.436 -17.366  1.00159.24           C  
ATOM    350  CG2 THR   116       2.700  -6.736 -15.862  1.00159.24           C  
ATOM    351  OG1 THR   116       2.925  -7.617 -18.098  1.00159.24           O  
ATOM    352  N   VAL   117      -1.046  -6.423 -17.166  1.00111.90           N  
ATOM    353  CA  VAL   117      -2.129  -7.270 -16.752  1.00111.90           C  
ATOM    354  C   VAL   117      -2.603  -7.997 -17.971  1.00111.90           C  
ATOM    355  O   VAL   117      -2.350  -7.572 -19.099  1.00111.90           O  
ATOM    356  CB  VAL   117      -3.271  -6.517 -16.114  1.00111.90           C  
ATOM    357  CG1 VAL   117      -4.487  -7.441 -15.924  1.00111.90           C  
ATOM    358  CG2 VAL   117      -2.759  -5.975 -14.769  1.00111.90           C  
ATOM    359  N   PRO   118      -3.258  -9.109 -17.769  1.00160.48           N  
ATOM    360  CA  PRO   118      -3.693  -9.887 -18.890  1.00160.48           C  
ATOM    361  C   PRO   118      -4.705  -9.223 -19.759  1.00160.48           C  
ATOM    362  O   PRO   118      -5.635  -8.589 -19.261  1.00160.48           O  
ATOM    363  CB  PRO   118      -4.109 -11.240 -18.329  1.00160.48           C  
ATOM    364  CG  PRO   118      -3.217 -11.391 -17.083  1.00160.48           C  
ATOM    365  CD  PRO   118      -2.949  -9.950 -16.622  1.00160.48           C  
ATOM    366  N   GLU   119      -4.537  -9.400 -21.081  1.00 46.47           N  
ATOM    367  CA  GLU   119      -5.382  -8.788 -22.057  1.00 46.47           C  
ATOM    368  C   GLU   119      -6.687  -9.502 -22.069  1.00 46.47           C  
ATOM    369  O   GLU   119      -6.775 -10.681 -21.738  1.00 46.47           O  
ATOM    370  CB  GLU   119      -4.815  -8.895 -23.480  1.00 46.47           C  
ATOM    371  CG  GLU   119      -3.491  -8.156 -23.666  1.00 46.47           C  
ATOM    372  CD  GLU   119      -2.909  -8.576 -25.008  1.00 46.47           C  
ATOM    373  OE1 GLU   119      -2.903  -9.805 -25.290  1.00 46.47           O  
ATOM    374  OE2 GLU   119      -2.466  -7.678 -25.771  1.00 46.47           O1-
ATOM    375  N   TYR   120      -7.744  -8.766 -22.450  1.00108.82           N  
ATOM    376  CA  TYR   120      -9.065  -9.296 -22.612  1.00108.82           C  
ATOM    377  C   TYR   120      -9.008 -10.369 -23.653  1.00108.82           C  
ATOM    378  O   TYR   120      -8.424 -10.190 -24.719  1.00108.82           O  
ATOM    379  CB  TYR   120     -10.024  -8.170 -23.050  1.00108.82           C  
ATOM    380  CG  TYR   120     -11.171  -8.726 -23.813  1.00108.82           C  
ATOM    381  CD1 TYR   120     -12.197  -9.398 -23.197  1.00108.82           C  
ATOM    382  CD2 TYR   120     -11.215  -8.536 -25.176  1.00108.82           C  
ATOM    383  CE1 TYR   120     -13.239  -9.895 -23.944  1.00108.82           C  
ATOM    384  CE2 TYR   120     -12.253  -9.027 -25.926  1.00108.82           C  
ATOM    385  CZ  TYR   120     -13.267  -9.710 -25.307  1.00108.82           C  
ATOM    386  OH  TYR   120     -14.329 -10.218 -26.081  1.00108.82           O  
ATOM    387  N   LEU   121      -9.589 -11.547 -23.341  1.00160.50           N  
ATOM    388  CA  LEU   121      -9.594 -12.626 -24.288  1.00160.50           C  
ATOM    389  C   LEU   121     -10.985 -12.784 -24.806  1.00160.50           C  
ATOM    390  O   LEU   121     -11.912 -13.085 -24.055  1.00160.50           O  
ATOM    391  CB  LEU   121      -9.200 -14.007 -23.722  1.00160.50           C  
ATOM    392  CG  LEU   121      -7.726 -14.158 -23.302  1.00160.50           C  
ATOM    393  CD1 LEU   121      -7.404 -13.326 -22.056  1.00160.50           C  
ATOM    394  CD2 LEU   121      -7.346 -15.639 -23.139  1.00160.50           C  
ATOM    395  N   ASN   122     -11.147 -12.624 -26.132  1.00117.75           N  
ATOM    396  CA  ASN   122     -12.430 -12.763 -26.750  1.00117.75           C  
ATOM    397  C   ASN   122     -12.872 -14.142 -26.436  1.00117.75           C  
ATOM    398  O   ASN   122     -14.049 -14.384 -26.178  1.00117.75           O  
ATOM    399  CB  ASN   122     -12.359 -12.663 -28.282  1.00117.75           C  
ATOM    400  CG  ASN   122     -13.754 -12.913 -28.832  1.00117.75           C  
ATOM    401  ND2 ASN   122     -13.826 -13.468 -30.072  1.00117.75           N  
ATOM    402  OD1 ASN   122     -14.754 -12.641 -28.170  1.00117.75           O  
ATOM    403  N   ASP   123     -11.917 -15.086 -26.465  1.00207.38           N  
ATOM    404  CA  ASP   123     -12.244 -16.420 -26.088  1.00207.38           C  
ATOM    405  C   ASP   123     -12.551 -16.335 -24.630  1.00207.38           C  
ATOM    406  O   ASP   123     -11.950 -15.599 -23.862  1.00207.38           O  
ATOM    407  CB  ASP   123     -11.094 -17.426 -26.266  1.00207.38           C  
ATOM    408  CG  ASP   123     -10.863 -17.621 -27.758  1.00207.38           C  
ATOM    409  OD1 ASP   123     -11.611 -16.996 -28.556  1.00207.38           O  
ATOM    410  OD2 ASP   123      -9.935 -18.392 -28.118  1.00207.38           O1-
ATOM    411  N   GLY   124     -13.524 -17.109 -24.193  1.00148.07           N  
ATOM    412  CA  GLY   124     -14.014 -17.120 -22.852  1.00148.07           C  
ATOM    413  C   GLY   124     -12.966 -17.568 -21.875  1.00148.07           C  
ATOM    414  O   GLY   124     -13.144 -17.405 -20.672  1.00148.07           O  
ATOM    415  N   THR   125     -11.873 -18.185 -22.362  1.00144.68           N  
ATOM    416  CA  THR   125     -10.873 -18.860 -21.572  1.00144.68           C  
ATOM    417  C   THR   125     -10.247 -18.015 -20.491  1.00144.68           C  
ATOM    418  O   THR   125      -9.842 -18.557 -19.464  1.00144.68           O  
ATOM    419  CB  THR   125      -9.741 -19.387 -22.403  1.00144.68           C  
ATOM    420  CG2 THR   125      -8.929 -18.194 -22.935  1.00144.68           C  
ATOM    421  OG1 THR   125      -8.913 -20.234 -21.619  1.00144.68           O  
ATOM    422  N   ASP   126     -10.114 -16.689 -20.666  1.00115.69           N  
ATOM    423  CA  ASP   126      -9.361 -15.901 -19.718  1.00115.69           C  
ATOM    424  C   ASP   126      -9.794 -16.079 -18.283  1.00115.69           C  
ATOM    425  O   ASP   126     -10.976 -16.003 -17.952  1.00115.69           O  
ATOM    426  CB  ASP   126      -9.376 -14.400 -20.038  1.00115.69           C  
ATOM    427  CG  ASP   126      -8.241 -13.770 -19.254  1.00115.69           C  
ATOM    428  OD1 ASP   126      -7.462 -14.545 -18.641  1.00115.69           O  
ATOM    429  OD2 ASP   126      -8.122 -12.517 -19.270  1.00115.69           O1-
ATOM    430  N   THR   127      -8.805 -16.427 -17.420  1.00120.77           N  
ATOM    431  CA  THR   127      -8.905 -16.575 -15.986  1.00120.77           C  
ATOM    432  C   THR   127      -8.863 -15.262 -15.212  1.00120.77           C  
ATOM    433  O   THR   127      -9.669 -15.081 -14.302  1.00120.77           O  
ATOM    434  CB  THR   127      -7.807 -17.429 -15.423  1.00120.77           C  
ATOM    435  CG2 THR   127      -7.869 -18.817 -16.085  1.00120.77           C  
ATOM    436  OG1 THR   127      -6.543 -16.825 -15.657  1.00120.77           O  
ATOM    437  N   ASP   128      -7.959 -14.301 -15.556  1.00214.69           N  
ATOM    438  CA  ASP   128      -7.669 -13.146 -14.711  1.00214.69           C  
ATOM    439  C   ASP   128      -8.734 -12.085 -14.704  1.00214.69           C  
ATOM    440  O   ASP   128      -8.469 -10.901 -14.917  1.00214.69           O  
ATOM    441  CB  ASP   128      -6.324 -12.445 -14.994  1.00214.69           C  
ATOM    442  CG  ASP   128      -6.352 -11.832 -16.386  1.00214.69           C  
ATOM    443  OD1 ASP   128      -6.442 -12.607 -17.371  1.00214.69           O  
ATOM    444  OD2 ASP   128      -6.287 -10.577 -16.482  1.00214.69           O1-
ATOM    445  N   PHE   129      -9.970 -12.482 -14.376  1.00 82.85           N  
ATOM    446  CA  PHE   129     -11.081 -11.586 -14.221  1.00 82.85           C  
ATOM    447  C   PHE   129     -10.885 -10.758 -12.987  1.00 82.85           C  
ATOM    448  O   PHE   129     -11.354  -9.625 -12.902  1.00 82.85           O  
ATOM    449  CB  PHE   129     -12.438 -12.287 -14.037  1.00 82.85           C  
ATOM    450  CG  PHE   129     -12.973 -12.738 -15.351  1.00 82.85           C  
ATOM    451  CD1 PHE   129     -12.601 -13.940 -15.905  1.00 82.85           C  
ATOM    452  CD2 PHE   129     -13.869 -11.939 -16.025  1.00 82.85           C  
ATOM    453  CE1 PHE   129     -13.120 -14.333 -17.116  1.00 82.85           C  
ATOM    454  CE2 PHE   129     -14.388 -12.328 -17.235  1.00 82.85           C  
ATOM    455  CZ  PHE   129     -14.013 -13.530 -17.784  1.00 82.85           C  
ATOM    456  N   GLU   130     -10.215 -11.332 -11.974  1.00101.51           N  
ATOM    457  CA  GLU   130     -10.021 -10.692 -10.705  1.00101.51           C  
ATOM    458  C   GLU   130      -9.251  -9.421 -10.890  1.00101.51           C  
ATOM    459  O   GLU   130      -9.370  -8.514 -10.065  1.00101.51           O  
ATOM    460  CB  GLU   130      -9.258 -11.566  -9.690  1.00101.51           C  
ATOM    461  CG  GLU   130     -10.069 -12.743  -9.135  1.00101.51           C  
ATOM    462  CD  GLU   130      -9.866 -13.969 -10.017  1.00101.51           C  
ATOM    463  OE1 GLU   130      -9.972 -13.841 -11.265  1.00101.51           O  
ATOM    464  OE2 GLU   130      -9.599 -15.058  -9.443  1.00101.51           O1-
ATOM    465  N   HIS   131      -8.392  -9.322 -11.927  1.00176.14           N  
ATOM    466  CA  HIS   131      -7.675  -8.083 -12.033  1.00176.14           C  
ATOM    467  C   HIS   131      -8.060  -7.361 -13.295  1.00176.14           C  
ATOM    468  O   HIS   131      -7.273  -6.572 -13.825  1.00176.14           O  
ATOM    469  CB  HIS   131      -6.151  -8.269 -12.031  1.00176.14           C  
ATOM    470  CG  HIS   131      -5.454  -7.017 -11.596  1.00176.14           C  
ATOM    471  CD2 HIS   131      -4.930  -5.990 -12.317  1.00176.14           C  
ATOM    472  ND1 HIS   131      -5.254  -6.691 -10.273  1.00176.14           N  
ATOM    473  CE1 HIS   131      -4.626  -5.489 -10.257  1.00176.14           C  
ATOM    474  NE2 HIS   131      -4.409  -5.024 -11.474  1.00176.14           N  
ATOM    475  N   ARG   132      -9.290  -7.585 -13.803  1.00135.62           N  
ATOM    476  CA  ARG   132      -9.728  -6.840 -14.947  1.00135.62           C  
ATOM    477  C   ARG   132     -11.064  -6.235 -14.653  1.00135.62           C  
ATOM    478  O   ARG   132     -11.761  -6.647 -13.726  1.00135.62           O  
ATOM    479  CB  ARG   132      -9.763  -7.604 -16.283  1.00135.62           C  
ATOM    480  CG  ARG   132     -10.613  -8.869 -16.370  1.00135.62           C  
ATOM    481  CD  ARG   132     -10.501  -9.459 -17.777  1.00135.62           C  
ATOM    482  NE  ARG   132     -11.142 -10.800 -17.812  1.00135.62           N  
ATOM    483  CZ  ARG   132     -10.971 -11.566 -18.929  1.00135.62           C  
ATOM    484  NH1 ARG   132     -10.240 -11.080 -19.975  1.00135.62           N1+
ATOM    485  NH2 ARG   132     -11.523 -12.812 -19.004  1.00135.62           N  
ATOM    486  N   ALA   133     -11.439  -5.201 -15.438  1.00 45.96           N  
ATOM    487  CA  ALA   133     -12.680  -4.519 -15.214  1.00 45.96           C  
ATOM    488  C   ALA   133     -13.766  -5.544 -15.244  1.00 45.96           C  
ATOM    489  O   ALA   133     -13.759  -6.461 -16.063  1.00 45.96           O  
ATOM    490  CB  ALA   133     -13.034  -3.484 -16.286  1.00 45.96           C  
ATOM    491  N   GLY   134     -14.752  -5.382 -14.347  1.00 34.04           N  
ATOM    492  CA  GLY   134     -15.804  -6.342 -14.176  1.00 34.04           C  
ATOM    493  C   GLY   134     -16.815  -6.210 -15.271  1.00 34.04           C  
ATOM    494  O   GLY   134     -16.711  -5.356 -16.150  1.00 34.04           O  
ATOM    495  N   ASP   135     -17.825  -7.101 -15.227  1.00 67.16           N  
ATOM    496  CA  ASP   135     -18.871  -7.168 -16.207  1.00 67.16           C  
ATOM    497  C   ASP   135     -20.019  -6.276 -15.816  1.00 67.16           C  
ATOM    498  O   ASP   135     -20.097  -5.773 -14.697  1.00 67.16           O  
ATOM    499  CB  ASP   135     -19.442  -8.593 -16.344  1.00 67.16           C  
ATOM    500  CG  ASP   135     -20.352  -8.677 -17.561  1.00 67.16           C  
ATOM    501  OD1 ASP   135     -20.167  -7.859 -18.503  1.00 67.16           O  
ATOM    502  OD2 ASP   135     -21.237  -9.575 -17.573  1.00 67.16           O1-
ATOM    503  N   GLN   136     -20.928  -6.039 -16.784  1.00 86.62           N  
ATOM    504  CA  GLN   136     -22.184  -5.359 -16.618  1.00 86.62           C  
ATOM    505  C   GLN   136     -22.069  -4.160 -15.734  1.00 86.62           C  
ATOM    506  O   GLN   136     -22.709  -4.090 -14.686  1.00 86.62           O  
ATOM    507  CB  GLN   136     -23.323  -6.262 -16.117  1.00 86.62           C  
ATOM    508  CG  GLN   136     -23.710  -7.346 -17.127  1.00 86.62           C  
ATOM    509  CD  GLN   136     -24.988  -8.013 -16.645  1.00 86.62           C  
ATOM    510  NE2 GLN   136     -25.640  -7.399 -15.621  1.00 86.62           N  
ATOM    511  OE1 GLN   136     -25.399  -9.047 -17.167  1.00 86.62           O  
ATOM    512  N   HIS   137     -21.283  -3.158 -16.163  0.50 70.36           N  
ATOM    513  CA  HIS   137     -21.074  -1.975 -15.378  0.50 70.36           C  
ATOM    514  C   HIS   137     -22.399  -1.311 -15.143  0.50 70.36           C  
ATOM    515  O   HIS   137     -23.253  -1.257 -16.031  0.50 70.36           O  
ATOM    516  CB  HIS   137     -20.179  -0.936 -16.083  0.50 70.36           C  
ATOM    517  CG  HIS   137     -18.837  -1.466 -16.496  0.50 70.36           C  
ATOM    518  CD2 HIS   137     -18.193  -2.610 -16.139  1.00 70.36           C  
ATOM    519  ND1 HIS   137     -17.991  -0.819 -17.370  1.00 70.36           N  
ATOM    520  CE1 HIS   137     -16.885  -1.597 -17.496  1.00 70.36           C  
ATOM    521  NE2 HIS   137     -16.962  -2.695 -16.767  1.00 70.36           N  
ATOM    522  N   ASP   138     -22.582  -0.777 -13.915  1.00 82.26           N  
ATOM    523  CA  ASP   138     -23.834  -0.210 -13.503  1.00 82.26           C  
ATOM    524  C   ASP   138     -23.577   1.144 -12.883  1.00 82.26           C  
ATOM    525  O   ASP   138     -23.004   2.030 -13.513  1.00 82.26           O  
ATOM    526  CB  ASP   138     -24.543  -1.112 -12.477  1.00 82.26           C  
ATOM    527  CG  ASP   138     -26.036  -0.837 -12.521  1.00 82.26           C  
ATOM    528  OD1 ASP   138     -26.425   0.310 -12.870  1.00 82.26           O  
ATOM    529  OD2 ASP   138     -26.810  -1.785 -12.222  1.00 82.26           O1-
ATOM    530  N   GLY   139     -23.997   1.343 -11.613  1.00 36.89           N  
ATOM    531  CA  GLY   139     -23.873   2.629 -10.969  1.00 36.89           C  
ATOM    532  C   GLY   139     -22.425   2.988 -10.804  1.00 36.89           C  
ATOM    533  O   GLY   139     -21.565   2.119 -10.668  1.00 36.89           O  
ATOM    534  N   MET   140     -22.121   4.307 -10.815  1.00 90.05           N  
ATOM    535  CA  MET   140     -20.758   4.736 -10.667  1.00 90.05           C  
ATOM    536  C   MET   140     -20.704   6.174 -10.242  1.00 90.05           C  
ATOM    537  O   MET   140     -21.635   6.945 -10.469  1.00 90.05           O  
ATOM    538  CB  MET   140     -19.938   4.592 -11.962  1.00 90.05           C  
ATOM    539  CG  MET   140     -20.525   5.362 -13.144  1.00 90.05           C  
ATOM    540  SD  MET   140     -19.572   5.204 -14.682  1.00 90.05           S  
ATOM    541  CE  MET   140     -20.696   6.241 -15.660  1.00 90.05           C  
ATOM    542  N   GLU   141     -19.582   6.560  -9.596  1.00 74.75           N  
ATOM    543  CA  GLU   141     -19.387   7.915  -9.159  1.00 74.75           C  
ATOM    544  C   GLU   141     -17.993   8.347  -9.501  1.00 74.75           C  
ATOM    545  O   GLU   141     -17.070   7.535  -9.571  1.00 74.75           O  
ATOM    546  CB  GLU   141     -19.558   8.105  -7.642  1.00 74.75           C  
ATOM    547  CG  GLU   141     -21.020   8.086  -7.192  1.00 74.75           C  
ATOM    548  CD  GLU   141     -21.655   9.376  -7.689  1.00 74.75           C  
ATOM    549  OE1 GLU   141     -20.925  10.179  -8.332  1.00 74.75           O  
ATOM    550  OE2 GLU   141     -22.872   9.579  -7.437  1.00 74.75           O1-
ATOM    551  N   TYR   142     -17.815   9.668  -9.711  1.00 47.31           N  
ATOM    552  CA  TYR   142     -16.542  10.240 -10.052  1.00 47.31           C  
ATOM    553  C   TYR   142     -16.104  11.101  -8.904  1.00 47.31           C  
ATOM    554  O   TYR   142     -16.883  11.893  -8.376  1.00 47.31           O  
ATOM    555  CB  TYR   142     -16.620  11.131 -11.306  1.00 47.31           C  
ATOM    556  CG  TYR   142     -15.317  11.826 -11.509  1.00 47.31           C  
ATOM    557  CD1 TYR   142     -14.275  11.211 -12.162  1.00 47.31           C  
ATOM    558  CD2 TYR   142     -15.147  13.109 -11.044  1.00 47.31           C  
ATOM    559  CE1 TYR   142     -13.079  11.868 -12.345  1.00 47.31           C  
ATOM    560  CE2 TYR   142     -13.955  13.770 -11.223  1.00 47.31           C  
ATOM    561  CZ  TYR   142     -12.918  13.149 -11.874  1.00 47.31           C  
ATOM    562  OH  TYR   142     -11.695  13.829 -12.060  1.00 47.31           O  
ATOM    563  N   PHE   143     -14.835  10.940  -8.467  1.00 49.02           N  
ATOM    564  CA  PHE   143     -14.317  11.714  -7.371  1.00 49.02           C  
ATOM    565  C   PHE   143     -13.215  12.580  -7.894  1.00 49.02           C  
ATOM    566  O   PHE   143     -12.290  12.096  -8.542  1.00 49.02           O  
ATOM    567  CB  PHE   143     -13.678  10.860  -6.260  1.00 49.02           C  
ATOM    568  CG  PHE   143     -14.732  10.025  -5.621  1.00 49.02           C  
ATOM    569  CD1 PHE   143     -15.113   8.829  -6.186  1.00 49.02           C  
ATOM    570  CD2 PHE   143     -15.332  10.434  -4.453  1.00 49.02           C  
ATOM    571  CE1 PHE   143     -16.082   8.054  -5.594  1.00 49.02           C  
ATOM    572  CE2 PHE   143     -16.301   9.663  -3.858  1.00 49.02           C  
ATOM    573  CZ  PHE   143     -16.679   8.471  -4.428  1.00 49.02           C  
ATOM    574  N   GLY   144     -13.275  13.895  -7.604  1.00 22.35           N  
ATOM    575  CA  GLY   144     -12.234  14.769  -8.059  0.50 22.35           C  
ATOM    576  C   GLY   144     -11.008  14.416  -7.283  1.00 22.35           C  
ATOM    577  O   GLY   144     -11.092  14.040  -6.115  1.00 22.35           O  
ATOM    578  N   LEU   145      -9.823  14.533  -7.912  1.00148.70           N  
ATOM    579  CA  LEU   145      -8.641  14.207  -7.172  1.00148.70           C  
ATOM    580  C   LEU   145      -8.156  15.462  -6.529  1.00148.70           C  
ATOM    581  O   LEU   145      -7.672  16.380  -7.190  1.00148.70           O  
ATOM    582  CB  LEU   145      -7.491  13.618  -8.006  1.00148.70           C  
ATOM    583  CG  LEU   145      -7.803  12.219  -8.566  1.00148.70           C  
ATOM    584  CD1 LEU   145      -6.554  11.572  -9.186  1.00148.70           C  
ATOM    585  CD2 LEU   145      -8.468  11.329  -7.504  1.00148.70           C  
ATOM    586  N   ASN   146      -8.303  15.519  -5.195  1.00115.72           N  
ATOM    587  CA  ASN   146      -7.897  16.650  -4.421  1.00115.72           C  
ATOM    588  C   ASN   146      -7.654  16.083  -3.061  1.00115.72           C  
ATOM    589  O   ASN   146      -8.021  14.940  -2.796  1.00115.72           O  
ATOM    590  CB  ASN   146      -9.016  17.705  -4.299  1.00115.72           C  
ATOM    591  CG  ASN   146      -8.445  19.070  -3.932  1.00115.72           C  
ATOM    592  ND2 ASN   146      -9.128  20.145  -4.406  1.00115.72           N  
ATOM    593  OD1 ASN   146      -7.428  19.185  -3.249  1.00115.72           O  
ATOM    594  N   ALA   147      -7.002  16.844  -2.167  1.00241.15           N  
ATOM    595  CA  ALA   147      -6.781  16.337  -0.848  1.00241.15           C  
ATOM    596  C   ALA   147      -7.221  17.399   0.099  1.00241.15           C  
ATOM    597  O   ALA   147      -7.175  18.587  -0.218  1.00241.15           O  
ATOM    598  CB  ALA   147      -5.305  16.031  -0.539  1.00241.15           C  
ATOM    599  N   THR   148      -7.688  16.990   1.293  1.00267.12           N  
ATOM    600  CA  THR   148      -8.105  17.964   2.252  1.00267.12           C  
ATOM    601  C   THR   148      -6.988  18.100   3.226  1.00267.12           C  
ATOM    602  O   THR   148      -6.252  17.148   3.481  1.00267.12           O  
ATOM    603  CB  THR   148      -9.326  17.574   3.030  1.00267.12           C  
ATOM    604  CG2 THR   148      -8.948  16.434   3.989  1.00267.12           C  
ATOM    605  OG1 THR   148      -9.813  18.687   3.765  1.00267.12           O  
ATOM    606  N   GLY   149      -6.822  19.310   3.788  1.00104.90           N  
ATOM    607  CA  GLY   149      -5.739  19.509   4.700  1.00104.90           C  
ATOM    608  C   GLY   149      -4.511  19.510   3.860  1.00104.90           C  
ATOM    609  O   GLY   149      -4.576  19.751   2.656  1.00104.90           O  
ATOM    610  N   THR   150      -3.349  19.235   4.476  1.00256.23           N  
ATOM    611  CA  THR   150      -2.152  19.212   3.695  1.00256.23           C  
ATOM    612  C   THR   150      -2.159  17.942   2.914  1.00256.23           C  
ATOM    613  O   THR   150      -2.575  16.898   3.413  1.00256.23           O  
ATOM    614  CB  THR   150      -0.897  19.228   4.519  1.00256.23           C  
ATOM    615  CG2 THR   150      -0.800  17.898   5.288  1.00256.23           C  
ATOM    616  OG1 THR   150       0.239  19.397   3.685  1.00256.23           O  
ATOM    617  N   ALA   151      -1.715  18.009   1.644  1.00208.82           N  
ATOM    618  CA  ALA   151      -1.657  16.822   0.846  1.00208.82           C  
ATOM    619  C   ALA   151      -0.232  16.657   0.444  1.00208.82           C  
ATOM    620  O   ALA   151       0.432  17.627   0.079  1.00208.82           O  
ATOM    621  CB  ALA   151      -2.487  16.904  -0.447  1.00208.82           C  
ATOM    622  N   ARG   152       0.288  15.418   0.525  1.00147.48           N  
ATOM    623  CA  ARG   152       1.654  15.226   0.147  1.00147.48           C  
ATOM    624  C   ARG   152       1.758  15.540  -1.306  1.00147.48           C  
ATOM    625  O   ARG   152       2.606  16.325  -1.731  1.00147.48           O  
ATOM    626  CB  ARG   152       2.120  13.770   0.307  1.00147.48           C  
ATOM    627  CG  ARG   152       2.004  13.220   1.729  1.00147.48           C  
ATOM    628  CD  ARG   152       2.662  11.849   1.882  1.00147.48           C  
ATOM    629  NE  ARG   152       2.085  10.961   0.833  1.00147.48           N  
ATOM    630  CZ  ARG   152       2.912  10.162   0.096  1.00147.48           C  
ATOM    631  NH1 ARG   152       4.255  10.165   0.337  1.00147.48           N1+
ATOM    632  NH2 ARG   152       2.393   9.367  -0.886  1.00147.48           N  
ATOM    633  N   ASP   153       0.858  14.937  -2.106  1.00150.90           N  
ATOM    634  CA  ASP   153       0.889  15.133  -3.523  1.00150.90           C  
ATOM    635  C   ASP   153       0.087  16.349  -3.836  1.00150.90           C  
ATOM    636  O   ASP   153      -0.772  16.773  -3.064  1.00150.90           O  
ATOM    637  CB  ASP   153       0.265  13.968  -4.311  1.00150.90           C  
ATOM    638  CG  ASP   153       1.136  12.735  -4.111  1.00150.90           C  
ATOM    639  OD1 ASP   153       2.233  12.874  -3.508  1.00150.90           O  
ATOM    640  OD2 ASP   153       0.713  11.636  -4.558  1.00150.90           O1-
ATOM    641  N   PRO   154       0.383  16.932  -4.959  1.00167.58           N  
ATOM    642  CA  PRO   154      -0.406  18.048  -5.382  1.00167.58           C  
ATOM    643  C   PRO   154      -1.683  17.488  -5.906  1.00167.58           C  
ATOM    644  O   PRO   154      -1.690  16.334  -6.331  1.00167.58           O  
ATOM    645  CB  PRO   154       0.426  18.785  -6.429  1.00167.58           C  
ATOM    646  CG  PRO   154       1.876  18.442  -6.040  1.00167.58           C  
ATOM    647  CD  PRO   154       1.770  17.059  -5.375  1.00167.58           C  
ATOM    648  N   ASN   155      -2.776  18.268  -5.881  1.00121.57           N  
ATOM    649  CA  ASN   155      -4.009  17.753  -6.381  1.00121.57           C  
ATOM    650  C   ASN   155      -4.215  18.375  -7.716  1.00121.57           C  
ATOM    651  O   ASN   155      -3.860  19.533  -7.932  1.00121.57           O  
ATOM    652  CB  ASN   155      -5.204  18.076  -5.476  1.00121.57           C  
ATOM    653  CG  ASN   155      -4.998  17.254  -4.211  1.00121.57           C  
ATOM    654  ND2 ASN   155      -4.664  17.940  -3.086  1.00121.57           N  
ATOM    655  OD1 ASN   155      -5.106  16.028  -4.231  1.00121.57           O  
ATOM    656  N   GLY   156      -4.780  17.604  -8.663  1.00 43.93           N  
ATOM    657  CA  GLY   156      -4.913  18.151  -9.977  0.50 43.93           C  
ATOM    658  C   GLY   156      -6.308  17.963 -10.471  1.00 43.93           C  
ATOM    659  O   GLY   156      -6.943  16.932 -10.252  1.00 43.93           O  
ATOM    660  N   SER   157      -6.802  18.994 -11.180  0.50 78.08           N  
ATOM    661  CA  SER   157      -8.110  18.984 -11.756  0.50 78.08           C  
ATOM    662  C   SER   157      -8.092  18.000 -12.884  0.50 78.08           C  
ATOM    663  O   SER   157      -9.137  17.546 -13.344  0.50 78.08           O  
ATOM    664  CB  SER   157      -8.512  20.349 -12.342  0.50 78.08           C  
ATOM    665  OG  SER   157      -9.816  20.276 -12.899  1.00 78.08           O  
ATOM    666  N   LYS   158      -6.876  17.672 -13.359  1.00 58.72           N  
ATOM    667  CA  LYS   158      -6.620  16.793 -14.464  1.00 58.72           C  
ATOM    668  C   LYS   158      -7.011  15.384 -14.137  1.00 58.72           C  
ATOM    669  O   LYS   158      -7.435  14.641 -15.021  1.00 58.72           O  
ATOM    670  CB  LYS   158      -5.128  16.757 -14.825  1.00 58.72           C  
ATOM    671  CG  LYS   158      -4.556  18.136 -15.156  1.00 58.72           C  
ATOM    672  CD  LYS   158      -3.028  18.185 -15.118  1.00 58.72           C  
ATOM    673  CE  LYS   158      -2.460  19.597 -15.275  1.00 58.72           C  
ATOM    674  NZ  LYS   158      -0.990  19.573 -15.106  1.00 58.72           N1+
ATOM    675  N   ARG   159      -6.859  14.965 -12.867  1.00115.76           N  
ATOM    676  CA  ARG   159      -7.065  13.584 -12.531  0.50115.76           C  
ATOM    677  C   ARG   159      -8.339  13.408 -11.760  1.00115.76           C  
ATOM    678  O   ARG   159      -8.891  14.359 -11.209  1.00115.76           O  
ATOM    679  CB  ARG   159      -5.920  13.028 -11.668  0.50115.76           C  
ATOM    680  CG  ARG   159      -4.564  13.076 -12.374  0.50115.76           C  
ATOM    681  CD  ARG   159      -3.369  12.868 -11.439  0.50115.76           C  
ATOM    682  NE  ARG   159      -3.435  11.478 -10.910  0.50115.76           N  
ATOM    683  CZ  ARG   159      -2.300  10.867 -10.459  0.50115.76           C  
ATOM    684  NH1 ARG   159      -1.104  11.525 -10.510  0.50115.76           N1+
ATOM    685  NH2 ARG   159      -2.360   9.595  -9.963  0.50115.76           N  
ATOM    686  N   GLY   160      -8.848  12.154 -11.736  1.00 25.13           N  
ATOM    687  CA  GLY   160     -10.049  11.840 -11.014  1.00 25.13           C  
ATOM    688  C   GLY   160     -10.106  10.350 -10.849  1.00 25.13           C  
ATOM    689  O   GLY   160      -9.452   9.607 -11.579  1.00 25.13           O  
ATOM    690  N   LEU   161     -10.896   9.882  -9.863  1.00 51.87           N  
ATOM    691  CA  LEU   161     -11.067   8.479  -9.634  1.00 51.87           C  
ATOM    692  C   LEU   161     -12.506   8.186  -9.906  1.00 51.87           C  
ATOM    693  O   LEU   161     -13.373   9.020  -9.649  1.00 51.87           O  
ATOM    694  CB  LEU   161     -10.801   8.062  -8.176  1.00 51.87           C  
ATOM    695  CG  LEU   161      -9.357   8.306  -7.694  1.00 51.87           C  
ATOM    696  CD1 LEU   161      -9.175   7.863  -6.234  1.00 51.87           C  
ATOM    697  CD2 LEU   161      -8.337   7.660  -8.639  1.00 51.87           C  
ATOM    698  N   LEU   162     -12.795   6.997 -10.472  1.00133.03           N  
ATOM    699  CA  LEU   162     -14.154   6.618 -10.722  1.00133.03           C  
ATOM    700  C   LEU   162     -14.336   5.272 -10.089  1.00133.03           C  
ATOM    701  O   LEU   162     -13.487   4.394 -10.230  1.00133.03           O  
ATOM    702  CB  LEU   162     -14.449   6.461 -12.225  1.00133.03           C  
ATOM    703  CG  LEU   162     -15.896   6.065 -12.583  1.00133.03           C  
ATOM    704  CD1 LEU   162     -16.888   7.200 -12.281  1.00133.03           C  
ATOM    705  CD2 LEU   162     -15.996   5.588 -14.038  1.00133.03           C  
ATOM    706  N   VAL   163     -15.440   5.093  -9.339  1.00 45.96           N  
ATOM    707  CA  VAL   163     -15.761   3.818  -8.764  1.00 45.96           C  
ATOM    708  C   VAL   163     -16.961   3.351  -9.529  1.00 45.96           C  
ATOM    709  O   VAL   163     -17.968   4.054  -9.596  1.00 45.96           O  
ATOM    710  CB  VAL   163     -16.141   3.909  -7.318  1.00 45.96           C  
ATOM    711  CG1 VAL   163     -16.606   2.524  -6.850  1.00 45.96           C  
ATOM    712  CG2 VAL   163     -14.940   4.452  -6.526  1.00 45.96           C  
ATOM    713  N   MET   164     -16.878   2.146 -10.131  1.00 52.85           N  
ATOM    714  CA  MET   164     -17.942   1.676 -10.975  1.00 52.85           C  
ATOM    715  C   MET   164     -18.360   0.302 -10.546  1.00 52.85           C  
ATOM    716  O   MET   164     -17.537  -0.596 -10.371  1.00 52.85           O  
ATOM    717  CB  MET   164     -17.521   1.542 -12.446  1.00 52.85           C  
ATOM    718  CG  MET   164     -17.157   2.866 -13.116  1.00 52.85           C  
ATOM    719  SD  MET   164     -16.569   2.676 -14.825  1.00 52.85           S  
ATOM    720  CE  MET   164     -18.162   2.064 -15.437  1.00 52.85           C  
ATOM    721  N   ASN   165     -19.686   0.102 -10.401  1.00 49.58           N  
ATOM    722  CA  ASN   165     -20.212  -1.164  -9.970  1.00 49.58           C  
ATOM    723  C   ASN   165     -20.261  -2.128 -11.120  1.00 49.58           C  
ATOM    724  O   ASN   165     -20.397  -1.731 -12.277  1.00 49.58           O  
ATOM    725  CB  ASN   165     -21.647  -1.079  -9.417  1.00 49.58           C  
ATOM    726  CG  ASN   165     -21.637  -0.285  -8.119  1.00 49.58           C  
ATOM    727  ND2 ASN   165     -22.813   0.292  -7.756  1.00 49.58           N  
ATOM    728  OD1 ASN   165     -20.616  -0.186  -7.440  1.00 49.58           O  
ATOM    729  N   HIS   166     -20.116  -3.437 -10.804  1.00 98.68           N  
ATOM    730  CA  HIS   166     -20.259  -4.513 -11.754  1.00 98.68           C  
ATOM    731  C   HIS   166     -21.329  -5.394 -11.191  1.00 98.68           C  
ATOM    732  O   HIS   166     -21.099  -6.119 -10.226  1.00 98.68           O  
ATOM    733  CB  HIS   166     -19.033  -5.415 -11.897  1.00 98.68           C  
ATOM    734  CG  HIS   166     -17.849  -4.636 -12.336  1.00 98.68           C  
ATOM    735  CD2 HIS   166     -17.633  -3.959 -13.493  1.00 98.68           C  
ATOM    736  ND1 HIS   166     -16.728  -4.448 -11.567  1.00 98.68           N  
ATOM    737  CE1 HIS   166     -15.893  -3.674 -12.295  1.00 98.68           C  
ATOM    738  NE2 HIS   166     -16.395  -3.349 -13.471  1.00 98.68           N  
ATOM    739  N   GLU   167     -22.534  -5.329 -11.783  1.00 78.26           N  
ATOM    740  CA  GLU   167     -23.694  -5.980 -11.236  1.00 78.26           C  
ATOM    741  C   GLU   167     -23.748  -7.476 -11.391  1.00 78.26           C  
ATOM    742  O   GLU   167     -24.045  -8.183 -10.427  1.00 78.26           O  
ATOM    743  CB  GLU   167     -25.000  -5.399 -11.808  1.00 78.26           C  
ATOM    744  CG  GLU   167     -26.251  -5.817 -11.033  1.00 78.26           C  
ATOM    745  CD  GLU   167     -27.448  -5.094 -11.636  1.00 78.26           C  
ATOM    746  OE1 GLU   167     -27.507  -4.992 -12.890  1.00 78.26           O  
ATOM    747  OE2 GLU   167     -28.318  -4.632 -10.850  1.00 78.26           O1-
ATOM    748  N   ALA   168     -23.463  -8.009 -12.597  1.00 52.64           N  
ATOM    749  CA  ALA   168     -23.638  -9.422 -12.824  1.00 52.64           C  
ATOM    750  C   ALA   168     -22.905  -9.774 -14.084  1.00 52.64           C  
ATOM    751  O   ALA   168     -22.169  -8.951 -14.623  1.00 52.64           O  
ATOM    752  CB  ALA   168     -25.108  -9.828 -13.024  1.00 52.64           C  
ATOM    753  N   LEU   169     -23.040 -11.034 -14.563  1.00159.07           N  
ATOM    754  CA  LEU   169     -22.335 -11.396 -15.767  1.00159.07           C  
ATOM    755  C   LEU   169     -23.235 -12.111 -16.734  1.00159.07           C  
ATOM    756  O   LEU   169     -24.316 -12.573 -16.372  1.00159.07           O  
ATOM    757  CB  LEU   169     -21.083 -12.268 -15.542  1.00159.07           C  
ATOM    758  CG  LEU   169     -21.303 -13.609 -14.809  1.00159.07           C  
ATOM    759  CD1 LEU   169     -22.173 -14.602 -15.600  1.00159.07           C  
ATOM    760  CD2 LEU   169     -19.947 -14.223 -14.440  1.00159.07           C  
ATOM    761  N   VAL   170     -22.794 -12.204 -18.011  1.00127.22           N  
ATOM    762  CA  VAL   170     -23.536 -12.890 -19.037  1.00127.22           C  
ATOM    763  C   VAL   170     -22.830 -14.180 -19.326  1.00127.22           C  
ATOM    764  O   VAL   170     -21.722 -14.211 -19.861  1.00127.22           O  
ATOM    765  CB  VAL   170     -23.671 -12.118 -20.329  1.00127.22           C  
ATOM    766  CG1 VAL   170     -24.563 -10.895 -20.054  1.00127.22           C  
ATOM    767  CG2 VAL   170     -22.280 -11.728 -20.856  1.00127.22           C  
ATOM    768  N   ASP   171     -23.502 -15.300 -19.016  1.00 56.46           N  
ATOM    769  CA  ASP   171     -22.927 -16.606 -19.138  1.00 56.46           C  
ATOM    770  C   ASP   171     -22.582 -16.883 -20.563  1.00 56.46           C  
ATOM    771  O   ASP   171     -21.595 -17.561 -20.840  1.00 56.46           O  
ATOM    772  CB  ASP   171     -23.902 -17.715 -18.706  1.00 56.46           C  
ATOM    773  CG  ASP   171     -24.115 -17.625 -17.202  1.00 56.46           C  
ATOM    774  OD1 ASP   171     -23.119 -17.806 -16.452  1.00 56.46           O  
ATOM    775  OD2 ASP   171     -25.279 -17.386 -16.784  1.00 56.46           O1-
ATOM    776  N   GLN   172     -23.382 -16.374 -21.515  1.00156.61           N  
ATOM    777  CA  GLN   172     -23.127 -16.730 -22.876  1.00156.61           C  
ATOM    778  C   GLN   172     -21.755 -16.299 -23.269  1.00156.61           C  
ATOM    779  O   GLN   172     -21.043 -17.062 -23.915  1.00156.61           O  
ATOM    780  CB  GLN   172     -24.113 -16.101 -23.871  1.00156.61           C  
ATOM    781  CG  GLN   172     -23.724 -16.340 -25.333  1.00156.61           C  
ATOM    782  CD  GLN   172     -23.675 -17.841 -25.584  1.00156.61           C  
ATOM    783  NE2 GLN   172     -22.708 -18.283 -26.435  1.00156.61           N  
ATOM    784  OE1 GLN   172     -24.469 -18.601 -25.034  1.00156.61           O  
ATOM    785  N   PHE   173     -21.365 -15.050 -22.963  1.00216.31           N  
ATOM    786  CA  PHE   173     -20.043 -14.612 -23.300  1.00216.31           C  
ATOM    787  C   PHE   173     -18.951 -14.915 -22.302  1.00216.31           C  
ATOM    788  O   PHE   173     -17.787 -15.030 -22.675  1.00216.31           O  
ATOM    789  CB  PHE   173     -19.985 -13.244 -23.987  1.00216.31           C  
ATOM    790  CG  PHE   173     -20.149 -13.662 -25.397  1.00216.31           C  
ATOM    791  CD1 PHE   173     -21.296 -14.281 -25.828  1.00216.31           C  
ATOM    792  CD2 PHE   173     -19.132 -13.451 -26.285  1.00216.31           C  
ATOM    793  CE1 PHE   173     -21.436 -14.680 -27.136  1.00216.31           C  
ATOM    794  CE2 PHE   173     -19.273 -13.849 -27.587  1.00216.31           C  
ATOM    795  CZ  PHE   173     -20.417 -14.461 -28.024  1.00216.31           C  
ATOM    796  N   LEU   174     -19.278 -15.034 -21.001  1.00137.03           N  
ATOM    797  CA  LEU   174     -18.272 -15.210 -19.983  1.00137.03           C  
ATOM    798  C   LEU   174     -17.474 -16.461 -20.198  1.00137.03           C  
ATOM    799  O   LEU   174     -16.250 -16.435 -20.068  1.00137.03           O  
ATOM    800  CB  LEU   174     -18.886 -15.280 -18.561  1.00137.03           C  
ATOM    801  CG  LEU   174     -17.921 -15.560 -17.376  1.00137.03           C  
ATOM    802  CD1 LEU   174     -17.466 -17.029 -17.315  1.00137.03           C  
ATOM    803  CD2 LEU   174     -16.742 -14.576 -17.356  1.00137.03           C  
ATOM    804  N   HIS   175     -18.133 -17.585 -20.533  1.00 95.21           N  
ATOM    805  CA  HIS   175     -17.457 -18.848 -20.625  1.00 95.21           C  
ATOM    806  C   HIS   175     -17.338 -19.228 -22.067  1.00 95.21           C  
ATOM    807  O   HIS   175     -18.162 -18.843 -22.895  1.00 95.21           O  
ATOM    808  CB  HIS   175     -18.269 -19.978 -19.973  1.00 95.21           C  
ATOM    809  CG  HIS   175     -18.856 -19.599 -18.645  1.00 95.21           C  
ATOM    810  CD2 HIS   175     -18.429 -19.866 -17.381  1.00 95.21           C  
ATOM    811  ND1 HIS   175     -20.021 -18.878 -18.504  1.00 95.21           N  
ATOM    812  CE1 HIS   175     -20.241 -18.746 -17.171  1.00 95.21           C  
ATOM    813  NE2 HIS   175     -19.302 -19.331 -16.451  1.00 95.21           N  
ATOM    814  N   ALA   176     -16.290 -20.011 -22.399  1.00 28.69           N  
ATOM    815  CA  ALA   176     -16.118 -20.476 -23.744  1.00 28.69           C  
ATOM    816  C   ALA   176     -17.307 -21.322 -24.064  1.00 28.69           C  
ATOM    817  O   ALA   176     -17.854 -21.257 -25.164  1.00 28.69           O  
ATOM    818  CB  ALA   176     -14.864 -21.348 -23.919  1.00 28.69           C  
ATOM    819  N   ASN   177     -17.749 -22.140 -23.090  1.00 59.42           N  
ATOM    820  CA  ASN   177     -18.891 -22.982 -23.315  1.00 59.42           C  
ATOM    821  C   ASN   177     -20.046 -22.076 -23.589  1.00 59.42           C  
ATOM    822  O   ASN   177     -20.847 -22.328 -24.489  1.00 59.42           O  
ATOM    823  CB  ASN   177     -19.262 -23.836 -22.090  1.00 59.42           C  
ATOM    824  CG  ASN   177     -18.158 -24.860 -21.867  1.00 59.42           C  
ATOM    825  ND2 ASN   177     -17.799 -25.093 -20.576  1.00 59.42           N  
ATOM    826  OD1 ASN   177     -17.627 -25.434 -22.816  1.00 59.42           O  
ATOM    827  N   GLY   178     -20.152 -20.987 -22.804  1.00 27.78           N  
ATOM    828  CA  GLY   178     -21.191 -20.023 -23.024  1.00 27.78           C  
ATOM    829  C   GLY   178     -22.472 -20.575 -22.505  1.00 27.78           C  
ATOM    830  O   GLY   178     -23.550 -20.142 -22.910  1.00 27.78           O  
ATOM    831  N   VAL   179     -22.396 -21.533 -21.565  1.00148.18           N  
ATOM    832  CA  VAL   179     -23.618 -22.138 -21.139  1.00148.18           C  
ATOM    833  C   VAL   179     -24.413 -21.182 -20.320  1.00148.18           C  
ATOM    834  O   VAL   179     -23.974 -20.709 -19.269  1.00148.18           O  
ATOM    835  CB  VAL   179     -23.416 -23.397 -20.350  1.00148.18           C  
ATOM    836  CG1 VAL   179     -22.773 -24.447 -21.270  1.00148.18           C  
ATOM    837  CG2 VAL   179     -22.567 -23.064 -19.117  1.00148.18           C  
ATOM    838  N   THR   180     -25.624 -20.878 -20.835  1.00319.92           N  
ATOM    839  CA  THR   180     -26.598 -20.054 -20.187  1.00319.92           C  
ATOM    840  C   THR   180     -27.926 -20.544 -20.672  1.00319.92           C  
ATOM    841  O   THR   180     -28.063 -20.902 -21.841  1.00319.92           O  
ATOM    842  CB  THR   180     -26.493 -18.603 -20.562  1.00319.92           C  
ATOM    843  CG2 THR   180     -26.857 -18.449 -22.049  1.00319.92           C  
ATOM    844  OG1 THR   180     -27.358 -17.819 -19.755  1.00319.92           O  
ATOM    845  N   ALA   181     -28.939 -20.597 -19.785  1.00310.55           N  
ATOM    846  CA  ALA   181     -30.235 -21.016 -20.233  1.00310.55           C  
ATOM    847  C   ALA   181     -31.075 -21.211 -19.021  1.00310.55           C  
ATOM    848  O   ALA   181     -30.554 -21.318 -17.912  1.00310.55           O  
ATOM    849  CB  ALA   181     -30.231 -22.355 -20.993  1.00310.55           C  
ATOM    850  N   ALA   182     -32.409 -21.261 -19.196  1.00219.37           N  
ATOM    851  CA  ALA   182     -33.213 -21.489 -18.037  1.00219.37           C  
ATOM    852  C   ALA   182     -33.278 -22.968 -17.874  1.00219.37           C  
ATOM    853  O   ALA   182     -34.089 -23.648 -18.503  1.00219.37           O  
ATOM    854  CB  ALA   182     -34.655 -20.970 -18.176  1.00219.37           C  
ATOM    855  N   THR   183     -32.391 -23.497 -17.016  1.00307.39           N  
ATOM    856  CA  THR   183     -32.330 -24.897 -16.739  1.00307.39           C  
ATOM    857  C   THR   183     -31.158 -25.053 -15.838  1.00307.39           C  
ATOM    858  O   THR   183     -30.657 -24.069 -15.295  1.00307.39           O  
ATOM    859  CB  THR   183     -32.082 -25.739 -17.957  1.00307.39           C  
ATOM    860  CG2 THR   183     -30.664 -25.453 -18.480  1.00307.39           C  
ATOM    861  OG1 THR   183     -32.226 -27.117 -17.643  1.00307.39           O  
ATOM    862  N   ALA   184     -30.688 -26.295 -15.631  1.00212.36           N  
ATOM    863  CA  ALA   184     -29.495 -26.391 -14.854  1.00212.36           C  
ATOM    864  C   ALA   184     -28.394 -26.237 -15.848  1.00212.36           C  
ATOM    865  O   ALA   184     -28.071 -27.163 -16.589  1.00212.36           O  
ATOM    866  CB  ALA   184     -29.319 -27.752 -14.158  1.00212.36           C  
ATOM    867  N   THR   185     -27.794 -25.035 -15.886  1.00278.10           N  
ATOM    868  CA  THR   185     -26.744 -24.748 -16.816  1.00278.10           C  
ATOM    869  C   THR   185     -25.858 -23.776 -16.122  1.00278.10           C  
ATOM    870  O   THR   185     -26.020 -23.575 -14.920  1.00278.10           O  
ATOM    871  CB  THR   185     -27.228 -24.098 -18.079  1.00278.10           C  
ATOM    872  CG2 THR   185     -27.747 -22.689 -17.745  1.00278.10           C  
ATOM    873  OG1 THR   185     -26.178 -24.028 -19.033  1.00278.10           O  
ATOM    874  N   ALA   186     -24.878 -23.202 -16.861  1.00185.70           N  
ATOM    875  CA  ALA   186     -23.973 -22.220 -16.339  1.00185.70           C  
ATOM    876  C   ALA   186     -22.692 -22.888 -15.981  1.00185.70           C  
ATOM    877  O   ALA   186     -22.333 -23.928 -16.529  1.00185.70           O  
ATOM    878  CB  ALA   186     -24.446 -21.379 -15.132  1.00185.70           C  
ATOM    879  N   GLY   187     -21.952 -22.272 -15.044  1.00 69.55           N  
ATOM    880  CA  GLY   187     -20.659 -22.763 -14.680  1.00 69.55           C  
ATOM    881  C   GLY   187     -20.747 -24.202 -14.298  1.00 69.55           C  
ATOM    882  O   GLY   187     -21.499 -24.594 -13.404  1.00 69.55           O  
ATOM    883  N   ARG   188     -20.028 -25.051 -15.054  1.00125.78           N  
ATOM    884  CA  ARG   188     -19.930 -26.421 -14.667  1.00125.78           C  
ATOM    885  C   ARG   188     -18.937 -26.554 -13.543  1.00125.78           C  
ATOM    886  O   ARG   188     -19.176 -27.295 -12.589  1.00125.78           O  
ATOM    887  CB  ARG   188     -19.555 -27.366 -15.831  1.00125.78           C  
ATOM    888  CG  ARG   188     -19.452 -28.840 -15.440  1.00125.78           C  
ATOM    889  CD  ARG   188     -19.045 -29.732 -16.615  1.00125.78           C  
ATOM    890  NE  ARG   188     -18.973 -31.136 -16.126  1.00125.78           N  
ATOM    891  CZ  ARG   188     -18.551 -32.120 -16.972  1.00125.78           C  
ATOM    892  NH1 ARG   188     -18.194 -31.810 -18.252  1.00125.78           N1+
ATOM    893  NH2 ARG   188     -18.480 -33.413 -16.536  1.00125.78           N  
ATOM    894  N   PRO   189     -17.811 -25.871 -13.639  1.00117.84           N  
ATOM    895  CA  PRO   189     -16.819 -26.025 -12.602  1.00117.84           C  
ATOM    896  C   PRO   189     -16.812 -24.993 -11.523  1.00117.84           C  
ATOM    897  O   PRO   189     -17.487 -23.968 -11.624  1.00117.84           O  
ATOM    898  CB  PRO   189     -15.461 -26.128 -13.297  1.00117.84           C  
ATOM    899  CG  PRO   189     -15.688 -25.484 -14.668  1.00117.84           C  
ATOM    900  CD  PRO   189     -17.171 -25.760 -14.943  1.00117.84           C  
ATOM    901  N   VAL   190     -16.007 -25.278 -10.484  1.00112.51           N  
ATOM    902  CA  VAL   190     -15.771 -24.454  -9.341  1.00112.51           C  
ATOM    903  C   VAL   190     -15.035 -23.233  -9.808  1.00112.51           C  
ATOM    904  O   VAL   190     -15.255 -22.125  -9.324  1.00112.51           O  
ATOM    905  CB  VAL   190     -14.941 -25.207  -8.349  1.00112.51           C  
ATOM    906  CG1 VAL   190     -15.682 -26.532  -8.088  1.00112.51           C  
ATOM    907  CG2 VAL   190     -13.512 -25.406  -8.882  1.00112.51           C  
ATOM    908  N   ALA   191     -14.123 -23.411 -10.778  1.00 28.34           N  
ATOM    909  CA  ALA   191     -13.366 -22.315 -11.297  1.00 28.34           C  
ATOM    910  C   ALA   191     -14.327 -21.372 -11.940  1.00 28.34           C  
ATOM    911  O   ALA   191     -14.172 -20.155 -11.858  1.00 28.34           O  
ATOM    912  CB  ALA   191     -12.349 -22.750 -12.365  1.00 28.34           C  
ATOM    913  N   GLU   192     -15.359 -21.918 -12.601  1.00 91.21           N  
ATOM    914  CA  GLU   192     -16.305 -21.090 -13.281  1.00 91.21           C  
ATOM    915  C   GLU   192     -16.999 -20.201 -12.294  1.00 91.21           C  
ATOM    916  O   GLU   192     -17.238 -19.031 -12.585  1.00 91.21           O  
ATOM    917  CB  GLU   192     -17.406 -21.877 -14.015  1.00 91.21           C  
ATOM    918  CG  GLU   192     -16.898 -22.753 -15.163  1.00 91.21           C  
ATOM    919  CD  GLU   192     -16.271 -21.873 -16.236  1.00 91.21           C  
ATOM    920  OE1 GLU   192     -16.139 -20.644 -15.998  1.00 91.21           O  
ATOM    921  OE2 GLU   192     -15.915 -22.427 -17.311  1.00 91.21           O1-
ATOM    922  N   VAL   193     -17.361 -20.728 -11.106  1.00134.83           N  
ATOM    923  CA  VAL   193     -18.076 -19.923 -10.152  1.00134.83           C  
ATOM    924  C   VAL   193     -17.190 -18.824  -9.659  1.00134.83           C  
ATOM    925  O   VAL   193     -17.646 -17.699  -9.459  1.00134.83           O  
ATOM    926  CB  VAL   193     -18.637 -20.664  -8.965  1.00134.83           C  
ATOM    927  CG1 VAL   193     -19.620 -21.727  -9.474  1.00134.83           C  
ATOM    928  CG2 VAL   193     -17.505 -21.203  -8.084  1.00134.83           C  
ATOM    929  N   ASP   194     -15.893 -19.111  -9.441  1.00114.47           N  
ATOM    930  CA  ASP   194     -15.032 -18.075  -8.954  1.00114.47           C  
ATOM    931  C   ASP   194     -14.935 -17.006 -10.005  1.00114.47           C  
ATOM    932  O   ASP   194     -14.837 -15.821  -9.688  1.00114.47           O  
ATOM    933  CB  ASP   194     -13.618 -18.552  -8.548  1.00114.47           C  
ATOM    934  CG  ASP   194     -12.824 -19.042  -9.749  1.00114.47           C  
ATOM    935  OD1 ASP   194     -12.558 -18.223 -10.669  1.00114.47           O  
ATOM    936  OD2 ASP   194     -12.450 -20.245  -9.750  1.00114.47           O1-
ATOM    937  N   LYS   195     -14.962 -17.398 -11.294  1.00119.79           N  
ATOM    938  CA  LYS   195     -14.860 -16.459 -12.381  1.00119.79           C  
ATOM    939  C   LYS   195     -16.039 -15.535 -12.373  1.00119.79           C  
ATOM    940  O   LYS   195     -15.898 -14.339 -12.622  1.00119.79           O  
ATOM    941  CB  LYS   195     -14.892 -17.106 -13.775  1.00119.79           C  
ATOM    942  CG  LYS   195     -13.621 -17.845 -14.181  1.00119.79           C  
ATOM    943  CD  LYS   195     -13.799 -18.686 -15.446  1.00119.79           C  
ATOM    944  CE  LYS   195     -14.092 -17.855 -16.697  1.00119.79           C  
ATOM    945  NZ  LYS   195     -14.155 -18.733 -17.887  1.00119.79           N1+
ATOM    946  N   GLU   196     -17.245 -16.078 -12.124  1.00 58.71           N  
ATOM    947  CA  GLU   196     -18.433 -15.274 -12.148  1.00 58.71           C  
ATOM    948  C   GLU   196     -18.381 -14.291 -11.018  1.00 58.71           C  
ATOM    949  O   GLU   196     -18.713 -13.119 -11.183  1.00 58.71           O  
ATOM    950  CB  GLU   196     -19.711 -16.123 -12.060  1.00 58.71           C  
ATOM    951  CG  GLU   196     -19.900 -17.006 -13.298  1.00 58.71           C  
ATOM    952  CD  GLU   196     -21.178 -17.818 -13.147  1.00 58.71           C  
ATOM    953  OE1 GLU   196     -22.241 -17.203 -12.864  1.00 58.71           O  
ATOM    954  OE2 GLU   196     -21.108 -19.066 -13.308  1.00 58.71           O1-
ATOM    955  N   ILE   197     -17.912 -14.751  -9.847  1.00 77.56           N  
ATOM    956  CA  ILE   197     -17.758 -13.945  -8.670  1.00 77.56           C  
ATOM    957  C   ILE   197     -16.823 -12.821  -9.003  1.00 77.56           C  
ATOM    958  O   ILE   197     -17.050 -11.681  -8.619  1.00 77.56           O  
ATOM    959  CB  ILE   197     -17.132 -14.782  -7.586  1.00 77.56           C  
ATOM    960  CG1 ILE   197     -18.169 -15.742  -6.978  1.00 77.56           C  
ATOM    961  CG2 ILE   197     -16.346 -13.901  -6.607  1.00 77.56           C  
ATOM    962  CD1 ILE   197     -17.552 -16.818  -6.086  1.00 77.56           C  
ATOM    963  N   ALA   198     -15.752 -13.102  -9.754  1.00 60.85           N  
ATOM    964  CA  ALA   198     -14.745 -12.128 -10.087  1.00 60.85           C  
ATOM    965  C   ALA   198     -15.319 -10.990 -10.891  1.00 60.85           C  
ATOM    966  O   ALA   198     -14.800  -9.876 -10.855  1.00 60.85           O  
ATOM    967  CB  ALA   198     -13.587 -12.729 -10.901  1.00 60.85           C  
ATOM    968  N   ALA   199     -16.348 -11.269 -11.709  1.00 70.33           N  
ATOM    969  CA  ALA   199     -17.004 -10.323 -12.578  1.00 70.33           C  
ATOM    970  C   ALA   199     -17.745  -9.253 -11.823  1.00 70.33           C  
ATOM    971  O   ALA   199     -17.963  -8.166 -12.359  1.00 70.33           O  
ATOM    972  CB  ALA   199     -18.019 -10.995 -13.520  1.00 70.33           C  
ATOM    973  N   HIS   200     -18.224  -9.557 -10.598  1.00 76.72           N  
ATOM    974  CA  HIS   200     -19.078  -8.651  -9.870  1.00 76.72           C  
ATOM    975  C   HIS   200     -18.279  -7.847  -8.892  1.00 76.72           C  
ATOM    976  O   HIS   200     -17.101  -8.113  -8.659  1.00 76.72           O  
ATOM    977  CB  HIS   200     -20.125  -9.373  -9.002  1.00 76.72           C  
ATOM    978  CG  HIS   200     -20.899 -10.442  -9.714  1.00 76.72           C  
ATOM    979  CD2 HIS   200     -20.683 -11.785  -9.741  1.00 76.72           C  
ATOM    980  ND1 HIS   200     -22.024 -10.227 -10.478  1.00 76.72           N  
ATOM    981  CE1 HIS   200     -22.429 -11.444 -10.924  1.00 76.72           C  
ATOM    982  NE2 HIS   200     -21.646 -12.420 -10.504  1.00 76.72           N  
ATOM    983  N   GLY   201     -18.919  -6.808  -8.307  1.00 38.89           N  
ATOM    984  CA  GLY   201     -18.270  -6.025  -7.293  1.00 38.89           C  
ATOM    985  C   GLY   201     -18.125  -4.617  -7.774  1.00 38.89           C  
ATOM    986  O   GLY   201     -19.068  -4.016  -8.289  1.00 38.89           O  
ATOM    987  N   VAL   202     -16.924  -4.040  -7.562  1.00 51.10           N  
ATOM    988  CA  VAL   202     -16.671  -2.694  -7.976  1.00 51.10           C  
ATOM    989  C   VAL   202     -15.318  -2.632  -8.616  1.00 51.10           C  
ATOM    990  O   VAL   202     -14.421  -3.408  -8.289  1.00 51.10           O  
ATOM    991  CB  VAL   202     -16.659  -1.726  -6.831  1.00 51.10           C  
ATOM    992  CG1 VAL   202     -16.237  -0.350  -7.364  1.00 51.10           C  
ATOM    993  CG2 VAL   202     -18.042  -1.738  -6.158  1.00 51.10           C  
ATOM    994  N   SER   203     -15.157  -1.723  -9.601  1.00104.49           N  
ATOM    995  CA  SER   203     -13.851  -1.478 -10.142  1.00104.49           C  
ATOM    996  C   SER   203     -13.562  -0.029  -9.935  1.00104.49           C  
ATOM    997  O   SER   203     -14.353   0.841 -10.304  1.00104.49           O  
ATOM    998  CB  SER   203     -13.655  -1.784 -11.633  1.00104.49           C  
ATOM    999  OG  SER   203     -14.627  -1.102 -12.407  1.00104.49           O  
ATOM   1000  N   VAL   204     -12.404   0.257  -9.310  1.00 45.59           N  
ATOM   1001  CA  VAL   204     -11.989   1.608  -9.082  1.00 45.59           C  
ATOM   1002  C   VAL   204     -10.944   1.890 -10.110  1.00 45.59           C  
ATOM   1003  O   VAL   204     -10.023   1.095 -10.308  1.00 45.59           O  
ATOM   1004  CB  VAL   204     -11.366   1.821  -7.732  1.00 45.59           C  
ATOM   1005  CG1 VAL   204     -10.881   3.277  -7.636  1.00 45.59           C  
ATOM   1006  CG2 VAL   204     -12.390   1.433  -6.652  1.00 45.59           C  
ATOM   1007  N   ALA   205     -11.075   3.035 -10.812  1.00 47.91           N  
ATOM   1008  CA  ALA   205     -10.113   3.328 -11.841  1.00 47.91           C  
ATOM   1009  C   ALA   205      -9.761   4.780 -11.807  1.00 47.91           C  
ATOM   1010  O   ALA   205     -10.528   5.622 -11.344  1.00 47.91           O  
ATOM   1011  CB  ALA   205     -10.632   3.034 -13.260  1.00 47.91           C  
ATOM   1012  N   GLU   206      -8.551   5.106 -12.297  1.00 54.47           N  
ATOM   1013  CA  GLU   206      -8.116   6.467 -12.379  1.00 54.47           C  
ATOM   1014  C   GLU   206      -8.282   6.905 -13.796  1.00 54.47           C  
ATOM   1015  O   GLU   206      -8.055   6.141 -14.734  1.00 54.47           O  
ATOM   1016  CB  GLU   206      -6.633   6.699 -12.034  1.00 54.47           C  
ATOM   1017  CG  GLU   206      -6.247   8.177 -12.144  1.00 54.47           C  
ATOM   1018  CD  GLU   206      -4.764   8.340 -11.843  1.00 54.47           C  
ATOM   1019  OE1 GLU   206      -4.283   7.710 -10.864  1.00 54.47           O  
ATOM   1020  OE2 GLU   206      -4.093   9.100 -12.591  1.00 54.47           O1-
ATOM   1021  N   VAL   207      -8.721   8.162 -13.972  1.00109.64           N  
ATOM   1022  CA  VAL   207      -8.877   8.718 -15.281  1.00109.64           C  
ATOM   1023  C   VAL   207      -8.140  10.027 -15.284  1.00109.64           C  
ATOM   1024  O   VAL   207      -8.093  10.717 -14.268  1.00109.64           O  
ATOM   1025  CB  VAL   207     -10.316   8.959 -15.613  1.00109.64           C  
ATOM   1026  CG1 VAL   207     -10.882   9.943 -14.582  1.00109.64           C  
ATOM   1027  CG2 VAL   207     -10.427   9.421 -17.071  1.00109.64           C  
ATOM   1028  N   GLN   208      -7.506  10.385 -16.423  1.00 43.72           N  
ATOM   1029  CA  GLN   208      -6.785  11.627 -16.509  1.00 43.72           C  
ATOM   1030  C   GLN   208      -7.214  12.310 -17.765  1.00 43.72           C  
ATOM   1031  O   GLN   208      -7.582  11.655 -18.739  1.00 43.72           O  
ATOM   1032  CB  GLN   208      -5.256  11.458 -16.588  1.00 43.72           C  
ATOM   1033  CG  GLN   208      -4.623  10.963 -15.284  1.00 43.72           C  
ATOM   1034  CD  GLN   208      -3.144  10.701 -15.534  1.00 43.72           C  
ATOM   1035  NE2 GLN   208      -2.424  10.243 -14.474  1.00 43.72           N  
ATOM   1036  OE1 GLN   208      -2.644  10.889 -16.642  1.00 43.72           O  
ATOM   1037  N   ARG   209      -7.186  13.660 -17.789  1.00126.19           N  
ATOM   1038  CA  ARG   209      -7.632  14.260 -19.007  1.00126.19           C  
ATOM   1039  C   ARG   209      -6.476  14.837 -19.741  1.00126.19           C  
ATOM   1040  O   ARG   209      -5.615  15.511 -19.178  1.00126.19           O  
ATOM   1041  CB  ARG   209      -8.716  15.349 -18.878  1.00126.19           C  
ATOM   1042  CG  ARG   209      -8.337  16.625 -18.130  1.00126.19           C  
ATOM   1043  CD  ARG   209      -9.516  17.603 -18.091  1.00126.19           C  
ATOM   1044  NE  ARG   209      -9.134  18.818 -17.317  1.00126.19           N  
ATOM   1045  CZ  ARG   209     -10.068  19.798 -17.138  1.00126.19           C  
ATOM   1046  NH1 ARG   209     -11.314  19.654 -17.674  1.00126.19           N1+
ATOM   1047  NH2 ARG   209      -9.769  20.922 -16.422  1.00126.19           N  
ATOM   1048  N   ARG   210      -6.432  14.526 -21.046  1.00135.73           N  
ATOM   1049  CA  ARG   210      -5.432  15.033 -21.929  1.00135.73           C  
ATOM   1050  C   ARG   210      -6.162  15.451 -23.164  1.00135.73           C  
ATOM   1051  O   ARG   210      -7.114  14.797 -23.585  1.00135.73           O  
ATOM   1052  CB  ARG   210      -4.371  13.981 -22.304  1.00135.73           C  
ATOM   1053  CG  ARG   210      -4.939  12.708 -22.936  1.00135.73           C  
ATOM   1054  CD  ARG   210      -5.363  12.857 -24.399  1.00135.73           C  
ATOM   1055  NE  ARG   210      -5.889  11.537 -24.848  1.00135.73           N  
ATOM   1056  CZ  ARG   210      -6.718  11.460 -25.930  1.00135.73           C  
ATOM   1057  NH1 ARG   210      -7.073  12.593 -26.602  1.00135.73           N1+
ATOM   1058  NH2 ARG   210      -7.196  10.249 -26.340  1.00135.73           N  
ATOM   1059  N   GLY   211      -5.776  16.595 -23.753  1.00 24.15           N  
ATOM   1060  CA  GLY   211      -6.432  16.991 -24.962  1.00 24.15           C  
ATOM   1061  C   GLY   211      -7.869  17.250 -24.633  1.00 24.15           C  
ATOM   1062  O   GLY   211      -8.743  17.146 -25.494  1.00 24.15           O  
ATOM   1063  N   GLN   212      -8.143  17.608 -23.365  1.00137.99           N  
ATOM   1064  CA  GLN   212      -9.466  17.916 -22.910  1.00137.99           C  
ATOM   1065  C   GLN   212     -10.327  16.684 -22.919  1.00137.99           C  
ATOM   1066  O   GLN   212     -11.542  16.778 -22.757  1.00137.99           O  
ATOM   1067  CB  GLN   212     -10.134  19.010 -23.768  1.00137.99           C  
ATOM   1068  CG  GLN   212     -11.503  19.471 -23.262  1.00137.99           C  
ATOM   1069  CD  GLN   212     -11.302  20.174 -21.928  1.00137.99           C  
ATOM   1070  NE2 GLN   212     -12.405  20.731 -21.360  1.00137.99           N  
ATOM   1071  OE1 GLN   212     -10.192  20.222 -21.399  1.00137.99           O  
ATOM   1072  N   SER   213      -9.736  15.479 -23.044  1.00 70.98           N  
ATOM   1073  CA  SER   213     -10.566  14.302 -23.043  1.00 70.98           C  
ATOM   1074  C   SER   213     -10.118  13.412 -21.924  1.00 70.98           C  
ATOM   1075  O   SER   213      -8.923  13.263 -21.672  1.00 70.98           O  
ATOM   1076  CB  SER   213     -10.483  13.490 -24.348  1.00 70.98           C  
ATOM   1077  OG  SER   213     -11.326  12.351 -24.267  1.00 70.98           O  
ATOM   1078  N   PHE   214     -11.081  12.794 -21.207  1.00 47.45           N  
ATOM   1079  CA  PHE   214     -10.737  11.942 -20.102  1.00 47.45           C  
ATOM   1080  C   PHE   214     -10.468  10.560 -20.612  1.00 47.45           C  
ATOM   1081  O   PHE   214     -11.186  10.060 -21.478  1.00 47.45           O  
ATOM   1082  CB  PHE   214     -11.846  11.838 -19.041  1.00 47.45           C  
ATOM   1083  CG  PHE   214     -11.986  13.176 -18.398  1.00 47.45           C  
ATOM   1084  CD1 PHE   214     -12.731  14.163 -19.000  1.00 47.45           C  
ATOM   1085  CD2 PHE   214     -11.375  13.444 -17.195  1.00 47.45           C  
ATOM   1086  CE1 PHE   214     -12.867  15.399 -18.411  1.00 47.45           C  
ATOM   1087  CE2 PHE   214     -11.506  14.678 -16.602  1.00 47.45           C  
ATOM   1088  CZ  PHE   214     -12.254  15.659 -17.209  1.00 47.45           C  
ATOM   1089  N   ALA   215      -9.420   9.901 -20.068  1.00 32.06           N  
ATOM   1090  CA  ALA   215      -9.068   8.574 -20.492  1.00 32.06           C  
ATOM   1091  C   ALA   215      -8.639   7.785 -19.290  1.00 32.06           C  
ATOM   1092  O   ALA   215      -8.212   8.339 -18.280  1.00 32.06           O  
ATOM   1093  CB  ALA   215      -7.900   8.542 -21.491  1.00 32.06           C  
ATOM   1094  N   TYR   216      -8.753   6.445 -19.394  1.00 78.02           N  
ATOM   1095  CA  TYR   216      -8.418   5.513 -18.353  1.00 78.02           C  
ATOM   1096  C   TYR   216      -6.926   5.378 -18.273  1.00 78.02           C  
ATOM   1097  O   TYR   216      -6.242   5.338 -19.294  1.00 78.02           O  
ATOM   1098  CB  TYR   216      -9.061   4.139 -18.618  1.00 78.02           C  
ATOM   1099  CG  TYR   216      -8.494   3.081 -17.738  1.00 78.02           C  
ATOM   1100  CD1 TYR   216      -8.771   3.037 -16.392  1.00 78.02           C  
ATOM   1101  CD2 TYR   216      -7.700   2.102 -18.289  1.00 78.02           C  
ATOM   1102  CE1 TYR   216      -8.244   2.037 -15.607  1.00 78.02           C  
ATOM   1103  CE2 TYR   216      -7.172   1.100 -17.511  1.00 78.02           C  
ATOM   1104  CZ  TYR   216      -7.444   1.068 -16.166  1.00 78.02           C  
ATOM   1105  OH  TYR   216      -6.905   0.042 -15.362  1.00 78.02           O  
ATOM   1106  N   ASP   217      -6.387   5.362 -17.030  1.00 67.00           N  
ATOM   1107  CA  ASP   217      -4.971   5.220 -16.789  1.00 67.00           C  
ATOM   1108  C   ASP   217      -4.733   3.832 -16.269  1.00 67.00           C  
ATOM   1109  O   ASP   217      -5.039   3.522 -15.118  1.00 67.00           O  
ATOM   1110  CB  ASP   217      -4.445   6.196 -15.727  1.00 67.00           C  
ATOM   1111  CG  ASP   217      -4.555   7.592 -16.318  1.00 67.00           C  
ATOM   1112  OD1 ASP   217      -3.822   7.887 -17.298  1.00 67.00           O  
ATOM   1113  OD2 ASP   217      -5.384   8.381 -15.792  1.00 67.00           O1-
ATOM   1114  N   ARG   218      -4.136   2.961 -17.104  1.00277.05           N  
ATOM   1115  CA  ARG   218      -4.034   1.577 -16.738  1.00277.05           C  
ATOM   1116  C   ARG   218      -3.316   1.340 -15.439  1.00277.05           C  
ATOM   1117  O   ARG   218      -3.940   1.093 -14.435  1.00277.05           O  
ATOM   1118  CB  ARG   218      -3.306   0.755 -17.816  1.00277.05           C  
ATOM   1119  CG  ARG   218      -3.169  -0.734 -17.488  1.00277.05           C  
ATOM   1120  CD  ARG   218      -2.408  -1.523 -18.557  1.00277.05           C  
ATOM   1121  NE  ARG   218      -3.219  -1.491 -19.807  1.00277.05           N  
ATOM   1122  CZ  ARG   218      -2.605  -1.342 -21.018  1.00277.05           C  
ATOM   1123  NH1 ARG   218      -1.250  -1.186 -21.081  1.00277.05           N1+
ATOM   1124  NH2 ARG   218      -3.344  -1.351 -22.166  1.00277.05           N  
ATOM   1125  N   GLY   219      -2.018   1.578 -15.342  1.00152.68           N  
ATOM   1126  CA  GLY   219      -1.145   1.194 -14.255  1.00152.68           C  
ATOM   1127  C   GLY   219      -1.435   1.802 -12.909  1.00152.68           C  
ATOM   1128  O   GLY   219      -0.832   1.364 -11.928  1.00152.68           O  
ATOM   1129  N   SER   220      -2.253   2.874 -12.828  1.00 70.35           N  
ATOM   1130  CA  SER   220      -2.483   3.623 -11.613  1.00 70.35           C  
ATOM   1131  C   SER   220      -2.593   2.761 -10.385  1.00 70.35           C  
ATOM   1132  O   SER   220      -3.191   1.687 -10.382  1.00 70.35           O  
ATOM   1133  CB  SER   220      -3.748   4.494 -11.664  1.00 70.35           C  
ATOM   1134  OG  SER   220      -3.900   5.193 -10.439  1.00 70.35           O  
ATOM   1135  N   ARG   221      -1.988   3.258  -9.284  1.00115.52           N  
ATOM   1136  CA  ARG   221      -1.930   2.603  -8.008  1.00115.52           C  
ATOM   1137  C   ARG   221      -3.315   2.488  -7.446  1.00115.52           C  
ATOM   1138  O   ARG   221      -3.615   1.564  -6.692  1.00115.52           O  
ATOM   1139  CB  ARG   221      -1.053   3.356  -6.991  1.00115.52           C  
ATOM   1140  CG  ARG   221      -1.517   4.782  -6.703  1.00115.52           C  
ATOM   1141  CD  ARG   221      -0.564   5.557  -5.791  1.00115.52           C  
ATOM   1142  NE  ARG   221       0.731   5.689  -6.518  1.00115.52           N  
ATOM   1143  CZ  ARG   221       1.564   6.737  -6.248  1.00115.52           C  
ATOM   1144  NH1 ARG   221       1.205   7.672  -5.320  1.00115.52           N1+
ATOM   1145  NH2 ARG   221       2.752   6.852  -6.908  1.00115.52           N  
ATOM   1146  N   TYR   222      -4.175   3.466  -7.772  1.00 83.33           N  
ATOM   1147  CA  TYR   222      -5.535   3.548  -7.320  1.00 83.33           C  
ATOM   1148  C   TYR   222      -6.404   2.463  -7.898  1.00 83.33           C  
ATOM   1149  O   TYR   222      -7.406   2.089  -7.296  1.00 83.33           O  
ATOM   1150  CB  TYR   222      -6.184   4.915  -7.588  1.00 83.33           C  
ATOM   1151  CG  TYR   222      -5.507   5.872  -6.665  1.00 83.33           C  
ATOM   1152  CD1 TYR   222      -5.876   5.938  -5.341  1.00 83.33           C  
ATOM   1153  CD2 TYR   222      -4.504   6.700  -7.117  1.00 83.33           C  
ATOM   1154  CE1 TYR   222      -5.256   6.813  -4.481  1.00 83.33           C  
ATOM   1155  CE2 TYR   222      -3.880   7.577  -6.261  1.00 83.33           C  
ATOM   1156  CZ  TYR   222      -4.256   7.636  -4.940  1.00 83.33           C  
ATOM   1157  OH  TYR   222      -3.617   8.535  -4.059  1.00 83.33           O  
ATOM   1158  N   ASN   223      -6.108   1.963  -9.109  1.00 67.77           N  
ATOM   1159  CA  ASN   223      -6.982   0.998  -9.726  1.00 67.77           C  
ATOM   1160  C   ASN   223      -7.077  -0.246  -8.892  1.00 67.77           C  
ATOM   1161  O   ASN   223      -6.066  -0.759  -8.413  1.00 67.77           O  
ATOM   1162  CB  ASN   223      -6.549   0.599 -11.147  1.00 67.77           C  
ATOM   1163  CG  ASN   223      -6.729   1.821 -12.037  1.00 67.77           C  
ATOM   1164  ND2 ASN   223      -6.273   1.716 -13.313  1.00 67.77           N  
ATOM   1165  OD1 ASN   223      -7.272   2.840 -11.612  1.00 67.77           O  
ATOM   1166  N   ARG   224      -8.317  -0.763  -8.678  1.00172.49           N  
ATOM   1167  CA  ARG   224      -8.436  -1.966  -7.910  1.00172.49           C  
ATOM   1168  C   ARG   224      -9.739  -2.627  -8.228  1.00172.49           C  
ATOM   1169  O   ARG   224     -10.684  -1.991  -8.698  1.00172.49           O  
ATOM   1170  CB  ARG   224      -8.448  -1.762  -6.386  1.00172.49           C  
ATOM   1171  CG  ARG   224      -9.684  -1.023  -5.875  1.00172.49           C  
ATOM   1172  CD  ARG   224      -9.695  -0.819  -4.358  1.00172.49           C  
ATOM   1173  NE  ARG   224      -9.626  -2.162  -3.720  1.00172.49           N  
ATOM   1174  CZ  ARG   224      -9.652  -2.271  -2.358  1.00172.49           C  
ATOM   1175  NH1 ARG   224      -9.764  -1.149  -1.588  1.00172.49           N1+
ATOM   1176  NH2 ARG   224      -9.569  -3.499  -1.769  1.00172.49           N  
ATOM   1177  N   ARG   225      -9.804  -3.952  -7.991  1.00172.96           N  
ATOM   1178  CA  ARG   225     -11.052  -4.630  -8.132  1.00172.96           C  
ATOM   1179  C   ARG   225     -11.444  -5.151  -6.790  1.00172.96           C  
ATOM   1180  O   ARG   225     -10.631  -5.690  -6.039  1.00172.96           O  
ATOM   1181  CB  ARG   225     -11.048  -5.803  -9.130  1.00172.96           C  
ATOM   1182  CG  ARG   225     -10.973  -5.317 -10.577  1.00172.96           C  
ATOM   1183  CD  ARG   225     -12.226  -4.564 -11.038  1.00172.96           C  
ATOM   1184  NE  ARG   225     -13.229  -5.562 -11.509  1.00172.96           N  
ATOM   1185  CZ  ARG   225     -14.137  -6.136 -10.668  1.00172.96           C  
ATOM   1186  NH1 ARG   225     -14.138  -5.840  -9.337  1.00172.96           N1+
ATOM   1187  NH2 ARG   225     -15.056  -7.012 -11.170  1.00172.96           N  
ATOM   1188  N   VAL   226     -12.716  -4.911  -6.435  1.00126.62           N  
ATOM   1189  CA  VAL   226     -13.316  -5.500  -5.278  1.00126.62           C  
ATOM   1190  C   VAL   226     -14.317  -6.437  -5.881  1.00126.62           C  
ATOM   1191  O   VAL   226     -15.104  -6.035  -6.737  1.00126.62           O  
ATOM   1192  CB  VAL   226     -14.020  -4.507  -4.392  1.00126.62           C  
ATOM   1193  CG1 VAL   226     -15.097  -3.767  -5.204  1.00126.62           C  
ATOM   1194  CG2 VAL   226     -14.570  -5.256  -3.166  1.00126.62           C  
ATOM   1195  N   THR   227     -14.300  -7.727  -5.490  1.00132.99           N  
ATOM   1196  CA  THR   227     -15.186  -8.645  -6.147  1.00132.99           C  
ATOM   1197  C   THR   227     -15.874  -9.501  -5.123  1.00132.99           C  
ATOM   1198  O   THR   227     -15.714  -9.335  -3.918  1.00132.99           O  
ATOM   1199  CB  THR   227     -14.488  -9.553  -7.115  1.00132.99           C  
ATOM   1200  CG2 THR   227     -13.777  -8.688  -8.170  1.00132.99           C  
ATOM   1201  OG1 THR   227     -13.546 -10.367  -6.433  1.00132.99           O  
ATOM   1202  N   PRO   228     -16.681 -10.397  -5.624  1.00187.47           N  
ATOM   1203  CA  PRO   228     -17.394 -11.285  -4.757  1.00187.47           C  
ATOM   1204  C   PRO   228     -16.618 -12.161  -3.824  1.00187.47           C  
ATOM   1205  O   PRO   228     -17.241 -12.721  -2.926  1.00187.47           O  
ATOM   1206  CB  PRO   228     -18.432 -11.964  -5.634  1.00187.47           C  
ATOM   1207  CG  PRO   228     -18.855 -10.809  -6.552  1.00187.47           C  
ATOM   1208  CD  PRO   228     -17.628  -9.881  -6.586  1.00187.47           C  
ATOM   1209  N   LEU   229     -15.325 -12.405  -4.081  1.00 97.77           N  
ATOM   1210  CA  LEU   229     -14.429 -13.123  -3.207  1.00 97.77           C  
ATOM   1211  C   LEU   229     -13.814 -12.269  -2.120  1.00 97.77           C  
ATOM   1212  O   LEU   229     -13.424 -12.801  -1.082  1.00 97.77           O  
ATOM   1213  CB  LEU   229     -13.260 -13.752  -3.980  1.00 97.77           C  
ATOM   1214  CG  LEU   229     -13.697 -14.805  -5.014  1.00 97.77           C  
ATOM   1215  CD1 LEU   229     -12.488 -15.396  -5.751  1.00 97.77           C  
ATOM   1216  CD2 LEU   229     -14.590 -15.879  -4.375  1.00 97.77           C  
ATOM   1217  N   THR   230     -13.661 -10.944  -2.353  1.00 58.57           N  
ATOM   1218  CA  THR   230     -12.849 -10.059  -1.540  1.00 58.57           C  
ATOM   1219  C   THR   230     -13.248  -9.991  -0.093  1.00 58.57           C  
ATOM   1220  O   THR   230     -14.418 -10.003   0.277  1.00 58.57           O  
ATOM   1221  CB  THR   230     -12.814  -8.649  -2.054  1.00 58.57           C  
ATOM   1222  CG2 THR   230     -11.921  -7.809  -1.125  1.00 58.57           C  
ATOM   1223  OG1 THR   230     -12.302  -8.622  -3.378  1.00 58.57           O  
ATOM   1224  N   PRO   231     -12.242  -9.920   0.746  1.00164.47           N  
ATOM   1225  CA  PRO   231     -12.491  -9.814   2.161  1.00164.47           C  
ATOM   1226  C   PRO   231     -13.056  -8.478   2.537  1.00164.47           C  
ATOM   1227  O   PRO   231     -12.468  -7.459   2.176  1.00164.47           O  
ATOM   1228  CB  PRO   231     -11.170 -10.153   2.848  1.00164.47           C  
ATOM   1229  CG  PRO   231     -10.466 -11.078   1.840  1.00164.47           C  
ATOM   1230  CD  PRO   231     -10.999 -10.625   0.469  1.00164.47           C  
ATOM   1231  N   MET   232     -14.160  -8.458   3.312  1.00 68.34           N  
ATOM   1232  CA  MET   232     -14.772  -7.220   3.709  1.00 68.34           C  
ATOM   1233  C   MET   232     -15.075  -7.328   5.173  1.00 68.34           C  
ATOM   1234  O   MET   232     -15.178  -8.427   5.711  1.00 68.34           O  
ATOM   1235  CB  MET   232     -16.108  -6.952   2.995  1.00 68.34           C  
ATOM   1236  CG  MET   232     -15.962  -6.806   1.480  1.00 68.34           C  
ATOM   1237  SD  MET   232     -17.533  -6.680   0.575  1.00 68.34           S  
ATOM   1238  CE  MET   232     -16.764  -6.759  -1.069  1.00 68.34           C  
ATOM   1239  N   GLN   233     -15.218  -6.179   5.866  1.00128.37           N  
ATOM   1240  CA  GLN   233     -15.525  -6.212   7.271  0.50128.37           C  
ATOM   1241  C   GLN   233     -16.973  -5.987   7.385  1.00128.37           C  
ATOM   1242  O   GLN   233     -17.556  -5.695   6.348  1.00128.37           O  
ATOM   1243  CB  GLN   233     -14.823  -5.140   8.126  0.50128.37           C  
ATOM   1244  CG  GLN   233     -13.337  -5.414   8.364  0.50128.37           C  
ATOM   1245  CD  GLN   233     -12.580  -5.095   7.088  0.50128.37           C  
ATOM   1246  NE2 GLN   233     -11.255  -5.398   7.079  1.00128.37           N  
ATOM   1247  OE1 GLN   233     -13.151  -4.586   6.126  1.00128.37           O  
ATOM   1248  N   ILE   234     -17.545  -6.165   8.614  1.00163.09           N  
ATOM   1249  CA  ILE   234     -18.910  -5.980   9.055  1.00163.09           C  
ATOM   1250  C   ILE   234     -18.952  -4.969  10.188  1.00163.09           C  
ATOM   1251  O   ILE   234     -18.200  -5.090  11.147  1.00163.09           O  
ATOM   1252  CB  ILE   234     -19.650  -7.212   9.497  1.00163.09           C  
ATOM   1253  CG1 ILE   234     -19.969  -8.138   8.304  1.00163.09           C  
ATOM   1254  CG2 ILE   234     -20.923  -6.729  10.213  1.00163.09           C  
ATOM   1255  CD1 ILE   234     -18.773  -8.871   7.708  1.00163.09           C  
ATOM   1256  N   HIS   235     -19.836  -3.935  10.115  1.00131.69           N  
ATOM   1257  CA  HIS   235     -19.923  -2.901  11.098  0.50131.69           C  
ATOM   1258  C   HIS   235     -21.355  -2.490  11.234  1.00131.69           C  
ATOM   1259  O   HIS   235     -22.211  -2.875  10.438  1.00131.69           O  
ATOM   1260  CB  HIS   235     -19.083  -1.655  10.768  0.50131.69           C  
ATOM   1261  CG  HIS   235     -17.609  -1.922  10.868  1.00131.69           C  
ATOM   1262  CD2 HIS   235     -16.743  -1.677  11.890  1.00131.69           C  
ATOM   1263  ND1 HIS   235     -16.860  -2.509   9.873  1.00131.69           N  
ATOM   1264  CE1 HIS   235     -15.587  -2.590  10.338  1.00131.69           C  
ATOM   1265  NE2 HIS   235     -15.468  -2.098  11.558  1.00131.69           N  
ATOM   1266  N   GLY   236     -21.644  -1.685  12.274  1.00 32.19           N  
ATOM   1267  CA  GLY   236     -22.984  -1.249  12.544  1.00 32.19           C  
ATOM   1268  C   GLY   236     -23.581  -2.209  13.530  1.00 32.19           C  
ATOM   1269  O   GLY   236     -22.960  -3.192  13.925  1.00 32.19           O  
ATOM   1270  N   PRO   237     -24.795  -1.941  13.922  1.00160.17           N  
ATOM   1271  CA  PRO   237     -25.483  -2.686  14.948  1.00160.17           C  
ATOM   1272  C   PRO   237     -25.559  -4.172  14.725  1.00160.17           C  
ATOM   1273  O   PRO   237     -25.579  -4.906  15.711  1.00160.17           O  
ATOM   1274  CB  PRO   237     -26.878  -2.066  15.022  1.00160.17           C  
ATOM   1275  CG  PRO   237     -27.102  -1.498  13.608  1.00160.17           C  
ATOM   1276  CD  PRO   237     -25.692  -1.103  13.144  1.00160.17           C  
ATOM   1277  N   ALA   238     -25.683  -4.629  13.465  1.00 73.07           N  
ATOM   1278  CA  ALA   238     -25.794  -6.016  13.098  1.00 73.07           C  
ATOM   1279  C   ALA   238     -24.505  -6.753  13.279  1.00 73.07           C  
ATOM   1280  O   ALA   238     -24.507  -7.971  13.435  1.00 73.07           O  
ATOM   1281  CB  ALA   238     -26.236  -6.239  11.646  1.00 73.07           C  
ATOM   1282  N   ARG   239     -23.359  -6.059  13.168  1.00164.60           N  
ATOM   1283  CA  ARG   239     -22.098  -6.739  13.234  1.00164.60           C  
ATOM   1284  C   ARG   239     -22.009  -7.556  14.488  1.00164.60           C  
ATOM   1285  O   ARG   239     -22.338  -7.101  15.582  1.00164.60           O  
ATOM   1286  CB  ARG   239     -20.905  -5.768  13.212  1.00164.60           C  
ATOM   1287  CG  ARG   239     -19.535  -6.443  13.300  1.00164.60           C  
ATOM   1288  CD  ARG   239     -19.015  -6.557  14.733  1.00164.60           C  
ATOM   1289  NE  ARG   239     -17.669  -7.192  14.680  1.00164.60           N  
ATOM   1290  CZ  ARG   239     -16.823  -7.074  15.746  1.00164.60           C  
ATOM   1291  NH1 ARG   239     -17.223  -6.395  16.860  1.00164.60           N1+
ATOM   1292  NH2 ARG   239     -15.579  -7.633  15.695  1.00164.60           N  
ATOM   1293  N   GLY   240     -21.575  -8.827  14.330  1.00 30.98           N  
ATOM   1294  CA  GLY   240     -21.330  -9.702  15.445  1.00 30.98           C  
ATOM   1295  C   GLY   240     -22.588 -10.377  15.907  1.00 30.98           C  
ATOM   1296  O   GLY   240     -22.561 -11.118  16.889  1.00 30.98           O  
ATOM   1297  N   ASP   241     -23.720 -10.163  15.212  1.00 40.74           N  
ATOM   1298  CA  ASP   241     -24.946 -10.765  15.652  1.00 40.74           C  
ATOM   1299  C   ASP   241     -24.895 -12.225  15.334  1.00 40.74           C  
ATOM   1300  O   ASP   241     -24.119 -12.669  14.489  1.00 40.74           O  
ATOM   1301  CB  ASP   241     -26.192 -10.187  14.954  1.00 40.74           C  
ATOM   1302  CG  ASP   241     -27.449 -10.689  15.653  1.00 40.74           C  
ATOM   1303  OD1 ASP   241     -27.349 -11.108  16.837  1.00 40.74           O  
ATOM   1304  OD2 ASP   241     -28.534 -10.642  15.012  1.00 40.74           O1-
ATOM   1305  N   GLY   242     -25.742 -13.012  16.023  1.00 32.52           N  
ATOM   1306  CA  GLY   242     -25.789 -14.436  15.847  1.00 32.52           C  
ATOM   1307  C   GLY   242     -26.193 -14.739  14.436  1.00 32.52           C  
ATOM   1308  O   GLY   242     -25.714 -15.697  13.835  1.00 32.52           O  
ATOM   1309  N   LEU   243     -27.106 -13.933  13.868  1.00120.50           N  
ATOM   1310  CA  LEU   243     -27.591 -14.176  12.538  1.00120.50           C  
ATOM   1311  C   LEU   243     -26.482 -14.017  11.538  1.00120.50           C  
ATOM   1312  O   LEU   243     -26.559 -14.561  10.441  1.00120.50           O  
ATOM   1313  CB  LEU   243     -28.737 -13.245  12.111  1.00120.50           C  
ATOM   1314  CG  LEU   243     -30.035 -13.472  12.907  1.00120.50           C  
ATOM   1315  CD1 LEU   243     -29.897 -12.983  14.357  1.00120.50           C  
ATOM   1316  CD2 LEU   243     -31.250 -12.878  12.182  1.00120.50           C  
ATOM   1317  N   MET   244     -25.487 -13.174  11.851  1.00108.62           N  
ATOM   1318  CA  MET   244     -24.324 -12.835  11.065  1.00108.62           C  
ATOM   1319  C   MET   244     -23.269 -13.907  11.052  1.00108.62           C  
ATOM   1320  O   MET   244     -22.312 -13.823  10.283  1.00108.62           O  
ATOM   1321  CB  MET   244     -23.658 -11.529  11.532  1.00108.62           C  
ATOM   1322  CG  MET   244     -24.592 -10.327  11.404  1.00108.62           C  
ATOM   1323  SD  MET   244     -25.107  -9.952   9.699  1.00108.62           S  
ATOM   1324  CE  MET   244     -23.618  -9.000   9.276  1.00108.62           C  
ATOM   1325  N   VAL   245     -23.328 -14.864  11.991  1.00140.08           N  
ATOM   1326  CA  VAL   245     -22.276 -15.834  12.115  1.00140.08           C  
ATOM   1327  C   VAL   245     -22.729 -17.151  11.530  1.00140.08           C  
ATOM   1328  O   VAL   245     -23.889 -17.520  11.664  1.00140.08           O  
ATOM   1329  CB  VAL   245     -21.963 -16.042  13.570  1.00140.08           C  
ATOM   1330  CG1 VAL   245     -21.497 -14.700  14.161  1.00140.08           C  
ATOM   1331  CG2 VAL   245     -23.184 -16.657  14.270  1.00140.08           C  
ATOM   1332  N   THR   246     -21.837 -17.879  10.815  1.00215.28           N  
ATOM   1333  CA  THR   246     -22.151 -19.217  10.377  1.00215.28           C  
ATOM   1334  C   THR   246     -21.085 -20.154  10.906  1.00215.28           C  
ATOM   1335  O   THR   246     -20.814 -20.089  12.100  1.00215.28           O  
ATOM   1336  CB  THR   246     -22.423 -19.484   8.897  1.00215.28           C  
ATOM   1337  CG2 THR   246     -23.206 -18.291   8.334  1.00215.28           C  
ATOM   1338  OG1 THR   246     -21.267 -19.670   8.107  1.00215.28           O  
ATOM   1339  N   ARG   247     -20.505 -21.087  10.111  1.00199.85           N  
ATOM   1340  CA  ARG   247     -19.348 -21.905  10.392  0.50199.85           C  
ATOM   1341  C   ARG   247     -17.976 -21.277  10.166  1.00199.85           C  
ATOM   1342  O   ARG   247     -17.051 -21.610  10.902  1.00199.85           O  
ATOM   1343  CB  ARG   247     -19.352 -23.205   9.573  0.50199.85           C  
ATOM   1344  CG  ARG   247     -20.367 -24.249  10.044  1.00199.85           C  
ATOM   1345  CD  ARG   247     -21.816 -23.760  10.054  1.00199.85           C  
ATOM   1346  NE  ARG   247     -22.027 -23.003  11.320  1.00199.85           N  
ATOM   1347  CZ  ARG   247     -23.222 -22.393  11.575  1.00199.85           C  
ATOM   1348  NH1 ARG   247     -24.263 -22.526  10.703  1.00199.85           N1+
ATOM   1349  NH2 ARG   247     -23.376 -21.653  12.712  1.00199.85           N  
ATOM   1350  N   TYR   248     -17.743 -20.485   9.084  1.00173.57           N  
ATOM   1351  CA  TYR   248     -16.390 -20.008   8.791  1.00173.57           C  
ATOM   1352  C   TYR   248     -15.832 -18.797   9.531  1.00173.57           C  
ATOM   1353  O   TYR   248     -14.682 -18.808   9.955  1.00173.57           O  
ATOM   1354  CB  TYR   248     -16.065 -19.849   7.297  1.00173.57           C  
ATOM   1355  CG  TYR   248     -14.665 -19.348   7.200  1.00173.57           C  
ATOM   1356  CD1 TYR   248     -13.600 -20.216   7.289  1.00173.57           C  
ATOM   1357  CD2 TYR   248     -14.415 -18.007   7.018  1.00173.57           C  
ATOM   1358  CE1 TYR   248     -12.308 -19.751   7.199  1.00173.57           C  
ATOM   1359  CE2 TYR   248     -13.126 -17.538   6.927  1.00173.57           C  
ATOM   1360  CZ  TYR   248     -12.068 -18.411   7.019  1.00173.57           C  
ATOM   1361  OH  TYR   248     -10.744 -17.932   6.927  1.00173.57           O  
ATOM   1362  N   SER   249     -16.595 -17.696   9.663  1.00144.13           N  
ATOM   1363  CA  SER   249     -16.245 -16.429  10.296  1.00144.13           C  
ATOM   1364  C   SER   249     -16.946 -16.238  11.619  1.00144.13           C  
ATOM   1365  O   SER   249     -17.967 -15.568  11.747  1.00144.13           O  
ATOM   1366  CB  SER   249     -16.618 -15.220   9.429  1.00144.13           C  
ATOM   1367  OG  SER   249     -15.856 -15.220   8.229  1.00144.13           O  
ATOM   1368  N   PRO   250     -16.376 -16.813  12.638  1.00129.18           N  
ATOM   1369  CA  PRO   250     -17.051 -17.024  13.896  1.00129.18           C  
ATOM   1370  C   PRO   250     -17.654 -15.802  14.493  1.00129.18           C  
ATOM   1371  O   PRO   250     -18.698 -15.906  15.136  1.00129.18           O  
ATOM   1372  CB  PRO   250     -15.979 -17.580  14.831  1.00129.18           C  
ATOM   1373  CG  PRO   250     -14.677 -16.962  14.288  1.00129.18           C  
ATOM   1374  CD  PRO   250     -14.929 -16.848  12.776  1.00129.18           C  
ATOM   1375  N   ASP   251     -16.973 -14.662  14.333  1.00 70.01           N  
ATOM   1376  CA  ASP   251     -17.321 -13.411  14.936  1.00 70.01           C  
ATOM   1377  C   ASP   251     -18.572 -12.825  14.347  1.00 70.01           C  
ATOM   1378  O   ASP   251     -19.378 -12.243  15.068  1.00 70.01           O  
ATOM   1379  CB  ASP   251     -16.185 -12.379  14.773  1.00 70.01           C  
ATOM   1380  CG  ASP   251     -16.371 -11.189  15.711  1.00 70.01           C  
ATOM   1381  OD1 ASP   251     -17.510 -10.962  16.199  1.00 70.01           O  
ATOM   1382  OD2 ASP   251     -15.356 -10.482  15.952  1.00 70.01           O1-
ATOM   1383  N   GLY   252     -18.780 -12.964  13.022  1.00 56.12           N  
ATOM   1384  CA  GLY   252     -19.909 -12.322  12.404  1.00 56.12           C  
ATOM   1385  C   GLY   252     -19.476 -10.956  11.937  1.00 56.12           C  
ATOM   1386  O   GLY   252     -20.309 -10.108  11.609  1.00 56.12           O  
ATOM   1387  N   THR   253     -18.160 -10.680  12.054  1.00164.17           N  
ATOM   1388  CA  THR   253     -17.471  -9.491  11.616  1.00164.17           C  
ATOM   1389  C   THR   253     -16.973  -9.529  10.192  1.00164.17           C  
ATOM   1390  O   THR   253     -16.812  -8.476   9.580  1.00164.17           O  
ATOM   1391  CB  THR   253     -16.280  -9.178  12.476  1.00164.17           C  
ATOM   1392  CG2 THR   253     -15.209 -10.256  12.243  1.00164.17           C  
ATOM   1393  OG1 THR   253     -15.765  -7.894  12.155  1.00164.17           O  
ATOM   1394  N   THR   254     -16.636 -10.711   9.629  1.00135.94           N  
ATOM   1395  CA  THR   254     -15.992 -10.670   8.337  1.00135.94           C  
ATOM   1396  C   THR   254     -16.760 -11.453   7.324  1.00135.94           C  
ATOM   1397  O   THR   254     -17.204 -12.572   7.572  1.00135.94           O  
ATOM   1398  CB  THR   254     -14.602 -11.232   8.348  1.00135.94           C  
ATOM   1399  CG2 THR   254     -13.755 -10.436   9.354  1.00135.94           C  
ATOM   1400  OG1 THR   254     -14.635 -12.605   8.707  1.00135.94           O  
ATOM   1401  N   CYS   255     -16.902 -10.867   6.122  1.00101.79           N  
ATOM   1402  CA  CYS   255     -17.622 -11.510   5.069  1.00101.79           C  
ATOM   1403  C   CYS   255     -16.832 -11.444   3.812  1.00101.79           C  
ATOM   1404  O   CYS   255     -16.084 -10.498   3.564  1.00101.79           O  
ATOM   1405  CB  CYS   255     -18.980 -10.866   4.746  1.00101.79           C  
ATOM   1406  SG  CYS   255     -19.799 -11.692   3.347  1.00101.79           S  
ATOM   1407  N   ARG   256     -16.983 -12.474   2.963  1.00182.41           N  
ATOM   1408  CA  ARG   256     -16.256 -12.360   1.745  1.00182.41           C  
ATOM   1409  C   ARG   256     -17.175 -12.006   0.626  1.00182.41           C  
ATOM   1410  O   ARG   256     -18.179 -12.667   0.378  1.00182.41           O  
ATOM   1411  CB  ARG   256     -15.384 -13.584   1.411  1.00182.41           C  
ATOM   1412  CG  ARG   256     -16.094 -14.935   1.410  1.00182.41           C  
ATOM   1413  CD  ARG   256     -15.088 -16.076   1.563  1.00182.41           C  
ATOM   1414  NE  ARG   256     -14.166 -15.669   2.665  1.00182.41           N  
ATOM   1415  CZ  ARG   256     -12.833 -15.961   2.599  1.00182.41           C  
ATOM   1416  NH1 ARG   256     -12.343 -16.670   1.541  1.00182.41           N1+
ATOM   1417  NH2 ARG   256     -11.986 -15.539   3.585  1.00182.41           N  
ATOM   1418  N   GLY   257     -16.858 -10.866  -0.021  1.00 57.74           N  
ATOM   1419  CA  GLY   257     -17.453 -10.434  -1.242  1.00 57.74           C  
ATOM   1420  C   GLY   257     -18.562  -9.448  -1.080  1.00 57.74           C  
ATOM   1421  O   GLY   257     -19.221  -9.337  -0.044  1.00 57.74           O  
ATOM   1422  N   THR   258     -18.721  -8.667  -2.166  1.00140.37           N  
ATOM   1423  CA  THR   258     -19.819  -7.801  -2.449  1.00140.37           C  
ATOM   1424  C   THR   258     -20.154  -8.186  -3.864  1.00140.37           C  
ATOM   1425  O   THR   258     -19.261  -8.309  -4.703  1.00140.37           O  
ATOM   1426  CB  THR   258     -19.489  -6.334  -2.385  1.00140.37           C  
ATOM   1427  CG2 THR   258     -18.482  -5.978  -3.491  1.00140.37           C  
ATOM   1428  OG1 THR   258     -20.673  -5.563  -2.522  1.00140.37           O  
ATOM   1429  N   ILE   259     -21.447  -8.427  -4.156  1.00 94.86           N  
ATOM   1430  CA  ILE   259     -21.857  -8.947  -5.433  1.00 94.86           C  
ATOM   1431  C   ILE   259     -23.173  -8.313  -5.765  1.00 94.86           C  
ATOM   1432  O   ILE   259     -23.825  -7.731  -4.901  1.00 94.86           O  
ATOM   1433  CB  ILE   259     -22.262 -10.382  -5.319  1.00 94.86           C  
ATOM   1434  CG1 ILE   259     -23.563 -10.448  -4.497  1.00 94.86           C  
ATOM   1435  CG2 ILE   259     -21.147 -11.150  -4.603  1.00 94.86           C  
ATOM   1436  CD1 ILE   259     -24.207 -11.833  -4.448  1.00 94.86           C  
ATOM   1437  N   ASN   260     -23.617  -8.466  -7.028  1.00112.46           N  
ATOM   1438  CA  ASN   260     -24.884  -7.957  -7.483  1.00112.46           C  
ATOM   1439  C   ASN   260     -24.968  -6.503  -7.126  1.00112.46           C  
ATOM   1440  O   ASN   260     -25.992  -6.024  -6.639  1.00112.46           O  
ATOM   1441  CB  ASN   260     -26.097  -8.694  -6.888  1.00112.46           C  
ATOM   1442  CG  ASN   260     -27.279  -8.525  -7.838  1.00112.46           C  
ATOM   1443  ND2 ASN   260     -27.419  -7.324  -8.459  1.00112.46           N  
ATOM   1444  OD1 ASN   260     -28.059  -9.454  -8.038  1.00112.46           O  
ATOM   1445  N   ASN   261     -23.884  -5.755  -7.402  1.00 79.40           N  
ATOM   1446  CA  ASN   261     -23.802  -4.361  -7.059  1.00 79.40           C  
ATOM   1447  C   ASN   261     -24.503  -3.547  -8.108  1.00 79.40           C  
ATOM   1448  O   ASN   261     -24.021  -3.414  -9.234  1.00 79.40           O  
ATOM   1449  CB  ASN   261     -22.354  -3.855  -6.976  1.00 79.40           C  
ATOM   1450  CG  ASN   261     -21.649  -4.662  -5.897  1.00 79.40           C  
ATOM   1451  ND2 ASN   261     -21.386  -4.021  -4.727  1.00 79.40           N  
ATOM   1452  OD1 ASN   261     -21.338  -5.836  -6.091  1.00 79.40           O  
ATOM   1453  N   CYS   262     -25.728  -3.078  -7.778  1.00 91.98           N  
ATOM   1454  CA  CYS   262     -26.535  -2.283  -8.665  1.00 91.98           C  
ATOM   1455  C   CYS   262     -26.090  -0.852  -8.839  1.00 91.98           C  
ATOM   1456  O   CYS   262     -25.431  -0.513  -9.820  1.00 91.98           O  
ATOM   1457  CB  CYS   262     -28.007  -2.258  -8.220  1.00 91.98           C  
ATOM   1458  SG  CYS   262     -29.075  -1.304  -9.341  1.00 91.98           S  
ATOM   1459  N   GLY   263     -26.331   0.005  -7.816  1.00 68.01           N  
ATOM   1460  CA  GLY   263     -26.131   1.423  -7.985  1.00 68.01           C  
ATOM   1461  C   GLY   263     -25.320   1.973  -6.853  1.00 68.01           C  
ATOM   1462  O   GLY   263     -24.791   1.227  -6.030  1.00 68.01           O  
ATOM   1463  N   THR   264     -25.253   3.322  -6.754  1.00129.48           N  
ATOM   1464  CA  THR   264     -24.245   3.880  -5.899  1.00129.48           C  
ATOM   1465  C   THR   264     -24.680   5.122  -5.174  1.00129.48           C  
ATOM   1466  O   THR   264     -25.806   5.600  -5.299  1.00129.48           O  
ATOM   1467  CB  THR   264     -23.034   4.247  -6.712  1.00129.48           C  
ATOM   1468  CG2 THR   264     -23.381   5.477  -7.567  1.00129.48           C  
ATOM   1469  OG1 THR   264     -21.920   4.526  -5.882  1.00129.48           O  
ATOM   1470  N   GLY   265     -23.747   5.645  -4.343  1.00 36.64           N  
ATOM   1471  CA  GLY   265     -23.874   6.886  -3.640  1.00 36.64           C  
ATOM   1472  C   GLY   265     -22.490   7.451  -3.487  1.00 36.64           C  
ATOM   1473  O   GLY   265     -21.507   6.711  -3.484  1.00 36.64           O  
ATOM   1474  N   TYR   266     -22.378   8.796  -3.384  1.00 96.99           N  
ATOM   1475  CA  TYR   266     -21.096   9.404  -3.160  1.00 96.99           C  
ATOM   1476  C   TYR   266     -21.245  10.272  -1.944  1.00 96.99           C  
ATOM   1477  O   TYR   266     -22.190  11.051  -1.840  1.00 96.99           O  
ATOM   1478  CB  TYR   266     -20.586  10.279  -4.325  1.00 96.99           C  
ATOM   1479  CG  TYR   266     -21.371  11.543  -4.411  1.00 96.99           C  
ATOM   1480  CD1 TYR   266     -20.973  12.654  -3.702  1.00 96.99           C  
ATOM   1481  CD2 TYR   266     -22.494  11.625  -5.199  1.00 96.99           C  
ATOM   1482  CE1 TYR   266     -21.685  13.827  -3.774  1.00 96.99           C  
ATOM   1483  CE2 TYR   266     -23.212  12.796  -5.276  1.00 96.99           C  
ATOM   1484  CZ  TYR   266     -22.807  13.899  -4.563  1.00 96.99           C  
ATOM   1485  OH  TYR   266     -23.541  15.103  -4.637  1.00 96.99           O  
ATOM   1486  N   THR   267     -20.314  10.148  -0.977  1.00 70.99           N  
ATOM   1487  CA  THR   267     -20.448  10.885   0.249  1.00 70.99           C  
ATOM   1488  C   THR   267     -19.543  12.084   0.241  1.00 70.99           C  
ATOM   1489  O   THR   267     -18.558  12.148  -0.492  1.00 70.99           O  
ATOM   1490  CB  THR   267     -20.102  10.052   1.438  1.00 70.99           C  
ATOM   1491  CG2 THR   267     -21.008   8.805   1.427  1.00 70.99           C  
ATOM   1492  OG1 THR   267     -18.739   9.661   1.368  1.00 70.99           O  
ATOM   1493  N   PRO   268     -19.897  13.050   1.058  1.00174.32           N  
ATOM   1494  CA  PRO   268     -19.116  14.254   1.201  1.00174.32           C  
ATOM   1495  C   PRO   268     -17.806  13.969   1.878  1.00174.32           C  
ATOM   1496  O   PRO   268     -16.893  14.791   1.809  1.00174.32           O  
ATOM   1497  CB  PRO   268     -20.000  15.232   1.973  1.00174.32           C  
ATOM   1498  CG  PRO   268     -21.430  14.781   1.627  1.00174.32           C  
ATOM   1499  CD  PRO   268     -21.302  13.273   1.363  1.00174.32           C  
ATOM   1500  N   TRP   269     -17.738  12.833   2.590  1.00168.09           N  
ATOM   1501  CA  TRP   269     -16.588  12.329   3.280  1.00168.09           C  
ATOM   1502  C   TRP   269     -15.563  11.793   2.330  1.00168.09           C  
ATOM   1503  O   TRP   269     -14.446  11.485   2.740  1.00168.09           O  
ATOM   1504  CB  TRP   269     -16.935  11.338   4.420  1.00168.09           C  
ATOM   1505  CG  TRP   269     -18.012  10.310   4.264  1.00168.09           C  
ATOM   1506  CD1 TRP   269     -17.957   8.988   3.952  1.00168.09           C  
ATOM   1507  CD2 TRP   269     -19.384  10.615   4.533  1.00168.09           C  
ATOM   1508  CE2 TRP   269     -20.106   9.434   4.372  1.00168.09           C  
ATOM   1509  CE3 TRP   269     -19.982  11.784   4.895  1.00168.09           C  
ATOM   1510  NE1 TRP   269     -19.218   8.440   4.016  1.00168.09           N  
ATOM   1511  CZ2 TRP   269     -21.456   9.407   4.571  1.00168.09           C  
ATOM   1512  CZ3 TRP   269     -21.341  11.761   5.088  1.00168.09           C  
ATOM   1513  CH2 TRP   269     -22.056  10.594   4.927  1.00168.09           C  
ATOM   1514  N   GLY   270     -15.920  11.591   1.046  1.00 43.43           N  
ATOM   1515  CA  GLY   270     -14.907  11.164   0.119  1.00 43.43           C  
ATOM   1516  C   GLY   270     -14.950   9.682  -0.046  1.00 43.43           C  
ATOM   1517  O   GLY   270     -13.946   9.065  -0.400  1.00 43.43           O  
ATOM   1518  N   THR   271     -16.116   9.065   0.217  1.00 63.02           N  
ATOM   1519  CA  THR   271     -16.199   7.647   0.036  1.00 63.02           C  
ATOM   1520  C   THR   271     -17.296   7.329  -0.928  1.00 63.02           C  
ATOM   1521  O   THR   271     -18.103   8.178  -1.305  1.00 63.02           O  
ATOM   1522  CB  THR   271     -16.500   6.889   1.280  1.00 63.02           C  
ATOM   1523  CG2 THR   271     -15.400   7.225   2.285  1.00 63.02           C  
ATOM   1524  OG1 THR   271     -17.777   7.249   1.786  1.00 63.02           O  
ATOM   1525  N   PHE   272     -17.322   6.049  -1.343  1.00 79.12           N  
ATOM   1526  CA  PHE   272     -18.213   5.529  -2.340  1.00 79.12           C  
ATOM   1527  C   PHE   272     -19.098   4.509  -1.693  1.00 79.12           C  
ATOM   1528  O   PHE   272     -18.634   3.683  -0.909  1.00 79.12           O  
ATOM   1529  CB  PHE   272     -17.381   4.815  -3.426  1.00 79.12           C  
ATOM   1530  CG  PHE   272     -18.182   4.241  -4.544  1.00 79.12           C  
ATOM   1531  CD1 PHE   272     -18.539   5.021  -5.618  1.00 79.12           C  
ATOM   1532  CD2 PHE   272     -18.539   2.912  -4.537  1.00 79.12           C  
ATOM   1533  CE1 PHE   272     -19.258   4.484  -6.660  1.00 79.12           C  
ATOM   1534  CE2 PHE   272     -19.260   2.370  -5.575  1.00 79.12           C  
ATOM   1535  CZ  PHE   272     -19.621   3.159  -6.640  1.00 79.12           C  
ATOM   1536  N   LEU   273     -20.413   4.552  -1.994  1.00 68.63           N  
ATOM   1537  CA  LEU   273     -21.295   3.547  -1.467  1.00 68.63           C  
ATOM   1538  C   LEU   273     -21.771   2.713  -2.618  1.00 68.63           C  
ATOM   1539  O   LEU   273     -22.152   3.234  -3.665  1.00 68.63           O  
ATOM   1540  CB  LEU   273     -22.528   4.095  -0.721  1.00 68.63           C  
ATOM   1541  CG  LEU   273     -22.198   4.829   0.598  1.00 68.63           C  
ATOM   1542  CD1 LEU   273     -23.478   5.143   1.392  1.00 68.63           C  
ATOM   1543  CD2 LEU   273     -21.161   4.065   1.438  1.00 68.63           C  
ATOM   1544  N   THR   274     -21.726   1.377  -2.447  1.00116.97           N  
ATOM   1545  CA  THR   274     -22.180   0.454  -3.447  1.00116.97           C  
ATOM   1546  C   THR   274     -23.310  -0.322  -2.839  1.00116.97           C  
ATOM   1547  O   THR   274     -23.275  -0.640  -1.652  1.00116.97           O  
ATOM   1548  CB  THR   274     -21.121  -0.512  -3.897  1.00116.97           C  
ATOM   1549  CG2 THR   274     -20.730  -1.421  -2.719  1.00116.97           C  
ATOM   1550  OG1 THR   274     -21.594  -1.285  -4.989  1.00116.97           O  
ATOM   1551  N   GLY   275     -24.344  -0.656  -3.645  1.00 41.24           N  
ATOM   1552  CA  GLY   275     -25.514  -1.277  -3.082  1.00 41.24           C  
ATOM   1553  C   GLY   275     -25.716  -2.655  -3.638  1.00 41.24           C  
ATOM   1554  O   GLY   275     -25.675  -2.867  -4.848  1.00 41.24           O  
ATOM   1555  N   GLU   276     -25.996  -3.630  -2.743  1.00 78.64           N  
ATOM   1556  CA  GLU   276     -26.200  -5.000  -3.147  1.00 78.64           C  
ATOM   1557  C   GLU   276     -27.678  -5.224  -3.338  1.00 78.64           C  
ATOM   1558  O   GLU   276     -28.453  -5.159  -2.383  1.00 78.64           O  
ATOM   1559  CB  GLU   276     -25.658  -6.000  -2.109  1.00 78.64           C  
ATOM   1560  CG  GLU   276     -24.132  -5.934  -1.993  1.00 78.64           C  
ATOM   1561  CD  GLU   276     -23.679  -6.739  -0.783  1.00 78.64           C  
ATOM   1562  OE1 GLU   276     -24.555  -7.202  -0.007  1.00 78.64           O  
ATOM   1563  OE2 GLU   276     -22.441  -6.896  -0.616  1.00 78.64           O1-
ATOM   1564  N   GLU   277     -28.118  -5.333  -4.616  1.00123.09           N  
ATOM   1565  CA  GLU   277     -29.509  -5.543  -4.935  1.00123.09           C  
ATOM   1566  C   GLU   277     -30.019  -6.968  -4.926  1.00123.09           C  
ATOM   1567  O   GLU   277     -30.602  -7.436  -3.949  1.00123.09           O  
ATOM   1568  CB  GLU   277     -29.846  -4.960  -6.321  1.00123.09           C  
ATOM   1569  CG  GLU   277     -31.334  -4.978  -6.676  1.00123.09           C  
ATOM   1570  CD  GLU   277     -31.480  -4.377  -8.068  1.00123.09           C  
ATOM   1571  OE1 GLU   277     -30.530  -4.541  -8.882  1.00123.09           O  
ATOM   1572  OE2 GLU   277     -32.534  -3.743  -8.337  1.00123.09           O1-
ATOM   1573  N   ASN   278     -29.692  -7.748  -5.985  1.00136.44           N  
ATOM   1574  CA  ASN   278     -30.344  -9.026  -6.142  1.00136.44           C  
ATOM   1575  C   ASN   278     -29.418 -10.109  -5.712  1.00136.44           C  
ATOM   1576  O   ASN   278     -29.163 -11.075  -6.429  1.00136.44           O  
ATOM   1577  CB  ASN   278     -30.765  -9.323  -7.592  1.00136.44           C  
ATOM   1578  CG  ASN   278     -31.937  -8.415  -7.943  1.00136.44           C  
ATOM   1579  ND2 ASN   278     -31.801  -7.654  -9.061  1.00136.44           N  
ATOM   1580  OD1 ASN   278     -32.946  -8.383  -7.238  1.00136.44           O  
ATOM   1581  N   TRP   279     -28.971  -9.990  -4.460  1.00 89.83           N  
ATOM   1582  CA  TRP   279     -28.052 -10.887  -3.837  1.00 89.83           C  
ATOM   1583  C   TRP   279     -28.662 -12.249  -3.704  1.00 89.83           C  
ATOM   1584  O   TRP   279     -27.973 -13.261  -3.825  1.00 89.83           O  
ATOM   1585  CB  TRP   279     -27.679 -10.376  -2.435  1.00 89.83           C  
ATOM   1586  CG  TRP   279     -28.885  -9.888  -1.663  1.00 89.83           C  
ATOM   1587  CD1 TRP   279     -29.367  -8.616  -1.571  1.00 89.83           C  
ATOM   1588  CD2 TRP   279     -29.780 -10.715  -0.902  1.00 89.83           C  
ATOM   1589  CE2 TRP   279     -30.772  -9.882  -0.385  1.00 89.83           C  
ATOM   1590  CE3 TRP   279     -29.779 -12.057  -0.656  1.00 89.83           C  
ATOM   1591  NE1 TRP   279     -30.505  -8.596  -0.803  1.00 89.83           N  
ATOM   1592  CZ2 TRP   279     -31.782 -10.379   0.389  1.00 89.83           C  
ATOM   1593  CZ3 TRP   279     -30.799 -12.552   0.124  1.00 89.83           C  
ATOM   1594  CH2 TRP   279     -31.781 -11.731   0.638  1.00 89.83           C  
ATOM   1595  N   ALA   280     -29.981 -12.307  -3.462  1.00 57.45           N  
ATOM   1596  CA  ALA   280     -30.699 -13.530  -3.211  1.00 57.45           C  
ATOM   1597  C   ALA   280     -30.600 -14.474  -4.375  1.00 57.45           C  
ATOM   1598  O   ALA   280     -30.631 -15.690  -4.195  1.00 57.45           O  
ATOM   1599  CB  ALA   280     -32.195 -13.294  -2.940  1.00 57.45           C  
ATOM   1600  N   GLY   281     -30.490 -13.943  -5.605  1.00 47.90           N  
ATOM   1601  CA  GLY   281     -30.495 -14.765  -6.789  1.00 47.90           C  
ATOM   1602  C   GLY   281     -29.380 -15.773  -6.749  1.00 47.90           C  
ATOM   1603  O   GLY   281     -29.509 -16.865  -7.303  1.00 47.90           O  
ATOM   1604  N   TYR   282     -28.251 -15.402  -6.119  1.00109.24           N  
ATOM   1605  CA  TYR   282     -27.017 -16.141  -6.010  1.00109.24           C  
ATOM   1606  C   TYR   282     -27.172 -17.414  -5.215  1.00109.24           C  
ATOM   1607  O   TYR   282     -26.410 -18.361  -5.409  1.00109.24           O  
ATOM   1608  CB  TYR   282     -25.941 -15.325  -5.269  1.00109.24           C  
ATOM   1609  CG  TYR   282     -25.595 -14.115  -6.069  1.00109.24           C  
ATOM   1610  CD1 TYR   282     -26.538 -13.148  -6.330  1.00109.24           C  
ATOM   1611  CD2 TYR   282     -24.309 -13.925  -6.517  1.00109.24           C  
ATOM   1612  CE1 TYR   282     -26.212 -12.031  -7.062  1.00109.24           C  
ATOM   1613  CE2 TYR   282     -23.976 -12.811  -7.250  1.00109.24           C  
ATOM   1614  CZ  TYR   282     -24.930 -11.863  -7.527  1.00109.24           C  
ATOM   1615  OH  TYR   282     -24.591 -10.720  -8.279  1.00109.24           O  
ATOM   1616  N   PHE   283     -28.088 -17.433  -4.226  1.00102.47           N  
ATOM   1617  CA  PHE   283     -28.254 -18.537  -3.311  1.00102.47           C  
ATOM   1618  C   PHE   283     -29.097 -19.639  -3.872  1.00102.47           C  
ATOM   1619  O   PHE   283     -29.955 -19.435  -4.732  1.00102.47           O  
ATOM   1620  CB  PHE   283     -28.946 -18.116  -2.010  1.00102.47           C  
ATOM   1621  CG  PHE   283     -28.046 -17.126  -1.379  1.00102.47           C  
ATOM   1622  CD1 PHE   283     -28.044 -15.819  -1.804  1.00102.47           C  
ATOM   1623  CD2 PHE   283     -27.206 -17.510  -0.368  1.00102.47           C  
ATOM   1624  CE1 PHE   283     -27.211 -14.892  -1.225  1.00102.47           C  
ATOM   1625  CE2 PHE   283     -26.374 -16.587   0.210  1.00102.47           C  
ATOM   1626  CZ  PHE   283     -26.371 -15.280  -0.212  1.00102.47           C  
ATOM   1627  N   THR   284     -28.851 -20.861  -3.342  1.00107.54           N  
ATOM   1628  CA  THR   284     -29.488 -22.067  -3.778  1.00107.54           C  
ATOM   1629  C   THR   284     -29.346 -23.038  -2.641  1.00107.54           C  
ATOM   1630  O   THR   284     -28.792 -22.691  -1.599  1.00107.54           O  
ATOM   1631  CB  THR   284     -28.742 -22.551  -5.000  1.00107.54           C  
ATOM   1632  CG2 THR   284     -29.126 -23.959  -5.474  1.00107.54           C  
ATOM   1633  OG1 THR   284     -28.887 -21.600  -6.044  1.00107.54           O  
ATOM   1634  N   ARG   285     -29.876 -24.273  -2.776  1.00132.29           N  
ATOM   1635  CA  ARG   285     -29.702 -25.192  -1.695  1.00132.29           C  
ATOM   1636  C   ARG   285     -29.428 -26.531  -2.305  1.00132.29           C  
ATOM   1637  O   ARG   285     -29.897 -26.821  -3.404  1.00132.29           O  
ATOM   1638  CB  ARG   285     -30.964 -25.266  -0.821  1.00132.29           C  
ATOM   1639  CG  ARG   285     -30.719 -25.614   0.646  1.00132.29           C  
ATOM   1640  CD  ARG   285     -31.874 -25.133   1.531  1.00132.29           C  
ATOM   1641  NE  ARG   285     -31.534 -25.397   2.956  1.00132.29           N  
ATOM   1642  CZ  ARG   285     -32.297 -24.828   3.936  1.00132.29           C  
ATOM   1643  NH1 ARG   285     -33.366 -24.048   3.598  1.00132.29           N1+
ATOM   1644  NH2 ARG   285     -31.986 -25.023   5.250  1.00132.29           N  
ATOM   1645  N   SER   286     -28.630 -27.368  -1.608  1.00 90.41           N  
ATOM   1646  CA  SER   286     -28.293 -28.689  -2.062  1.00 90.41           C  
ATOM   1647  C   SER   286     -29.552 -29.477  -2.024  1.00 90.41           C  
ATOM   1648  O   SER   286     -29.694 -30.506  -2.685  1.00 90.41           O  
ATOM   1649  CB  SER   286     -27.290 -29.408  -1.146  1.00 90.41           C  
ATOM   1650  OG  SER   286     -26.036 -28.744  -1.169  1.00 90.41           O  
ATOM   1651  N   GLY   287     -30.516 -28.981  -1.237  1.00 90.01           N  
ATOM   1652  CA  GLY   287     -31.775 -29.636  -1.122  1.00 90.01           C  
ATOM   1653  C   GLY   287     -32.584 -29.133  -2.268  1.00 90.01           C  
ATOM   1654  O   GLY   287     -32.207 -29.288  -3.425  1.00 90.01           O  
ATOM   1655  N   GLY   288     -33.696 -28.452  -1.978  1.00230.90           N  
ATOM   1656  CA  GLY   288     -34.605 -28.067  -3.013  1.00230.90           C  
ATOM   1657  C   GLY   288     -35.889 -28.559  -2.491  1.00230.90           C  
ATOM   1658  O   GLY   288     -36.955 -28.012  -2.765  1.00230.90           O  
ATOM   1659  N   ASP   289     -35.785 -29.636  -1.702  1.00120.72           N  
ATOM   1660  CA  ASP   289     -36.909 -30.074  -0.954  1.00120.72           C  
ATOM   1661  C   ASP   289     -36.618 -29.482   0.381  1.00120.72           C  
ATOM   1662  O   ASP   289     -37.195 -29.864   1.398  1.00120.72           O  
ATOM   1663  CB  ASP   289     -36.953 -31.603  -0.783  1.00120.72           C  
ATOM   1664  CG  ASP   289     -37.225 -32.228  -2.145  1.00120.72           C  
ATOM   1665  OD1 ASP   289     -37.621 -31.471  -3.072  1.00120.72           O  
ATOM   1666  OD2 ASP   289     -37.040 -33.468  -2.280  1.00120.72           O1-
ATOM   1667  N   ASP   290     -35.703 -28.486   0.385  1.00117.19           N  
ATOM   1668  CA  ASP   290     -35.304 -27.872   1.614  0.50117.19           C  
ATOM   1669  C   ASP   290     -36.277 -26.789   1.918  1.00117.19           C  
ATOM   1670  O   ASP   290     -36.086 -26.005   2.846  1.00117.19           O  
ATOM   1671  CB  ASP   290     -33.896 -27.272   1.550  0.50117.19           C  
ATOM   1672  CG  ASP   290     -32.912 -28.435   1.506  0.50117.19           C  
ATOM   1673  OD1 ASP   290     -33.368 -29.597   1.680  1.00117.19           O  
ATOM   1674  OD2 ASP   290     -31.696 -28.180   1.295  1.00117.19           O1-
ATOM   1675  N   ALA   291     -37.361 -26.716   1.127  1.00192.19           N  
ATOM   1676  CA  ALA   291     -38.365 -25.753   1.443  1.00192.19           C  
ATOM   1677  C   ALA   291     -38.902 -26.186   2.756  1.00192.19           C  
ATOM   1678  O   ALA   291     -38.946 -25.418   3.717  1.00192.19           O  
ATOM   1679  CB  ALA   291     -39.546 -25.822   0.463  1.00192.19           C  
ATOM   1680  N   ALA   292     -39.255 -27.485   2.794  1.00304.53           N  
ATOM   1681  CA  ALA   292     -39.840 -28.186   3.893  1.00304.53           C  
ATOM   1682  C   ALA   292     -40.503 -29.356   3.244  1.00304.53           C  
ATOM   1683  O   ALA   292     -40.497 -29.466   2.019  1.00304.53           O  
ATOM   1684  CB  ALA   292     -40.929 -27.390   4.633  1.00304.53           C  
ATOM   1685  N   ARG   293     -41.078 -30.285   4.030  1.00229.36           N  
ATOM   1686  CA  ARG   293     -41.747 -31.371   3.377  1.00229.36           C  
ATOM   1687  C   ARG   293     -43.022 -30.826   2.826  1.00229.36           C  
ATOM   1688  O   ARG   293     -43.602 -29.894   3.380  1.00229.36           O  
ATOM   1689  CB  ARG   293     -42.102 -32.557   4.290  1.00229.36           C  
ATOM   1690  CG  ARG   293     -40.904 -33.427   4.671  1.00229.36           C  
ATOM   1691  CD  ARG   293     -41.313 -34.718   5.382  1.00229.36           C  
ATOM   1692  NE  ARG   293     -40.079 -35.519   5.623  1.00229.36           N  
ATOM   1693  CZ  ARG   293     -40.188 -36.807   6.061  1.00229.36           C  
ATOM   1694  NH1 ARG   293     -41.422 -37.352   6.269  1.00229.36           N1+
ATOM   1695  NH2 ARG   293     -39.067 -37.551   6.291  1.00229.36           N  
ATOM   1696  N   GLY   294     -43.481 -31.387   1.691  1.00 65.93           N  
ATOM   1697  CA  GLY   294     -44.696 -30.910   1.102  1.00 65.93           C  
ATOM   1698  C   GLY   294     -44.599 -31.144  -0.367  1.00 65.93           C  
ATOM   1699  O   GLY   294     -43.793 -31.951  -0.827  1.00 65.93           O  
ATOM   1700  N   GLY   295     -45.432 -30.430  -1.147  1.00 54.25           N  
ATOM   1701  CA  GLY   295     -45.400 -30.589  -2.569  1.00 54.25           C  
ATOM   1702  C   GLY   295     -44.157 -29.913  -3.033  1.00 54.25           C  
ATOM   1703  O   GLY   295     -43.507 -29.197  -2.274  1.00 54.25           O  
ATOM   1704  N   PRO   296     -43.797 -30.135  -4.263  1.00190.18           N  
ATOM   1705  CA  PRO   296     -42.599 -29.516  -4.737  1.00190.18           C  
ATOM   1706  C   PRO   296     -42.730 -28.035  -4.808  1.00190.18           C  
ATOM   1707  O   PRO   296     -43.585 -27.546  -5.544  1.00190.18           O  
ATOM   1708  CB  PRO   296     -42.272 -30.199  -6.063  1.00190.18           C  
ATOM   1709  CG  PRO   296     -42.862 -31.610  -5.881  1.00190.18           C  
ATOM   1710  CD  PRO   296     -44.038 -31.417  -4.906  1.00190.18           C  
ATOM   1711  N   MET   297     -41.864 -27.319  -4.068  1.00283.48           N  
ATOM   1712  CA  MET   297     -41.805 -25.889  -4.053  1.00283.48           C  
ATOM   1713  C   MET   297     -40.617 -25.564  -3.217  1.00283.48           C  
ATOM   1714  O   MET   297     -40.167 -26.390  -2.423  1.00283.48           O  
ATOM   1715  CB  MET   297     -43.010 -25.194  -3.390  1.00283.48           C  
ATOM   1716  CG  MET   297     -44.308 -25.275  -4.197  1.00283.48           C  
ATOM   1717  SD  MET   297     -45.747 -24.476  -3.423  1.00283.48           S  
ATOM   1718  CE  MET   297     -45.181 -22.777  -3.725  1.00283.48           C  
ATOM   1719  N   ALA   298     -40.063 -24.351  -3.372  1.00249.75           N  
ATOM   1720  CA  ALA   298     -38.941 -24.020  -2.551  1.00249.75           C  
ATOM   1721  C   ALA   298     -39.405 -22.993  -1.580  1.00249.75           C  
ATOM   1722  O   ALA   298     -40.123 -22.059  -1.932  1.00249.75           O  
ATOM   1723  CB  ALA   298     -37.757 -23.418  -3.319  1.00249.75           C  
ATOM   1724  N   LYS   299     -39.016 -23.169  -0.307  1.00242.48           N  
ATOM   1725  CA  LYS   299     -39.406 -22.248   0.708  1.00242.48           C  
ATOM   1726  C   LYS   299     -38.420 -22.376   1.815  1.00242.48           C  
ATOM   1727  O   LYS   299     -37.469 -23.153   1.740  1.00242.48           O  
ATOM   1728  CB  LYS   299     -40.817 -22.490   1.272  1.00242.48           C  
ATOM   1729  CG  LYS   299     -41.912 -22.191   0.245  1.00242.48           C  
ATOM   1730  CD  LYS   299     -43.315 -22.620   0.676  1.00242.48           C  
ATOM   1731  CE  LYS   299     -44.070 -21.526   1.434  1.00242.48           C  
ATOM   1732  NZ  LYS   299     -45.442 -21.982   1.750  1.00242.48           N1+
ATOM   1733  N   SER   300     -38.622 -21.575   2.873  1.00126.97           N  
ATOM   1734  CA  SER   300     -37.726 -21.533   3.984  1.00126.97           C  
ATOM   1735  C   SER   300     -38.465 -20.838   5.079  1.00126.97           C  
ATOM   1736  O   SER   300     -39.695 -20.848   5.118  1.00126.97           O  
ATOM   1737  CB  SER   300     -36.474 -20.704   3.685  1.00126.97           C  
ATOM   1738  OG  SER   300     -36.868 -19.389   3.328  1.00126.97           O  
ATOM   1739  N   VAL   301     -37.720 -20.236   6.024  1.00 99.55           N  
ATOM   1740  CA  VAL   301     -38.337 -19.506   7.090  1.00 99.55           C  
ATOM   1741  C   VAL   301     -38.921 -18.273   6.483  1.00 99.55           C  
ATOM   1742  O   VAL   301     -38.582 -17.899   5.361  1.00 99.55           O  
ATOM   1743  CB  VAL   301     -37.390 -19.097   8.179  1.00 99.55           C  
ATOM   1744  CG1 VAL   301     -36.783 -20.366   8.798  1.00 99.55           C  
ATOM   1745  CG2 VAL   301     -36.357 -18.124   7.595  1.00 99.55           C  
ATOM   1746  N   VAL   302     -39.838 -17.613   7.215  1.00 88.34           N  
ATOM   1747  CA  VAL   302     -40.556 -16.486   6.691  1.00 88.34           C  
ATOM   1748  C   VAL   302     -39.617 -15.388   6.289  1.00 88.34           C  
ATOM   1749  O   VAL   302     -39.806 -14.769   5.244  1.00 88.34           O  
ATOM   1750  CB  VAL   302     -41.537 -15.911   7.672  1.00 88.34           C  
ATOM   1751  CG1 VAL   302     -40.761 -15.353   8.877  1.00 88.34           C  
ATOM   1752  CG2 VAL   302     -42.396 -14.862   6.944  1.00 88.34           C  
ATOM   1753  N   SER   303     -38.577 -15.107   7.096  1.00 31.39           N  
ATOM   1754  CA  SER   303     -37.689 -14.027   6.769  1.00 31.39           C  
ATOM   1755  C   SER   303     -37.027 -14.311   5.456  1.00 31.39           C  
ATOM   1756  O   SER   303     -36.933 -13.436   4.598  1.00 31.39           O  
ATOM   1757  CB  SER   303     -36.582 -13.832   7.818  1.00 31.39           C  
ATOM   1758  OG  SER   303     -35.741 -14.976   7.858  1.00 31.39           O  
ATOM   1759  N   LEU   304     -36.550 -15.555   5.262  1.00 94.93           N  
ATOM   1760  CA  LEU   304     -35.892 -15.891   4.033  1.00 94.93           C  
ATOM   1761  C   LEU   304     -36.867 -15.813   2.900  1.00 94.93           C  
ATOM   1762  O   LEU   304     -36.524 -15.375   1.802  1.00 94.93           O  
ATOM   1763  CB  LEU   304     -35.222 -17.274   4.051  1.00 94.93           C  
ATOM   1764  CG  LEU   304     -33.888 -17.301   4.823  1.00 94.93           C  
ATOM   1765  CD1 LEU   304     -34.054 -16.840   6.278  1.00 94.93           C  
ATOM   1766  CD2 LEU   304     -33.213 -18.677   4.706  1.00 94.93           C  
ATOM   1767  N   ARG   305     -38.122 -16.223   3.149  1.00132.48           N  
ATOM   1768  CA  ARG   305     -39.152 -16.242   2.151  1.00132.48           C  
ATOM   1769  C   ARG   305     -39.387 -14.840   1.662  1.00132.48           C  
ATOM   1770  O   ARG   305     -39.546 -14.606   0.464  1.00132.48           O  
ATOM   1771  CB  ARG   305     -40.474 -16.759   2.747  1.00132.48           C  
ATOM   1772  CG  ARG   305     -41.624 -16.975   1.761  1.00132.48           C  
ATOM   1773  CD  ARG   305     -41.511 -18.250   0.922  1.00132.48           C  
ATOM   1774  NE  ARG   305     -40.637 -17.958  -0.246  1.00132.48           N  
ATOM   1775  CZ  ARG   305     -41.206 -17.577  -1.426  1.00132.48           C  
ATOM   1776  NH1 ARG   305     -42.563 -17.464  -1.522  1.00132.48           N1+
ATOM   1777  NH2 ARG   305     -40.422 -17.314  -2.513  1.00132.48           N  
ATOM   1778  N   ARG   306     -39.395 -13.861   2.585  1.00 86.38           N  
ATOM   1779  CA  ARG   306     -39.673 -12.489   2.251  1.00 86.38           C  
ATOM   1780  C   ARG   306     -38.624 -11.968   1.312  1.00 86.38           C  
ATOM   1781  O   ARG   306     -38.920 -11.174   0.423  1.00 86.38           O  
ATOM   1782  CB  ARG   306     -39.686 -11.565   3.484  1.00 86.38           C  
ATOM   1783  CG  ARG   306     -39.921 -10.091   3.142  1.00 86.38           C  
ATOM   1784  CD  ARG   306     -41.318  -9.789   2.599  1.00 86.38           C  
ATOM   1785  NE  ARG   306     -41.375  -8.333   2.286  1.00 86.38           N  
ATOM   1786  CZ  ARG   306     -41.769  -7.437   3.237  1.00 86.38           C  
ATOM   1787  NH1 ARG   306     -42.085  -7.867   4.493  1.00 86.38           N1+
ATOM   1788  NH2 ARG   306     -41.850  -6.110   2.928  1.00 86.38           N  
ATOM   1789  N   SER   307     -37.360 -12.372   1.519  1.00 59.54           N  
ATOM   1790  CA  SER   307     -36.238 -11.951   0.725  1.00 59.54           C  
ATOM   1791  C   SER   307     -36.257 -12.603  -0.633  1.00 59.54           C  
ATOM   1792  O   SER   307     -35.567 -12.145  -1.545  1.00 59.54           O  
ATOM   1793  CB  SER   307     -34.885 -12.271   1.385  1.00 59.54           C  
ATOM   1794  OG  SER   307     -34.731 -11.509   2.574  1.00 59.54           O  
ATOM   1795  N   GLY   308     -37.013 -13.708  -0.804  1.00 43.92           N  
ATOM   1796  CA  GLY   308     -37.157 -14.313  -2.104  1.00 43.92           C  
ATOM   1797  C   GLY   308     -36.104 -15.339  -2.429  1.00 43.92           C  
ATOM   1798  O   GLY   308     -35.845 -15.592  -3.604  1.00 43.92           O  
ATOM   1799  N   ARG   309     -35.465 -15.973  -1.425  1.00186.50           N  
ATOM   1800  CA  ARG   309     -34.488 -16.976  -1.748  1.00186.50           C  
ATOM   1801  C   ARG   309     -35.200 -18.190  -2.273  1.00186.50           C  
ATOM   1802  O   ARG   309     -36.354 -18.446  -1.934  1.00186.50           O  
ATOM   1803  CB  ARG   309     -33.629 -17.415  -0.551  1.00186.50           C  
ATOM   1804  CG  ARG   309     -32.549 -18.428  -0.933  1.00186.50           C  
ATOM   1805  CD  ARG   309     -32.531 -19.650  -0.019  1.00186.50           C  
ATOM   1806  NE  ARG   309     -33.833 -20.345  -0.219  1.00186.50           N  
ATOM   1807  CZ  ARG   309     -34.172 -21.413   0.559  1.00186.50           C  
ATOM   1808  NH1 ARG   309     -33.308 -21.864   1.515  1.00186.50           N1+
ATOM   1809  NH2 ARG   309     -35.378 -22.026   0.381  1.00186.50           N  
ATOM   1810  N   ASN   310     -34.511 -18.955  -3.149  1.00 87.99           N  
ATOM   1811  CA  ASN   310     -35.060 -20.124  -3.778  1.00 87.99           C  
ATOM   1812  C   ASN   310     -34.036 -21.210  -3.650  1.00 87.99           C  
ATOM   1813  O   ASN   310     -32.835 -20.953  -3.720  1.00 87.99           O  
ATOM   1814  CB  ASN   310     -35.293 -19.899  -5.285  1.00 87.99           C  
ATOM   1815  CG  ASN   310     -36.000 -21.094  -5.911  1.00 87.99           C  
ATOM   1816  ND2 ASN   310     -36.208 -21.031  -7.254  1.00 87.99           N  
ATOM   1817  OD1 ASN   310     -36.353 -22.057  -5.236  1.00 87.99           O  
ATOM   1818  N   ALA   311     -34.494 -22.460  -3.438  1.00 41.06           N  
ATOM   1819  CA  ALA   311     -33.600 -23.568  -3.332  1.00 41.06           C  
ATOM   1820  C   ALA   311     -32.916 -23.724  -4.644  1.00 41.06           C  
ATOM   1821  O   ALA   311     -31.722 -23.988  -4.688  1.00 41.06           O  
ATOM   1822  CB  ALA   311     -34.320 -24.889  -3.021  1.00 41.06           C  
ATOM   1823  N   GLY   312     -33.652 -23.576  -5.758  1.00 57.95           N  
ATOM   1824  CA  GLY   312     -33.024 -23.751  -7.036  1.00 57.95           C  
ATOM   1825  C   GLY   312     -32.006 -22.679  -7.242  1.00 57.95           C  
ATOM   1826  O   GLY   312     -30.911 -22.948  -7.735  1.00 57.95           O  
ATOM   1827  N   SER   313     -32.390 -21.438  -6.882  1.00179.67           N  
ATOM   1828  CA  SER   313     -31.651 -20.221  -7.031  1.00179.67           C  
ATOM   1829  C   SER   313     -32.694 -19.247  -7.442  1.00179.67           C  
ATOM   1830  O   SER   313     -33.618 -19.598  -8.178  1.00179.67           O  
ATOM   1831  CB  SER   313     -30.571 -20.277  -8.121  1.00179.67           C  
ATOM   1832  OG  SER   313     -31.118 -20.881  -9.285  1.00179.67           O  
ATOM   1833  N   ALA   314     -32.574 -17.993  -6.978  1.00 32.03           N  
ATOM   1834  CA  ALA   314     -33.570 -17.033  -7.328  1.00 32.03           C  
ATOM   1835  C   ALA   314     -33.506 -16.915  -8.805  1.00 32.03           C  
ATOM   1836  O   ALA   314     -34.527 -16.831  -9.487  1.00 32.03           O  
ATOM   1837  CB  ALA   314     -33.307 -15.644  -6.727  1.00 32.03           C  
ATOM   1838  N   SER   315     -32.270 -16.929  -9.335  1.00 86.87           N  
ATOM   1839  CA  SER   315     -32.098 -16.817 -10.749  1.00 86.87           C  
ATOM   1840  C   SER   315     -31.184 -17.924 -11.131  1.00 86.87           C  
ATOM   1841  O   SER   315     -30.614 -18.561 -10.259  1.00 86.87           O  
ATOM   1842  CB  SER   315     -31.443 -15.494 -11.184  1.00 86.87           C  
ATOM   1843  OG  SER   315     -32.272 -14.400 -10.817  1.00 86.87           O  
ATOM   1844  N   ARG   316     -31.010 -18.197 -12.435  0.50179.54           N  
ATOM   1845  CA  ARG   316     -30.208 -19.327 -12.822  0.50179.54           C  
ATOM   1846  C   ARG   316     -28.749 -19.008 -12.681  0.50179.54           C  
ATOM   1847  O   ARG   316     -27.993 -19.085 -13.649  0.50179.54           O  
ATOM   1848  CB  ARG   316     -30.440 -19.707 -14.291  0.50179.54           C  
ATOM   1849  CG  ARG   316     -30.176 -18.533 -15.239  0.50179.54           C  
ATOM   1850  CD  ARG   316     -30.370 -18.856 -16.720  0.50179.54           C  
ATOM   1851  NE  ARG   316     -30.108 -17.608 -17.491  1.00179.54           N  
ATOM   1852  CZ  ARG   316     -31.150 -16.846 -17.938  1.00179.54           C  
ATOM   1853  NH1 ARG   316     -32.436 -17.260 -17.739  1.00179.54           N1+
ATOM   1854  NH2 ARG   316     -30.905 -15.668 -18.585  1.00179.54           N  
ATOM   1855  N   HIS   317     -28.318 -18.618 -11.466  1.00117.99           N  
ATOM   1856  CA  HIS   317     -26.936 -18.383 -11.183  1.00117.99           C  
ATOM   1857  C   HIS   317     -26.217 -19.695 -11.081  1.00117.99           C  
ATOM   1858  O   HIS   317     -25.171 -19.894 -11.695  1.00117.99           O  
ATOM   1859  CB  HIS   317     -26.729 -17.574  -9.892  1.00117.99           C  
ATOM   1860  CG  HIS   317     -27.259 -16.178 -10.044  1.00117.99           C  
ATOM   1861  CD2 HIS   317     -26.646 -15.053 -10.508  1.00117.99           C  
ATOM   1862  ND1 HIS   317     -28.553 -15.807  -9.754  1.00117.99           N  
ATOM   1863  CE1 HIS   317     -28.659 -14.487 -10.054  1.00117.99           C  
ATOM   1864  NE2 HIS   317     -27.527 -13.987 -10.516  1.00117.99           N  
ATOM   1865  N   ARG   318     -26.791 -20.630 -10.300  1.00160.75           N  
ATOM   1866  CA  ARG   318     -26.305 -21.973 -10.118  1.00160.75           C  
ATOM   1867  C   ARG   318     -24.871 -22.034  -9.668  1.00160.75           C  
ATOM   1868  O   ARG   318     -24.093 -22.861 -10.145  1.00160.75           O  
ATOM   1869  CB  ARG   318     -26.485 -22.853 -11.368  1.00160.75           C  
ATOM   1870  CG  ARG   318     -27.957 -23.010 -11.761  1.00160.75           C  
ATOM   1871  CD  ARG   318     -28.873 -23.275 -10.563  1.00160.75           C  
ATOM   1872  NE  ARG   318     -30.275 -23.348 -11.061  1.00160.75           N  
ATOM   1873  CZ  ARG   318     -30.798 -24.543 -11.462  1.00160.75           C  
ATOM   1874  NH1 ARG   318     -30.040 -25.677 -11.392  1.00160.75           N1+
ATOM   1875  NH2 ARG   318     -32.082 -24.606 -11.925  1.00160.75           N  
ATOM   1876  N   TRP   319     -24.463 -21.134  -8.759  1.00127.30           N  
ATOM   1877  CA  TRP   319     -23.162 -21.208  -8.152  1.00127.30           C  
ATOM   1878  C   TRP   319     -23.152 -22.306  -7.139  1.00127.30           C  
ATOM   1879  O   TRP   319     -22.125 -22.926  -6.862  1.00127.30           O  
ATOM   1880  CB  TRP   319     -22.733 -19.883  -7.521  1.00127.30           C  
ATOM   1881  CG  TRP   319     -22.313 -18.925  -8.601  1.00127.30           C  
ATOM   1882  CD1 TRP   319     -21.347 -19.088  -9.547  1.00127.30           C  
ATOM   1883  CD2 TRP   319     -22.935 -17.664  -8.868  1.00127.30           C  
ATOM   1884  CE2 TRP   319     -22.287 -17.111  -9.972  1.00127.30           C  
ATOM   1885  CE3 TRP   319     -23.971 -17.027  -8.252  1.00127.30           C  
ATOM   1886  NE1 TRP   319     -21.309 -17.994 -10.372  1.00127.30           N  
ATOM   1887  CZ2 TRP   319     -22.663 -15.902 -10.479  1.00127.30           C  
ATOM   1888  CZ3 TRP   319     -24.338 -15.807  -8.764  1.00127.30           C  
ATOM   1889  CH2 TRP   319     -23.699 -15.251  -9.852  1.00127.30           C  
ATOM   1890  N   GLU   320     -24.335 -22.571  -6.573  1.00153.03           N  
ATOM   1891  CA  GLU   320     -24.528 -23.480  -5.489  1.00153.03           C  
ATOM   1892  C   GLU   320     -24.024 -24.844  -5.815  1.00153.03           C  
ATOM   1893  O   GLU   320     -23.345 -25.444  -4.993  1.00153.03           O  
ATOM   1894  CB  GLU   320     -26.018 -23.615  -5.168  1.00153.03           C  
ATOM   1895  CG  GLU   320     -26.367 -24.562  -4.024  1.00153.03           C  
ATOM   1896  CD  GLU   320     -26.454 -25.974  -4.585  1.00153.03           C  
ATOM   1897  OE1 GLU   320     -27.513 -26.311  -5.180  1.00153.03           O  
ATOM   1898  OE2 GLU   320     -25.460 -26.733  -4.427  1.00153.03           O1-
ATOM   1899  N   THR   321     -24.312 -25.409  -6.998  1.00174.30           N  
ATOM   1900  CA  THR   321     -23.801 -26.740  -7.157  1.00174.30           C  
ATOM   1901  C   THR   321     -22.537 -26.655  -7.939  1.00174.30           C  
ATOM   1902  O   THR   321     -22.344 -27.395  -8.901  1.00174.30           O  
ATOM   1903  CB  THR   321     -24.750 -27.642  -7.894  1.00174.30           C  
ATOM   1904  CG2 THR   321     -25.037 -27.052  -9.286  1.00174.30           C  
ATOM   1905  OG1 THR   321     -24.202 -28.947  -8.004  1.00174.30           O  
ATOM   1906  N   ALA   322     -21.623 -25.775  -7.492  1.00 68.74           N  
ATOM   1907  CA  ALA   322     -20.383 -25.531  -8.166  1.00 68.74           C  
ATOM   1908  C   ALA   322     -19.524 -26.746  -8.146  1.00 68.74           C  
ATOM   1909  O   ALA   322     -18.895 -27.095  -9.140  1.00 68.74           O  
ATOM   1910  CB  ALA   322     -19.573 -24.394  -7.523  1.00 68.74           C  
ATOM   1911  N   GLY   323     -19.492 -27.434  -7.001  1.00 32.33           N  
ATOM   1912  CA  GLY   323     -18.656 -28.582  -6.820  1.00 32.33           C  
ATOM   1913  C   GLY   323     -17.529 -28.194  -5.910  1.00 32.33           C  
ATOM   1914  O   GLY   323     -16.861 -29.056  -5.341  1.00 32.33           O  
ATOM   1915  N   THR   324     -17.283 -26.878  -5.754  1.00186.40           N  
ATOM   1916  CA  THR   324     -16.249 -26.414  -4.869  1.00186.40           C  
ATOM   1917  C   THR   324     -16.927 -25.935  -3.625  1.00186.40           C  
ATOM   1918  O   THR   324     -17.944 -26.483  -3.209  1.00186.40           O  
ATOM   1919  CB  THR   324     -15.423 -25.290  -5.446  1.00186.40           C  
ATOM   1920  CG2 THR   324     -16.302 -24.044  -5.664  1.00186.40           C  
ATOM   1921  OG1 THR   324     -14.294 -25.002  -4.632  1.00186.40           O  
ATOM   1922  N   ASP   325     -16.364 -24.898  -2.984  1.00101.95           N  
ATOM   1923  CA  ASP   325     -16.965 -24.332  -1.823  1.00101.95           C  
ATOM   1924  C   ASP   325     -18.296 -23.833  -2.264  1.00101.95           C  
ATOM   1925  O   ASP   325     -19.246 -23.785  -1.491  1.00101.95           O  
ATOM   1926  CB  ASP   325     -16.173 -23.145  -1.251  1.00101.95           C  
ATOM   1927  CG  ASP   325     -16.121 -22.058  -2.312  1.00101.95           C  
ATOM   1928  OD1 ASP   325     -15.578 -22.334  -3.415  1.00101.95           O  
ATOM   1929  OD2 ASP   325     -16.615 -20.933  -2.031  1.00101.95           O1-
ATOM   1930  N   ASP   326     -18.407 -23.420  -3.534  1.00136.29           N  
ATOM   1931  CA  ASP   326     -19.679 -22.974  -3.987  1.00136.29           C  
ATOM   1932  C   ASP   326     -20.621 -24.136  -3.968  1.00136.29           C  
ATOM   1933  O   ASP   326     -21.800 -23.950  -3.676  1.00136.29           O  
ATOM   1934  CB  ASP   326     -19.656 -22.356  -5.393  1.00136.29           C  
ATOM   1935  CG  ASP   326     -18.981 -20.997  -5.256  1.00136.29           C  
ATOM   1936  OD1 ASP   326     -18.291 -20.785  -4.223  1.00136.29           O  
ATOM   1937  OD2 ASP   326     -19.157 -20.146  -6.169  1.00136.29           O1-
ATOM   1938  N   LYS   327     -20.102 -25.365  -4.198  1.00110.39           N  
ATOM   1939  CA  LYS   327     -20.883 -26.571  -4.337  1.00110.39           C  
ATOM   1940  C   LYS   327     -21.753 -26.731  -3.152  1.00110.39           C  
ATOM   1941  O   LYS   327     -22.890 -27.190  -3.244  1.00110.39           O  
ATOM   1942  CB  LYS   327     -20.047 -27.859  -4.301  1.00110.39           C  
ATOM   1943  CG  LYS   327     -20.889 -29.123  -4.475  1.00110.39           C  
ATOM   1944  CD  LYS   327     -20.068 -30.373  -4.796  1.00110.39           C  
ATOM   1945  CE  LYS   327     -20.917 -31.635  -4.962  1.00110.39           C  
ATOM   1946  NZ  LYS   327     -20.056 -32.777  -5.344  1.00110.39           N1+
ATOM   1947  N   TYR   328     -21.217 -26.435  -1.973  1.00172.39           N  
ATOM   1948  CA  TYR   328     -22.081 -26.582  -0.860  1.00172.39           C  
ATOM   1949  C   TYR   328     -21.869 -25.392  -0.011  1.00172.39           C  
ATOM   1950  O   TYR   328     -22.789 -24.689   0.388  1.00172.39           O  
ATOM   1951  CB  TYR   328     -21.732 -27.800   0.016  1.00172.39           C  
ATOM   1952  CG  TYR   328     -22.008 -29.054  -0.740  1.00172.39           C  
ATOM   1953  CD1 TYR   328     -23.273 -29.594  -0.762  1.00172.39           C  
ATOM   1954  CD2 TYR   328     -20.999 -29.699  -1.419  1.00172.39           C  
ATOM   1955  CE1 TYR   328     -23.532 -30.753  -1.454  1.00172.39           C  
ATOM   1956  CE2 TYR   328     -21.252 -30.859  -2.113  1.00172.39           C  
ATOM   1957  CZ  TYR   328     -22.519 -31.388  -2.130  1.00172.39           C  
ATOM   1958  OH  TYR   328     -22.780 -32.579  -2.843  1.00172.39           O  
ATOM   1959  N   ALA   329     -20.603 -25.113   0.281  1.00147.96           N  
ATOM   1960  CA  ALA   329     -20.444 -24.183   1.335  1.00147.96           C  
ATOM   1961  C   ALA   329     -20.954 -22.793   1.143  1.00147.96           C  
ATOM   1962  O   ALA   329     -21.899 -22.393   1.821  1.00147.96           O  
ATOM   1963  CB  ALA   329     -18.976 -24.044   1.769  1.00147.96           C  
ATOM   1964  N   ARG   330     -20.425 -22.037   0.169  1.00174.49           N  
ATOM   1965  CA  ARG   330     -20.737 -20.637   0.264  1.00174.49           C  
ATOM   1966  C   ARG   330     -22.174 -20.327   0.042  1.00174.49           C  
ATOM   1967  O   ARG   330     -22.812 -19.715   0.898  1.00174.49           O  
ATOM   1968  CB  ARG   330     -20.007 -19.752  -0.758  1.00174.49           C  
ATOM   1969  CG  ARG   330     -18.539 -19.454  -0.463  1.00174.49           C  
ATOM   1970  CD  ARG   330     -18.048 -18.236  -1.250  1.00174.49           C  
ATOM   1971  NE  ARG   330     -16.603 -18.024  -0.958  1.00174.49           N  
ATOM   1972  CZ  ARG   330     -16.013 -16.858  -1.349  1.00174.49           C  
ATOM   1973  NH1 ARG   330     -16.773 -15.862  -1.893  1.00174.49           N1+
ATOM   1974  NH2 ARG   330     -14.666 -16.691  -1.206  1.00174.49           N  
ATOM   1975  N   TRP   331     -22.733 -20.766  -1.103  1.00181.65           N  
ATOM   1976  CA  TRP   331     -24.058 -20.299  -1.374  1.00181.65           C  
ATOM   1977  C   TRP   331     -25.064 -21.398  -1.276  1.00181.65           C  
ATOM   1978  O   TRP   331     -26.109 -21.323  -1.922  1.00181.65           O  
ATOM   1979  CB  TRP   331     -24.212 -19.652  -2.764  1.00181.65           C  
ATOM   1980  CG  TRP   331     -23.603 -18.271  -2.884  1.00181.65           C  
ATOM   1981  CD1 TRP   331     -24.183 -17.062  -2.631  1.00181.65           C  
ATOM   1982  CD2 TRP   331     -22.261 -17.995  -3.313  1.00181.65           C  
ATOM   1983  CE2 TRP   331     -22.099 -16.608  -3.295  1.00181.65           C  
ATOM   1984  CE3 TRP   331     -21.246 -18.824  -3.695  1.00181.65           C  
ATOM   1985  NE1 TRP   331     -23.286 -16.050  -2.873  1.00181.65           N  
ATOM   1986  CZ2 TRP   331     -20.917 -16.029  -3.658  1.00181.65           C  
ATOM   1987  CZ3 TRP   331     -20.053 -18.236  -4.059  1.00181.65           C  
ATOM   1988  CH2 TRP   331     -19.892 -16.866  -4.040  1.00181.65           C  
ATOM   1989  N   ASN   332     -24.809 -22.425  -0.440  1.00130.87           N  
ATOM   1990  CA  ASN   332     -25.850 -23.394  -0.240  1.00130.87           C  
ATOM   1991  C   ASN   332     -26.462 -23.085   1.075  1.00130.87           C  
ATOM   1992  O   ASN   332     -25.779 -23.034   2.096  1.00130.87           O  
ATOM   1993  CB  ASN   332     -25.450 -24.865  -0.090  1.00130.87           C  
ATOM   1994  CG  ASN   332     -25.282 -25.488  -1.452  1.00130.87           C  
ATOM   1995  ND2 ASN   332     -24.181 -25.127  -2.164  1.00130.87           N  
ATOM   1996  OD1 ASN   332     -26.133 -26.264  -1.879  1.00130.87           O  
ATOM   1997  N   ILE   333     -27.787 -22.889   1.072  1.00114.84           N  
ATOM   1998  CA  ILE   333     -28.508 -22.602   2.274  1.00114.84           C  
ATOM   1999  C   ILE   333     -28.428 -23.775   3.199  1.00114.84           C  
ATOM   2000  O   ILE   333     -28.411 -23.614   4.417  1.00114.84           O  
ATOM   2001  CB  ILE   333     -29.956 -22.263   2.057  1.00114.84           C  
ATOM   2002  CG1 ILE   333     -30.106 -20.845   1.469  1.00114.84           C  
ATOM   2003  CG2 ILE   333     -30.671 -22.424   3.410  1.00114.84           C  
ATOM   2004  CD1 ILE   333     -29.517 -20.654   0.076  1.00114.84           C  
ATOM   2005  N   SER   334     -28.378 -24.994   2.642  1.00123.17           N  
ATOM   2006  CA  SER   334     -28.448 -26.195   3.425  1.00123.17           C  
ATOM   2007  C   SER   334     -27.374 -26.294   4.476  1.00123.17           C  
ATOM   2008  O   SER   334     -27.627 -26.860   5.539  1.00123.17           O  
ATOM   2009  CB  SER   334     -28.348 -27.463   2.561  1.00123.17           C  
ATOM   2010  OG  SER   334     -28.427 -28.620   3.381  1.00123.17           O  
ATOM   2011  N   GLN   335     -26.160 -25.746   4.269  1.00228.19           N  
ATOM   2012  CA  GLN   335     -25.141 -26.048   5.244  1.00228.19           C  
ATOM   2013  C   GLN   335     -25.269 -25.282   6.528  1.00228.19           C  
ATOM   2014  O   GLN   335     -25.524 -24.080   6.559  1.00228.19           O  
ATOM   2015  CB  GLN   335     -23.685 -25.867   4.775  1.00228.19           C  
ATOM   2016  CG  GLN   335     -23.197 -26.951   3.816  1.00228.19           C  
ATOM   2017  CD  GLN   335     -21.676 -26.919   3.863  1.00228.19           C  
ATOM   2018  NE2 GLN   335     -21.009 -27.281   2.737  1.00228.19           N  
ATOM   2019  OE1 GLN   335     -21.093 -26.588   4.896  1.00228.19           O  
ATOM   2020  N   VAL   336     -25.070 -26.016   7.645  1.00113.20           N  
ATOM   2021  CA  VAL   336     -25.111 -25.478   8.976  1.00113.20           C  
ATOM   2022  C   VAL   336     -23.985 -26.126   9.723  1.00113.20           C  
ATOM   2023  O   VAL   336     -23.343 -27.041   9.210  1.00113.20           O  
ATOM   2024  CB  VAL   336     -26.367 -25.809   9.720  1.00113.20           C  
ATOM   2025  CG1 VAL   336     -27.556 -25.170   8.982  1.00113.20           C  
ATOM   2026  CG2 VAL   336     -26.460 -27.340   9.848  1.00113.20           C  
ATOM   2027  N   GLY   337     -23.695 -25.656  10.956  1.00 76.10           N  
ATOM   2028  CA  GLY   337     -22.614 -26.252  11.691  1.00 76.10           C  
ATOM   2029  C   GLY   337     -22.290 -25.394  12.877  1.00 76.10           C  
ATOM   2030  O   GLY   337     -23.074 -24.537  13.279  1.00 76.10           O  
ATOM   2031  N   ALA   338     -21.106 -25.631  13.481  1.00224.65           N  
ATOM   2032  CA  ALA   338     -20.678 -24.868  14.620  1.00224.65           C  
ATOM   2033  C   ALA   338     -19.204 -24.651  14.485  1.00224.65           C  
ATOM   2034  O   ALA   338     -18.532 -25.365  13.742  1.00224.65           O  
ATOM   2035  CB  ALA   338     -20.910 -25.582  15.962  1.00224.65           C  
ATOM   2036  N   GLY   339     -18.661 -23.638  15.192  1.00 71.77           N  
ATOM   2037  CA  GLY   339     -17.255 -23.367  15.095  1.00 71.77           C  
ATOM   2038  C   GLY   339     -17.111 -21.901  14.845  1.00 71.77           C  
ATOM   2039  O   GLY   339     -17.551 -21.060  15.629  1.00 71.77           O  
ATOM   2040  N   PRO   340     -16.488 -21.596  13.740  1.00205.14           N  
ATOM   2041  CA  PRO   340     -16.347 -20.224  13.320  1.00205.14           C  
ATOM   2042  C   PRO   340     -17.678 -19.769  12.786  1.00205.14           C  
ATOM   2043  O   PRO   340     -18.662 -20.256  13.327  1.00205.14           O  
ATOM   2044  CB  PRO   340     -15.151 -20.176  12.374  1.00205.14           C  
ATOM   2045  CG  PRO   340     -14.297 -21.377  12.813  1.00205.14           C  
ATOM   2046  CD  PRO   340     -15.319 -22.381  13.371  1.00205.14           C  
ATOM   2047  N   ALA   341     -17.759 -18.842  11.795  1.00239.02           N  
ATOM   2048  CA  ALA   341     -19.035 -18.280  11.404  1.00239.02           C  
ATOM   2049  C   ALA   341     -19.215 -17.498  10.100  1.00239.02           C  
ATOM   2050  O   ALA   341     -19.610 -16.335  10.074  1.00239.02           O  
ATOM   2051  CB  ALA   341     -19.667 -17.520  12.567  1.00239.02           C  
ATOM   2052  N   GLU   342     -19.132 -18.181   8.942  1.00193.64           N  
ATOM   2053  CA  GLU   342     -19.073 -17.426   7.719  1.00193.64           C  
ATOM   2054  C   GLU   342     -20.428 -17.273   7.164  1.00193.64           C  
ATOM   2055  O   GLU   342     -21.237 -16.502   7.678  1.00193.64           O  
ATOM   2056  CB  GLU   342     -18.275 -18.085   6.596  1.00193.64           C  
ATOM   2057  CG  GLU   342     -17.931 -17.157   5.433  1.00193.64           C  
ATOM   2058  CD  GLU   342     -17.115 -17.970   4.439  1.00193.64           C  
ATOM   2059  OE1 GLU   342     -17.173 -19.226   4.521  1.00193.64           O  
ATOM   2060  OE2 GLU   342     -16.421 -17.350   3.589  1.00193.64           O1-
ATOM   2061  N   ASP   343     -20.713 -18.059   6.099  1.00185.80           N  
ATOM   2062  CA  ASP   343     -21.983 -17.864   5.496  1.00185.80           C  
ATOM   2063  C   ASP   343     -22.522 -19.077   4.737  1.00185.80           C  
ATOM   2064  O   ASP   343     -22.515 -19.048   3.508  1.00185.80           O  
ATOM   2065  CB  ASP   343     -21.783 -16.729   4.505  1.00185.80           C  
ATOM   2066  CG  ASP   343     -21.714 -15.392   5.228  1.00185.80           C  
ATOM   2067  OD1 ASP   343     -22.623 -15.121   6.057  1.00185.80           O  
ATOM   2068  OD2 ASP   343     -20.758 -14.618   4.952  1.00185.80           O1-
ATOM   2069  N   TYR   344     -22.912 -20.222   5.361  1.00216.29           N  
ATOM   2070  CA  TYR   344     -23.655 -21.144   4.555  1.00216.29           C  
ATOM   2071  C   TYR   344     -25.061 -20.601   4.446  1.00216.29           C  
ATOM   2072  O   TYR   344     -25.365 -19.846   3.530  1.00216.29           O  
ATOM   2073  CB  TYR   344     -23.727 -22.537   5.190  1.00216.29           C  
ATOM   2074  CG  TYR   344     -22.325 -22.999   5.390  1.00216.29           C  
ATOM   2075  CD1 TYR   344     -21.604 -23.549   4.355  1.00216.29           C  
ATOM   2076  CD2 TYR   344     -21.727 -22.874   6.622  1.00216.29           C  
ATOM   2077  CE1 TYR   344     -20.310 -23.973   4.551  1.00216.29           C  
ATOM   2078  CE2 TYR   344     -20.434 -23.295   6.826  1.00216.29           C  
ATOM   2079  CZ  TYR   344     -19.724 -23.846   5.788  1.00216.29           C  
ATOM   2080  OH  TYR   344     -18.397 -24.283   5.987  1.00216.29           O  
ATOM   2081  N   ARG   345     -25.906 -20.843   5.485  1.00145.53           N  
ATOM   2082  CA  ARG   345     -27.288 -20.404   5.558  1.00145.53           C  
ATOM   2083  C   ARG   345     -27.375 -18.958   5.948  1.00145.53           C  
ATOM   2084  O   ARG   345     -28.127 -18.173   5.372  1.00145.53           O  
ATOM   2085  CB  ARG   345     -28.108 -21.197   6.590  1.00145.53           C  
ATOM   2086  CG  ARG   345     -29.604 -20.876   6.554  1.00145.53           C  
ATOM   2087  CD  ARG   345     -30.433 -21.657   7.575  1.00145.53           C  
ATOM   2088  NE  ARG   345     -30.485 -20.849   8.826  1.00145.53           N  
ATOM   2089  CZ  ARG   345     -29.564 -21.043   9.815  1.00145.53           C  
ATOM   2090  NH1 ARG   345     -28.588 -21.986   9.665  1.00145.53           N1+
ATOM   2091  NH2 ARG   345     -29.626 -20.300  10.958  1.00145.53           N  
ATOM   2092  N   ASN   346     -26.583 -18.586   6.970  1.00100.10           N  
ATOM   2093  CA  ASN   346     -26.557 -17.261   7.522  1.00100.10           C  
ATOM   2094  C   ASN   346     -25.911 -16.372   6.523  1.00100.10           C  
ATOM   2095  O   ASN   346     -25.920 -15.151   6.659  1.00100.10           O  
ATOM   2096  CB  ASN   346     -25.846 -17.129   8.878  1.00100.10           C  
ATOM   2097  CG  ASN   346     -26.760 -17.728   9.935  1.00100.10           C  
ATOM   2098  ND2 ASN   346     -27.929 -18.266   9.495  1.00100.10           N  
ATOM   2099  OD1 ASN   346     -26.448 -17.715  11.125  1.00100.10           O  
ATOM   2100  N   GLU   347     -25.296 -16.990   5.502  1.00151.91           N  
ATOM   2101  CA  GLU   347     -24.664 -16.254   4.451  1.00151.91           C  
ATOM   2102  C   GLU   347     -25.653 -15.290   3.898  1.00151.91           C  
ATOM   2103  O   GLU   347     -25.296 -14.179   3.520  1.00151.91           O  
ATOM   2104  CB  GLU   347     -24.373 -17.093   3.196  1.00151.91           C  
ATOM   2105  CG  GLU   347     -24.023 -16.279   1.936  1.00151.91           C  
ATOM   2106  CD  GLU   347     -22.529 -16.044   1.764  1.00151.91           C  
ATOM   2107  OE1 GLU   347     -22.015 -15.058   2.356  1.00151.91           O  
ATOM   2108  OE2 GLU   347     -21.881 -16.847   1.041  1.00151.91           O1-
ATOM   2109  N   LEU   348     -26.926 -15.699   3.834  1.00 81.74           N  
ATOM   2110  CA  LEU   348     -27.936 -14.906   3.207  1.00 81.74           C  
ATOM   2111  C   LEU   348     -27.989 -13.569   3.898  1.00 81.74           C  
ATOM   2112  O   LEU   348     -28.255 -12.548   3.268  1.00 81.74           O  
ATOM   2113  CB  LEU   348     -29.321 -15.568   3.336  1.00 81.74           C  
ATOM   2114  CG  LEU   348     -30.420 -14.965   2.442  1.00 81.74           C  
ATOM   2115  CD1 LEU   348     -30.165 -15.301   0.964  1.00 81.74           C  
ATOM   2116  CD2 LEU   348     -31.822 -15.386   2.910  1.00 81.74           C  
ATOM   2117  N   ASN   349     -27.759 -13.554   5.225  1.00 79.84           N  
ATOM   2118  CA  ASN   349     -27.809 -12.378   6.059  1.00 79.84           C  
ATOM   2119  C   ASN   349     -26.668 -11.426   5.806  1.00 79.84           C  
ATOM   2120  O   ASN   349     -26.781 -10.231   6.080  1.00 79.84           O  
ATOM   2121  CB  ASN   349     -27.774 -12.719   7.558  1.00 79.84           C  
ATOM   2122  CG  ASN   349     -29.057 -13.464   7.896  1.00 79.84           C  
ATOM   2123  ND2 ASN   349     -29.003 -14.311   8.958  1.00 79.84           N  
ATOM   2124  OD1 ASN   349     -30.081 -13.296   7.234  1.00 79.84           O  
ATOM   2125  N   THR   350     -25.517 -11.947   5.348  1.00164.93           N  
ATOM   2126  CA  THR   350     -24.284 -11.217   5.164  1.00164.93           C  
ATOM   2127  C   THR   350     -24.309 -10.311   3.960  1.00164.93           C  
ATOM   2128  O   THR   350     -23.355  -9.558   3.758  1.00164.93           O  
ATOM   2129  CB  THR   350     -23.073 -12.093   5.050  1.00164.93           C  
ATOM   2130  CG2 THR   350     -23.006 -12.676   3.629  1.00164.93           C  
ATOM   2131  OG1 THR   350     -21.909 -11.321   5.305  1.00164.93           O  
ATOM   2132  N   TYR   351     -25.318 -10.446   3.070  1.00 89.26           N  
ATOM   2133  CA  TYR   351     -25.417  -9.642   1.874  1.00 89.26           C  
ATOM   2134  C   TYR   351     -26.723  -8.901   1.886  1.00 89.26           C  
ATOM   2135  O   TYR   351     -27.614  -9.200   2.680  1.00 89.26           O  
ATOM   2136  CB  TYR   351     -25.476 -10.448   0.565  1.00 89.26           C  
ATOM   2137  CG  TYR   351     -24.149 -11.016   0.216  1.00 89.26           C  
ATOM   2138  CD1 TYR   351     -23.223 -10.248  -0.453  1.00 89.26           C  
ATOM   2139  CD2 TYR   351     -23.839 -12.316   0.541  1.00 89.26           C  
ATOM   2140  CE1 TYR   351     -22.000 -10.770  -0.794  1.00 89.26           C  
ATOM   2141  CE2 TYR   351     -22.618 -12.843   0.202  1.00 89.26           C  
ATOM   2142  CZ  TYR   351     -21.700 -12.069  -0.466  1.00 89.26           C  
ATOM   2143  OH  TYR   351     -20.451 -12.613  -0.818  1.00 89.26           O  
ATOM   2144  N   GLY   352     -26.879  -7.935   0.949  1.00 48.82           N  
ATOM   2145  CA  GLY   352     -28.056  -7.113   0.888  1.00 48.82           C  
ATOM   2146  C   GLY   352     -27.833  -5.840   1.650  1.00 48.82           C  
ATOM   2147  O   GLY   352     -28.775  -5.273   2.202  1.00 48.82           O  
ATOM   2148  N   TYR   353     -26.578  -5.340   1.672  1.00123.13           N  
ATOM   2149  CA  TYR   353     -26.258  -4.172   2.446  1.00123.13           C  
ATOM   2150  C   TYR   353     -25.598  -3.146   1.571  1.00123.13           C  
ATOM   2151  O   TYR   353     -25.225  -3.419   0.430  1.00123.13           O  
ATOM   2152  CB  TYR   353     -25.264  -4.456   3.585  1.00123.13           C  
ATOM   2153  CG  TYR   353     -25.893  -5.402   4.551  1.00123.13           C  
ATOM   2154  CD1 TYR   353     -25.887  -6.756   4.305  1.00123.13           C  
ATOM   2155  CD2 TYR   353     -26.477  -4.937   5.706  1.00123.13           C  
ATOM   2156  CE1 TYR   353     -26.461  -7.633   5.196  1.00123.13           C  
ATOM   2157  CE2 TYR   353     -27.052  -5.810   6.600  1.00123.13           C  
ATOM   2158  CZ  TYR   353     -27.046  -7.160   6.345  1.00123.13           C  
ATOM   2159  OH  TYR   353     -27.636  -8.057   7.260  1.00123.13           O  
ATOM   2160  N   ILE   354     -25.512  -1.903   2.097  1.00118.31           N  
ATOM   2161  CA  ILE   354     -24.783  -0.836   1.475  1.00118.31           C  
ATOM   2162  C   ILE   354     -23.369  -0.977   1.960  1.00118.31           C  
ATOM   2163  O   ILE   354     -23.134  -1.165   3.155  1.00118.31           O  
ATOM   2164  CB  ILE   354     -25.264   0.531   1.868  1.00118.31           C  
ATOM   2165  CG1 ILE   354     -26.728   0.732   1.439  1.00118.31           C  
ATOM   2166  CG2 ILE   354     -24.298   1.563   1.261  1.00118.31           C  
ATOM   2167  CD1 ILE   354     -26.943   0.629  -0.071  1.00118.31           C  
ATOM   2168  N   VAL   355     -22.388  -0.911   1.036  1.00 65.39           N  
ATOM   2169  CA  VAL   355     -21.010  -1.122   1.397  1.00 65.39           C  
ATOM   2170  C   VAL   355     -20.254   0.140   1.114  1.00 65.39           C  
ATOM   2171  O   VAL   355     -20.403   0.738   0.047  1.00 65.39           O  
ATOM   2172  CB  VAL   355     -20.364  -2.213   0.585  1.00 65.39           C  
ATOM   2173  CG1 VAL   355     -18.900  -2.371   1.030  1.00 65.39           C  
ATOM   2174  CG2 VAL   355     -21.221  -3.487   0.683  1.00 65.39           C  
ATOM   2175  N   GLU   356     -19.394   0.564   2.066  1.00 77.38           N  
ATOM   2176  CA  GLU   356     -18.664   1.792   1.914  1.00 77.38           C  
ATOM   2177  C   GLU   356     -17.250   1.485   1.528  1.00 77.38           C  
ATOM   2178  O   GLU   356     -16.600   0.630   2.131  1.00 77.38           O  
ATOM   2179  CB  GLU   356     -18.633   2.629   3.202  1.00 77.38           C  
ATOM   2180  CG  GLU   356     -17.912   3.962   3.031  1.00 77.38           C  
ATOM   2181  CD  GLU   356     -18.147   4.785   4.285  1.00 77.38           C  
ATOM   2182  OE1 GLU   356     -18.189   4.187   5.392  1.00 77.38           O  
ATOM   2183  OE2 GLU   356     -18.293   6.026   4.142  1.00 77.38           O1-
ATOM   2184  N   ILE   357     -16.746   2.196   0.492  1.00 51.90           N  
ATOM   2185  CA  ILE   357     -15.423   1.973  -0.025  1.00 51.90           C  
ATOM   2186  C   ILE   357     -14.709   3.293  -0.114  1.00 51.90           C  
ATOM   2187  O   ILE   357     -15.302   4.310  -0.469  1.00 51.90           O  
ATOM   2188  CB  ILE   357     -15.437   1.413  -1.419  1.00 51.90           C  
ATOM   2189  CG1 ILE   357     -16.188   0.071  -1.449  1.00 51.90           C  
ATOM   2190  CG2 ILE   357     -13.986   1.335  -1.921  1.00 51.90           C  
ATOM   2191  CD1 ILE   357     -16.528  -0.418  -2.858  1.00 51.90           C  
ATOM   2192  N   ASP   358     -13.400   3.297   0.218  1.00 57.20           N  
ATOM   2193  CA  ASP   358     -12.571   4.471   0.147  1.00 57.20           C  
ATOM   2194  C   ASP   358     -11.717   4.330  -1.082  1.00 57.20           C  
ATOM   2195  O   ASP   358     -10.700   3.640  -1.055  1.00 57.20           O  
ATOM   2196  CB  ASP   358     -11.630   4.575   1.364  1.00 57.20           C  
ATOM   2197  CG  ASP   358     -10.770   5.829   1.271  1.00 57.20           C  
ATOM   2198  OD1 ASP   358     -10.904   6.578   0.268  1.00 57.20           O  
ATOM   2199  OD2 ASP   358      -9.963   6.051   2.214  1.00 57.20           O1-
ATOM   2200  N   PRO   359     -12.100   4.954  -2.169  1.00 78.15           N  
ATOM   2201  CA  PRO   359     -11.387   4.845  -3.418  1.00 78.15           C  
ATOM   2202  C   PRO   359      -9.972   5.338  -3.324  1.00 78.15           C  
ATOM   2203  O   PRO   359      -9.140   4.920  -4.126  1.00 78.15           O  
ATOM   2204  CB  PRO   359     -12.185   5.704  -4.397  1.00 78.15           C  
ATOM   2205  CG  PRO   359     -12.784   6.799  -3.493  1.00 78.15           C  
ATOM   2206  CD  PRO   359     -13.009   6.088  -2.146  1.00 78.15           C  
ATOM   2207  N   TYR   360      -9.700   6.277  -2.404  1.00 82.84           N  
ATOM   2208  CA  TYR   360      -8.406   6.873  -2.224  1.00 82.84           C  
ATOM   2209  C   TYR   360      -7.420   5.908  -1.640  1.00 82.84           C  
ATOM   2210  O   TYR   360      -6.222   6.053  -1.872  1.00 82.84           O  
ATOM   2211  CB  TYR   360      -8.452   8.161  -1.389  1.00 82.84           C  
ATOM   2212  CG  TYR   360      -9.165   9.136  -2.262  1.00 82.84           C  
ATOM   2213  CD1 TYR   360      -8.479   9.818  -3.241  1.00 82.84           C  
ATOM   2214  CD2 TYR   360     -10.515   9.357  -2.116  1.00 82.84           C  
ATOM   2215  CE1 TYR   360      -9.125  10.715  -4.058  1.00 82.84           C  
ATOM   2216  CE2 TYR   360     -11.167  10.254  -2.932  1.00 82.84           C  
ATOM   2217  CZ  TYR   360     -10.472  10.934  -3.903  1.00 82.84           C  
ATOM   2218  OH  TYR   360     -11.141  11.852  -4.738  1.00 82.84           O  
ATOM   2219  N   ASP   361      -7.867   4.954  -0.797  1.00 53.19           N  
ATOM   2220  CA  ASP   361      -6.933   4.030  -0.208  1.00 53.19           C  
ATOM   2221  C   ASP   361      -7.162   2.661  -0.787  1.00 53.19           C  
ATOM   2222  O   ASP   361      -8.129   1.985  -0.444  1.00 53.19           O  
ATOM   2223  CB  ASP   361      -7.080   3.932   1.318  1.00 53.19           C  
ATOM   2224  CG  ASP   361      -5.916   3.122   1.874  1.00 53.19           C  
ATOM   2225  OD1 ASP   361      -5.125   2.582   1.055  1.00 53.19           O  
ATOM   2226  OD2 ASP   361      -5.799   3.035   3.125  1.00 53.19           O1-
ATOM   2227  N   LYS   362      -6.239   2.209  -1.662  1.00 87.02           N  
ATOM   2228  CA  LYS   362      -6.347   0.952  -2.355  1.00 87.02           C  
ATOM   2229  C   LYS   362      -6.294  -0.198  -1.398  1.00 87.02           C  
ATOM   2230  O   LYS   362      -6.849  -1.259  -1.677  1.00 87.02           O  
ATOM   2231  CB  LYS   362      -5.234   0.716  -3.392  1.00 87.02           C  
ATOM   2232  CG  LYS   362      -5.381  -0.629  -4.113  1.00 87.02           C  
ATOM   2233  CD  LYS   362      -4.512  -0.776  -5.364  1.00 87.02           C  
ATOM   2234  CE  LYS   362      -4.681  -2.126  -6.070  1.00 87.02           C  
ATOM   2235  NZ  LYS   362      -3.807  -2.188  -7.263  1.00 87.02           N1+
ATOM   2236  N   ASN   363      -5.550  -0.042  -0.290  1.00 68.31           N  
ATOM   2237  CA  ASN   363      -5.367  -1.057   0.714  1.00 68.31           C  
ATOM   2238  C   ASN   363      -6.597  -1.291   1.547  1.00 68.31           C  
ATOM   2239  O   ASN   363      -6.813  -2.409   2.010  1.00 68.31           O  
ATOM   2240  CB  ASN   363      -4.225  -0.728   1.692  1.00 68.31           C  
ATOM   2241  CG  ASN   363      -2.903  -0.858   0.948  1.00 68.31           C  
ATOM   2242  ND2 ASN   363      -2.965  -1.357  -0.316  1.00 68.31           N  
ATOM   2243  OD1 ASN   363      -1.845  -0.522   1.477  1.00 68.31           O  
ATOM   2244  N   VAL   364      -7.424  -0.249   1.766  1.00 61.82           N  
ATOM   2245  CA  VAL   364      -8.534  -0.267   2.687  1.00 61.82           C  
ATOM   2246  C   VAL   364      -9.492  -1.400   2.454  1.00 61.82           C  
ATOM   2247  O   VAL   364      -9.665  -1.892   1.340  1.00 61.82           O  
ATOM   2248  CB  VAL   364      -9.297   1.030   2.678  1.00 61.82           C  
ATOM   2249  CG1 VAL   364     -10.602   0.890   3.478  1.00 61.82           C  
ATOM   2250  CG2 VAL   364      -8.367   2.113   3.246  1.00 61.82           C  
ATOM   2251  N   ALA   365     -10.113  -1.876   3.560  1.00 44.21           N  
ATOM   2252  CA  ALA   365     -11.095  -2.917   3.493  1.00 44.21           C  
ATOM   2253  C   ALA   365     -12.446  -2.272   3.620  1.00 44.21           C  
ATOM   2254  O   ALA   365     -12.712  -1.516   4.553  1.00 44.21           O  
ATOM   2255  CB  ALA   365     -10.952  -3.955   4.616  1.00 44.21           C  
ATOM   2256  N   ILE   366     -13.349  -2.589   2.673  1.00120.80           N  
ATOM   2257  CA  ILE   366     -14.653  -1.998   2.582  1.00120.80           C  
ATOM   2258  C   ILE   366     -15.550  -2.553   3.644  1.00120.80           C  
ATOM   2259  O   ILE   366     -15.377  -3.687   4.090  1.00120.80           O  
ATOM   2260  CB  ILE   366     -15.294  -2.206   1.242  1.00120.80           C  
ATOM   2261  CG1 ILE   366     -15.561  -3.696   0.981  1.00120.80           C  
ATOM   2262  CG2 ILE   366     -14.367  -1.568   0.192  1.00120.80           C  
ATOM   2263  CD1 ILE   366     -16.418  -3.941  -0.260  1.00120.80           C  
ATOM   2264  N   ARG   367     -16.502  -1.723   4.129  1.00243.77           N  
ATOM   2265  CA  ARG   367     -17.389  -2.194   5.153  1.00243.77           C  
ATOM   2266  C   ARG   367     -18.840  -2.039   4.768  1.00243.77           C  
ATOM   2267  O   ARG   367     -19.255  -0.999   4.267  1.00243.77           O  
ATOM   2268  CB  ARG   367     -17.284  -1.470   6.499  1.00243.77           C  
ATOM   2269  CG  ARG   367     -18.470  -1.932   7.334  1.00243.77           C  
ATOM   2270  CD  ARG   367     -18.431  -3.448   7.464  1.00243.77           C  
ATOM   2271  NE  ARG   367     -19.829  -3.968   7.481  1.00243.77           N  
ATOM   2272  CZ  ARG   367     -20.513  -5.013   6.879  1.00243.77           C  
ATOM   2273  NH1 ARG   367     -20.079  -5.827   5.875  1.00243.77           N1+
ATOM   2274  NH2 ARG   367     -21.753  -5.311   7.370  1.00243.77           N  
ATOM   2275  N   LYS   368     -19.664  -3.091   4.994  1.00184.04           N  
ATOM   2276  CA  LYS   368     -21.096  -2.964   4.848  1.00184.04           C  
ATOM   2277  C   LYS   368     -21.796  -2.264   6.013  1.00184.04           C  
ATOM   2278  O   LYS   368     -21.899  -2.673   7.166  1.00184.04           O  
ATOM   2279  CB  LYS   368     -21.904  -4.218   4.440  1.00184.04           C  
ATOM   2280  CG  LYS   368     -21.293  -4.944   3.243  1.00184.04           C  
ATOM   2281  CD  LYS   368     -21.842  -6.351   3.006  1.00184.04           C  
ATOM   2282  CE  LYS   368     -21.155  -7.069   1.841  1.00184.04           C  
ATOM   2283  NZ  LYS   368     -21.743  -8.413   1.645  1.00184.04           N1+
ATOM   2284  N   ARG   369     -22.443  -1.141   5.747  1.00228.34           N  
ATOM   2285  CA  ARG   369     -22.931  -0.503   6.925  1.00228.34           C  
ATOM   2286  C   ARG   369     -24.302  -1.032   7.238  1.00228.34           C  
ATOM   2287  O   ARG   369     -25.282  -0.696   6.579  1.00228.34           O  
ATOM   2288  CB  ARG   369     -23.054   1.028   6.779  1.00228.34           C  
ATOM   2289  CG  ARG   369     -21.860   1.737   6.122  1.00228.34           C  
ATOM   2290  CD  ARG   369     -20.469   1.185   6.437  1.00228.34           C  
ATOM   2291  NE  ARG   369     -20.136   1.462   7.860  1.00228.34           N  
ATOM   2292  CZ  ARG   369     -18.841   1.714   8.210  1.00228.34           C  
ATOM   2293  NH1 ARG   369     -17.881   1.835   7.248  1.00228.34           N1+
ATOM   2294  NH2 ARG   369     -18.499   1.835   9.527  1.00228.34           N  
ATOM   2295  N   THR   370     -24.411  -1.836   8.311  1.00138.73           N  
ATOM   2296  CA  THR   370     -25.644  -2.486   8.658  1.00138.73           C  
ATOM   2297  C   THR   370     -26.691  -1.514   9.123  1.00138.73           C  
ATOM   2298  O   THR   370     -27.879  -1.815   9.070  1.00138.73           O  
ATOM   2299  CB  THR   370     -25.508  -3.583   9.663  1.00138.73           C  
ATOM   2300  CG2 THR   370     -24.891  -3.038  10.957  1.00138.73           C  
ATOM   2301  OG1 THR   370     -26.789  -4.139   9.911  1.00138.73           O  
ATOM   2302  N   ALA   371     -26.302  -0.328   9.611  1.00 68.87           N  
ATOM   2303  CA  ALA   371     -27.252   0.630  10.115  1.00 68.87           C  
ATOM   2304  C   ALA   371     -28.238   1.012   9.036  1.00 68.87           C  
ATOM   2305  O   ALA   371     -29.352   1.444   9.332  1.00 68.87           O  
ATOM   2306  CB  ALA   371     -26.577   1.925  10.599  1.00 68.87           C  
ATOM   2307  N   LEU   372     -27.811   0.957   7.761  1.00153.47           N  
ATOM   2308  CA  LEU   372     -28.602   1.291   6.601  1.00153.47           C  
ATOM   2309  C   LEU   372     -29.678   0.282   6.295  1.00153.47           C  
ATOM   2310  O   LEU   372     -30.561   0.555   5.483  1.00153.47           O  
ATOM   2311  CB  LEU   372     -27.760   1.575   5.346  1.00153.47           C  
ATOM   2312  CG  LEU   372     -27.090   2.963   5.419  1.00153.47           C  
ATOM   2313  CD1 LEU   372     -26.192   3.094   6.658  1.00153.47           C  
ATOM   2314  CD2 LEU   372     -26.360   3.305   4.113  1.00153.47           C  
ATOM   2315  N   GLY   373     -29.581  -0.955   6.818  1.00 42.53           N  
ATOM   2316  CA  GLY   373     -30.658  -1.889   6.620  1.00 42.53           C  
ATOM   2317  C   GLY   373     -30.324  -2.857   5.531  1.00 42.53           C  
ATOM   2318  O   GLY   373     -29.483  -2.595   4.673  1.00 42.53           O  
ATOM   2319  N   ARG   374     -31.014  -4.017   5.548  1.00 66.43           N  
ATOM   2320  CA  ARG   374     -30.772  -5.063   4.594  1.00 66.43           C  
ATOM   2321  C   ARG   374     -32.000  -5.230   3.744  1.00 66.43           C  
ATOM   2322  O   ARG   374     -33.096  -5.461   4.250  1.00 66.43           O  
ATOM   2323  CB  ARG   374     -30.478  -6.400   5.295  1.00 66.43           C  
ATOM   2324  CG  ARG   374     -30.286  -7.607   4.379  1.00 66.43           C  
ATOM   2325  CD  ARG   374     -29.835  -8.843   5.161  1.00 66.43           C  
ATOM   2326  NE  ARG   374     -29.956 -10.030   4.272  1.00 66.43           N  
ATOM   2327  CZ  ARG   374     -31.076 -10.806   4.339  1.00 66.43           C  
ATOM   2328  NH1 ARG   374     -32.081 -10.483   5.204  1.00 66.43           N1+
ATOM   2329  NH2 ARG   374     -31.188 -11.912   3.548  1.00 66.43           N  
ATOM   2330  N   PHE   375     -31.829  -5.085   2.411  1.00 99.54           N  
ATOM   2331  CA  PHE   375     -32.862  -5.264   1.428  1.00 99.54           C  
ATOM   2332  C   PHE   375     -32.215  -5.216   0.072  1.00 99.54           C  
ATOM   2333  O   PHE   375     -30.989  -5.265  -0.019  1.00 99.54           O  
ATOM   2334  CB  PHE   375     -34.067  -4.299   1.556  1.00 99.54           C  
ATOM   2335  CG  PHE   375     -33.667  -2.866   1.683  1.00 99.54           C  
ATOM   2336  CD1 PHE   375     -33.405  -2.085   0.582  1.00 99.54           C  
ATOM   2337  CD2 PHE   375     -33.591  -2.292   2.933  1.00 99.54           C  
ATOM   2338  CE1 PHE   375     -33.056  -0.761   0.730  1.00 99.54           C  
ATOM   2339  CE2 PHE   375     -33.243  -0.972   3.088  1.00 99.54           C  
ATOM   2340  CZ  PHE   375     -32.973  -0.203   1.983  1.00 99.54           C  
ATOM   2341  N   ALA   376     -33.002  -5.180  -1.029  1.00 67.68           N  
ATOM   2342  CA  ALA   376     -32.348  -5.171  -2.314  1.00 67.68           C  
ATOM   2343  C   ALA   376     -32.125  -3.737  -2.686  1.00 67.68           C  
ATOM   2344  O   ALA   376     -32.941  -3.130  -3.375  1.00 67.68           O  
ATOM   2345  CB  ALA   376     -33.184  -5.816  -3.432  1.00 67.68           C  
ATOM   2346  N   HIS   377     -30.955  -3.191  -2.294  1.00 78.51           N  
ATOM   2347  CA  HIS   377     -30.656  -1.791  -2.449  1.00 78.51           C  
ATOM   2348  C   HIS   377     -30.322  -1.432  -3.864  1.00 78.51           C  
ATOM   2349  O   HIS   377     -29.463  -2.055  -4.484  1.00 78.51           O  
ATOM   2350  CB  HIS   377     -29.431  -1.345  -1.629  1.00 78.51           C  
ATOM   2351  CG  HIS   377     -29.590  -1.456  -0.143  1.00 78.51           C  
ATOM   2352  CD2 HIS   377     -29.336  -2.503   0.691  1.00 78.51           C  
ATOM   2353  ND1 HIS   377     -30.032  -0.431   0.662  1.00 78.51           N  
ATOM   2354  CE1 HIS   377     -30.022  -0.902   1.934  1.00 78.51           C  
ATOM   2355  NE2 HIS   377     -29.608  -2.155   2.002  1.00 78.51           N  
ATOM   2356  N   GLU   378     -31.053  -0.448  -4.436  1.00116.84           N  
ATOM   2357  CA  GLU   378     -30.716   0.073  -5.737  1.00116.84           C  
ATOM   2358  C   GLU   378     -29.581   1.069  -5.663  1.00116.84           C  
ATOM   2359  O   GLU   378     -28.484   0.822  -6.161  1.00116.84           O  
ATOM   2360  CB  GLU   378     -31.905   0.802  -6.389  1.00116.84           C  
ATOM   2361  CG  GLU   378     -31.650   1.257  -7.827  1.00116.84           C  
ATOM   2362  CD  GLU   378     -31.951   0.094  -8.762  1.00116.84           C  
ATOM   2363  OE1 GLU   378     -32.658  -0.855  -8.330  1.00116.84           O  
ATOM   2364  OE2 GLU   378     -31.483   0.146  -9.931  1.00116.84           O1-
ATOM   2365  N   SER   379     -29.801   2.202  -4.951  1.00 98.80           N  
ATOM   2366  CA  SER   379     -28.820   3.257  -4.887  1.00 98.80           C  
ATOM   2367  C   SER   379     -28.913   3.914  -3.543  1.00 98.80           C  
ATOM   2368  O   SER   379     -29.763   3.566  -2.726  1.00 98.80           O  
ATOM   2369  CB  SER   379     -29.035   4.361  -5.937  1.00 98.80           C  
ATOM   2370  OG  SER   379     -28.863   3.832  -7.243  1.00 98.80           O  
ATOM   2371  N   ALA   380     -27.990   4.858  -3.260  1.00 56.80           N  
ATOM   2372  CA  ALA   380     -28.016   5.576  -2.016  1.00 56.80           C  
ATOM   2373  C   ALA   380     -27.827   7.029  -2.344  1.00 56.80           C  
ATOM   2374  O   ALA   380     -26.756   7.437  -2.794  1.00 56.80           O  
ATOM   2375  CB  ALA   380     -26.880   5.178  -1.059  1.00 56.80           C  
ATOM   2376  N   ALA   381     -28.851   7.862  -2.066  1.00 44.79           N  
ATOM   2377  CA  ALA   381     -28.763   9.253  -2.423  1.00 44.79           C  
ATOM   2378  C   ALA   381     -28.437  10.038  -1.194  1.00 44.79           C  
ATOM   2379  O   ALA   381     -29.146   9.970  -0.193  1.00 44.79           O  
ATOM   2380  CB  ALA   381     -30.071   9.821  -2.998  1.00 44.79           C  
ATOM   2381  N   PHE   382     -27.353  10.837  -1.258  1.00 55.94           N  
ATOM   2382  CA  PHE   382     -26.899  11.558  -0.103  1.00 55.94           C  
ATOM   2383  C   PHE   382     -27.499  12.926  -0.046  1.00 55.94           C  
ATOM   2384  O   PHE   382     -27.713  13.581  -1.066  1.00 55.94           O  
ATOM   2385  CB  PHE   382     -25.373  11.721  -0.067  1.00 55.94           C  
ATOM   2386  CG  PHE   382     -24.815  10.344   0.011  1.00 55.94           C  
ATOM   2387  CD1 PHE   382     -24.641   9.723   1.225  1.00 55.94           C  
ATOM   2388  CD2 PHE   382     -24.475   9.671  -1.139  1.00 55.94           C  
ATOM   2389  CE1 PHE   382     -24.128   8.449   1.292  1.00 55.94           C  
ATOM   2390  CE2 PHE   382     -23.963   8.398  -1.077  1.00 55.94           C  
ATOM   2391  CZ  PHE   382     -23.788   7.787   0.138  1.00 55.94           C  
ATOM   2392  N   GLY   383     -27.771  13.383   1.192  1.00 29.76           N  
ATOM   2393  CA  GLY   383     -28.299  14.690   1.459  1.00 29.76           C  
ATOM   2394  C   GLY   383     -27.841  15.037   2.841  1.00 29.76           C  
ATOM   2395  O   GLY   383     -27.193  14.231   3.508  1.00 29.76           O  
ATOM   2396  N   LEU   384     -28.135  16.267   3.302  1.00 86.51           N  
ATOM   2397  CA  LEU   384     -27.733  16.643   4.625  1.00 86.51           C  
ATOM   2398  C   LEU   384     -28.868  17.375   5.264  1.00 86.51           C  
ATOM   2399  O   LEU   384     -29.611  18.091   4.595  1.00 86.51           O  
ATOM   2400  CB  LEU   384     -26.513  17.582   4.665  1.00 86.51           C  
ATOM   2401  CG  LEU   384     -25.212  16.947   4.138  1.00 86.51           C  
ATOM   2402  CD1 LEU   384     -24.758  15.772   5.021  1.00 86.51           C  
ATOM   2403  CD2 LEU   384     -25.332  16.572   2.653  1.00 86.51           C  
ATOM   2404  N   ARG   385     -29.036  17.196   6.589  1.00109.64           N  
ATOM   2405  CA  ARG   385     -30.054  17.914   7.301  1.00109.64           C  
ATOM   2406  C   ARG   385     -29.556  19.316   7.440  1.00109.64           C  
ATOM   2407  O   ARG   385     -28.383  19.594   7.200  1.00109.64           O  
ATOM   2408  CB  ARG   385     -30.340  17.381   8.719  1.00109.64           C  
ATOM   2409  CG  ARG   385     -31.434  18.170   9.451  1.00109.64           C  
ATOM   2410  CD  ARG   385     -31.475  17.928  10.964  1.00109.64           C  
ATOM   2411  NE  ARG   385     -32.488  18.850  11.555  1.00109.64           N  
ATOM   2412  CZ  ARG   385     -33.070  18.560  12.755  1.00109.64           C  
ATOM   2413  NH1 ARG   385     -32.712  17.434  13.438  1.00109.64           N1+
ATOM   2414  NH2 ARG   385     -34.017  19.398  13.269  1.00109.64           N  
ATOM   2415  N   ALA   386     -30.451  20.248   7.809  1.00 32.36           N  
ATOM   2416  CA  ALA   386     -30.065  21.622   7.953  1.00 32.36           C  
ATOM   2417  C   ALA   386     -28.999  21.718   9.010  1.00 32.36           C  
ATOM   2418  O   ALA   386     -28.049  22.483   8.859  1.00 32.36           O  
ATOM   2419  CB  ALA   386     -31.233  22.542   8.355  1.00 32.36           C  
ATOM   2420  N   PRO   387     -29.116  20.966  10.072  1.00132.34           N  
ATOM   2421  CA  PRO   387     -28.105  21.016  11.092  1.00132.34           C  
ATOM   2422  C   PRO   387     -26.795  20.464  10.643  1.00132.34           C  
ATOM   2423  O   PRO   387     -25.844  20.499  11.423  1.00132.34           O  
ATOM   2424  CB  PRO   387     -28.703  20.320  12.310  1.00132.34           C  
ATOM   2425  CG  PRO   387     -30.205  20.616  12.175  1.00132.34           C  
ATOM   2426  CD  PRO   387     -30.429  20.757  10.662  1.00132.34           C  
ATOM   2427  N   GLY   388     -26.705  19.924   9.417  1.00 45.42           N  
ATOM   2428  CA  GLY   388     -25.442  19.383   9.024  1.00 45.42           C  
ATOM   2429  C   GLY   388     -25.499  18.014   9.542  1.00 45.42           C  
ATOM   2430  O   GLY   388     -24.505  17.284   9.587  1.00 45.42           O  
ATOM   2431  N   GLN   389     -26.734  17.674   9.944  1.00195.14           N  
ATOM   2432  CA  GLN   389     -27.032  16.402  10.453  1.00195.14           C  
ATOM   2433  C   GLN   389     -26.567  15.497   9.459  1.00195.14           C  
ATOM   2434  O   GLN   389     -26.627  15.601   8.227  1.00195.14           O  
ATOM   2435  CB  GLN   389     -28.533  16.155  10.706  1.00195.14           C  
ATOM   2436  CG  GLN   389     -29.000  16.755  12.032  1.00195.14           C  
ATOM   2437  CD  GLN   389     -28.513  15.839  13.148  1.00195.14           C  
ATOM   2438  NE2 GLN   389     -27.864  16.430  14.187  1.00195.14           N  
ATOM   2439  OE1 GLN   389     -28.699  14.625  13.094  1.00195.14           O  
ATOM   2440  N   PRO   390     -26.115  14.636  10.285  1.00133.67           N  
ATOM   2441  CA  PRO   390     -25.496  13.434   9.971  1.00133.67           C  
ATOM   2442  C   PRO   390     -26.291  12.998   8.837  1.00133.67           C  
ATOM   2443  O   PRO   390     -27.519  12.996   8.904  1.00133.67           O  
ATOM   2444  CB  PRO   390     -25.601  12.672  11.259  1.00133.67           C  
ATOM   2445  CG  PRO   390     -26.172  13.628  12.322  1.00133.67           C  
ATOM   2446  CD  PRO   390     -25.944  14.980  11.682  1.00133.67           C  
ATOM   2447  N   LEU   391     -25.540  12.680   7.788  1.00190.46           N  
ATOM   2448  CA  LEU   391     -26.003  12.542   6.460  1.00190.46           C  
ATOM   2449  C   LEU   391     -27.311  11.866   6.397  1.00190.46           C  
ATOM   2450  O   LEU   391     -27.718  11.105   7.270  1.00190.46           O  
ATOM   2451  CB  LEU   391     -25.130  11.636   5.580  1.00190.46           C  
ATOM   2452  CG  LEU   391     -25.443  10.146   5.843  1.00190.46           C  
ATOM   2453  CD1 LEU   391     -24.642   9.204   4.932  1.00190.46           C  
ATOM   2454  CD2 LEU   391     -25.283   9.802   7.332  1.00190.46           C  
ATOM   2455  N   ALA   392     -28.029  12.199   5.320  1.00 48.04           N  
ATOM   2456  CA  ALA   392     -29.252  11.532   5.048  1.00 48.04           C  
ATOM   2457  C   ALA   392     -28.988  10.703   3.835  1.00 48.04           C  
ATOM   2458  O   ALA   392     -28.334  11.156   2.893  1.00 48.04           O  
ATOM   2459  CB  ALA   392     -30.414  12.482   4.718  1.00 48.04           C  
ATOM   2460  N   VAL   393     -29.445   9.437   3.855  1.00 51.75           N  
ATOM   2461  CA  VAL   393     -29.277   8.598   2.708  1.00 51.75           C  
ATOM   2462  C   VAL   393     -30.628   8.043   2.366  1.00 51.75           C  
ATOM   2463  O   VAL   393     -31.232   7.330   3.166  1.00 51.75           O  
ATOM   2464  CB  VAL   393     -28.369   7.428   2.961  1.00 51.75           C  
ATOM   2465  CG1 VAL   393     -28.283   6.581   1.680  1.00 51.75           C  
ATOM   2466  CG2 VAL   393     -27.010   7.956   3.453  1.00 51.75           C  
ATOM   2467  N   TYR   394     -31.133   8.357   1.155  1.00 66.02           N  
ATOM   2468  CA  TYR   394     -32.401   7.856   0.695  1.00 66.02           C  
ATOM   2469  C   TYR   394     -32.113   6.604  -0.080  1.00 66.02           C  
ATOM   2470  O   TYR   394     -31.164   6.570  -0.866  1.00 66.02           O  
ATOM   2471  CB  TYR   394     -33.150   8.804  -0.260  1.00 66.02           C  
ATOM   2472  CG  TYR   394     -33.589  10.018   0.488  1.00 66.02           C  
ATOM   2473  CD1 TYR   394     -34.718   9.985   1.273  1.00 66.02           C  
ATOM   2474  CD2 TYR   394     -32.880  11.193   0.392  1.00 66.02           C  
ATOM   2475  CE1 TYR   394     -35.130  11.103   1.961  1.00 66.02           C  
ATOM   2476  CE2 TYR   394     -33.287  12.314   1.075  1.00 66.02           C  
ATOM   2477  CZ  TYR   394     -34.413  12.271   1.863  1.00 66.02           C  
ATOM   2478  OH  TYR   394     -34.830  13.422   2.564  1.00 66.02           O  
ATOM   2479  N   MET   395     -32.913   5.533   0.134  1.00 58.52           N  
ATOM   2480  CA  MET   395     -32.615   4.288  -0.520  1.00 58.52           C  
ATOM   2481  C   MET   395     -33.872   3.582  -0.937  1.00 58.52           C  
ATOM   2482  O   MET   395     -34.855   3.538  -0.199  1.00 58.52           O  
ATOM   2483  CB  MET   395     -31.860   3.314   0.399  1.00 58.52           C  
ATOM   2484  CG  MET   395     -30.499   3.842   0.856  1.00 58.52           C  
ATOM   2485  SD  MET   395     -29.684   2.824   2.122  1.00 58.52           S  
ATOM   2486  CE  MET   395     -30.805   3.318   3.464  1.00 58.52           C  
ATOM   2487  N   GLY   396     -33.844   2.963  -2.139  1.00 33.76           N  
ATOM   2488  CA  GLY   396     -34.980   2.239  -2.634  1.00 33.76           C  
ATOM   2489  C   GLY   396     -34.671   0.772  -2.589  1.00 33.76           C  
ATOM   2490  O   GLY   396     -33.516   0.357  -2.670  1.00 33.76           O  
ATOM   2491  N   ASP   397     -35.732  -0.047  -2.433  1.00 65.52           N  
ATOM   2492  CA  ASP   397     -35.665  -1.485  -2.429  1.00 65.52           C  
ATOM   2493  C   ASP   397     -36.361  -1.919  -3.689  1.00 65.52           C  
ATOM   2494  O   ASP   397     -37.583  -1.826  -3.789  1.00 65.52           O  
ATOM   2495  CB  ASP   397     -36.428  -2.089  -1.235  1.00 65.52           C  
ATOM   2496  CG  ASP   397     -36.116  -3.573  -1.103  1.00 65.52           C  
ATOM   2497  OD1 ASP   397     -35.388  -4.123  -1.971  1.00 65.52           O  
ATOM   2498  OD2 ASP   397     -36.611  -4.175  -0.115  1.00 65.52           O1-
ATOM   2499  N   ASP   398     -35.599  -2.425  -4.684  1.00 67.09           N  
ATOM   2500  CA  ASP   398     -36.178  -2.720  -5.969  1.00 67.09           C  
ATOM   2501  C   ASP   398     -36.815  -4.076  -5.987  1.00 67.09           C  
ATOM   2502  O   ASP   398     -36.183  -5.072  -6.339  1.00 67.09           O  
ATOM   2503  CB  ASP   398     -35.144  -2.678  -7.112  1.00 67.09           C  
ATOM   2504  CG  ASP   398     -35.862  -2.770  -8.455  1.00 67.09           C  
ATOM   2505  OD1 ASP   398     -37.112  -2.926  -8.462  1.00 67.09           O  
ATOM   2506  OD2 ASP   398     -35.159  -2.684  -9.496  1.00 67.09           O1-
ATOM   2507  N   SER   399     -38.111  -4.122  -5.619  1.00103.19           N  
ATOM   2508  CA  SER   399     -38.914  -5.311  -5.675  1.00103.19           C  
ATOM   2509  C   SER   399     -40.311  -4.813  -5.876  1.00103.19           C  
ATOM   2510  O   SER   399     -40.619  -3.672  -5.536  1.00103.19           O  
ATOM   2511  CB  SER   399     -38.892  -6.142  -4.382  1.00103.19           C  
ATOM   2512  OG  SER   399     -39.711  -7.294  -4.526  1.00103.19           O  
ATOM   2513  N   GLN   400     -41.216  -5.671  -6.377  1.00243.71           N  
ATOM   2514  CA  GLN   400     -42.485  -5.173  -6.811  1.00243.71           C  
ATOM   2515  C   GLN   400     -43.253  -4.452  -5.752  1.00243.71           C  
ATOM   2516  O   GLN   400     -43.661  -3.350  -5.962  1.00243.71           O  
ATOM   2517  CB  GLN   400     -43.417  -6.276  -7.349  1.00243.71           C  
ATOM   2518  CG  GLN   400     -42.875  -6.986  -8.589  1.00243.71           C  
ATOM   2519  CD  GLN   400     -41.829  -7.986  -8.123  1.00243.71           C  
ATOM   2520  NE2 GLN   400     -41.942  -8.423  -6.840  1.00243.71           N  
ATOM   2521  OE1 GLN   400     -40.936  -8.369  -8.877  1.00243.71           O  
ATOM   2522  N   GLY   401     -43.571  -4.988  -4.599  1.00201.76           N  
ATOM   2523  CA  GLY   401     -44.333  -4.371  -3.532  1.00201.76           C  
ATOM   2524  C   GLY   401     -43.530  -3.556  -2.551  1.00201.76           C  
ATOM   2525  O   GLY   401     -44.100  -3.055  -1.585  1.00201.76           O  
ATOM   2526  N   GLU   402     -42.189  -3.562  -2.649  1.00161.85           N  
ATOM   2527  CA  GLU   402     -41.302  -3.056  -1.623  1.00161.85           C  
ATOM   2528  C   GLU   402     -41.329  -1.566  -1.392  1.00161.85           C  
ATOM   2529  O   GLU   402     -42.121  -0.833  -1.983  1.00161.85           O  
ATOM   2530  CB  GLU   402     -39.848  -3.497  -1.826  1.00161.85           C  
ATOM   2531  CG  GLU   402     -39.708  -5.019  -1.782  1.00161.85           C  
ATOM   2532  CD  GLU   402     -40.236  -5.535  -0.447  1.00161.85           C  
ATOM   2533  OE1 GLU   402     -40.402  -4.713   0.493  1.00161.85           O  
ATOM   2534  OE2 GLU   402     -40.478  -6.768  -0.353  1.00161.85           O1-
ATOM   2535  N   TYR   403     -40.430  -1.090  -0.483  1.00104.38           N  
ATOM   2536  CA  TYR   403     -40.547   0.238   0.065  1.00104.38           C  
ATOM   2537  C   TYR   403     -39.350   1.115  -0.203  1.00104.38           C  
ATOM   2538  O   TYR   403     -38.348   0.702  -0.789  1.00104.38           O  
ATOM   2539  CB  TYR   403     -40.691   0.229   1.597  1.00104.38           C  
ATOM   2540  CG  TYR   403     -41.762  -0.740   1.972  1.00104.38           C  
ATOM   2541  CD1 TYR   403     -43.077  -0.519   1.636  1.00104.38           C  
ATOM   2542  CD2 TYR   403     -41.441  -1.870   2.691  1.00104.38           C  
ATOM   2543  CE1 TYR   403     -44.049  -1.425   1.995  1.00104.38           C  
ATOM   2544  CE2 TYR   403     -42.408  -2.779   3.053  1.00104.38           C  
ATOM   2545  CZ  TYR   403     -43.717  -2.557   2.702  1.00104.38           C  
ATOM   2546  OH  TYR   403     -44.716  -3.483   3.066  1.00104.38           O  
ATOM   2547  N   MET   404     -39.491   2.403   0.211  1.00135.44           N  
ATOM   2548  CA  MET   404     -38.494   3.436   0.127  1.00135.44           C  
ATOM   2549  C   MET   404     -38.055   3.719   1.538  1.00135.44           C  
ATOM   2550  O   MET   404     -38.884   3.820   2.443  1.00135.44           O  
ATOM   2551  CB  MET   404     -39.039   4.765  -0.424  1.00135.44           C  
ATOM   2552  CG  MET   404     -37.982   5.869  -0.514  1.00135.44           C  
ATOM   2553  SD  MET   404     -38.650   7.513  -0.911  1.00135.44           S  
ATOM   2554  CE  MET   404     -39.214   7.068  -2.578  1.00135.44           C  
ATOM   2555  N   TYR   405     -36.731   3.884   1.751  1.00 79.94           N  
ATOM   2556  CA  TYR   405     -36.183   4.042   3.074  1.00 79.94           C  
ATOM   2557  C   TYR   405     -35.341   5.288   3.140  1.00 79.94           C  
ATOM   2558  O   TYR   405     -34.972   5.862   2.116  1.00 79.94           O  
ATOM   2559  CB  TYR   405     -35.246   2.888   3.484  1.00 79.94           C  
ATOM   2560  CG  TYR   405     -35.993   1.595   3.551  1.00 79.94           C  
ATOM   2561  CD1 TYR   405     -36.268   0.879   2.406  1.00 79.94           C  
ATOM   2562  CD2 TYR   405     -36.402   1.083   4.763  1.00 79.94           C  
ATOM   2563  CE1 TYR   405     -36.944  -0.319   2.468  1.00 79.94           C  
ATOM   2564  CE2 TYR   405     -37.079  -0.113   4.832  1.00 79.94           C  
ATOM   2565  CZ  TYR   405     -37.352  -0.816   3.683  1.00 79.94           C  
ATOM   2566  OH  TYR   405     -38.045  -2.044   3.750  1.00 79.94           O  
ATOM   2567  N   LYS   406     -35.049   5.755   4.377  1.00 88.71           N  
ATOM   2568  CA  LYS   406     -34.252   6.933   4.607  1.00 88.71           C  
ATOM   2569  C   LYS   406     -33.456   6.727   5.865  1.00 88.71           C  
ATOM   2570  O   LYS   406     -34.000   6.351   6.903  1.00 88.71           O  
ATOM   2571  CB  LYS   406     -35.114   8.184   4.849  1.00 88.71           C  
ATOM   2572  CG  LYS   406     -34.314   9.461   5.096  1.00 88.71           C  
ATOM   2573  CD  LYS   406     -35.186  10.714   5.203  1.00 88.71           C  
ATOM   2574  CE  LYS   406     -35.285  11.263   6.625  1.00 88.71           C  
ATOM   2575  NZ  LYS   406     -36.136  12.472   6.646  1.00 88.71           N1+
ATOM   2576  N   PHE   407     -32.135   6.991   5.807  1.00 72.99           N  
ATOM   2577  CA  PHE   407     -31.263   6.855   6.945  1.00 72.99           C  
ATOM   2578  C   PHE   407     -30.765   8.229   7.306  1.00 72.99           C  
ATOM   2579  O   PHE   407     -30.388   9.006   6.432  1.00 72.99           O  
ATOM   2580  CB  PHE   407     -30.048   5.964   6.605  1.00 72.99           C  
ATOM   2581  CG  PHE   407     -29.113   5.875   7.761  1.00 72.99           C  
ATOM   2582  CD1 PHE   407     -29.391   5.069   8.839  1.00 72.99           C  
ATOM   2583  CD2 PHE   407     -27.934   6.587   7.746  1.00 72.99           C  
ATOM   2584  CE1 PHE   407     -28.516   4.988   9.896  1.00 72.99           C  
ATOM   2585  CE2 PHE   407     -27.055   6.511   8.799  1.00 72.99           C  
ATOM   2586  CZ  PHE   407     -27.347   5.712   9.878  1.00 72.99           C  
ATOM   2587  N   VAL   408     -30.791   8.579   8.613  1.00 53.45           N  
ATOM   2588  CA  VAL   408     -30.282   9.850   9.064  1.00 53.45           C  
ATOM   2589  C   VAL   408     -29.249   9.534  10.098  1.00 53.45           C  
ATOM   2590  O   VAL   408     -29.520   8.812  11.055  1.00 53.45           O  
ATOM   2591  CB  VAL   408     -31.330  10.705   9.716  1.00 53.45           C  
ATOM   2592  CG1 VAL   408     -30.674  12.009  10.204  1.00 53.45           C  
ATOM   2593  CG2 VAL   408     -32.479  10.917   8.715  1.00 53.45           C  
ATOM   2594  N   SER   409     -28.032  10.087   9.961  1.00113.40           N  
ATOM   2595  CA  SER   409     -27.008   9.676  10.872  1.00113.40           C  
ATOM   2596  C   SER   409     -27.162  10.361  12.193  1.00113.40           C  
ATOM   2597  O   SER   409     -27.864  11.366  12.309  1.00113.40           O  
ATOM   2598  CB  SER   409     -25.591   9.844  10.285  1.00113.40           C  
ATOM   2599  OG  SER   409     -24.605   9.467  11.229  1.00113.40           O  
ATOM   2600  N   LYS   410     -26.508   9.814  13.232  1.00 83.35           N  
ATOM   2601  CA  LYS   410     -26.485  10.418  14.531  1.00 83.35           C  
ATOM   2602  C   LYS   410     -25.628  11.656  14.552  1.00 83.35           C  
ATOM   2603  O   LYS   410     -26.040  12.682  15.090  1.00 83.35           O  
ATOM   2604  CB  LYS   410     -25.926   9.472  15.604  1.00 83.35           C  
ATOM   2605  CG  LYS   410     -25.938  10.070  17.009  1.00 83.35           C  
ATOM   2606  CD  LYS   410     -25.638   9.036  18.092  1.00 83.35           C  
ATOM   2607  CE  LYS   410     -24.195   8.535  18.045  1.00 83.35           C  
ATOM   2608  NZ  LYS   410     -23.969   7.538  19.113  1.00 83.35           N1+
ATOM   2609  N   MET   411     -24.420  11.622  13.939  1.00116.63           N  
ATOM   2610  CA  MET   411     -23.523  12.737  14.144  1.00116.63           C  
ATOM   2611  C   MET   411     -23.202  13.506  12.896  1.00116.63           C  
ATOM   2612  O   MET   411     -22.926  12.982  11.819  1.00116.63           O  
ATOM   2613  CB  MET   411     -22.185  12.343  14.791  1.00116.63           C  
ATOM   2614  CG  MET   411     -22.322  11.960  16.267  1.00116.63           C  
ATOM   2615  SD  MET   411     -20.769  11.479  17.081  1.00116.63           S  
ATOM   2616  CE  MET   411     -21.511  11.309  18.729  1.00116.63           C  
ATOM   2617  N   PRO   412     -23.179  14.794  13.101  1.00 98.98           N  
ATOM   2618  CA  PRO   412     -22.989  15.744  12.039  1.00 98.98           C  
ATOM   2619  C   PRO   412     -21.772  15.402  11.246  1.00 98.98           C  
ATOM   2620  O   PRO   412     -20.804  14.892  11.806  1.00 98.98           O  
ATOM   2621  CB  PRO   412     -22.824  17.096  12.728  1.00 98.98           C  
ATOM   2622  CG  PRO   412     -22.186  16.719  14.077  1.00 98.98           C  
ATOM   2623  CD  PRO   412     -22.774  15.333  14.389  1.00 98.98           C  
ATOM   2624  N   TRP   413     -21.820  15.660   9.929  1.00116.19           N  
ATOM   2625  CA  TRP   413     -20.708  15.378   9.080  1.00116.19           C  
ATOM   2626  C   TRP   413     -19.642  16.382   9.367  1.00116.19           C  
ATOM   2627  O   TRP   413     -19.924  17.563   9.562  1.00116.19           O  
ATOM   2628  CB  TRP   413     -21.088  15.438   7.589  1.00116.19           C  
ATOM   2629  CG  TRP   413     -19.946  15.328   6.610  1.00116.19           C  
ATOM   2630  CD1 TRP   413     -19.054  14.319   6.390  1.00116.19           C  
ATOM   2631  CD2 TRP   413     -19.658  16.345   5.641  1.00116.19           C  
ATOM   2632  CE2 TRP   413     -18.582  15.898   4.879  1.00116.19           C  
ATOM   2633  CE3 TRP   413     -20.252  17.552   5.403  1.00116.19           C  
ATOM   2634  NE1 TRP   413     -18.215  14.654   5.354  1.00116.19           N  
ATOM   2635  CZ2 TRP   413     -18.080  16.654   3.860  1.00116.19           C  
ATOM   2636  CZ3 TRP   413     -19.740  18.318   4.381  1.00116.19           C  
ATOM   2637  CH2 TRP   413     -18.674  17.876   3.624  1.00116.19           C  
ATOM   2638  N   ASN   414     -18.379  15.917   9.436  1.00 57.94           N  
ATOM   2639  CA  ASN   414     -17.295  16.817   9.687  1.00 57.94           C  
ATOM   2640  C   ASN   414     -16.636  17.059   8.369  1.00 57.94           C  
ATOM   2641  O   ASN   414     -15.704  16.361   7.969  1.00 57.94           O  
ATOM   2642  CB  ASN   414     -16.235  16.230  10.637  1.00 57.94           C  
ATOM   2643  CG  ASN   414     -15.223  17.317  10.968  1.00 57.94           C  
ATOM   2644  ND2 ASN   414     -14.367  17.054  11.991  1.00 57.94           N  
ATOM   2645  OD1 ASN   414     -15.189  18.369  10.329  1.00 57.94           O  
ATOM   2646  N   PRO   415     -17.143  18.038   7.683  1.00116.95           N  
ATOM   2647  CA  PRO   415     -16.660  18.404   6.383  1.00116.95           C  
ATOM   2648  C   PRO   415     -15.218  18.786   6.426  1.00116.95           C  
ATOM   2649  O   PRO   415     -14.488  18.457   5.491  1.00116.95           O  
ATOM   2650  CB  PRO   415     -17.504  19.605   5.972  1.00116.95           C  
ATOM   2651  CG  PRO   415     -17.830  20.276   7.321  1.00116.95           C  
ATOM   2652  CD  PRO   415     -17.914  19.100   8.307  1.00116.95           C  
ATOM   2653  N   ALA   416     -14.798  19.477   7.502  1.00 35.76           N  
ATOM   2654  CA  ALA   416     -13.479  20.029   7.575  1.00 35.76           C  
ATOM   2655  C   ALA   416     -12.460  18.951   7.528  1.00 35.76           C  
ATOM   2656  O   ALA   416     -11.480  19.052   6.791  1.00 35.76           O  
ATOM   2657  CB  ALA   416     -13.239  20.827   8.868  1.00 35.76           C  
ATOM   2658  N   ASP   417     -12.655  17.869   8.298  1.00 59.88           N  
ATOM   2659  CA  ASP   417     -11.622  16.887   8.250  1.00 59.88           C  
ATOM   2660  C   ASP   417     -12.133  15.740   7.466  1.00 59.88           C  
ATOM   2661  O   ASP   417     -12.431  14.682   8.020  1.00 59.88           O  
ATOM   2662  CB  ASP   417     -11.193  16.359   9.629  1.00 59.88           C  
ATOM   2663  CG  ASP   417      -9.856  15.653   9.443  1.00 59.88           C  
ATOM   2664  OD1 ASP   417      -9.458  15.450   8.264  1.00 59.88           O  
ATOM   2665  OD2 ASP   417      -9.209  15.320  10.471  1.00 59.88           O1-
ATOM   2666  N   ALA   418     -12.274  15.936   6.143  1.00 96.50           N  
ATOM   2667  CA  ALA   418     -12.697  14.833   5.345  1.00 96.50           C  
ATOM   2668  C   ALA   418     -11.600  13.838   5.462  1.00 96.50           C  
ATOM   2669  O   ALA   418     -11.840  12.687   5.821  1.00 96.50           O  
ATOM   2670  CB  ALA   418     -12.852  15.190   3.856  1.00 96.50           C  
ATOM   2671  N   GLU   419     -10.360  14.338   5.254  1.00268.91           N  
ATOM   2672  CA  GLU   419      -9.111  13.633   5.306  1.00268.91           C  
ATOM   2673  C   GLU   419      -9.135  12.437   4.412  1.00268.91           C  
ATOM   2674  O   GLU   419     -10.175  11.847   4.131  1.00268.91           O  
ATOM   2675  CB  GLU   419      -8.701  13.187   6.721  1.00268.91           C  
ATOM   2676  CG  GLU   419      -7.283  12.613   6.785  1.00268.91           C  
ATOM   2677  CD  GLU   419      -6.291  13.761   6.647  1.00268.91           C  
ATOM   2678  OE1 GLU   419      -6.381  14.723   7.455  1.00268.91           O  
ATOM   2679  OE2 GLU   419      -5.430  13.690   5.730  1.00268.91           O1-
ATOM   2680  N   PRO   420      -7.998  12.080   3.897  1.00135.95           N  
ATOM   2681  CA  PRO   420      -7.962  10.870   3.141  1.00135.95           C  
ATOM   2682  C   PRO   420      -8.133   9.792   4.150  1.00135.95           C  
ATOM   2683  O   PRO   420      -7.383   9.775   5.125  1.00135.95           O  
ATOM   2684  CB  PRO   420      -6.633  10.874   2.378  1.00135.95           C  
ATOM   2685  CG  PRO   420      -5.875  12.104   2.923  1.00135.95           C  
ATOM   2686  CD  PRO   420      -6.985  13.023   3.464  1.00135.95           C  
ATOM   2687  N   ALA   421      -9.099   8.881   3.942  1.00268.91           N  
ATOM   2688  CA  ALA   421      -9.318   7.860   4.917  1.00268.91           C  
ATOM   2689  C   ALA   421     -10.633   7.244   4.603  1.00268.91           C  
ATOM   2690  O   ALA   421     -11.315   7.645   3.660  1.00268.91           O  
ATOM   2691  CB  ALA   421      -9.396   8.380   6.361  1.00268.91           C  
ATOM   2692  N   ASN   422     -11.020   6.230   5.394  1.00205.49           N  
ATOM   2693  CA  ASN   422     -12.269   5.584   5.145  1.00205.49           C  
ATOM   2694  C   ASN   422     -13.349   6.448   5.706  1.00205.49           C  
ATOM   2695  O   ASN   422     -13.324   6.817   6.879  1.00205.49           O  
ATOM   2696  CB  ASN   422     -12.379   4.207   5.818  1.00205.49           C  
ATOM   2697  CG  ASN   422     -11.304   3.315   5.215  1.00205.49           C  
ATOM   2698  ND2 ASN   422     -10.897   2.264   5.975  1.00205.49           N  
ATOM   2699  OD1 ASN   422     -10.837   3.552   4.101  1.00205.49           O  
ATOM   2700  N   ARG   423     -14.319   6.802   4.844  1.00322.02           N  
ATOM   2701  CA  ARG   423     -15.471   7.568   5.212  1.00322.02           C  
ATOM   2702  C   ARG   423     -15.016   8.780   5.955  1.00322.02           C  
ATOM   2703  O   ARG   423     -15.636   9.196   6.929  1.00322.02           O  
ATOM   2704  CB  ARG   423     -16.466   6.747   6.063  1.00322.02           C  
ATOM   2705  CG  ARG   423     -17.728   7.504   6.487  1.00322.02           C  
ATOM   2706  CD  ARG   423     -18.930   6.604   6.743  1.00322.02           C  
ATOM   2707  NE  ARG   423     -18.888   6.079   8.132  1.00322.02           N  
ATOM   2708  CZ  ARG   423     -19.500   4.883   8.368  1.00322.02           C  
ATOM   2709  NH1 ARG   423     -20.023   4.188   7.318  1.00322.02           N1+
ATOM   2710  NH2 ARG   423     -19.607   4.383   9.632  1.00322.02           N  
ATOM   2711  N   ILE   424     -13.939   9.435   5.494  1.00151.19           N  
ATOM   2712  CA  ILE   424     -13.424  10.511   6.288  1.00151.19           C  
ATOM   2713  C   ILE   424     -12.882   9.958   7.549  1.00151.19           C  
ATOM   2714  O   ILE   424     -13.430   9.043   8.160  1.00151.19           O  
ATOM   2715  CB  ILE   424     -14.372  11.625   6.645  1.00151.19           C  
ATOM   2716  CG1 ILE   424     -14.548  12.583   5.468  1.00151.19           C  
ATOM   2717  CG2 ILE   424     -13.854  12.338   7.904  1.00151.19           C  
ATOM   2718  CD1 ILE   424     -15.612  13.653   5.722  1.00151.19           C  
ATOM   2719  N   THR   425     -11.725  10.494   7.955  1.00 63.28           N  
ATOM   2720  CA  THR   425     -11.158   9.967   9.144  1.00 63.28           C  
ATOM   2721  C   THR   425     -12.118  10.188  10.270  1.00 63.28           C  
ATOM   2722  O   THR   425     -12.514   9.241  10.945  1.00 63.28           O  
ATOM   2723  CB  THR   425      -9.873  10.644   9.522  1.00 63.28           C  
ATOM   2724  CG2 THR   425      -9.339   9.997  10.811  1.00 63.28           C  
ATOM   2725  OG1 THR   425      -8.922  10.514   8.476  1.00 63.28           O  
ATOM   2726  N   THR   426     -12.567  11.442  10.466  1.00112.25           N  
ATOM   2727  CA  THR   426     -13.449  11.743  11.560  1.00112.25           C  
ATOM   2728  C   THR   426     -14.751  11.047  11.321  1.00112.25           C  
ATOM   2729  O   THR   426     -15.383  10.524  12.236  1.00112.25           O  
ATOM   2730  CB  THR   426     -13.738  13.211  11.682  1.00112.25           C  
ATOM   2731  CG2 THR   426     -12.406  13.962  11.845  1.00112.25           C  
ATOM   2732  OG1 THR   426     -14.419  13.675  10.526  1.00112.25           O  
ATOM   2733  N   GLY   427     -15.155  11.042  10.046  1.00 74.04           N  
ATOM   2734  CA  GLY   427     -16.366  10.524   9.477  1.00 74.04           C  
ATOM   2735  C   GLY   427     -16.433   9.028   9.536  1.00 74.04           C  
ATOM   2736  O   GLY   427     -17.461   8.449   9.191  1.00 74.04           O  
ATOM   2737  N   ASP   428     -15.326   8.355   9.891  1.00132.16           N  
ATOM   2738  CA  ASP   428     -15.216   6.933   9.723  1.00132.16           C  
ATOM   2739  C   ASP   428     -16.399   6.154  10.241  1.00132.16           C  
ATOM   2740  O   ASP   428     -16.813   5.218   9.559  1.00132.16           O  
ATOM   2741  CB  ASP   428     -13.919   6.354  10.326  1.00132.16           C  
ATOM   2742  CG  ASP   428     -13.873   6.649  11.817  1.00132.16           C  
ATOM   2743  OD1 ASP   428     -14.735   7.431  12.298  1.00132.16           O  
ATOM   2744  OD2 ASP   428     -12.960   6.106  12.496  1.00132.16           O1-
ATOM   2745  N   LYS   429     -17.002   6.457  11.413  1.00196.75           N  
ATOM   2746  CA  LYS   429     -18.114   5.598  11.752  1.00196.75           C  
ATOM   2747  C   LYS   429     -19.424   6.344  11.710  1.00196.75           C  
ATOM   2748  O   LYS   429     -20.335   6.072  12.491  1.00196.75           O  
ATOM   2749  CB  LYS   429     -18.008   4.937  13.140  1.00196.75           C  
ATOM   2750  CG  LYS   429     -18.186   5.883  14.325  1.00196.75           C  
ATOM   2751  CD  LYS   429     -18.469   5.137  15.633  1.00196.75           C  
ATOM   2752  CE  LYS   429     -18.574   6.041  16.861  1.00196.75           C  
ATOM   2753  NZ  LYS   429     -17.234   6.555  17.226  1.00196.75           N1+
ATOM   2754  N   TYR   430     -19.576   7.234  10.714  1.00142.79           N  
ATOM   2755  CA  TYR   430     -20.705   8.106  10.513  1.00142.79           C  
ATOM   2756  C   TYR   430     -21.939   7.276  10.242  1.00142.79           C  
ATOM   2757  O   TYR   430     -22.999   7.485  10.834  1.00142.79           O  
ATOM   2758  CB  TYR   430     -20.380   8.918   9.245  1.00142.79           C  
ATOM   2759  CG  TYR   430     -21.142  10.178   9.048  1.00142.79           C  
ATOM   2760  CD1 TYR   430     -20.717  11.324   9.676  1.00142.79           C  
ATOM   2761  CD2 TYR   430     -22.231  10.232   8.211  1.00142.79           C  
ATOM   2762  CE1 TYR   430     -21.380  12.511   9.489  1.00142.79           C  
ATOM   2763  CE2 TYR   430     -22.900  11.419   8.018  1.00142.79           C  
ATOM   2764  CZ  TYR   430     -22.472  12.558   8.659  1.00142.79           C  
ATOM   2765  OH  TYR   430     -23.148  13.779   8.461  1.00142.79           O  
ATOM   2766  N   LEU   431     -21.822   6.302   9.319  1.00181.25           N  
ATOM   2767  CA  LEU   431     -22.912   5.450   8.911  1.00181.25           C  
ATOM   2768  C   LEU   431     -23.270   4.382   9.909  1.00181.25           C  
ATOM   2769  O   LEU   431     -24.203   3.609   9.681  1.00181.25           O  
ATOM   2770  CB  LEU   431     -22.804   4.817   7.518  1.00181.25           C  
ATOM   2771  CG  LEU   431     -23.025   5.847   6.395  1.00181.25           C  
ATOM   2772  CD1 LEU   431     -21.811   6.748   6.189  1.00181.25           C  
ATOM   2773  CD2 LEU   431     -23.500   5.188   5.102  1.00181.25           C  
ATOM   2774  N   ASP   432     -22.434   4.172  10.937  1.00 82.41           N  
ATOM   2775  CA  ASP   432     -22.703   3.185  11.948  1.00 82.41           C  
ATOM   2776  C   ASP   432     -23.822   3.578  12.879  1.00 82.41           C  
ATOM   2777  O   ASP   432     -24.460   2.702  13.464  1.00 82.41           O  
ATOM   2778  CB  ASP   432     -21.476   2.861  12.812  1.00 82.41           C  
ATOM   2779  CG  ASP   432     -20.526   2.052  11.944  1.00 82.41           C  
ATOM   2780  OD1 ASP   432     -20.957   1.628  10.838  1.00 82.41           O  
ATOM   2781  OD2 ASP   432     -19.361   1.840  12.374  1.00 82.41           O1-
ATOM   2782  N   GLU   433     -24.067   4.887  13.106  1.00 76.35           N  
ATOM   2783  CA  GLU   433     -25.080   5.253  14.066  1.00 76.35           C  
ATOM   2784  C   GLU   433     -26.079   6.181  13.442  1.00 76.35           C  
ATOM   2785  O   GLU   433     -25.730   7.039  12.633  1.00 76.35           O  
ATOM   2786  CB  GLU   433     -24.531   5.970  15.315  1.00 76.35           C  
ATOM   2787  CG  GLU   433     -23.696   5.082  16.245  1.00 76.35           C  
ATOM   2788  CD  GLU   433     -22.231   5.134  15.827  1.00 76.35           C  
ATOM   2789  OE1 GLU   433     -21.951   5.252  14.605  1.00 76.35           O  
ATOM   2790  OE2 GLU   433     -21.367   5.061  16.740  1.00 76.35           O1-
ATOM   2791  N   GLY   434     -27.367   6.035  13.827  1.00 25.77           N  
ATOM   2792  CA  GLY   434     -28.381   6.889  13.274  1.00 25.77           C  
ATOM   2793  C   GLY   434     -29.703   6.189  13.343  1.00 25.77           C  
ATOM   2794  O   GLY   434     -29.899   5.275  14.143  1.00 25.77           O  
ATOM   2795  N   LYS   435     -30.665   6.629  12.500  1.00 45.92           N  
ATOM   2796  CA  LYS   435     -31.977   6.044  12.513  1.00 45.92           C  
ATOM   2797  C   LYS   435     -32.402   5.741  11.106  1.00 45.92           C  
ATOM   2798  O   LYS   435     -32.169   6.525  10.187  1.00 45.92           O  
ATOM   2799  CB  LYS   435     -33.027   6.981  13.131  1.00 45.92           C  
ATOM   2800  CG  LYS   435     -32.744   7.278  14.604  1.00 45.92           C  
ATOM   2801  CD  LYS   435     -33.480   8.504  15.146  1.00 45.92           C  
ATOM   2802  CE  LYS   435     -33.149   8.803  16.611  1.00 45.92           C  
ATOM   2803  NZ  LYS   435     -33.598  10.168  16.965  1.00 45.92           N1+
ATOM   2804  N   LEU   436     -33.051   4.574  10.912  1.00 58.22           N  
ATOM   2805  CA  LEU   436     -33.537   4.158   9.623  1.00 58.22           C  
ATOM   2806  C   LEU   436     -35.027   4.352   9.630  1.00 58.22           C  
ATOM   2807  O   LEU   436     -35.701   3.984  10.592  1.00 58.22           O  
ATOM   2808  CB  LEU   436     -33.271   2.669   9.339  1.00 58.22           C  
ATOM   2809  CG  LEU   436     -33.777   2.181   7.968  1.00 58.22           C  
ATOM   2810  CD1 LEU   436     -33.040   2.884   6.814  1.00 58.22           C  
ATOM   2811  CD2 LEU   436     -33.710   0.648   7.866  1.00 58.22           C  
ATOM   2812  N   TYR   437     -35.574   4.928   8.536  1.00 67.88           N  
ATOM   2813  CA  TYR   437     -36.980   5.225   8.420  1.00 67.88           C  
ATOM   2814  C   TYR   437     -37.483   4.609   7.144  1.00 67.88           C  
ATOM   2815  O   TYR   437     -36.702   4.300   6.245  1.00 67.88           O  
ATOM   2816  CB  TYR   437     -37.286   6.728   8.237  1.00 67.88           C  
ATOM   2817  CG  TYR   437     -36.809   7.544   9.391  1.00 67.88           C  
ATOM   2818  CD1 TYR   437     -35.499   7.961   9.464  1.00 67.88           C  
ATOM   2819  CD2 TYR   437     -37.678   7.915  10.391  1.00 67.88           C  
ATOM   2820  CE1 TYR   437     -35.060   8.725  10.521  1.00 67.88           C  
ATOM   2821  CE2 TYR   437     -37.247   8.677  11.450  1.00 67.88           C  
ATOM   2822  CZ  TYR   437     -35.935   9.084  11.518  1.00 67.88           C  
ATOM   2823  OH  TYR   437     -35.492   9.868  12.604  1.00 67.88           O  
ATOM   2824  N   VAL   438     -38.818   4.398   7.050  1.00 99.83           N  
ATOM   2825  CA  VAL   438     -39.435   3.880   5.856  1.00 99.83           C  
ATOM   2826  C   VAL   438     -40.590   4.788   5.528  1.00 99.83           C  
ATOM   2827  O   VAL   438     -41.203   5.375   6.420  1.00 99.83           O  
ATOM   2828  CB  VAL   438     -39.967   2.483   6.013  1.00 99.83           C  
ATOM   2829  CG1 VAL   438     -41.121   2.505   7.029  1.00 99.83           C  
ATOM   2830  CG2 VAL   438     -40.357   1.945   4.626  1.00 99.83           C  
ATOM   2831  N   ALA   439     -40.909   4.943   4.222  1.00 66.11           N  
ATOM   2832  CA  ALA   439     -41.905   5.896   3.804  1.00 66.11           C  
ATOM   2833  C   ALA   439     -43.286   5.335   3.702  1.00 66.11           C  
ATOM   2834  O   ALA   439     -43.510   4.168   3.383  1.00 66.11           O  
ATOM   2835  CB  ALA   439     -41.584   6.548   2.449  1.00 66.11           C  
ATOM   2836  N   LYS   440     -44.263   6.222   3.976  1.00 64.87           N  
ATOM   2837  CA  LYS   440     -45.654   5.952   3.792  1.00 64.87           C  
ATOM   2838  C   LYS   440     -46.157   7.126   3.016  1.00 64.87           C  
ATOM   2839  O   LYS   440     -45.809   8.268   3.314  1.00 64.87           O  
ATOM   2840  CB  LYS   440     -46.442   5.884   5.106  1.00 64.87           C  
ATOM   2841  CG  LYS   440     -47.885   5.419   4.931  1.00 64.87           C  
ATOM   2842  CD  LYS   440     -48.543   5.038   6.254  1.00 64.87           C  
ATOM   2843  CE  LYS   440     -49.992   4.575   6.118  1.00 64.87           C  
ATOM   2844  NZ  LYS   440     -50.530   4.226   7.450  1.00 64.87           N1+
ATOM   2845  N   PHE   441     -46.970   6.885   1.973  1.00 89.77           N  
ATOM   2846  CA  PHE   441     -47.439   8.005   1.220  1.00 89.77           C  
ATOM   2847  C   PHE   441     -48.940   7.963   1.277  1.00 89.77           C  
ATOM   2848  O   PHE   441     -49.538   6.891   1.252  1.00 89.77           O  
ATOM   2849  CB  PHE   441     -46.969   7.964  -0.236  1.00 89.77           C  
ATOM   2850  CG  PHE   441     -45.483   7.977  -0.360  1.00 89.77           C  
ATOM   2851  CD1 PHE   441     -44.761   6.814  -0.223  1.00 89.77           C  
ATOM   2852  CD2 PHE   441     -44.814   9.146  -0.644  1.00 89.77           C  
ATOM   2853  CE1 PHE   441     -43.391   6.819  -0.350  1.00 89.77           C  
ATOM   2854  CE2 PHE   441     -43.444   9.158  -0.770  1.00 89.77           C  
ATOM   2855  CZ  PHE   441     -42.732   7.993  -0.622  1.00 89.77           C  
ATOM   2856  N   ALA   442     -49.590   9.140   1.406  1.00 58.62           N  
ATOM   2857  CA  ALA   442     -51.028   9.201   1.464  1.00 58.62           C  
ATOM   2858  C   ALA   442     -51.513   9.129   0.064  1.00 58.62           C  
ATOM   2859  O   ALA   442     -50.737   9.393  -0.851  1.00 58.62           O  
ATOM   2860  CB  ALA   442     -51.572  10.500   2.083  1.00 58.62           C  
ATOM   2861  N   GLY   443     -52.799   8.758  -0.146  1.00137.30           N  
ATOM   2862  CA  GLY   443     -53.246   8.639  -1.502  1.00137.30           C  
ATOM   2863  C   GLY   443     -53.069   9.974  -2.129  1.00137.30           C  
ATOM   2864  O   GLY   443     -52.248  10.160  -3.010  1.00137.30           O  
ATOM   2865  N   ASP   444     -53.735  10.999  -1.622  1.00233.72           N  
ATOM   2866  CA  ASP   444     -53.505  12.279  -2.196  1.00233.72           C  
ATOM   2867  C   ASP   444     -53.430  13.109  -0.979  1.00233.72           C  
ATOM   2868  O   ASP   444     -54.386  13.170  -0.206  1.00233.72           O  
ATOM   2869  CB  ASP   444     -54.676  12.796  -3.050  1.00233.72           C  
ATOM   2870  CG  ASP   444     -54.195  14.018  -3.820  1.00233.72           C  
ATOM   2871  OD1 ASP   444     -53.029  14.438  -3.595  1.00233.72           O  
ATOM   2872  OD2 ASP   444     -54.985  14.540  -4.651  1.00233.72           O1-
ATOM   2873  N   GLY   445     -52.266  13.731  -0.774  1.00 91.38           N  
ATOM   2874  CA  GLY   445     -51.984  14.466   0.412  1.00 91.38           C  
ATOM   2875  C   GLY   445     -50.486  14.607   0.399  1.00 91.38           C  
ATOM   2876  O   GLY   445     -49.920  15.225  -0.501  1.00 91.38           O  
ATOM   2877  N   THR   446     -49.801  14.026   1.406  1.00118.04           N  
ATOM   2878  CA  THR   446     -48.374  14.087   1.542  1.00118.04           C  
ATOM   2879  C   THR   446     -47.910  12.723   1.957  1.00118.04           C  
ATOM   2880  O   THR   446     -48.585  11.727   1.703  1.00118.04           O  
ATOM   2881  CB  THR   446     -47.927  15.053   2.598  1.00118.04           C  
ATOM   2882  CG2 THR   446     -48.492  16.441   2.251  1.00118.04           C  
ATOM   2883  OG1 THR   446     -48.393  14.640   3.875  1.00118.04           O  
ATOM   2884  N   GLY   447     -46.717  12.640   2.585  1.00 28.52           N  
ATOM   2885  CA  GLY   447     -46.199  11.368   3.010  1.00 28.52           C  
ATOM   2886  C   GLY   447     -45.427  11.571   4.279  1.00 28.52           C  
ATOM   2887  O   GLY   447     -45.246  12.700   4.731  1.00 28.52           O  
ATOM   2888  N   GLU   448     -44.955  10.463   4.895  1.00130.28           N  
ATOM   2889  CA  GLU   448     -44.243  10.568   6.137  1.00130.28           C  
ATOM   2890  C   GLU   448     -43.209   9.487   6.249  1.00130.28           C  
ATOM   2891  O   GLU   448     -43.217   8.513   5.499  1.00130.28           O  
ATOM   2892  CB  GLU   448     -45.178  10.519   7.363  1.00130.28           C  
ATOM   2893  CG  GLU   448     -46.258   9.429   7.312  1.00130.28           C  
ATOM   2894  CD  GLU   448     -45.716   8.104   7.824  1.00130.28           C  
ATOM   2895  OE1 GLU   448     -44.882   7.484   7.112  1.00130.28           O  
ATOM   2896  OE2 GLU   448     -46.141   7.687   8.935  1.00130.28           O1-
ATOM   2897  N   TRP   449     -42.256   9.675   7.191  1.00 65.45           N  
ATOM   2898  CA  TRP   449     -41.209   8.721   7.429  1.00 65.45           C  
ATOM   2899  C   TRP   449     -41.477   8.109   8.773  1.00 65.45           C  
ATOM   2900  O   TRP   449     -41.777   8.814   9.735  1.00 65.45           O  
ATOM   2901  CB  TRP   449     -39.803   9.349   7.460  1.00 65.45           C  
ATOM   2902  CG  TRP   449     -39.366   9.914   6.128  1.00 65.45           C  
ATOM   2903  CD1 TRP   449     -39.320  11.213   5.711  1.00 65.45           C  
ATOM   2904  CD2 TRP   449     -38.935   9.116   5.015  1.00 65.45           C  
ATOM   2905  CE2 TRP   449     -38.646   9.988   3.967  1.00 65.45           C  
ATOM   2906  CE3 TRP   449     -38.797   7.764   4.877  1.00 65.45           C  
ATOM   2907  NE1 TRP   449     -38.884  11.272   4.408  1.00 65.45           N  
ATOM   2908  CZ2 TRP   449     -38.212   9.520   2.759  1.00 65.45           C  
ATOM   2909  CZ3 TRP   449     -38.355   7.296   3.659  1.00 65.45           C  
ATOM   2910  CH2 TRP   449     -38.069   8.158   2.620  1.00 65.45           C  
ATOM   2911  N   ILE   450     -41.381   6.762   8.861  1.00 54.30           N  
ATOM   2912  CA  ILE   450     -41.668   6.054  10.081  1.00 54.30           C  
ATOM   2913  C   ILE   450     -40.422   5.331  10.496  1.00 54.30           C  
ATOM   2914  O   ILE   450     -39.791   4.651   9.689  1.00 54.30           O  
ATOM   2915  CB  ILE   450     -42.752   5.025   9.912  1.00 54.30           C  
ATOM   2916  CG1 ILE   450     -44.059   5.696   9.455  1.00 54.30           C  
ATOM   2917  CG2 ILE   450     -42.890   4.247  11.231  1.00 54.30           C  
ATOM   2918  CD1 ILE   450     -45.127   4.711   8.978  1.00 54.30           C  
ATOM   2919  N   GLU   451     -40.051   5.450  11.788  1.00 69.80           N  
ATOM   2920  CA  GLU   451     -38.811   4.907  12.277  1.00 69.80           C  
ATOM   2921  C   GLU   451     -38.868   3.415  12.446  1.00 69.80           C  
ATOM   2922  O   GLU   451     -39.867   2.850  12.886  1.00 69.80           O  
ATOM   2923  CB  GLU   451     -38.366   5.531  13.616  1.00 69.80           C  
ATOM   2924  CG  GLU   451     -36.957   5.120  14.051  1.00 69.80           C  
ATOM   2925  CD  GLU   451     -36.578   5.933  15.282  1.00 69.80           C  
ATOM   2926  OE1 GLU   451     -37.117   5.636  16.381  1.00 69.80           O  
ATOM   2927  OE2 GLU   451     -35.743   6.867  15.137  1.00 69.80           O1-
ATOM   2928  N   LEU   452     -37.751   2.747  12.082  1.00138.37           N  
ATOM   2929  CA  LEU   452     -37.573   1.329  12.232  1.00138.37           C  
ATOM   2930  C   LEU   452     -36.651   1.172  13.400  1.00138.37           C  
ATOM   2931  O   LEU   452     -35.435   1.066  13.229  1.00138.37           O  
ATOM   2932  CB  LEU   452     -36.838   0.696  11.033  1.00138.37           C  
ATOM   2933  CG  LEU   452     -37.606   0.672   9.694  1.00138.37           C  
ATOM   2934  CD1 LEU   452     -38.630  -0.465   9.636  1.00138.37           C  
ATOM   2935  CD2 LEU   452     -38.255   2.026   9.385  1.00138.37           C  
ATOM   2936  N   SER   453     -37.211   1.140  14.624  1.00 60.82           N  
ATOM   2937  CA  SER   453     -36.369   1.035  15.778  1.00 60.82           C  
ATOM   2938  C   SER   453     -37.002   0.049  16.697  1.00 60.82           C  
ATOM   2939  O   SER   453     -38.221   0.020  16.857  1.00 60.82           O  
ATOM   2940  CB  SER   453     -36.233   2.355  16.556  1.00 60.82           C  
ATOM   2941  OG  SER   453     -35.606   3.336  15.743  1.00 60.82           O  
ATOM   2942  N   MET   454     -36.177  -0.789  17.346  1.00127.62           N  
ATOM   2943  CA  MET   454     -36.749  -1.757  18.227  1.00127.62           C  
ATOM   2944  C   MET   454     -37.382  -0.997  19.349  1.00127.62           C  
ATOM   2945  O   MET   454     -36.872   0.040  19.770  1.00127.62           O  
ATOM   2946  CB  MET   454     -35.731  -2.742  18.831  1.00127.62           C  
ATOM   2947  CG  MET   454     -34.776  -2.109  19.846  1.00127.62           C  
ATOM   2948  SD  MET   454     -33.582  -3.271  20.576  1.00127.62           S  
ATOM   2949  CE  MET   454     -32.870  -2.062  21.730  1.00127.62           C  
ATOM   2950  N   ALA   455     -38.499  -1.529  19.881  1.00234.85           N  
ATOM   2951  CA  ALA   455     -39.248  -0.887  20.925  1.00234.85           C  
ATOM   2952  C   ALA   455     -39.889   0.363  20.402  1.00234.85           C  
ATOM   2953  O   ALA   455     -40.191   1.286  21.158  1.00234.85           O  
ATOM   2954  CB  ALA   455     -38.387  -0.515  22.145  1.00234.85           C  
ATOM   2955  N   ASN   456     -40.140   0.398  19.080  1.00126.80           N  
ATOM   2956  CA  ASN   456     -40.786   1.491  18.410  1.00126.80           C  
ATOM   2957  C   ASN   456     -41.950   0.850  17.703  1.00126.80           C  
ATOM   2958  O   ASN   456     -41.936  -0.373  17.600  1.00126.80           O  
ATOM   2959  CB  ASN   456     -39.844   2.167  17.392  1.00126.80           C  
ATOM   2960  CG  ASN   456     -38.789   2.951  18.162  1.00126.80           C  
ATOM   2961  ND2 ASN   456     -38.150   2.292  19.164  1.00126.80           N  
ATOM   2962  OD1 ASN   456     -38.540   4.123  17.882  1.00126.80           O  
ATOM   2963  N   PRO   457     -42.912   1.583  17.161  1.00183.01           N  
ATOM   2964  CA  PRO   457     -44.180   1.014  16.746  1.00183.01           C  
ATOM   2965  C   PRO   457     -44.271  -0.386  16.226  1.00183.01           C  
ATOM   2966  O   PRO   457     -43.910  -0.647  15.081  1.00183.01           O  
ATOM   2967  CB  PRO   457     -44.809   2.011  15.773  1.00183.01           C  
ATOM   2968  CG  PRO   457     -43.607   2.784  15.216  1.00183.01           C  
ATOM   2969  CD  PRO   457     -42.605   2.775  16.379  1.00183.01           C  
ATOM   2970  N   ALA   458     -44.825  -1.277  17.080  1.00238.08           N  
ATOM   2971  CA  ALA   458     -45.109  -2.660  16.807  1.00238.08           C  
ATOM   2972  C   ALA   458     -43.855  -3.475  16.663  1.00238.08           C  
ATOM   2973  O   ALA   458     -43.922  -4.674  16.400  1.00238.08           O  
ATOM   2974  CB  ALA   458     -45.915  -2.826  15.505  1.00238.08           C  
ATOM   2975  N   VAL   459     -42.683  -2.855  16.871  1.00138.38           N  
ATOM   2976  CA  VAL   459     -41.399  -3.496  16.765  1.00138.38           C  
ATOM   2977  C   VAL   459     -41.172  -4.473  17.914  1.00138.38           C  
ATOM   2978  O   VAL   459     -40.362  -5.387  17.798  1.00138.38           O  
ATOM   2979  CB  VAL   459     -40.269  -2.507  16.794  1.00138.38           C  
ATOM   2980  CG1 VAL   459     -38.937  -3.274  16.783  1.00138.38           C  
ATOM   2981  CG2 VAL   459     -40.436  -1.534  15.615  1.00138.38           C  
ATOM   2982  N   ALA   460     -41.835  -4.294  19.076  1.00122.62           N  
ATOM   2983  CA  ALA   460     -41.576  -5.045  20.290  1.00122.62           C  
ATOM   2984  C   ALA   460     -41.821  -6.523  20.185  1.00122.62           C  
ATOM   2985  O   ALA   460     -41.058  -7.316  20.732  1.00122.62           O  
ATOM   2986  CB  ALA   460     -42.413  -4.540  21.476  1.00122.62           C  
ATOM   2987  N   GLY   461     -42.871  -6.956  19.474  1.00238.79           N  
ATOM   2988  CA  GLY   461     -43.213  -8.346  19.551  1.00238.79           C  
ATOM   2989  C   GLY   461     -44.484  -8.311  20.304  1.00238.79           C  
ATOM   2990  O   GLY   461     -45.277  -9.249  20.290  1.00238.79           O  
ATOM   2991  N   TYR   462     -44.693  -7.163  20.968  1.00147.33           N  
ATOM   2992  CA  TYR   462     -45.929  -6.875  21.608  1.00147.33           C  
ATOM   2993  C   TYR   462     -46.861  -6.890  20.450  1.00147.33           C  
ATOM   2994  O   TYR   462     -47.957  -7.445  20.505  1.00147.33           O  
ATOM   2995  CB  TYR   462     -45.899  -5.462  22.213  1.00147.33           C  
ATOM   2996  CG  TYR   462     -47.222  -5.133  22.804  1.00147.33           C  
ATOM   2997  CD1 TYR   462     -47.575  -5.594  24.050  1.00147.33           C  
ATOM   2998  CD2 TYR   462     -48.104  -4.342  22.105  1.00147.33           C  
ATOM   2999  CE1 TYR   462     -48.799  -5.275  24.589  1.00147.33           C  
ATOM   3000  CE2 TYR   462     -49.329  -4.020  22.638  1.00147.33           C  
ATOM   3001  CZ  TYR   462     -49.677  -4.487  23.881  1.00147.33           C  
ATOM   3002  OH  TYR   462     -50.934  -4.158  24.431  1.00147.33           O  
ATOM   3003  N   ALA   463     -46.398  -6.270  19.349  1.00192.80           N  
ATOM   3004  CA  ALA   463     -47.082  -6.284  18.097  1.00192.80           C  
ATOM   3005  C   ALA   463     -46.683  -7.558  17.427  1.00192.80           C  
ATOM   3006  O   ALA   463     -45.823  -8.289  17.915  1.00192.80           O  
ATOM   3007  CB  ALA   463     -46.691  -5.130  17.164  1.00192.80           C  
ATOM   3008  N   ALA   464     -47.315  -7.870  16.285  1.00244.84           N  
ATOM   3009  CA  ALA   464     -47.019  -9.099  15.615  1.00244.84           C  
ATOM   3010  C   ALA   464     -45.623  -9.073  15.081  1.00244.84           C  
ATOM   3011  O   ALA   464     -45.033  -8.019  14.847  1.00244.84           O  
ATOM   3012  CB  ALA   464     -47.964  -9.403  14.440  1.00244.84           C  
ATOM   3013  N   TYR   465     -45.071 -10.289  14.905  1.00427.54           N  
ATOM   3014  CA  TYR   465     -43.778 -10.589  14.360  1.00427.54           C  
ATOM   3015  C   TYR   465     -42.724  -9.932  15.171  1.00427.54           C  
ATOM   3016  O   TYR   465     -42.618  -8.707  15.228  1.00427.54           O  
ATOM   3017  CB  TYR   465     -43.598 -10.175  12.887  1.00427.54           C  
ATOM   3018  CG  TYR   465     -42.401 -10.906  12.380  1.00427.54           C  
ATOM   3019  CD1 TYR   465     -42.541 -12.203  11.936  1.00427.54           C  
ATOM   3020  CD2 TYR   465     -41.156 -10.322  12.341  1.00427.54           C  
ATOM   3021  CE1 TYR   465     -41.461 -12.908  11.464  1.00427.54           C  
ATOM   3022  CE2 TYR   465     -40.070 -11.024  11.869  1.00427.54           C  
ATOM   3023  CZ  TYR   465     -40.223 -12.318  11.429  1.00427.54           C  
ATOM   3024  OH  TYR   465     -39.112 -13.040  10.946  1.00427.54           O  
ATOM   3025  N   ALA   466     -41.844 -10.773  15.744  1.00289.55           N  
ATOM   3026  CA  ALA   466     -40.925 -10.282  16.713  1.00289.55           C  
ATOM   3027  C   ALA   466     -39.553 -10.104  16.180  1.00289.55           C  
ATOM   3028  O   ALA   466     -39.069 -10.820  15.304  1.00289.55           O  
ATOM   3029  CB  ALA   466     -40.808 -11.190  17.950  1.00289.55           C  
ATOM   3030  N   PHE   467     -38.915  -9.058  16.724  1.00100.63           N  
ATOM   3031  CA  PHE   467     -37.546  -8.768  16.480  1.00100.63           C  
ATOM   3032  C   PHE   467     -36.945  -8.798  17.848  1.00100.63           C  
ATOM   3033  O   PHE   467     -37.442  -8.137  18.761  1.00100.63           O  
ATOM   3034  CB  PHE   467     -37.314  -7.362  15.900  1.00100.63           C  
ATOM   3035  CG  PHE   467     -37.946  -7.310  14.549  1.00100.63           C  
ATOM   3036  CD1 PHE   467     -39.298  -7.086  14.418  1.00100.63           C  
ATOM   3037  CD2 PHE   467     -37.191  -7.478  13.411  1.00100.63           C  
ATOM   3038  CE1 PHE   467     -39.886  -7.033  13.176  1.00100.63           C  
ATOM   3039  CE2 PHE   467     -37.773  -7.426  12.166  1.00100.63           C  
ATOM   3040  CZ  PHE   467     -39.123  -7.204  12.045  1.00100.63           C  
ATOM   3041  N   ALA   468     -35.893  -9.614  18.044  1.00 38.90           N  
ATOM   3042  CA  ALA   468     -35.297  -9.711  19.343  1.00 38.90           C  
ATOM   3043  C   ALA   468     -34.656  -8.411  19.700  1.00 38.90           C  
ATOM   3044  O   ALA   468     -34.831  -7.911  20.811  1.00 38.90           O  
ATOM   3045  CB  ALA   468     -34.205 -10.792  19.418  1.00 38.90           C  
ATOM   3046  N   ASN   469     -33.907  -7.818  18.749  1.00 52.68           N  
ATOM   3047  CA  ASN   469     -33.192  -6.610  19.042  1.00 52.68           C  
ATOM   3048  C   ASN   469     -33.091  -5.797  17.790  1.00 52.68           C  
ATOM   3049  O   ASN   469     -33.700  -6.116  16.771  1.00 52.68           O  
ATOM   3050  CB  ASN   469     -31.765  -6.865  19.560  1.00 52.68           C  
ATOM   3051  CG  ASN   469     -30.982  -7.590  18.474  1.00 52.68           C  
ATOM   3052  ND2 ASN   469     -29.641  -7.707  18.670  1.00 52.68           N  
ATOM   3053  OD1 ASN   469     -31.545  -8.044  17.479  1.00 52.68           O  
ATOM   3054  N   GLN   470     -32.314  -4.697  17.856  1.00 43.23           N  
ATOM   3055  CA  GLN   470     -32.153  -3.781  16.762  1.00 43.23           C  
ATOM   3056  C   GLN   470     -31.477  -4.455  15.605  1.00 43.23           C  
ATOM   3057  O   GLN   470     -31.788  -4.162  14.453  1.00 43.23           O  
ATOM   3058  CB  GLN   470     -31.318  -2.542  17.126  1.00 43.23           C  
ATOM   3059  CG  GLN   470     -31.148  -1.567  15.959  1.00 43.23           C  
ATOM   3060  CD  GLN   470     -32.520  -1.022  15.589  1.00 43.23           C  
ATOM   3061  NE2 GLN   470     -32.572  -0.184  14.519  1.00 43.23           N  
ATOM   3062  OE1 GLN   470     -33.519  -1.335  16.233  1.00 43.23           O  
ATOM   3063  N   ALA   471     -30.530  -5.370  15.874  1.00 34.34           N  
ATOM   3064  CA  ALA   471     -29.823  -6.001  14.794  1.00 34.34           C  
ATOM   3065  C   ALA   471     -30.812  -6.727  13.927  1.00 34.34           C  
ATOM   3066  O   ALA   471     -30.725  -6.684  12.702  1.00 34.34           O  
ATOM   3067  CB  ALA   471     -28.788  -7.030  15.279  1.00 34.34           C  
ATOM   3068  N   ASP   472     -31.792  -7.411  14.539  1.00 43.44           N  
ATOM   3069  CA  ASP   472     -32.772  -8.152  13.792  1.00 43.44           C  
ATOM   3070  C   ASP   472     -33.610  -7.212  12.975  1.00 43.44           C  
ATOM   3071  O   ASP   472     -34.039  -7.547  11.872  1.00 43.44           O  
ATOM   3072  CB  ASP   472     -33.707  -8.974  14.695  1.00 43.44           C  
ATOM   3073  CG  ASP   472     -32.896 -10.125  15.274  1.00 43.44           C  
ATOM   3074  OD1 ASP   472     -31.836 -10.458  14.679  1.00 43.44           O  
ATOM   3075  OD2 ASP   472     -33.325 -10.688  16.316  1.00 43.44           O1-
ATOM   3076  N   VAL   473     -33.884  -6.005  13.500  1.00 42.87           N  
ATOM   3077  CA  VAL   473     -34.692  -5.069  12.772  1.00 42.87           C  
ATOM   3078  C   VAL   473     -34.000  -4.744  11.481  1.00 42.87           C  
ATOM   3079  O   VAL   473     -34.645  -4.665  10.436  1.00 42.87           O  
ATOM   3080  CB  VAL   473     -34.885  -3.775  13.511  1.00 42.87           C  
ATOM   3081  CG1 VAL   473     -35.668  -2.808  12.607  1.00 42.87           C  
ATOM   3082  CG2 VAL   473     -35.573  -4.069  14.855  1.00 42.87           C  
ATOM   3083  N   VAL   474     -32.670  -4.507  11.523  1.00116.79           N  
ATOM   3084  CA  VAL   474     -31.963  -4.171  10.317  1.00116.79           C  
ATOM   3085  C   VAL   474     -31.834  -5.331   9.377  1.00116.79           C  
ATOM   3086  O   VAL   474     -31.999  -5.170   8.169  1.00116.79           O  
ATOM   3087  CB  VAL   474     -30.587  -3.621  10.491  1.00116.79           C  
ATOM   3088  CG1 VAL   474     -29.701  -4.584  11.289  1.00116.79           C  
ATOM   3089  CG2 VAL   474     -30.073  -3.426   9.062  1.00116.79           C  
ATOM   3090  N   VAL   475     -31.517  -6.530   9.901  1.00 51.81           N  
ATOM   3091  CA  VAL   475     -31.329  -7.675   9.059  1.00 51.81           C  
ATOM   3092  C   VAL   475     -32.621  -7.946   8.350  1.00 51.81           C  
ATOM   3093  O   VAL   475     -32.620  -8.295   7.168  1.00 51.81           O  
ATOM   3094  CB  VAL   475     -30.975  -8.906   9.840  1.00 51.81           C  
ATOM   3095  CG1 VAL   475     -30.885 -10.096   8.870  1.00 51.81           C  
ATOM   3096  CG2 VAL   475     -29.678  -8.632  10.622  1.00 51.81           C  
ATOM   3097  N   ASN   476     -33.762  -7.817   9.063  1.00124.53           N  
ATOM   3098  CA  ASN   476     -35.035  -8.064   8.441  1.00124.53           C  
ATOM   3099  C   ASN   476     -35.800  -6.776   8.342  1.00124.53           C  
ATOM   3100  O   ASN   476     -36.947  -6.684   8.779  1.00124.53           O  
ATOM   3101  CB  ASN   476     -35.908  -9.039   9.249  1.00124.53           C  
ATOM   3102  CG  ASN   476     -35.216 -10.396   9.271  1.00124.53           C  
ATOM   3103  ND2 ASN   476     -35.097 -10.996  10.486  1.00124.53           N  
ATOM   3104  OD1 ASN   476     -34.784 -10.905   8.238  1.00124.53           O  
ATOM   3105  N   ALA   477     -35.214  -5.773   7.667  1.00 52.37           N  
ATOM   3106  CA  ALA   477     -35.796  -4.465   7.555  1.00 52.37           C  
ATOM   3107  C   ALA   477     -37.114  -4.539   6.842  1.00 52.37           C  
ATOM   3108  O   ALA   477     -38.043  -3.808   7.178  1.00 52.37           O  
ATOM   3109  CB  ALA   477     -34.902  -3.479   6.785  1.00 52.37           C  
ATOM   3110  N   ARG   478     -37.231  -5.415   5.826  1.00 75.84           N  
ATOM   3111  CA  ARG   478     -38.444  -5.491   5.064  1.00 75.84           C  
ATOM   3112  C   ARG   478     -39.578  -5.860   5.967  1.00 75.84           C  
ATOM   3113  O   ARG   478     -40.668  -5.298   5.867  1.00 75.84           O  
ATOM   3114  CB  ARG   478     -38.395  -6.565   3.965  1.00 75.84           C  
ATOM   3115  CG  ARG   478     -37.543  -6.199   2.751  1.00 75.84           C  
ATOM   3116  CD  ARG   478     -37.533  -7.301   1.690  1.00 75.84           C  
ATOM   3117  NE  ARG   478     -36.875  -6.757   0.472  1.00 75.84           N  
ATOM   3118  CZ  ARG   478     -36.891  -7.480  -0.687  1.00 75.84           C  
ATOM   3119  NH1 ARG   478     -37.471  -8.714  -0.710  1.00 75.84           N1+
ATOM   3120  NH2 ARG   478     -36.334  -6.965  -1.821  1.00 75.84           N  
ATOM   3121  N   LEU   479     -39.358  -6.829   6.869  1.00 97.29           N  
ATOM   3122  CA  LEU   479     -40.414  -7.259   7.735  0.50 97.29           C  
ATOM   3123  C   LEU   479     -40.780  -6.156   8.675  1.00 97.29           C  
ATOM   3124  O   LEU   479     -41.957  -5.933   8.949  1.00 97.29           O  
ATOM   3125  CB  LEU   479     -40.056  -8.519   8.533  0.50 97.29           C  
ATOM   3126  CG  LEU   479     -39.836  -9.731   7.607  0.50 97.29           C  
ATOM   3127  CD1 LEU   479     -38.570  -9.561   6.752  0.50 97.29           C  
ATOM   3128  CD2 LEU   479     -39.869 -11.052   8.378  0.50 97.29           C  
ATOM   3129  N   ALA   480     -39.777  -5.427   9.192  1.00 44.18           N  
ATOM   3130  CA  ALA   480     -40.035  -4.379  10.140  1.00 44.18           C  
ATOM   3131  C   ALA   480     -40.862  -3.310   9.490  1.00 44.18           C  
ATOM   3132  O   ALA   480     -41.779  -2.761  10.099  1.00 44.18           O  
ATOM   3133  CB  ALA   480     -38.748  -3.717  10.661  1.00 44.18           C  
ATOM   3134  N   ALA   481     -40.553  -2.985   8.222  1.00 40.82           N  
ATOM   3135  CA  ALA   481     -41.246  -1.951   7.508  1.00 40.82           C  
ATOM   3136  C   ALA   481     -42.686  -2.332   7.339  1.00 40.82           C  
ATOM   3137  O   ALA   481     -43.570  -1.477   7.367  1.00 40.82           O  
ATOM   3138  CB  ALA   481     -40.661  -1.698   6.108  1.00 40.82           C  
ATOM   3139  N   ASP   482     -42.960  -3.629   7.117  1.00 75.84           N  
ATOM   3140  CA  ASP   482     -44.312  -4.074   6.930  1.00 75.84           C  
ATOM   3141  C   ASP   482     -45.088  -3.820   8.187  1.00 75.84           C  
ATOM   3142  O   ASP   482     -46.234  -3.377   8.140  1.00 75.84           O  
ATOM   3143  CB  ASP   482     -44.393  -5.582   6.639  1.00 75.84           C  
ATOM   3144  CG  ASP   482     -45.842  -5.957   6.371  1.00 75.84           C  
ATOM   3145  OD1 ASP   482     -46.683  -5.026   6.261  1.00 75.84           O  
ATOM   3146  OD2 ASP   482     -46.127  -7.180   6.273  1.00 75.84           O1-
ATOM   3147  N   ALA   483     -44.473  -4.076   9.353  1.00 44.42           N  
ATOM   3148  CA  ALA   483     -45.172  -3.931  10.597  1.00 44.42           C  
ATOM   3149  C   ALA   483     -45.607  -2.502  10.768  1.00 44.42           C  
ATOM   3150  O   ALA   483     -46.731  -2.235  11.192  1.00 44.42           O  
ATOM   3151  CB  ALA   483     -44.302  -4.301  11.811  1.00 44.42           C  
ATOM   3152  N   VAL   484     -44.720  -1.548  10.435  1.00 87.20           N  
ATOM   3153  CA  VAL   484     -44.961  -0.139  10.586  1.00 87.20           C  
ATOM   3154  C   VAL   484     -45.980   0.349   9.592  1.00 87.20           C  
ATOM   3155  O   VAL   484     -46.530   1.438   9.758  1.00 87.20           O  
ATOM   3156  CB  VAL   484     -43.722   0.716  10.488  1.00 87.20           C  
ATOM   3157  CG1 VAL   484     -42.761   0.298  11.614  1.00 87.20           C  
ATOM   3158  CG2 VAL   484     -43.115   0.616   9.081  1.00 87.20           C  
ATOM   3159  N   GLY   485     -46.221  -0.392   8.491  1.00 41.93           N  
ATOM   3160  CA  GLY   485     -47.250   0.044   7.581  1.00 41.93           C  
ATOM   3161  C   GLY   485     -46.706   0.907   6.479  1.00 41.93           C  
ATOM   3162  O   GLY   485     -47.349   1.866   6.056  1.00 41.93           O  
ATOM   3163  N   ALA   486     -45.499   0.589   5.980  1.00 44.26           N  
ATOM   3164  CA  ALA   486     -44.940   1.331   4.883  1.00 44.26           C  
ATOM   3165  C   ALA   486     -45.782   1.087   3.665  1.00 44.26           C  
ATOM   3166  O   ALA   486     -46.503   0.093   3.578  1.00 44.26           O  
ATOM   3167  CB  ALA   486     -43.496   0.926   4.542  1.00 44.26           C  
ATOM   3168  N   THR   487     -45.713   2.009   2.681  1.00140.31           N  
ATOM   3169  CA  THR   487     -46.531   1.882   1.508  1.00140.31           C  
ATOM   3170  C   THR   487     -45.776   1.111   0.464  1.00140.31           C  
ATOM   3171  O   THR   487     -44.616   1.386   0.160  1.00140.31           O  
ATOM   3172  CB  THR   487     -46.940   3.215   0.939  1.00140.31           C  
ATOM   3173  CG2 THR   487     -45.732   3.886   0.267  1.00140.31           C  
ATOM   3174  OG1 THR   487     -47.989   3.047   0.001  1.00140.31           O  
ATOM   3175  N   ARG   488     -46.435   0.083  -0.106  1.00166.32           N  
ATOM   3176  CA  ARG   488     -45.804  -0.735  -1.105  1.00166.32           C  
ATOM   3177  C   ARG   488     -45.712   0.084  -2.357  1.00166.32           C  
ATOM   3178  O   ARG   488     -46.682   0.714  -2.763  1.00166.32           O  
ATOM   3179  CB  ARG   488     -46.620  -1.986  -1.441  1.00166.32           C  
ATOM   3180  CG  ARG   488     -46.718  -2.987  -0.291  1.00166.32           C  
ATOM   3181  CD  ARG   488     -47.887  -3.957  -0.452  1.00166.32           C  
ATOM   3182  NE  ARG   488     -49.111  -3.271   0.058  1.00166.32           N  
ATOM   3183  CZ  ARG   488     -49.824  -2.397  -0.712  1.00166.32           C  
ATOM   3184  NH1 ARG   488     -49.424  -2.079  -1.974  1.00166.32           N1+
ATOM   3185  NH2 ARG   488     -50.968  -1.840  -0.224  1.00166.32           N  
ATOM   3186  N   MET   489     -44.547   0.070  -3.033  1.00176.03           N  
ATOM   3187  CA  MET   489     -44.394   0.921  -4.176  1.00176.03           C  
ATOM   3188  C   MET   489     -43.982   0.159  -5.384  1.00176.03           C  
ATOM   3189  O   MET   489     -43.535  -0.976  -5.267  1.00176.03           O  
ATOM   3190  CB  MET   489     -43.420   2.072  -3.929  1.00176.03           C  
ATOM   3191  CG  MET   489     -43.959   2.943  -2.799  1.00176.03           C  
ATOM   3192  SD  MET   489     -43.011   4.436  -2.442  1.00176.03           S  
ATOM   3193  CE  MET   489     -43.596   5.318  -3.917  1.00176.03           C  
ATOM   3194  N   ASP   490     -44.171   0.752  -6.590  1.00194.25           N  
ATOM   3195  CA  ASP   490     -43.856  -0.027  -7.759  1.00194.25           C  
ATOM   3196  C   ASP   490     -42.416   0.084  -8.163  1.00194.25           C  
ATOM   3197  O   ASP   490     -42.017   0.916  -8.973  1.00194.25           O  
ATOM   3198  CB  ASP   490     -44.814   0.141  -8.959  1.00194.25           C  
ATOM   3199  CG  ASP   490     -44.968   1.582  -9.363  1.00194.25           C  
ATOM   3200  OD1 ASP   490     -44.938   2.436  -8.445  1.00194.25           O  
ATOM   3201  OD2 ASP   490     -45.141   1.852 -10.580  1.00194.25           O1-
ATOM   3202  N   ARG   491     -41.605  -0.836  -7.603  1.00172.06           N  
ATOM   3203  CA  ARG   491     -40.210  -1.038  -7.870  0.30172.06           C  
ATOM   3204  C   ARG   491     -39.405   0.222  -7.822  1.00172.06           C  
ATOM   3205  O   ARG   491     -38.999   0.736  -8.861  1.00172.06           O  
ATOM   3206  CB  ARG   491     -39.946  -1.740  -9.212  0.30172.06           C  
ATOM   3207  CG  ARG   491     -40.357  -3.215  -9.217  0.30172.06           C  
ATOM   3208  CD  ARG   491     -40.101  -3.916 -10.553  0.30172.06           C  
ATOM   3209  NE  ARG   491     -38.674  -3.690 -10.923  0.30172.06           N  
ATOM   3210  CZ  ARG   491     -37.780  -4.722 -10.912  0.30172.06           C  
ATOM   3211  NH1 ARG   491     -38.177  -5.968 -10.523  0.30172.06           N1+
ATOM   3212  NH2 ARG   491     -36.488  -4.509 -11.299  0.30172.06           N  
ATOM   3213  N   PRO   492     -39.147   0.744  -6.654  1.00167.77           N  
ATOM   3214  CA  PRO   492     -38.303   1.889  -6.537  1.00167.77           C  
ATOM   3215  C   PRO   492     -36.917   1.550  -6.972  1.00167.77           C  
ATOM   3216  O   PRO   492     -36.386   0.512  -6.572  1.00167.77           O  
ATOM   3217  CB  PRO   492     -38.446   2.387  -5.095  1.00167.77           C  
ATOM   3218  CG  PRO   492     -39.246   1.280  -4.376  1.00167.77           C  
ATOM   3219  CD  PRO   492     -40.026   0.592  -5.508  1.00167.77           C  
ATOM   3220  N   GLU   493     -36.316   2.424  -7.796  1.00119.06           N  
ATOM   3221  CA  GLU   493     -34.977   2.212  -8.245  1.00119.06           C  
ATOM   3222  C   GLU   493     -34.164   3.395  -7.801  1.00119.06           C  
ATOM   3223  O   GLU   493     -34.067   3.658  -6.606  1.00119.06           O  
ATOM   3224  CB  GLU   493     -34.864   1.942  -9.752  1.00119.06           C  
ATOM   3225  CG  GLU   493     -35.444   0.555 -10.059  1.00119.06           C  
ATOM   3226  CD  GLU   493     -35.052   0.119 -11.457  1.00119.06           C  
ATOM   3227  OE1 GLU   493     -35.506   0.771 -12.435  1.00119.06           O  
ATOM   3228  OE2 GLU   493     -34.293  -0.881 -11.562  1.00119.06           O1-
ATOM   3229  N   TRP   494     -33.547   4.142  -8.734  1.00104.91           N  
ATOM   3230  CA  TRP   494     -32.635   5.187  -8.344  1.00104.91           C  
ATOM   3231  C   TRP   494     -33.338   6.379  -7.756  1.00104.91           C  
ATOM   3232  O   TRP   494     -34.450   6.733  -8.142  1.00104.91           O  
ATOM   3233  CB  TRP   494     -31.784   5.697  -9.523  1.00104.91           C  
ATOM   3234  CG  TRP   494     -30.815   4.684 -10.090  1.00104.91           C  
ATOM   3235  CD1 TRP   494     -31.080   3.497 -10.710  1.00104.91           C  
ATOM   3236  CD2 TRP   494     -29.387   4.847 -10.123  1.00104.91           C  
ATOM   3237  CE2 TRP   494     -28.858   3.728 -10.768  1.00104.91           C  
ATOM   3238  CE3 TRP   494     -28.584   5.851  -9.662  1.00104.91           C  
ATOM   3239  NE1 TRP   494     -29.907   2.907 -11.120  1.00104.91           N  
ATOM   3240  CZ2 TRP   494     -27.511   3.597 -10.961  1.00104.91           C  
ATOM   3241  CZ3 TRP   494     -27.227   5.710  -9.851  1.00104.91           C  
ATOM   3242  CH2 TRP   494     -26.700   4.605 -10.489  1.00104.91           C  
ATOM   3243  N   CYS   495     -32.674   7.026  -6.773  1.00 91.03           N  
ATOM   3244  CA  CYS   495     -33.158   8.220  -6.140  1.00 91.03           C  
ATOM   3245  C   CYS   495     -32.075   9.255  -6.244  1.00 91.03           C  
ATOM   3246  O   CYS   495     -30.889   8.935  -6.158  1.00 91.03           O  
ATOM   3247  CB  CYS   495     -33.476   7.995  -4.657  1.00 91.03           C  
ATOM   3248  SG  CYS   495     -32.128   7.103  -3.831  1.00 91.03           S  
ATOM   3249  N   ALA   496     -32.463  10.532  -6.458  1.00 41.72           N  
ATOM   3250  CA  ALA   496     -31.508  11.600  -6.558  1.00 41.72           C  
ATOM   3251  C   ALA   496     -32.078  12.802  -5.863  1.00 41.72           C  
ATOM   3252  O   ALA   496     -33.294  12.927  -5.719  1.00 41.72           O  
ATOM   3253  CB  ALA   496     -31.198  12.019  -8.006  1.00 41.72           C  
ATOM   3254  N   VAL   497     -31.194  13.707  -5.389  1.00 47.46           N  
ATOM   3255  CA  VAL   497     -31.618  14.912  -4.727  1.00 47.46           C  
ATOM   3256  C   VAL   497     -31.167  16.070  -5.568  1.00 47.46           C  
ATOM   3257  O   VAL   497     -30.007  16.152  -5.969  1.00 47.46           O  
ATOM   3258  CB  VAL   497     -31.018  15.079  -3.361  1.00 47.46           C  
ATOM   3259  CG1 VAL   497     -31.500  16.414  -2.769  1.00 47.46           C  
ATOM   3260  CG2 VAL   497     -31.390  13.851  -2.511  1.00 47.46           C  
ATOM   3261  N   HIS   498     -32.087  17.011  -5.846  1.00104.53           N  
ATOM   3262  CA  HIS   498     -31.786  18.110  -6.720  1.00104.53           C  
ATOM   3263  C   HIS   498     -30.829  19.027  -6.026  1.00104.53           C  
ATOM   3264  O   HIS   498     -31.019  19.397  -4.869  1.00104.53           O  
ATOM   3265  CB  HIS   498     -33.047  18.904  -7.111  1.00104.53           C  
ATOM   3266  CG  HIS   498     -32.898  19.745  -8.345  1.00104.53           C  
ATOM   3267  CD2 HIS   498     -32.409  21.002  -8.507  1.00104.53           C  
ATOM   3268  ND1 HIS   498     -33.274  19.325  -9.603  1.00104.53           N  
ATOM   3269  CE1 HIS   498     -32.996  20.344 -10.456  1.00104.53           C  
ATOM   3270  NE2 HIS   498     -32.469  21.382  -9.838  1.00104.53           N  
ATOM   3271  N   PRO   499     -29.774  19.386  -6.702  1.00175.62           N  
ATOM   3272  CA  PRO   499     -28.838  20.284  -6.098  1.00175.62           C  
ATOM   3273  C   PRO   499     -29.431  21.642  -5.925  1.00175.62           C  
ATOM   3274  O   PRO   499     -29.008  22.359  -5.020  1.00175.62           O  
ATOM   3275  CB  PRO   499     -27.597  20.244  -6.985  1.00175.62           C  
ATOM   3276  CG  PRO   499     -27.646  18.834  -7.605  1.00175.62           C  
ATOM   3277  CD  PRO   499     -29.144  18.492  -7.659  1.00175.62           C  
ATOM   3278  N   VAL   500     -30.341  22.056  -6.828  1.00 76.61           N  
ATOM   3279  CA  VAL   500     -30.917  23.359  -6.666  1.00 76.61           C  
ATOM   3280  C   VAL   500     -31.884  23.414  -5.517  1.00 76.61           C  
ATOM   3281  O   VAL   500     -31.657  24.109  -4.526  1.00 76.61           O  
ATOM   3282  CB  VAL   500     -31.664  23.828  -7.882  1.00 76.61           C  
ATOM   3283  CG1 VAL   500     -32.294  25.200  -7.574  1.00 76.61           C  
ATOM   3284  CG2 VAL   500     -30.703  23.829  -9.084  1.00 76.61           C  
ATOM   3285  N   THR   501     -33.003  22.672  -5.668  1.00 85.30           N  
ATOM   3286  CA  THR   501     -34.131  22.621  -4.770  1.00 85.30           C  
ATOM   3287  C   THR   501     -33.933  21.735  -3.581  1.00 85.30           C  
ATOM   3288  O   THR   501     -34.384  22.056  -2.483  1.00 85.30           O  
ATOM   3289  CB  THR   501     -35.382  22.151  -5.453  1.00 85.30           C  
ATOM   3290  CG2 THR   501     -35.690  23.092  -6.630  1.00 85.30           C  
ATOM   3291  OG1 THR   501     -35.215  20.821  -5.920  1.00 85.30           O  
ATOM   3292  N   GLY   502     -33.278  20.576  -3.759  1.00 33.33           N  
ATOM   3293  CA  GLY   502     -33.172  19.664  -2.657  1.00 33.33           C  
ATOM   3294  C   GLY   502     -34.312  18.692  -2.749  1.00 33.33           C  
ATOM   3295  O   GLY   502     -34.443  17.804  -1.907  1.00 33.33           O  
ATOM   3296  N   GLU   503     -35.168  18.834  -3.782  0.50 66.64           N  
ATOM   3297  CA  GLU   503     -36.282  17.936  -3.930  0.50 66.64           C  
ATOM   3298  C   GLU   503     -35.762  16.603  -4.360  0.50 66.64           C  
ATOM   3299  O   GLU   503     -34.750  16.503  -5.051  0.50 66.64           O  
ATOM   3300  CB  GLU   503     -37.358  18.421  -4.920  0.50 66.64           C  
ATOM   3301  CG  GLU   503     -38.128  19.641  -4.403  0.50 66.64           C  
ATOM   3302  CD  GLU   503     -39.177  20.035  -5.434  0.50 66.64           C  
ATOM   3303  OE1 GLU   503     -40.289  19.447  -5.396  0.50 66.64           O  
ATOM   3304  OE2 GLU   503     -38.882  20.930  -6.271  1.00 66.64           O1-
ATOM   3305  N   VAL   504     -36.461  15.521  -3.951  1.00 73.37           N  
ATOM   3306  CA  VAL   504     -35.958  14.204  -4.198  1.00 73.37           C  
ATOM   3307  C   VAL   504     -36.791  13.529  -5.256  1.00 73.37           C  
ATOM   3308  O   VAL   504     -38.012  13.684  -5.319  1.00 73.37           O  
ATOM   3309  CB  VAL   504     -35.983  13.350  -2.965  1.00 73.37           C  
ATOM   3310  CG1 VAL   504     -35.434  11.955  -3.296  1.00 73.37           C  
ATOM   3311  CG2 VAL   504     -35.221  14.083  -1.849  1.00 73.37           C  
ATOM   3312  N   TYR   505     -36.120  12.754  -6.136  1.00122.28           N  
ATOM   3313  CA  TYR   505     -36.817  12.080  -7.204  1.00122.28           C  
ATOM   3314  C   TYR   505     -36.500  10.615  -7.157  1.00122.28           C  
ATOM   3315  O   TYR   505     -35.354  10.226  -6.935  1.00122.28           O  
ATOM   3316  CB  TYR   505     -36.411  12.566  -8.610  1.00122.28           C  
ATOM   3317  CG  TYR   505     -36.789  14.001  -8.778  1.00122.28           C  
ATOM   3318  CD1 TYR   505     -36.084  14.972  -8.107  1.00122.28           C  
ATOM   3319  CD2 TYR   505     -37.814  14.383  -9.623  1.00122.28           C  
ATOM   3320  CE1 TYR   505     -36.402  16.300  -8.252  1.00122.28           C  
ATOM   3321  CE2 TYR   505     -38.139  15.712  -9.775  1.00122.28           C  
ATOM   3322  CZ  TYR   505     -37.429  16.669  -9.085  1.00122.28           C  
ATOM   3323  OH  TYR   505     -37.749  18.035  -9.229  1.00122.28           O  
ATOM   3324  N   TYR   506     -37.527   9.759  -7.355  1.00135.67           N  
ATOM   3325  CA  TYR   506     -37.308   8.338  -7.352  1.00135.67           C  
ATOM   3326  C   TYR   506     -38.014   7.742  -8.529  1.00135.67           C  
ATOM   3327  O   TYR   506     -39.151   8.101  -8.843  1.00135.67           O  
ATOM   3328  CB  TYR   506     -37.929   7.602  -6.151  1.00135.67           C  
ATOM   3329  CG  TYR   506     -37.371   8.088  -4.861  1.00135.67           C  
ATOM   3330  CD1 TYR   506     -37.838   9.254  -4.304  1.00135.67           C  
ATOM   3331  CD2 TYR   506     -36.406   7.368  -4.195  1.00135.67           C  
ATOM   3332  CE1 TYR   506     -37.342   9.711  -3.107  1.00135.67           C  
ATOM   3333  CE2 TYR   506     -35.905   7.820  -2.995  1.00135.67           C  
ATOM   3334  CZ  TYR   506     -36.372   8.993  -2.450  1.00135.67           C  
ATOM   3335  OH  TYR   506     -35.860   9.458  -1.220  1.00135.67           O  
ATOM   3336  N   THR   507     -37.353   6.790  -9.216  1.00 77.05           N  
ATOM   3337  CA  THR   507     -38.031   6.126 -10.287  1.00 77.05           C  
ATOM   3338  C   THR   507     -38.780   4.970  -9.706  1.00 77.05           C  
ATOM   3339  O   THR   507     -38.319   4.303  -8.779  1.00 77.05           O  
ATOM   3340  CB  THR   507     -37.112   5.594 -11.350  1.00 77.05           C  
ATOM   3341  CG2 THR   507     -36.373   6.770 -12.006  1.00 77.05           C  
ATOM   3342  OG1 THR   507     -36.183   4.678 -10.787  1.00 77.05           O  
ATOM   3343  N   LEU   508     -40.007   4.763 -10.215  1.00101.06           N  
ATOM   3344  CA  LEU   508     -40.798   3.606  -9.912  1.00101.06           C  
ATOM   3345  C   LEU   508     -40.879   2.972 -11.261  1.00101.06           C  
ATOM   3346  O   LEU   508     -41.715   3.337 -12.084  1.00101.06           O  
ATOM   3347  CB  LEU   508     -42.214   3.980  -9.455  1.00101.06           C  
ATOM   3348  CG  LEU   508     -42.205   4.788  -8.144  1.00101.06           C  
ATOM   3349  CD1 LEU   508     -43.627   5.153  -7.694  1.00101.06           C  
ATOM   3350  CD2 LEU   508     -41.419   4.050  -7.048  1.00101.06           C  
ATOM   3351  N   THR   509     -40.009   1.979 -11.509  1.00143.60           N  
ATOM   3352  CA  THR   509     -39.796   1.489 -12.842  1.00143.60           C  
ATOM   3353  C   THR   509     -41.023   0.888 -13.460  1.00143.60           C  
ATOM   3354  O   THR   509     -41.307   1.151 -14.629  1.00143.60           O  
ATOM   3355  CB  THR   509     -38.671   0.496 -12.915  1.00143.60           C  
ATOM   3356  CG2 THR   509     -39.089  -0.798 -12.198  1.00143.60           C  
ATOM   3357  OG1 THR   509     -38.341   0.230 -14.269  1.00143.60           O  
ATOM   3358  N   ASN   510     -41.758   0.039 -12.718  1.00100.68           N  
ATOM   3359  CA  ASN   510     -42.957  -0.566 -13.236  1.00100.68           C  
ATOM   3360  C   ASN   510     -43.477  -1.536 -12.213  1.00100.68           C  
ATOM   3361  O   ASN   510     -42.797  -1.836 -11.232  1.00100.68           O  
ATOM   3362  CB  ASN   510     -42.738  -1.315 -14.565  1.00100.68           C  
ATOM   3363  CG  ASN   510     -41.650  -2.365 -14.374  1.00100.68           C  
ATOM   3364  ND2 ASN   510     -40.584  -2.290 -15.215  1.00100.68           N  
ATOM   3365  OD1 ASN   510     -41.741  -3.228 -13.502  1.00100.68           O  
ATOM   3366  N   ASN   511     -44.734  -2.012 -12.381  1.00116.27           N  
ATOM   3367  CA  ASN   511     -45.222  -2.997 -11.452  1.00116.27           C  
ATOM   3368  C   ASN   511     -46.365  -3.727 -12.094  1.00116.27           C  
ATOM   3369  O   ASN   511     -47.506  -3.275 -12.035  1.00116.27           O  
ATOM   3370  CB  ASN   511     -45.773  -2.357 -10.170  1.00116.27           C  
ATOM   3371  CG  ASN   511     -45.891  -3.410  -9.085  1.00116.27           C  
ATOM   3372  ND2 ASN   511     -45.777  -2.966  -7.807  1.00116.27           N  
ATOM   3373  OD1 ASN   511     -46.075  -4.593  -9.362  1.00116.27           O  
ATOM   3374  N   ALA   512     -46.086  -4.908 -12.675  1.00 54.45           N  
ATOM   3375  CA  ALA   512     -47.061  -5.732 -13.334  1.00 54.45           C  
ATOM   3376  C   ALA   512     -48.059  -6.205 -12.325  1.00 54.45           C  
ATOM   3377  O   ALA   512     -49.217  -6.457 -12.645  1.00 54.45           O  
ATOM   3378  CB  ALA   512     -46.438  -6.978 -13.984  1.00 54.45           C  
ATOM   3379  N   ASN   513     -47.591  -6.400 -11.082  1.00 95.80           N  
ATOM   3380  CA  ASN   513     -48.327  -6.919  -9.965  0.50 95.80           C  
ATOM   3381  C   ASN   513     -49.379  -5.969  -9.465  1.00 95.80           C  
ATOM   3382  O   ASN   513     -50.317  -6.413  -8.808  1.00 95.80           O  
ATOM   3383  CB  ASN   513     -47.421  -7.230  -8.761  0.50 95.80           C  
ATOM   3384  CG  ASN   513     -46.444  -8.327  -9.159  0.50 95.80           C  
ATOM   3385  ND2 ASN   513     -46.686  -8.974 -10.331  1.00 95.80           N  
ATOM   3386  OD1 ASN   513     -45.478  -8.594  -8.445  1.00 95.80           O  
ATOM   3387  N   ARG   514     -49.246  -4.650  -9.712  1.00168.84           N  
ATOM   3388  CA  ARG   514     -50.134  -3.687  -9.113  1.00168.84           C  
ATOM   3389  C   ARG   514     -51.576  -4.049  -9.321  1.00168.84           C  
ATOM   3390  O   ARG   514     -51.975  -4.512 -10.384  1.00168.84           O  
ATOM   3391  CB  ARG   514     -49.909  -2.253  -9.605  1.00168.84           C  
ATOM   3392  CG  ARG   514     -48.681  -1.622  -8.979  1.00168.84           C  
ATOM   3393  CD  ARG   514     -48.741  -0.105  -8.923  1.00168.84           C  
ATOM   3394  NE  ARG   514     -47.627   0.271  -8.023  1.00168.84           N  
ATOM   3395  CZ  ARG   514     -47.794   0.057  -6.686  1.00168.84           C  
ATOM   3396  NH1 ARG   514     -48.989  -0.398  -6.212  1.00168.84           N1+
ATOM   3397  NH2 ARG   514     -46.792   0.337  -5.810  1.00168.84           N  
ATOM   3398  N   LYS   515     -52.385  -3.826  -8.262  1.00191.51           N  
ATOM   3399  CA  LYS   515     -53.784  -4.149  -8.169  1.00191.51           C  
ATOM   3400  C   LYS   515     -53.956  -5.631  -8.143  1.00191.51           C  
ATOM   3401  O   LYS   515     -55.053  -6.141  -8.362  1.00191.51           O  
ATOM   3402  CB  LYS   515     -54.650  -3.595  -9.316  1.00191.51           C  
ATOM   3403  CG  LYS   515     -56.161  -3.757  -9.118  1.00191.51           C  
ATOM   3404  CD  LYS   515     -56.719  -2.984  -7.920  1.00191.51           C  
ATOM   3405  CE  LYS   515     -56.477  -3.683  -6.580  1.00191.51           C  
ATOM   3406  NZ  LYS   515     -57.198  -4.975  -6.541  1.00191.51           N1+
ATOM   3407  N   VAL   516     -52.881  -6.377  -7.839  1.00 66.26           N  
ATOM   3408  CA  VAL   516     -53.066  -7.793  -7.767  0.50 66.26           C  
ATOM   3409  C   VAL   516     -52.949  -8.172  -6.329  1.00 66.26           C  
ATOM   3410  O   VAL   516     -51.945  -7.894  -5.675  1.00 66.26           O  
ATOM   3411  CB  VAL   516     -52.037  -8.575  -8.532  0.50 66.26           C  
ATOM   3412  CG1 VAL   516     -52.289 -10.077  -8.305  1.00 66.26           C  
ATOM   3413  CG2 VAL   516     -52.098  -8.151 -10.010  1.00 66.26           C  
ATOM   3414  N   SER   517     -54.016  -8.778  -5.780  1.00143.63           N  
ATOM   3415  CA  SER   517     -53.949  -9.220  -4.422  1.00143.63           C  
ATOM   3416  C   SER   517     -53.029 -10.406  -4.351  1.00143.63           C  
ATOM   3417  O   SER   517     -52.174 -10.466  -3.467  1.00143.63           O  
ATOM   3418  CB  SER   517     -55.321  -9.613  -3.840  1.00143.63           C  
ATOM   3419  OG  SER   517     -55.174 -10.043  -2.495  1.00143.63           O  
ATOM   3420  N   PRO   518     -53.150 -11.345  -5.263  1.00239.37           N  
ATOM   3421  CA  PRO   518     -52.317 -12.514  -5.202  1.00239.37           C  
ATOM   3422  C   PRO   518     -50.866 -12.266  -5.440  1.00239.37           C  
ATOM   3423  O   PRO   518     -50.054 -13.048  -4.948  1.00239.37           O  
ATOM   3424  CB  PRO   518     -52.925 -13.521  -6.176  1.00239.37           C  
ATOM   3425  CG  PRO   518     -54.416 -13.150  -6.189  1.00239.37           C  
ATOM   3426  CD  PRO   518     -54.432 -11.644  -5.892  1.00239.37           C  
ATOM   3427  N   THR   519     -50.498 -11.215  -6.192  1.00223.83           N  
ATOM   3428  CA  THR   519     -49.098 -11.039  -6.428  1.00223.83           C  
ATOM   3429  C   THR   519     -48.548 -10.275  -5.277  1.00223.83           C  
ATOM   3430  O   THR   519     -48.962  -9.149  -5.008  1.00223.83           O  
ATOM   3431  CB  THR   519     -48.784 -10.273  -7.681  1.00223.83           C  
ATOM   3432  CG2 THR   519     -49.392 -11.023  -8.879  1.00223.83           C  
ATOM   3433  OG1 THR   519     -49.312  -8.957  -7.604  1.00223.83           O  
ATOM   3434  N   GLY   520     -47.599 -10.893  -4.549  1.00 88.52           N  
ATOM   3435  CA  GLY   520     -47.030 -10.226  -3.422  1.00 88.52           C  
ATOM   3436  C   GLY   520     -48.149 -10.010  -2.462  1.00 88.52           C  
ATOM   3437  O   GLY   520     -49.143 -10.733  -2.479  1.00 88.52           O  
ATOM   3438  N   SER   521     -48.011  -8.993  -1.596  1.00143.63           N  
ATOM   3439  CA  SER   521     -49.067  -8.687  -0.682  1.00143.63           C  
ATOM   3440  C   SER   521     -50.048  -7.878  -1.460  1.00143.63           C  
ATOM   3441  O   SER   521     -49.787  -7.518  -2.607  1.00143.63           O  
ATOM   3442  CB  SER   521     -48.611  -7.860   0.531  1.00143.63           C  
ATOM   3443  OG  SER   521     -47.681  -8.609   1.300  1.00143.63           O  
ATOM   3444  N   GLN   522     -51.218  -7.584  -0.863  1.00165.70           N  
ATOM   3445  CA  GLN   522     -52.192  -6.818  -1.577  1.00165.70           C  
ATOM   3446  C   GLN   522     -51.552  -5.524  -1.943  1.00165.70           C  
ATOM   3447  O   GLN   522     -50.895  -4.886  -1.122  1.00165.70           O  
ATOM   3448  CB  GLN   522     -53.453  -6.526  -0.743  1.00165.70           C  
ATOM   3449  CG  GLN   522     -53.175  -5.674   0.497  1.00165.70           C  
ATOM   3450  CD  GLN   522     -54.455  -5.594   1.315  1.00165.70           C  
ATOM   3451  NE2 GLN   522     -55.531  -6.265   0.823  1.00165.70           N  
ATOM   3452  OE1 GLN   522     -54.495  -4.957   2.367  1.00165.70           O  
ATOM   3453  N   GLN   523     -51.689  -5.127  -3.221  1.00151.16           N  
ATOM   3454  CA  GLN   523     -51.104  -3.888  -3.623  1.00151.16           C  
ATOM   3455  C   GLN   523     -52.127  -3.159  -4.426  1.00151.16           C  
ATOM   3456  O   GLN   523     -52.213  -3.282  -5.647  1.00151.16           O  
ATOM   3457  CB  GLN   523     -49.833  -4.105  -4.455  1.00151.16           C  
ATOM   3458  CG  GLN   523     -49.043  -2.831  -4.709  1.00151.16           C  
ATOM   3459  CD  GLN   523     -47.609  -3.252  -4.968  1.00151.16           C  
ATOM   3460  NE2 GLN   523     -47.302  -4.543  -4.665  1.00151.16           N  
ATOM   3461  OE1 GLN   523     -46.780  -2.458  -5.406  1.00151.16           O  
ATOM   3462  N   PRO   524     -52.902  -2.391  -3.716  1.00157.14           N  
ATOM   3463  CA  PRO   524     -53.966  -1.657  -4.347  1.00157.14           C  
ATOM   3464  C   PRO   524     -53.478  -0.448  -5.068  1.00157.14           C  
ATOM   3465  O   PRO   524     -52.367   0.008  -4.798  1.00157.14           O  
ATOM   3466  CB  PRO   524     -54.968  -1.329  -3.243  1.00157.14           C  
ATOM   3467  CG  PRO   524     -54.749  -2.446  -2.211  1.00157.14           C  
ATOM   3468  CD  PRO   524     -53.270  -2.824  -2.378  1.00157.14           C  
ATOM   3469  N   VAL   525     -54.295   0.076  -6.001  1.00 55.91           N  
ATOM   3470  CA  VAL   525     -53.925   1.270  -6.696  1.00 55.91           C  
ATOM   3471  C   VAL   525     -54.055   2.377  -5.706  1.00 55.91           C  
ATOM   3472  O   VAL   525     -55.075   2.497  -5.030  1.00 55.91           O  
ATOM   3473  CB  VAL   525     -54.827   1.605  -7.843  1.00 55.91           C  
ATOM   3474  CG1 VAL   525     -54.353   2.920  -8.482  1.00 55.91           C  
ATOM   3475  CG2 VAL   525     -54.855   0.409  -8.801  1.00 55.91           C  
ATOM   3476  N   ASP   526     -53.004   3.211  -5.604  1.00111.99           N  
ATOM   3477  CA  ASP   526     -52.935   4.276  -4.644  1.00111.99           C  
ATOM   3478  C   ASP   526     -52.279   5.423  -5.335  1.00111.99           C  
ATOM   3479  O   ASP   526     -51.697   5.208  -6.394  1.00111.99           O  
ATOM   3480  CB  ASP   526     -52.056   3.881  -3.453  1.00111.99           C  
ATOM   3481  CG  ASP   526     -52.802   2.810  -2.672  1.00111.99           C  
ATOM   3482  OD1 ASP   526     -54.061   2.817  -2.718  1.00111.99           O  
ATOM   3483  OD2 ASP   526     -52.127   1.967  -2.024  1.00111.99           O1-
ATOM   3484  N   PRO   527     -52.286   6.627  -4.816  1.00323.17           N  
ATOM   3485  CA  PRO   527     -51.827   7.600  -5.753  1.00323.17           C  
ATOM   3486  C   PRO   527     -50.473   7.660  -6.389  1.00323.17           C  
ATOM   3487  O   PRO   527     -50.457   8.007  -7.561  1.00323.17           O  
ATOM   3488  CB  PRO   527     -52.512   8.913  -5.458  1.00323.17           C  
ATOM   3489  CG  PRO   527     -53.821   8.458  -4.781  1.00323.17           C  
ATOM   3490  CD  PRO   527     -53.467   7.111  -4.116  1.00323.17           C  
ATOM   3491  N   ALA   528     -49.358   7.330  -5.724  1.00113.94           N  
ATOM   3492  CA  ALA   528     -48.043   7.370  -6.284  1.00113.94           C  
ATOM   3493  C   ALA   528     -47.973   6.277  -7.282  1.00113.94           C  
ATOM   3494  O   ALA   528     -47.147   6.289  -8.192  1.00113.94           O  
ATOM   3495  CB  ALA   528     -46.932   7.196  -5.239  1.00113.94           C  
ATOM   3496  N   ASN   529     -48.792   5.240  -7.055  1.00126.41           N  
ATOM   3497  CA  ASN   529     -48.829   4.109  -7.932  1.00126.41           C  
ATOM   3498  C   ASN   529     -50.220   4.053  -8.504  1.00126.41           C  
ATOM   3499  O   ASN   529     -51.029   3.220  -8.100  1.00126.41           O  
ATOM   3500  CB  ASN   529     -48.609   2.839  -7.116  1.00126.41           C  
ATOM   3501  CG  ASN   529     -47.406   3.107  -6.213  1.00126.41           C  
ATOM   3502  ND2 ASN   529     -47.579   2.871  -4.884  1.00126.41           N  
ATOM   3503  OD1 ASN   529     -46.352   3.545  -6.666  1.00126.41           O  
ATOM   3504  N   PRO   530     -50.511   4.923  -9.442  1.00106.19           N  
ATOM   3505  CA  PRO   530     -51.826   5.075 -10.016  1.00106.19           C  
ATOM   3506  C   PRO   530     -52.306   4.019 -10.959  1.00106.19           C  
ATOM   3507  O   PRO   530     -53.518   3.930 -11.156  1.00106.19           O  
ATOM   3508  CB  PRO   530     -51.824   6.450 -10.687  1.00106.19           C  
ATOM   3509  CG  PRO   530     -50.338   6.742 -10.947  1.00106.19           C  
ATOM   3510  CD  PRO   530     -49.623   6.015  -9.800  1.00106.19           C  
ATOM   3511  N   ARG   531     -51.418   3.223 -11.577  1.00194.86           N  
ATOM   3512  CA  ARG   531     -51.923   2.356 -12.600  1.00194.86           C  
ATOM   3513  C   ARG   531     -51.822   0.944 -12.170  1.00194.86           C  
ATOM   3514  O   ARG   531     -50.771   0.442 -11.779  1.00194.86           O  
ATOM   3515  CB  ARG   531     -51.156   2.465 -13.930  1.00194.86           C  
ATOM   3516  CG  ARG   531     -51.822   1.720 -15.090  1.00194.86           C  
ATOM   3517  CD  ARG   531     -53.071   2.421 -15.629  1.00194.86           C  
ATOM   3518  NE  ARG   531     -52.646   3.306 -16.752  1.00194.86           N  
ATOM   3519  CZ  ARG   531     -52.105   4.534 -16.503  1.00194.86           C  
ATOM   3520  NH1 ARG   531     -51.857   4.931 -15.221  1.00194.86           N1+
ATOM   3521  NH2 ARG   531     -51.815   5.368 -17.544  1.00194.86           N  
ATOM   3522  N   SER   532     -52.979   0.286 -12.259  1.00195.28           N  
ATOM   3523  CA  SER   532     -53.221  -1.079 -11.951  1.00195.28           C  
ATOM   3524  C   SER   532     -54.661  -1.070 -12.283  1.00195.28           C  
ATOM   3525  O   SER   532     -55.156   0.019 -12.556  1.00195.28           O  
ATOM   3526  CB  SER   532     -53.164  -1.343 -10.447  1.00195.28           C  
ATOM   3527  OG  SER   532     -52.116  -0.601  -9.847  1.00195.28           O  
ATOM   3528  N   TYR   533     -55.379  -2.208 -12.335  1.00292.97           N  
ATOM   3529  CA  TYR   533     -56.785  -1.985 -12.511  1.00292.97           C  
ATOM   3530  C   TYR   533     -57.554  -3.253 -12.394  1.00292.97           C  
ATOM   3531  O   TYR   533     -57.279  -4.241 -13.074  1.00292.97           O  
ATOM   3532  CB  TYR   533     -57.193  -1.287 -13.830  1.00292.97           C  
ATOM   3533  CG  TYR   533     -56.858  -2.137 -15.005  1.00292.97           C  
ATOM   3534  CD1 TYR   533     -57.770  -3.047 -15.491  1.00292.97           C  
ATOM   3535  CD2 TYR   533     -55.639  -2.019 -15.630  1.00292.97           C  
ATOM   3536  CE1 TYR   533     -57.468  -3.830 -16.578  1.00292.97           C  
ATOM   3537  CE2 TYR   533     -55.330  -2.799 -16.719  1.00292.97           C  
ATOM   3538  CZ  TYR   533     -56.247  -3.706 -17.195  1.00292.97           C  
ATOM   3539  OH  TYR   533     -55.934  -4.510 -18.311  1.00292.97           O  
ATOM   3540  N   ASN   534     -58.525  -3.255 -11.465  1.00188.58           N  
ATOM   3541  CA  ASN   534     -59.452  -4.338 -11.382  1.00188.58           C  
ATOM   3542  C   ASN   534     -60.774  -3.680 -11.585  1.00188.58           C  
ATOM   3543  O   ASN   534     -61.685  -3.811 -10.769  1.00188.58           O  
ATOM   3544  CB  ASN   534     -59.489  -5.008  -9.998  1.00188.58           C  
ATOM   3545  CG  ASN   534     -60.463  -6.173 -10.075  1.00188.58           C  
ATOM   3546  ND2 ASN   534     -61.065  -6.539  -8.911  1.00188.58           N  
ATOM   3547  OD1 ASN   534     -60.689  -6.742 -11.142  1.00188.58           O  
ATOM   3548  N   ASP   535     -60.906  -2.948 -12.706  1.00225.57           N  
ATOM   3549  CA  ASP   535     -62.109  -2.217 -12.961  1.00225.57           C  
ATOM   3550  C   ASP   535     -62.626  -2.644 -14.289  1.00225.57           C  
ATOM   3551  O   ASP   535     -61.863  -2.845 -15.232  1.00225.57           O  
ATOM   3552  CB  ASP   535     -61.876  -0.696 -13.035  1.00225.57           C  
ATOM   3553  CG  ASP   535     -63.210   0.030 -13.187  1.00225.57           C  
ATOM   3554  OD1 ASP   535     -64.281  -0.611 -13.018  1.00225.57           O  
ATOM   3555  OD2 ASP   535     -63.169   1.255 -13.482  1.00225.57           O1-
ATOM   3556  N   ALA   536     -63.955  -2.824 -14.379  1.00230.83           N  
ATOM   3557  CA  ALA   536     -64.541  -3.143 -15.640  1.00230.83           C  
ATOM   3558  C   ALA   536     -64.506  -1.876 -16.421  1.00230.83           C  
ATOM   3559  O   ALA   536     -64.486  -0.786 -15.850  1.00230.83           O  
ATOM   3560  CB  ALA   536     -66.006  -3.599 -15.549  1.00230.83           C  
ATOM   3561  N   ALA   537     -64.471  -1.991 -17.760  1.00225.21           N  
ATOM   3562  CA  ALA   537     -64.421  -0.821 -18.583  1.00225.21           C  
ATOM   3563  C   ALA   537     -65.515  -0.959 -19.583  1.00225.21           C  
ATOM   3564  O   ALA   537     -66.102  -2.029 -19.725  1.00225.21           O  
ATOM   3565  CB  ALA   537     -63.108  -0.669 -19.369  1.00225.21           C  
ATOM   3566  N   THR   538     -65.844   0.145 -20.280  1.00 72.87           N  
ATOM   3567  CA  THR   538     -66.878   0.061 -21.264  1.00 72.87           C  
ATOM   3568  C   THR   538     -66.416  -0.971 -22.236  1.00 72.87           C  
ATOM   3569  O   THR   538     -67.148  -1.905 -22.561  1.00 72.87           O  
ATOM   3570  CB  THR   538     -67.067   1.348 -22.011  1.00 72.87           C  
ATOM   3571  CG2 THR   538     -68.202   1.168 -23.031  1.00 72.87           C  
ATOM   3572  OG1 THR   538     -67.385   2.395 -21.105  1.00 72.87           O  
ATOM   3573  N   GLU   539     -65.165  -0.831 -22.713  1.00274.23           N  
ATOM   3574  CA  GLU   539     -64.603  -1.831 -23.567  1.00274.23           C  
ATOM   3575  C   GLU   539     -63.124  -1.639 -23.536  1.00274.23           C  
ATOM   3576  O   GLU   539     -62.638  -0.509 -23.527  1.00274.23           O  
ATOM   3577  CB  GLU   539     -65.050  -1.735 -25.036  1.00274.23           C  
ATOM   3578  CG  GLU   539     -64.645  -0.434 -25.730  1.00274.23           C  
ATOM   3579  CD  GLU   539     -65.099  -0.528 -27.179  1.00274.23           C  
ATOM   3580  OE1 GLU   539     -65.704  -1.574 -27.539  1.00274.23           O  
ATOM   3581  OE2 GLU   539     -64.848   0.439 -27.946  1.00274.23           O1-
ATOM   3582  N   ALA   540     -62.362  -2.749 -23.486  1.00274.72           N  
ATOM   3583  CA  ALA   540     -60.937  -2.613 -23.506  1.00274.72           C  
ATOM   3584  C   ALA   540     -60.358  -3.969 -23.733  1.00274.72           C  
ATOM   3585  O   ALA   540     -60.957  -4.991 -23.401  1.00274.72           O  
ATOM   3586  CB  ALA   540     -60.349  -2.090 -22.185  1.00274.72           C  
ATOM   3587  N   PRO   541     -59.202  -3.984 -24.329  1.00198.62           N  
ATOM   3588  CA  PRO   541     -58.522  -5.235 -24.502  1.00198.62           C  
ATOM   3589  C   PRO   541     -57.887  -5.566 -23.193  1.00198.62           C  
ATOM   3590  O   PRO   541     -57.697  -4.656 -22.387  1.00198.62           O  
ATOM   3591  CB  PRO   541     -57.521  -5.023 -25.634  1.00198.62           C  
ATOM   3592  CG  PRO   541     -58.151  -3.893 -26.467  1.00198.62           C  
ATOM   3593  CD  PRO   541     -58.960  -3.081 -25.443  1.00198.62           C  
ATOM   3594  N   ALA   542     -57.555  -6.847 -22.945  1.00205.87           N  
ATOM   3595  CA  ALA   542     -56.940  -7.163 -21.691  1.00205.87           C  
ATOM   3596  C   ALA   542     -55.615  -6.486 -21.686  1.00205.87           C  
ATOM   3597  O   ALA   542     -54.960  -6.376 -22.723  1.00205.87           O  
ATOM   3598  CB  ALA   542     -56.700  -8.669 -21.478  1.00205.87           C  
ATOM   3599  N   SER   543     -55.186  -5.988 -20.508  1.00219.15           N  
ATOM   3600  CA  SER   543     -53.930  -5.307 -20.455  1.00219.15           C  
ATOM   3601  C   SER   543     -53.248  -5.681 -19.180  1.00219.15           C  
ATOM   3602  O   SER   543     -53.864  -6.204 -18.253  1.00219.15           O  
ATOM   3603  CB  SER   543     -54.060  -3.775 -20.463  1.00219.15           C  
ATOM   3604  OG  SER   543     -52.773  -3.176 -20.409  1.00219.15           O  
ATOM   3605  N   ALA   544     -51.924  -5.442 -19.135  1.00198.56           N  
ATOM   3606  CA  ALA   544     -51.125  -5.725 -17.980  1.00198.56           C  
ATOM   3607  C   ALA   544     -51.184  -4.545 -17.065  1.00198.56           C  
ATOM   3608  O   ALA   544     -51.696  -3.485 -17.423  1.00198.56           O  
ATOM   3609  CB  ALA   544     -49.644  -5.985 -18.304  1.00198.56           C  
ATOM   3610  N   ARG   545     -50.669  -4.723 -15.832  1.00259.85           N  
ATOM   3611  CA  ARG   545     -50.635  -3.669 -14.870  1.00259.85           C  
ATOM   3612  C   ARG   545     -49.521  -2.764 -15.266  1.00259.85           C  
ATOM   3613  O   ARG   545     -49.029  -2.845 -16.391  1.00259.85           O  
ATOM   3614  CB  ARG   545     -50.448  -4.148 -13.433  1.00259.85           C  
ATOM   3615  CG  ARG   545     -51.569  -5.103 -13.020  1.00259.85           C  
ATOM   3616  CD  ARG   545     -52.966  -4.649 -13.448  1.00259.85           C  
ATOM   3617  NE  ARG   545     -53.307  -5.384 -14.699  1.00259.85           N  
ATOM   3618  CZ  ARG   545     -53.851  -6.633 -14.621  1.00259.85           C  
ATOM   3619  NH1 ARG   545     -54.095  -7.194 -13.401  1.00259.85           N1+
ATOM   3620  NH2 ARG   545     -54.148  -7.326 -15.760  1.00259.85           N  
ATOM   3621  N   ASN   546     -49.116  -1.860 -14.355  1.00 95.91           N  
ATOM   3622  CA  ASN   546     -48.180  -0.821 -14.681  1.00 95.91           C  
ATOM   3623  C   ASN   546     -46.937  -1.359 -15.323  1.00 95.91           C  
ATOM   3624  O   ASN   546     -46.029  -1.848 -14.653  1.00 95.91           O  
ATOM   3625  CB  ASN   546     -47.751   0.001 -13.454  1.00 95.91           C  
ATOM   3626  CG  ASN   546     -47.021   1.240 -13.946  1.00 95.91           C  
ATOM   3627  ND2 ASN   546     -46.560   2.089 -12.989  1.00 95.91           N  
ATOM   3628  OD1 ASN   546     -46.862   1.446 -15.149  1.00 95.91           O  
ATOM   3629  N   VAL   547     -46.911  -1.335 -16.671  1.00147.54           N  
ATOM   3630  CA  VAL   547     -45.781  -1.699 -17.480  1.00147.54           C  
ATOM   3631  C   VAL   547     -44.765  -0.585 -17.577  1.00147.54           C  
ATOM   3632  O   VAL   547     -43.564  -0.840 -17.643  1.00147.54           O  
ATOM   3633  CB  VAL   547     -46.176  -2.033 -18.890  1.00147.54           C  
ATOM   3634  CG1 VAL   547     -46.842  -0.793 -19.512  1.00147.54           C  
ATOM   3635  CG2 VAL   547     -44.927  -2.500 -19.655  1.00147.54           C  
ATOM   3636  N   ASN   548     -45.253   0.672 -17.681  1.00 98.19           N  
ATOM   3637  CA  ASN   548     -44.496   1.870 -17.988  1.00 98.19           C  
ATOM   3638  C   ASN   548     -43.647   2.476 -16.906  1.00 98.19           C  
ATOM   3639  O   ASN   548     -42.510   2.864 -17.171  1.00 98.19           O  
ATOM   3640  CB  ASN   548     -45.409   3.002 -18.493  1.00 98.19           C  
ATOM   3641  CG  ASN   548     -45.962   2.583 -19.848  1.00 98.19           C  
ATOM   3642  ND2 ASN   548     -47.315   2.562 -19.970  1.00 98.19           N  
ATOM   3643  OD1 ASN   548     -45.208   2.276 -20.771  1.00 98.19           O  
ATOM   3644  N   GLY   549     -44.174   2.624 -15.675  1.00 54.15           N  
ATOM   3645  CA  GLY   549     -43.401   3.261 -14.641  1.00 54.15           C  
ATOM   3646  C   GLY   549     -43.688   4.741 -14.601  1.00 54.15           C  
ATOM   3647  O   GLY   549     -44.483   5.273 -15.376  1.00 54.15           O  
ATOM   3648  N   HIS   550     -43.034   5.444 -13.650  1.00139.67           N  
ATOM   3649  CA  HIS   550     -43.246   6.846 -13.470  1.00139.67           C  
ATOM   3650  C   HIS   550     -42.159   7.355 -12.531  1.00139.67           C  
ATOM   3651  O   HIS   550     -41.482   6.547 -11.900  1.00139.67           O  
ATOM   3652  CB  HIS   550     -44.702   7.051 -13.031  1.00139.67           C  
ATOM   3653  CG  HIS   550     -45.162   5.975 -12.092  1.00139.67           C  
ATOM   3654  CD2 HIS   550     -46.129   5.030 -12.259  1.00139.67           C  
ATOM   3655  ND1 HIS   550     -44.644   5.764 -10.834  1.00139.67           N  
ATOM   3656  CE1 HIS   550     -45.318   4.713 -10.305  1.00139.67           C  
ATOM   3657  NE2 HIS   550     -46.230   4.234 -11.133  1.00139.67           N  
ATOM   3658  N   ILE   551     -41.883   8.690 -12.457  1.00222.74           N  
ATOM   3659  CA  ILE   551     -40.823   9.176 -11.587  1.00222.74           C  
ATOM   3660  C   ILE   551     -41.171  10.026 -10.368  1.00222.74           C  
ATOM   3661  O   ILE   551     -41.209  11.244 -10.419  1.00222.74           O  
ATOM   3662  CB  ILE   551     -39.845  10.000 -12.382  1.00222.74           C  
ATOM   3663  CG1 ILE   551     -39.262   9.146 -13.517  1.00222.74           C  
ATOM   3664  CG2 ILE   551     -38.768  10.578 -11.448  1.00222.74           C  
ATOM   3665  CD1 ILE   551     -38.501   9.956 -14.559  1.00222.74           C  
ATOM   3666  N   ILE   552     -41.468   9.458  -9.200  1.00189.49           N  
ATOM   3667  CA  ILE   552     -41.769  10.076  -7.919  1.00189.49           C  
ATOM   3668  C   ILE   552     -40.976  11.339  -7.639  1.00189.49           C  
ATOM   3669  O   ILE   552     -39.791  11.412  -7.955  1.00189.49           O  
ATOM   3670  CB  ILE   552     -41.231   9.111  -6.886  1.00189.49           C  
ATOM   3671  CG1 ILE   552     -42.150   7.911  -6.622  1.00189.49           C  
ATOM   3672  CG2 ILE   552     -40.628   9.870  -5.696  1.00189.49           C  
ATOM   3673  CD1 ILE   552     -41.470   6.794  -5.831  1.00189.49           C  
ATOM   3674  N   ARG   553     -41.618  12.373  -7.021  1.00200.49           N  
ATOM   3675  CA  ARG   553     -40.909  13.539  -6.521  1.00200.49           C  
ATOM   3676  C   ARG   553     -41.453  13.880  -5.164  1.00200.49           C  
ATOM   3677  O   ARG   553     -42.652  13.755  -4.915  1.00200.49           O  
ATOM   3678  CB  ARG   553     -41.097  14.815  -7.349  1.00200.49           C  
ATOM   3679  CG  ARG   553     -40.419  16.014  -6.684  1.00200.49           C  
ATOM   3680  CD  ARG   553     -40.890  17.360  -7.225  1.00200.49           C  
ATOM   3681  NE  ARG   553     -40.503  17.418  -8.654  1.00200.49           N  
ATOM   3682  CZ  ARG   553     -41.090  18.333  -9.475  1.00200.49           C  
ATOM   3683  NH1 ARG   553     -42.107  19.115  -9.009  1.00200.49           N1+
ATOM   3684  NH2 ARG   553     -40.635  18.468 -10.752  1.00200.49           N  
ATOM   3685  N   LEU   554     -40.569  14.313  -4.231  1.00135.35           N  
ATOM   3686  CA  LEU   554     -41.024  14.714  -2.923  1.00135.35           C  
ATOM   3687  C   LEU   554     -40.202  15.869  -2.451  1.00135.35           C  
ATOM   3688  O   LEU   554     -39.026  15.987  -2.790  1.00135.35           O  
ATOM   3689  CB  LEU   554     -40.942  13.609  -1.853  1.00135.35           C  
ATOM   3690  CG  LEU   554     -39.526  13.064  -1.574  1.00135.35           C  
ATOM   3691  CD1 LEU   554     -39.570  11.973  -0.493  1.00135.35           C  
ATOM   3692  CD2 LEU   554     -38.828  12.577  -2.854  1.00135.35           C  
ATOM   3693  N   ARG   555     -40.831  16.772  -1.672  1.00123.12           N  
ATOM   3694  CA  ARG   555     -40.129  17.880  -1.088  1.00123.12           C  
ATOM   3695  C   ARG   555     -40.261  17.739   0.394  1.00123.12           C  
ATOM   3696  O   ARG   555     -41.364  17.643   0.934  1.00123.12           O  
ATOM   3697  CB  ARG   555     -40.687  19.254  -1.490  1.00123.12           C  
ATOM   3698  CG  ARG   555     -42.154  19.433  -1.109  1.00123.12           C  
ATOM   3699  CD  ARG   555     -42.751  20.772  -1.542  1.00123.12           C  
ATOM   3700  NE  ARG   555     -44.204  20.715  -1.223  1.00123.12           N  
ATOM   3701  CZ  ARG   555     -44.948  21.858  -1.162  1.00123.12           C  
ATOM   3702  NH1 ARG   555     -44.357  23.072  -1.364  1.00123.12           N1+
ATOM   3703  NH2 ARG   555     -46.285  21.786  -0.897  1.00123.12           N  
ATOM   3704  N   GLU   556     -39.114  17.727   1.094  1.00 71.87           N  
ATOM   3705  CA  GLU   556     -39.126  17.555   2.519  1.00 71.87           C  
ATOM   3706  C   GLU   556     -39.661  18.811   3.129  1.00 71.87           C  
ATOM   3707  O   GLU   556     -39.448  19.911   2.620  1.00 71.87           O  
ATOM   3708  CB  GLU   556     -37.731  17.327   3.131  1.00 71.87           C  
ATOM   3709  CG  GLU   556     -37.028  16.061   2.638  1.00 71.87           C  
ATOM   3710  CD  GLU   556     -36.336  16.397   1.324  1.00 71.87           C  
ATOM   3711  OE1 GLU   556     -36.101  17.609   1.074  1.00 71.87           O  
ATOM   3712  OE2 GLU   556     -36.031  15.447   0.556  1.00 71.87           O1-
ATOM   3713  N   ASP   557     -40.373  18.670   4.261  1.00 36.93           N  
ATOM   3714  CA  ASP   557     -40.973  19.795   4.911  1.00 36.93           C  
ATOM   3715  C   ASP   557     -39.904  20.726   5.387  1.00 36.93           C  
ATOM   3716  O   ASP   557     -38.891  20.306   5.945  1.00 36.93           O  
ATOM   3717  CB  ASP   557     -41.814  19.388   6.133  1.00 36.93           C  
ATOM   3718  CG  ASP   557     -42.433  20.637   6.740  1.00 36.93           C  
ATOM   3719  OD1 ASP   557     -42.575  21.651   6.006  1.00 36.93           O  
ATOM   3720  OD2 ASP   557     -42.782  20.589   7.949  1.00 36.93           O1-
ATOM   3721  N   GLY   558     -40.103  22.035   5.134  1.00 19.45           N  
ATOM   3722  CA  GLY   558     -39.210  23.053   5.608  0.50 19.45           C  
ATOM   3723  C   GLY   558     -37.977  23.038   4.770  1.00 19.45           C  
ATOM   3724  O   GLY   558     -37.061  23.830   4.986  1.00 19.45           O  
ATOM   3725  N   GLY   559     -37.923  22.130   3.780  1.00 15.46           N  
ATOM   3726  CA  GLY   559     -36.757  22.058   2.953  1.00 15.46           C  
ATOM   3727  C   GLY   559     -35.659  21.469   3.779  1.00 15.46           C  
ATOM   3728  O   GLY   559     -34.483  21.580   3.433  1.00 15.46           O  
ATOM   3729  N   ARG   560     -36.020  20.827   4.908  1.00 71.94           N  
ATOM   3730  CA  ARG   560     -35.019  20.246   5.750  1.00 71.94           C  
ATOM   3731  C   ARG   560     -35.167  18.758   5.672  1.00 71.94           C  
ATOM   3732  O   ARG   560     -36.246  18.208   5.872  1.00 71.94           O  
ATOM   3733  CB  ARG   560     -35.134  20.694   7.215  1.00 71.94           C  
ATOM   3734  CG  ARG   560     -34.783  22.175   7.380  1.00 71.94           C  
ATOM   3735  CD  ARG   560     -34.920  22.719   8.803  1.00 71.94           C  
ATOM   3736  NE  ARG   560     -34.516  24.154   8.752  1.00 71.94           N  
ATOM   3737  CZ  ARG   560     -34.905  25.025   9.729  1.00 71.94           C  
ATOM   3738  NH1 ARG   560     -35.702  24.598  10.751  1.00 71.94           N1+
ATOM   3739  NH2 ARG   560     -34.494  26.326   9.682  1.00 71.94           N  
ATOM   3740  N   GLY   561     -34.042  18.079   5.385  1.00 53.77           N  
ATOM   3741  CA  GLY   561     -33.945  16.659   5.196  1.00 53.77           C  
ATOM   3742  C   GLY   561     -34.277  15.947   6.471  1.00 53.77           C  
ATOM   3743  O   GLY   561     -34.553  14.750   6.469  1.00 53.77           O  
ATOM   3744  N   ALA   562     -34.125  16.641   7.606  1.00 59.66           N  
ATOM   3745  CA  ALA   562     -34.429  16.104   8.902  1.00 59.66           C  
ATOM   3746  C   ALA   562     -35.891  15.787   9.024  1.00 59.66           C  
ATOM   3747  O   ALA   562     -36.268  14.885   9.768  1.00 59.66           O  
ATOM   3748  CB  ALA   562     -34.135  17.081  10.039  1.00 59.66           C  
ATOM   3749  N   ALA   563     -36.756  16.550   8.331  1.00 52.28           N  
ATOM   3750  CA  ALA   563     -38.187  16.462   8.501  1.00 52.28           C  
ATOM   3751  C   ALA   563     -38.726  15.081   8.262  1.00 52.28           C  
ATOM   3752  O   ALA   563     -38.242  14.317   7.428  1.00 52.28           O  
ATOM   3753  CB  ALA   563     -38.966  17.427   7.590  1.00 52.28           C  
ATOM   3754  N   THR   564     -39.738  14.729   9.083  1.00129.79           N  
ATOM   3755  CA  THR   564     -40.467  13.492   9.070  1.00129.79           C  
ATOM   3756  C   THR   564     -41.464  13.437   7.947  1.00129.79           C  
ATOM   3757  O   THR   564     -41.784  12.349   7.471  1.00129.79           O  
ATOM   3758  CB  THR   564     -41.217  13.249  10.348  1.00129.79           C  
ATOM   3759  CG2 THR   564     -40.214  13.259  11.513  1.00129.79           C  
ATOM   3760  OG1 THR   564     -42.203  14.252  10.543  1.00129.79           O  
ATOM   3761  N   ARG   565     -42.023  14.592   7.521  1.00 67.54           N  
ATOM   3762  CA  ARG   565     -43.074  14.562   6.533  1.00 67.54           C  
ATOM   3763  C   ARG   565     -42.648  15.296   5.298  1.00 67.54           C  
ATOM   3764  O   ARG   565     -41.691  16.069   5.318  1.00 67.54           O  
ATOM   3765  CB  ARG   565     -44.373  15.223   7.025  1.00 67.54           C  
ATOM   3766  CG  ARG   565     -44.949  14.553   8.274  1.00 67.54           C  
ATOM   3767  CD  ARG   565     -46.230  15.202   8.797  1.00 67.54           C  
ATOM   3768  NE  ARG   565     -46.636  14.447  10.015  1.00 67.54           N  
ATOM   3769  CZ  ARG   565     -47.617  14.934  10.829  1.00 67.54           C  
ATOM   3770  NH1 ARG   565     -48.257  16.097  10.510  1.00 67.54           N1+
ATOM   3771  NH2 ARG   565     -47.960  14.254  11.961  1.00 67.54           N  
ATOM   3772  N   PHE   566     -43.347  15.036   4.167  1.00 66.57           N  
ATOM   3773  CA  PHE   566     -43.020  15.689   2.930  1.00 66.57           C  
ATOM   3774  C   PHE   566     -44.200  15.695   2.011  1.00 66.57           C  
ATOM   3775  O   PHE   566     -45.208  15.030   2.247  1.00 66.57           O  
ATOM   3776  CB  PHE   566     -41.833  15.046   2.191  1.00 66.57           C  
ATOM   3777  CG  PHE   566     -42.131  13.598   2.004  1.00 66.57           C  
ATOM   3778  CD1 PHE   566     -42.954  13.169   0.990  1.00 66.57           C  
ATOM   3779  CD2 PHE   566     -41.570  12.669   2.850  1.00 66.57           C  
ATOM   3780  CE1 PHE   566     -43.218  11.829   0.830  1.00 66.57           C  
ATOM   3781  CE2 PHE   566     -41.831  11.329   2.694  1.00 66.57           C  
ATOM   3782  CZ  PHE   566     -42.658  10.908   1.682  1.00 66.57           C  
ATOM   3783  N   ALA   567     -44.089  16.501   0.934  1.00 48.58           N  
ATOM   3784  CA  ALA   567     -45.109  16.590  -0.065  1.00 48.58           C  
ATOM   3785  C   ALA   567     -44.578  15.884  -1.272  1.00 48.58           C  
ATOM   3786  O   ALA   567     -43.391  15.956  -1.572  1.00 48.58           O  
ATOM   3787  CB  ALA   567     -45.442  18.033  -0.479  1.00 48.58           C  
ATOM   3788  N   TRP   568     -45.452  15.155  -1.985  1.00159.71           N  
ATOM   3789  CA  TRP   568     -45.061  14.413  -3.148  1.00159.71           C  
ATOM   3790  C   TRP   568     -45.871  14.853  -4.324  1.00159.71           C  
ATOM   3791  O   TRP   568     -46.880  15.540  -4.183  1.00159.71           O  
ATOM   3792  CB  TRP   568     -45.232  12.891  -3.006  1.00159.71           C  
ATOM   3793  CG  TRP   568     -46.485  12.411  -2.295  1.00159.71           C  
ATOM   3794  CD1 TRP   568     -46.553  11.702  -1.133  1.00159.71           C  
ATOM   3795  CD2 TRP   568     -47.847  12.690  -2.670  1.00159.71           C  
ATOM   3796  CE2 TRP   568     -48.670  12.104  -1.711  1.00159.71           C  
ATOM   3797  CE3 TRP   568     -48.376  13.365  -3.726  1.00159.71           C  
ATOM   3798  NE1 TRP   568     -47.863  11.488  -0.780  1.00159.71           N  
ATOM   3799  CZ2 TRP   568     -50.030  12.188  -1.804  1.00159.71           C  
ATOM   3800  CZ3 TRP   568     -49.742  13.493  -3.807  1.00159.71           C  
ATOM   3801  CH2 TRP   568     -50.552  12.903  -2.861  1.00159.71           C  
ATOM   3802  N   ASP   569     -45.370  14.532  -5.535  1.00137.67           N  
ATOM   3803  CA  ASP   569     -46.101  14.771  -6.745  1.00137.67           C  
ATOM   3804  C   ASP   569     -45.566  13.773  -7.738  1.00137.67           C  
ATOM   3805  O   ASP   569     -44.488  13.203  -7.557  1.00137.67           O  
ATOM   3806  CB  ASP   569     -45.917  16.179  -7.345  1.00137.67           C  
ATOM   3807  CG  ASP   569     -44.471  16.370  -7.780  1.00137.67           C  
ATOM   3808  OD1 ASP   569     -43.556  16.083  -6.964  1.00137.67           O  
ATOM   3809  OD2 ASP   569     -44.264  16.806  -8.944  1.00137.67           O1-
ATOM   3810  N   ILE   570     -46.323  13.526  -8.822  1.00243.14           N  
ATOM   3811  CA  ILE   570     -45.961  12.607  -9.845  1.00243.14           C  
ATOM   3812  C   ILE   570     -45.467  13.532 -10.920  1.00243.14           C  
ATOM   3813  O   ILE   570     -46.252  14.189 -11.598  1.00243.14           O  
ATOM   3814  CB  ILE   570     -47.187  11.793 -10.250  1.00243.14           C  
ATOM   3815  CG1 ILE   570     -48.278  12.496 -11.082  1.00243.14           C  
ATOM   3816  CG2 ILE   570     -47.852  11.493  -8.893  1.00243.14           C  
ATOM   3817  CD1 ILE   570     -49.294  11.530 -11.695  1.00243.14           C  
ATOM   3818  N   TYR   571     -44.131  13.641 -11.121  1.00248.81           N  
ATOM   3819  CA  TYR   571     -43.811  14.624 -12.096  1.00248.81           C  
ATOM   3820  C   TYR   571     -44.305  14.276 -13.523  1.00248.81           C  
ATOM   3821  O   TYR   571     -44.927  15.113 -14.160  1.00248.81           O  
ATOM   3822  CB  TYR   571     -42.399  15.232 -11.959  1.00248.81           C  
ATOM   3823  CG  TYR   571     -42.134  16.276 -12.966  1.00248.81           C  
ATOM   3824  CD1 TYR   571     -42.859  17.438 -12.910  1.00248.81           C  
ATOM   3825  CD2 TYR   571     -41.147  16.122 -13.914  1.00248.81           C  
ATOM   3826  CE1 TYR   571     -42.626  18.439 -13.814  1.00248.81           C  
ATOM   3827  CE2 TYR   571     -40.913  17.131 -14.821  1.00248.81           C  
ATOM   3828  CZ  TYR   571     -41.657  18.291 -14.769  1.00248.81           C  
ATOM   3829  OH  TYR   571     -41.433  19.341 -15.685  1.00248.81           O  
ATOM   3830  N   LEU   572     -44.100  13.041 -14.039  1.00297.48           N  
ATOM   3831  CA  LEU   572     -44.418  12.318 -15.266  1.00297.48           C  
ATOM   3832  C   LEU   572     -44.604  10.806 -15.163  1.00297.48           C  
ATOM   3833  O   LEU   572     -43.761  10.074 -14.629  1.00297.48           O  
ATOM   3834  CB  LEU   572     -43.397  12.602 -16.384  1.00297.48           C  
ATOM   3835  CG  LEU   572     -43.805  12.116 -17.789  1.00297.48           C  
ATOM   3836  CD1 LEU   572     -43.737  10.587 -17.954  1.00297.48           C  
ATOM   3837  CD2 LEU   572     -45.169  12.703 -18.183  1.00297.48           C  
ATOM   3838  N   PHE   573     -45.789  10.325 -15.607  1.00110.20           N  
ATOM   3839  CA  PHE   573     -46.169   8.931 -15.625  1.00110.20           C  
ATOM   3840  C   PHE   573     -45.926   8.436 -17.008  1.00110.20           C  
ATOM   3841  O   PHE   573     -46.600   8.870 -17.933  1.00110.20           O  
ATOM   3842  CB  PHE   573     -47.663   8.725 -15.316  1.00110.20           C  
ATOM   3843  CG  PHE   573     -48.030   7.315 -15.630  1.00110.20           C  
ATOM   3844  CD1 PHE   573     -47.772   6.292 -14.746  1.00110.20           C  
ATOM   3845  CD2 PHE   573     -48.651   7.023 -16.823  1.00110.20           C  
ATOM   3846  CE1 PHE   573     -48.120   4.997 -15.050  1.00110.20           C  
ATOM   3847  CE2 PHE   573     -49.002   5.731 -17.132  1.00110.20           C  
ATOM   3848  CZ  PHE   573     -48.736   4.715 -16.245  1.00110.20           C  
ATOM   3849  N   GLY   574     -44.993   7.478 -17.180  1.00 76.15           N  
ATOM   3850  CA  GLY   574     -44.600   7.031 -18.493  1.00 76.15           C  
ATOM   3851  C   GLY   574     -45.700   6.252 -19.126  1.00 76.15           C  
ATOM   3852  O   GLY   574     -46.597   5.758 -18.446  1.00 76.15           O  
ATOM   3853  N   ALA   575     -45.664   6.140 -20.473  1.00 86.23           N  
ATOM   3854  CA  ALA   575     -46.676   5.385 -21.139  1.00 86.23           C  
ATOM   3855  C   ALA   575     -46.462   5.440 -22.619  1.00 86.23           C  
ATOM   3856  O   ALA   575     -45.557   6.119 -23.102  1.00 86.23           O  
ATOM   3857  CB  ALA   575     -48.080   5.817 -20.749  1.00 86.23           C  
ATOM   3858  N   GLU   576     -47.267   4.660 -23.373  1.00107.79           N  
ATOM   3859  CA  GLU   576     -47.153   4.593 -24.804  1.00107.79           C  
ATOM   3860  C   GLU   576     -48.393   5.171 -25.393  1.00107.79           C  
ATOM   3861  O   GLU   576     -49.393   4.472 -25.540  1.00107.79           O  
ATOM   3862  CB  GLU   576     -47.137   3.137 -25.285  1.00107.79           C  
ATOM   3863  CG  GLU   576     -46.100   2.285 -24.561  1.00107.79           C  
ATOM   3864  CD  GLU   576     -46.429   0.822 -24.828  1.00107.79           C  
ATOM   3865  OE1 GLU   576     -47.108   0.543 -25.852  1.00107.79           O  
ATOM   3866  OE2 GLU   576     -46.006  -0.036 -24.008  1.00107.79           O1-
ATOM   3867  N   ALA   577     -48.342   6.452 -25.790  1.00 67.20           N  
ATOM   3868  CA  ALA   577     -49.490   7.109 -26.341  1.00 67.20           C  
ATOM   3869  C   ALA   577     -49.848   6.465 -27.635  1.00 67.20           C  
ATOM   3870  O   ALA   577     -51.024   6.352 -27.970  1.00 67.20           O  
ATOM   3871  CB  ALA   577     -49.243   8.600 -26.624  1.00 67.20           C  
ATOM   3872  N   ASP   578     -48.841   6.074 -28.433  1.00102.38           N  
ATOM   3873  CA  ASP   578     -49.177   5.519 -29.709  1.00102.38           C  
ATOM   3874  C   ASP   578     -49.885   4.205 -29.551  1.00102.38           C  
ATOM   3875  O   ASP   578     -50.979   4.015 -30.080  1.00102.38           O  
ATOM   3876  CB  ASP   578     -47.940   5.281 -30.590  1.00102.38           C  
ATOM   3877  CG  ASP   578     -48.418   4.996 -32.006  1.00102.38           C  
ATOM   3878  OD1 ASP   578     -49.659   4.892 -32.200  1.00102.38           O  
ATOM   3879  OD2 ASP   578     -47.551   4.882 -32.913  1.00102.38           O1-
ATOM   3880  N   ALA   579     -49.278   3.255 -28.814  1.00 88.29           N  
ATOM   3881  CA  ALA   579     -49.836   1.936 -28.701  1.00 88.29           C  
ATOM   3882  C   ALA   579     -51.097   1.902 -27.906  1.00 88.29           C  
ATOM   3883  O   ALA   579     -52.083   1.310 -28.340  1.00 88.29           O  
ATOM   3884  CB  ALA   579     -48.865   0.934 -28.051  1.00 88.29           C  
ATOM   3885  N   ASP   580     -51.122   2.546 -26.724  1.00177.80           N  
ATOM   3886  CA  ASP   580     -52.307   2.361 -25.944  1.00177.80           C  
ATOM   3887  C   ASP   580     -52.720   3.631 -25.298  1.00177.80           C  
ATOM   3888  O   ASP   580     -52.108   4.090 -24.338  1.00177.80           O  
ATOM   3889  CB  ASP   580     -52.131   1.345 -24.799  1.00177.80           C  
ATOM   3890  CG  ASP   580     -51.979  -0.055 -25.377  1.00177.80           C  
ATOM   3891  OD1 ASP   580     -52.568  -0.325 -26.457  1.00177.80           O  
ATOM   3892  OD2 ASP   580     -51.277  -0.879 -24.732  1.00177.80           O1-
ATOM   3893  N   PRO   581     -53.772   4.205 -25.776  1.00218.97           N  
ATOM   3894  CA  PRO   581     -54.269   5.359 -25.099  1.00218.97           C  
ATOM   3895  C   PRO   581     -54.873   4.839 -23.825  1.00218.97           C  
ATOM   3896  O   PRO   581     -55.131   3.639 -23.743  1.00218.97           O  
ATOM   3897  CB  PRO   581     -55.261   6.007 -26.059  1.00218.97           C  
ATOM   3898  CG  PRO   581     -54.734   5.598 -27.447  1.00218.97           C  
ATOM   3899  CD  PRO   581     -54.023   4.256 -27.207  1.00218.97           C  
ATOM   3900  N   ALA   582     -55.115   5.718 -22.833  1.00240.41           N  
ATOM   3901  CA  ALA   582     -55.635   5.359 -21.539  1.00240.41           C  
ATOM   3902  C   ALA   582     -54.517   4.825 -20.683  1.00240.41           C  
ATOM   3903  O   ALA   582     -54.645   4.745 -19.462  1.00240.41           O  
ATOM   3904  CB  ALA   582     -56.731   4.282 -21.608  1.00240.41           C  
ATOM   3905  N   ARG   583     -53.383   4.457 -21.312  1.00214.81           N  
ATOM   3906  CA  ARG   583     -52.144   4.137 -20.660  0.50214.81           C  
ATOM   3907  C   ARG   583     -51.224   4.905 -21.528  1.00214.81           C  
ATOM   3908  O   ARG   583     -50.141   4.464 -21.913  1.00214.81           O  
ATOM   3909  CB  ARG   583     -51.768   2.649 -20.750  0.50214.81           C  
ATOM   3910  CG  ARG   583     -52.771   1.739 -20.036  0.50214.81           C  
ATOM   3911  CD  ARG   583     -52.319   0.282 -19.913  0.50214.81           C  
ATOM   3912  NE  ARG   583     -51.714   0.111 -18.562  1.00214.81           N  
ATOM   3913  CZ  ARG   583     -50.379   0.320 -18.371  1.00214.81           C  
ATOM   3914  NH1 ARG   583     -49.589   0.700 -19.416  1.00214.81           N1+
ATOM   3915  NH2 ARG   583     -49.834   0.144 -17.132  1.00214.81           N  
ATOM   3916  N   VAL   584     -51.727   6.103 -21.869  1.00 97.96           N  
ATOM   3917  CA  VAL   584     -51.134   7.029 -22.773  1.00 97.96           C  
ATOM   3918  C   VAL   584     -49.889   7.568 -22.215  1.00 97.96           C  
ATOM   3919  O   VAL   584     -48.911   7.611 -22.953  1.00 97.96           O  
ATOM   3920  CB  VAL   584     -51.996   8.231 -23.032  1.00 97.96           C  
ATOM   3921  CG1 VAL   584     -51.218   9.202 -23.935  1.00 97.96           C  
ATOM   3922  CG2 VAL   584     -53.342   7.777 -23.613  1.00 97.96           C  
ATOM   3923  N   ASN   585     -49.912   7.965 -20.914  1.00164.71           N  
ATOM   3924  CA  ASN   585     -48.826   8.616 -20.220  1.00164.71           C  
ATOM   3925  C   ASN   585     -49.477   9.827 -19.669  1.00164.71           C  
ATOM   3926  O   ASN   585     -50.666  10.056 -19.892  1.00164.71           O  
ATOM   3927  CB  ASN   585     -47.764   9.243 -21.164  1.00164.71           C  
ATOM   3928  CG  ASN   585     -46.435   9.591 -20.523  1.00164.71           C  
ATOM   3929  ND2 ASN   585     -46.247  10.871 -20.105  1.00164.71           N  
ATOM   3930  OD1 ASN   585     -45.551   8.747 -20.412  1.00164.71           O  
ATOM   3931  N   LEU   586     -48.697  10.626 -18.928  1.00 77.44           N  
ATOM   3932  CA  LEU   586     -49.142  11.923 -18.558  1.00 77.44           C  
ATOM   3933  C   LEU   586     -48.932  12.752 -19.793  1.00 77.44           C  
ATOM   3934  O   LEU   586     -48.394  12.273 -20.791  1.00 77.44           O  
ATOM   3935  CB  LEU   586     -48.341  12.558 -17.408  1.00 77.44           C  
ATOM   3936  CG  LEU   586     -48.489  11.809 -16.071  1.00 77.44           C  
ATOM   3937  CD1 LEU   586     -47.695  12.498 -14.949  1.00 77.44           C  
ATOM   3938  CD2 LEU   586     -49.969  11.598 -15.713  1.00 77.44           C  
ATOM   3939  N   SER   587     -49.380  14.019 -19.762  1.00 91.88           N  
ATOM   3940  CA  SER   587     -49.316  14.894 -20.900  0.50 91.88           C  
ATOM   3941  C   SER   587     -47.893  15.169 -21.278  1.00 91.88           C  
ATOM   3942  O   SER   587     -47.612  15.569 -22.408  1.00 91.88           O  
ATOM   3943  CB  SER   587     -49.976  16.256 -20.627  0.50 91.88           C  
ATOM   3944  OG  SER   587     -49.885  17.078 -21.779  0.50 91.88           O  
ATOM   3945  N   GLY   588     -46.962  14.974 -20.331  1.00 75.39           N  
ATOM   3946  CA  GLY   588     -45.563  15.217 -20.546  1.00 75.39           C  
ATOM   3947  C   GLY   588     -45.038  14.297 -21.604  1.00 75.39           C  
ATOM   3948  O   GLY   588     -44.068  14.634 -22.279  1.00 75.39           O  
ATOM   3949  N   LEU   589     -45.590  13.070 -21.729  1.00158.76           N  
ATOM   3950  CA  LEU   589     -45.043  12.257 -22.784  1.00158.76           C  
ATOM   3951  C   LEU   589     -45.903  12.232 -24.001  1.00158.76           C  
ATOM   3952  O   LEU   589     -47.131  12.314 -23.955  1.00158.76           O  
ATOM   3953  CB  LEU   589     -44.601  10.828 -22.441  1.00158.76           C  
ATOM   3954  CG  LEU   589     -43.196  10.766 -21.819  1.00158.76           C  
ATOM   3955  CD1 LEU   589     -43.070  11.692 -20.605  1.00158.76           C  
ATOM   3956  CD2 LEU   589     -42.795   9.313 -21.510  1.00158.76           C  
ATOM   3957  N   ASN   590     -45.220  12.141 -25.155  1.00 87.58           N  
ATOM   3958  CA  ASN   590     -45.876  12.127 -26.423  1.00 87.58           C  
ATOM   3959  C   ASN   590     -45.267  11.013 -27.210  1.00 87.58           C  
ATOM   3960  O   ASN   590     -44.347  10.336 -26.756  1.00 87.58           O  
ATOM   3961  CB  ASN   590     -45.690  13.430 -27.223  1.00 87.58           C  
ATOM   3962  CG  ASN   590     -46.776  13.498 -28.289  1.00 87.58           C  
ATOM   3963  ND2 ASN   590     -46.731  14.568 -29.127  1.00 87.58           N  
ATOM   3964  OD1 ASN   590     -47.643  12.630 -28.374  1.00 87.58           O  
ATOM   3965  N   ASP   591     -45.776  10.793 -28.431  1.00102.11           N  
ATOM   3966  CA  ASP   591     -45.283   9.730 -29.251  1.00102.11           C  
ATOM   3967  C   ASP   591     -43.831   9.985 -29.534  1.00102.11           C  
ATOM   3968  O   ASP   591     -43.062   9.048 -29.739  1.00102.11           O  
ATOM   3969  CB  ASP   591     -46.022   9.619 -30.597  1.00102.11           C  
ATOM   3970  CG  ASP   591     -45.811  10.901 -31.393  1.00102.11           C  
ATOM   3971  OD1 ASP   591     -45.669  11.984 -30.762  1.00102.11           O  
ATOM   3972  OD2 ASP   591     -45.793  10.812 -32.649  1.00102.11           O1-
ATOM   3973  N   ASP   592     -43.432  11.270 -29.597  1.00 70.31           N  
ATOM   3974  CA  ASP   592     -42.081  11.643 -29.918  1.00 70.31           C  
ATOM   3975  C   ASP   592     -41.083  11.224 -28.871  1.00 70.31           C  
ATOM   3976  O   ASP   592     -40.050  10.647 -29.210  1.00 70.31           O  
ATOM   3977  CB  ASP   592     -41.925  13.164 -30.090  1.00 70.31           C  
ATOM   3978  CG  ASP   592     -42.714  13.575 -31.325  1.00 70.31           C  
ATOM   3979  OD1 ASP   592     -42.643  12.838 -32.344  1.00 70.31           O  
ATOM   3980  OD2 ASP   592     -43.394  14.633 -31.265  1.00 70.31           O1-
ATOM   3981  N   GLN   593     -41.350  11.471 -27.567  1.00176.73           N  
ATOM   3982  CA  GLN   593     -40.278  11.224 -26.634  1.00176.73           C  
ATOM   3983  C   GLN   593     -40.567  10.070 -25.713  1.00176.73           C  
ATOM   3984  O   GLN   593     -39.889   9.919 -24.697  1.00176.73           O  
ATOM   3985  CB  GLN   593     -40.002  12.423 -25.709  1.00176.73           C  
ATOM   3986  CG  GLN   593     -39.646  13.718 -26.445  1.00176.73           C  
ATOM   3987  CD  GLN   593     -40.946  14.429 -26.800  1.00176.73           C  
ATOM   3988  NE2 GLN   593     -42.090  13.875 -26.316  1.00176.73           N  
ATOM   3989  OE1 GLN   593     -40.945  15.452 -27.483  1.00176.73           O  
ATOM   3990  N   ASP   594     -41.497   9.177 -26.093  1.00146.67           N  
ATOM   3991  CA  ASP   594     -41.969   8.088 -25.276  1.00146.67           C  
ATOM   3992  C   ASP   594     -40.848   7.152 -24.909  1.00146.67           C  
ATOM   3993  O   ASP   594     -39.968   6.861 -25.720  1.00146.67           O  
ATOM   3994  CB  ASP   594     -43.043   7.288 -26.055  1.00146.67           C  
ATOM   3995  CG  ASP   594     -43.651   6.108 -25.301  1.00146.67           C  
ATOM   3996  OD1 ASP   594     -43.266   5.829 -24.137  1.00146.67           O  
ATOM   3997  OD2 ASP   594     -44.532   5.450 -25.918  1.00146.67           O1-
ATOM   3998  N   PHE   595     -40.864   6.676 -23.638  1.00106.94           N  
ATOM   3999  CA  PHE   595     -39.903   5.751 -23.109  1.00106.94           C  
ATOM   4000  C   PHE   595     -40.589   5.014 -21.999  1.00106.94           C  
ATOM   4001  O   PHE   595     -41.693   5.368 -21.594  1.00106.94           O  
ATOM   4002  CB  PHE   595     -38.655   6.429 -22.513  1.00106.94           C  
ATOM   4003  CG  PHE   595     -39.084   7.286 -21.367  1.00106.94           C  
ATOM   4004  CD1 PHE   595     -39.587   8.548 -21.588  1.00106.94           C  
ATOM   4005  CD2 PHE   595     -38.980   6.832 -20.071  1.00106.94           C  
ATOM   4006  CE1 PHE   595     -39.983   9.342 -20.537  1.00106.94           C  
ATOM   4007  CE2 PHE   595     -39.374   7.622 -19.015  1.00106.94           C  
ATOM   4008  CZ  PHE   595     -39.877   8.879 -19.247  1.00106.94           C  
ATOM   4009  N   SER   596     -39.950   3.948 -21.482  1.00140.24           N  
ATOM   4010  CA  SER   596     -40.549   3.162 -20.451  1.00140.24           C  
ATOM   4011  C   SER   596     -39.498   2.663 -19.516  1.00140.24           C  
ATOM   4012  O   SER   596     -38.318   2.567 -19.852  1.00140.24           O  
ATOM   4013  CB  SER   596     -41.307   1.929 -20.973  1.00140.24           C  
ATOM   4014  OG  SER   596     -41.872   1.210 -19.886  1.00140.24           O  
ATOM   4015  N   SER   597     -39.955   2.307 -18.301  1.00 90.96           N  
ATOM   4016  CA  SER   597     -39.158   1.746 -17.246  1.00 90.96           C  
ATOM   4017  C   SER   597     -37.959   2.574 -16.896  1.00 90.96           C  
ATOM   4018  O   SER   597     -36.835   2.075 -16.964  1.00 90.96           O  
ATOM   4019  CB  SER   597     -38.676   0.321 -17.566  1.00 90.96           C  
ATOM   4020  OG  SER   597     -39.792  -0.537 -17.754  1.00 90.96           O  
ATOM   4021  N   PRO   598     -38.149   3.826 -16.553  1.00128.27           N  
ATOM   4022  CA  PRO   598     -37.066   4.662 -16.090  1.00128.27           C  
ATOM   4023  C   PRO   598     -36.438   4.033 -14.872  1.00128.27           C  
ATOM   4024  O   PRO   598     -37.181   3.717 -13.946  1.00128.27           O  
ATOM   4025  CB  PRO   598     -37.716   5.994 -15.733  1.00128.27           C  
ATOM   4026  CG  PRO   598     -39.131   5.573 -15.285  1.00128.27           C  
ATOM   4027  CD  PRO   598     -39.446   4.336 -16.148  1.00128.27           C  
ATOM   4028  N   ASP   599     -35.139   3.662 -14.922  1.00152.22           N  
ATOM   4029  CA  ASP   599     -34.383   3.173 -13.801  1.00152.22           C  
ATOM   4030  C   ASP   599     -33.460   4.185 -13.152  1.00152.22           C  
ATOM   4031  O   ASP   599     -33.656   4.640 -12.026  1.00152.22           O  
ATOM   4032  CB  ASP   599     -33.519   1.991 -14.281  1.00152.22           C  
ATOM   4033  CG  ASP   599     -32.882   1.239 -13.124  1.00152.22           C  
ATOM   4034  OD1 ASP   599     -32.808   1.791 -11.995  1.00152.22           O  
ATOM   4035  OD2 ASP   599     -32.451   0.081 -13.372  1.00152.22           O1-
ATOM   4036  N   GLY   600     -32.424   4.603 -13.922  1.00 55.40           N  
ATOM   4037  CA  GLY   600     -31.356   5.412 -13.390  1.00 55.40           C  
ATOM   4038  C   GLY   600     -31.738   6.852 -13.464  1.00 55.40           C  
ATOM   4039  O   GLY   600     -32.546   7.248 -14.300  1.00 55.40           O  
ATOM   4040  N   LEU   601     -31.129   7.674 -12.584  1.00 80.28           N  
ATOM   4041  CA  LEU   601     -31.375   9.088 -12.558  1.00 80.28           C  
ATOM   4042  C   LEU   601     -30.110   9.772 -12.149  1.00 80.28           C  
ATOM   4043  O   LEU   601     -29.300   9.203 -11.418  1.00 80.28           O  
ATOM   4044  CB  LEU   601     -32.422   9.520 -11.518  1.00 80.28           C  
ATOM   4045  CG  LEU   601     -33.863   9.058 -11.810  1.00 80.28           C  
ATOM   4046  CD1 LEU   601     -34.823   9.539 -10.710  1.00 80.28           C  
ATOM   4047  CD2 LEU   601     -34.317   9.498 -13.210  1.00 80.28           C  
ATOM   4048  N   TRP   602     -29.883  11.006 -12.651  1.00154.56           N  
ATOM   4049  CA  TRP   602     -28.771  11.759 -12.148  1.00154.56           C  
ATOM   4050  C   TRP   602     -29.023  13.209 -12.399  1.00154.56           C  
ATOM   4051  O   TRP   602     -29.648  13.587 -13.389  1.00154.56           O  
ATOM   4052  CB  TRP   602     -27.420  11.402 -12.763  1.00154.56           C  
ATOM   4053  CG  TRP   602     -26.276  12.134 -12.114  1.00154.56           C  
ATOM   4054  CD1 TRP   602     -25.546  13.184 -12.577  1.00154.56           C  
ATOM   4055  CD2 TRP   602     -25.784  11.844 -10.796  1.00154.56           C  
ATOM   4056  CE2 TRP   602     -24.762  12.755 -10.529  1.00154.56           C  
ATOM   4057  CE3 TRP   602     -26.157  10.902  -9.883  1.00154.56           C  
ATOM   4058  NE1 TRP   602     -24.629  13.571 -11.630  1.00154.56           N  
ATOM   4059  CZ2 TRP   602     -24.093  12.736  -9.339  1.00154.56           C  
ATOM   4060  CZ3 TRP   602     -25.477  10.881  -8.686  1.00154.56           C  
ATOM   4061  CH2 TRP   602     -24.464  11.779  -8.419  1.00154.56           C  
ATOM   4062  N   PHE   603     -28.534  14.064 -11.480  1.00 76.51           N  
ATOM   4063  CA  PHE   603     -28.668  15.483 -11.633  1.00 76.51           C  
ATOM   4064  C   PHE   603     -27.329  16.040 -11.961  1.00 76.51           C  
ATOM   4065  O   PHE   603     -26.301  15.578 -11.472  1.00 76.51           O  
ATOM   4066  CB  PHE   603     -29.104  16.224 -10.355  1.00 76.51           C  
ATOM   4067  CG  PHE   603     -30.567  16.049 -10.149  1.00 76.51           C  
ATOM   4068  CD1 PHE   603     -31.442  16.852 -10.840  1.00 76.51           C  
ATOM   4069  CD2 PHE   603     -31.069  15.116  -9.271  1.00 76.51           C  
ATOM   4070  CE1 PHE   603     -32.796  16.710 -10.661  1.00 76.51           C  
ATOM   4071  CE2 PHE   603     -32.426  14.975  -9.091  1.00 76.51           C  
ATOM   4072  CZ  PHE   603     -33.295  15.775  -9.789  1.00 76.51           C  
ATOM   4073  N   SER   604     -27.315  17.037 -12.859  1.00 59.34           N  
ATOM   4074  CA  SER   604     -26.110  17.753 -13.122  1.00 59.34           C  
ATOM   4075  C   SER   604     -26.197  18.965 -12.260  1.00 59.34           C  
ATOM   4076  O   SER   604     -27.200  19.211 -11.592  1.00 59.34           O  
ATOM   4077  CB  SER   604     -25.973  18.234 -14.576  1.00 59.34           C  
ATOM   4078  OG  SER   604     -26.984  19.187 -14.869  1.00 59.34           O  
ATOM   4079  N   PRO   605     -25.154  19.721 -12.261  1.00195.47           N  
ATOM   4080  CA  PRO   605     -25.123  20.955 -11.533  1.00195.47           C  
ATOM   4081  C   PRO   605     -25.880  21.922 -12.373  1.00195.47           C  
ATOM   4082  O   PRO   605     -26.640  21.491 -13.237  1.00195.47           O  
ATOM   4083  CB  PRO   605     -23.644  21.308 -11.359  1.00195.47           C  
ATOM   4084  CG  PRO   605     -22.896  20.374 -12.326  1.00195.47           C  
ATOM   4085  CD  PRO   605     -23.827  19.160 -12.441  1.00195.47           C  
ATOM   4086  N   LYS   606     -25.778  23.220 -12.064  1.00265.91           N  
ATOM   4087  CA  LYS   606     -26.312  24.224 -12.927  1.00265.91           C  
ATOM   4088  C   LYS   606     -27.773  24.075 -13.160  1.00265.91           C  
ATOM   4089  O   LYS   606     -28.603  24.338 -12.293  1.00265.91           O  
ATOM   4090  CB  LYS   606     -25.617  24.285 -14.299  1.00265.91           C  
ATOM   4091  CG  LYS   606     -26.022  25.511 -15.122  1.00265.91           C  
ATOM   4092  CD  LYS   606     -25.128  25.767 -16.337  1.00265.91           C  
ATOM   4093  CE  LYS   606     -25.531  27.005 -17.141  1.00265.91           C  
ATOM   4094  NZ  LYS   606     -26.880  26.821 -17.718  1.00265.91           N1+
ATOM   4095  N   THR   607     -28.117  23.639 -14.380  1.00117.50           N  
ATOM   4096  CA  THR   607     -29.479  23.585 -14.798  1.00117.50           C  
ATOM   4097  C   THR   607     -30.230  22.746 -13.827  1.00117.50           C  
ATOM   4098  O   THR   607     -31.388  23.031 -13.528  1.00117.50           O  
ATOM   4099  CB  THR   607     -29.645  22.971 -16.156  1.00117.50           C  
ATOM   4100  CG2 THR   607     -28.840  23.801 -17.170  1.00117.50           C  
ATOM   4101  OG1 THR   607     -29.188  21.628 -16.145  1.00117.50           O  
ATOM   4102  N   GLY   608     -29.597  21.694 -13.282  1.00 54.69           N  
ATOM   4103  CA  GLY   608     -30.396  20.873 -12.439  1.00 54.69           C  
ATOM   4104  C   GLY   608     -31.177  20.030 -13.383  1.00 54.69           C  
ATOM   4105  O   GLY   608     -32.325  19.664 -13.139  1.00 54.69           O  
ATOM   4106  N   LEU   609     -30.558  19.732 -14.535  1.00135.53           N  
ATOM   4107  CA  LEU   609     -31.220  18.903 -15.487  1.00135.53           C  
ATOM   4108  C   LEU   609     -31.315  17.549 -14.874  1.00135.53           C  
ATOM   4109  O   LEU   609     -30.385  17.084 -14.215  1.00135.53           O  
ATOM   4110  CB  LEU   609     -30.457  18.772 -16.816  1.00135.53           C  
ATOM   4111  CG  LEU   609     -31.154  17.876 -17.857  1.00135.53           C  
ATOM   4112  CD1 LEU   609     -32.512  18.461 -18.281  1.00135.53           C  
ATOM   4113  CD2 LEU   609     -30.226  17.593 -19.049  1.00135.53           C  
ATOM   4114  N   CYS   610     -32.472  16.890 -15.055  1.00127.93           N  
ATOM   4115  CA  CYS   610     -32.646  15.571 -14.533  1.00127.93           C  
ATOM   4116  C   CYS   610     -32.346  14.637 -15.652  1.00127.93           C  
ATOM   4117  O   CYS   610     -32.961  14.722 -16.712  1.00127.93           O  
ATOM   4118  CB  CYS   610     -34.099  15.211 -14.177  1.00127.93           C  
ATOM   4119  SG  CYS   610     -34.835  16.264 -12.905  1.00127.93           S  
ATOM   4120  N   PHE   611     -31.400  13.707 -15.445  1.00 63.92           N  
ATOM   4121  CA  PHE   611     -31.104  12.771 -16.486  1.00 63.92           C  
ATOM   4122  C   PHE   611     -31.826  11.514 -16.126  1.00 63.92           C  
ATOM   4123  O   PHE   611     -31.797  11.083 -14.974  1.00 63.92           O  
ATOM   4124  CB  PHE   611     -29.614  12.416 -16.576  1.00 63.92           C  
ATOM   4125  CG  PHE   611     -28.868  13.672 -16.860  1.00 63.92           C  
ATOM   4126  CD1 PHE   611     -28.532  14.524 -15.833  1.00 63.92           C  
ATOM   4127  CD2 PHE   611     -28.501  13.999 -18.146  1.00 63.92           C  
ATOM   4128  CE1 PHE   611     -27.842  15.686 -16.084  1.00 63.92           C  
ATOM   4129  CE2 PHE   611     -27.812  15.159 -18.401  1.00 63.92           C  
ATOM   4130  CZ  PHE   611     -27.480  16.006 -17.370  1.00 63.92           C  
ATOM   4131  N   ILE   612     -32.504  10.899 -17.114  1.00 72.63           N  
ATOM   4132  CA  ILE   612     -33.276   9.713 -16.866  1.00 72.63           C  
ATOM   4133  C   ILE   612     -32.756   8.618 -17.758  1.00 72.63           C  
ATOM   4134  O   ILE   612     -32.611   8.808 -18.965  1.00 72.63           O  
ATOM   4135  CB  ILE   612     -34.734   9.932 -17.162  1.00 72.63           C  
ATOM   4136  CG1 ILE   612     -35.284  11.047 -16.249  1.00 72.63           C  
ATOM   4137  CG2 ILE   612     -35.472   8.591 -17.019  1.00 72.63           C  
ATOM   4138  CD1 ILE   612     -36.648  11.593 -16.670  1.00 72.63           C  
ATOM   4139  N   GLN   613     -32.458   7.431 -17.178  1.00 89.37           N  
ATOM   4140  CA  GLN   613     -31.934   6.320 -17.938  1.00 89.37           C  
ATOM   4141  C   GLN   613     -32.937   5.201 -17.880  1.00 89.37           C  
ATOM   4142  O   GLN   613     -33.640   5.064 -16.880  1.00 89.37           O  
ATOM   4143  CB  GLN   613     -30.603   5.767 -17.396  1.00 89.37           C  
ATOM   4144  CG  GLN   613     -29.430   6.744 -17.516  1.00 89.37           C  
ATOM   4145  CD  GLN   613     -29.573   7.805 -16.434  1.00 89.37           C  
ATOM   4146  NE2 GLN   613     -29.479   9.100 -16.837  1.00 89.37           N  
ATOM   4147  OE1 GLN   613     -29.762   7.490 -15.259  1.00 89.37           O  
ATOM   4148  N   THR   614     -33.018   4.351 -18.937  1.00 68.06           N  
ATOM   4149  CA  THR   614     -34.077   3.370 -18.963  1.00 68.06           C  
ATOM   4150  C   THR   614     -33.614   1.942 -19.109  1.00 68.06           C  
ATOM   4151  O   THR   614     -32.541   1.647 -19.634  1.00 68.06           O  
ATOM   4152  CB  THR   614     -35.038   3.583 -20.087  1.00 68.06           C  
ATOM   4153  CG2 THR   614     -35.628   4.996 -19.961  1.00 68.06           C  
ATOM   4154  OG1 THR   614     -34.367   3.430 -21.330  1.00 68.06           O  
ATOM   4155  N   ASP   615     -34.469   1.019 -18.599  1.00136.46           N  
ATOM   4156  CA  ASP   615     -34.341  -0.416 -18.708  1.00136.46           C  
ATOM   4157  C   ASP   615     -35.746  -0.913 -19.035  1.00136.46           C  
ATOM   4158  O   ASP   615     -36.447  -1.369 -18.134  1.00136.46           O  
ATOM   4159  CB  ASP   615     -33.958  -1.083 -17.375  1.00136.46           C  
ATOM   4160  CG  ASP   615     -32.580  -0.589 -16.973  1.00136.46           C  
ATOM   4161  OD1 ASP   615     -31.868  -0.033 -17.851  1.00136.46           O  
ATOM   4162  OD2 ASP   615     -32.222  -0.758 -15.778  1.00136.46           O1-
ATOM   4163  N   ASP   616     -36.181  -0.860 -20.328  1.00184.15           N  
ATOM   4164  CA  ASP   616     -37.566  -1.074 -20.757  1.00184.15           C  
ATOM   4165  C   ASP   616     -37.897  -2.333 -21.576  1.00184.15           C  
ATOM   4166  O   ASP   616     -36.986  -3.112 -21.875  1.00184.15           O  
ATOM   4167  CB  ASP   616     -38.036   0.062 -21.661  1.00184.15           C  
ATOM   4168  CG  ASP   616     -37.143   0.007 -22.902  1.00184.15           C  
ATOM   4169  OD1 ASP   616     -35.902   0.139 -22.736  1.00184.15           O  
ATOM   4170  OD2 ASP   616     -37.685  -0.158 -24.028  1.00184.15           O1-
ATOM   4171  N   GLY   617     -39.224  -2.461 -22.025  1.00173.22           N  
ATOM   4172  CA  GLY   617     -39.865  -3.611 -22.708  1.00173.22           C  
ATOM   4173  C   GLY   617     -41.061  -3.337 -23.681  1.00173.22           C  
ATOM   4174  O   GLY   617     -40.865  -3.218 -24.890  1.00173.22           O  
ATOM   4175  N   ALA   618     -42.326  -3.201 -23.175  1.00230.92           N  
ATOM   4176  CA  ALA   618     -43.697  -3.211 -23.726  1.00230.92           C  
ATOM   4177  C   ALA   618     -44.010  -2.212 -24.810  1.00230.92           C  
ATOM   4178  O   ALA   618     -45.150  -2.068 -25.246  1.00230.92           O  
ATOM   4179  CB  ALA   618     -44.763  -3.018 -22.631  1.00230.92           C  
ATOM   4180  N   TYR   619     -43.094  -1.337 -25.172  1.00370.53           N  
ATOM   4181  CA  TYR   619     -43.565  -0.306 -26.036  1.00370.53           C  
ATOM   4182  C   TYR   619     -42.949  -0.250 -27.396  1.00370.53           C  
ATOM   4183  O   TYR   619     -41.738  -0.124 -27.578  1.00370.53           O  
ATOM   4184  CB  TYR   619     -43.531   1.070 -25.306  1.00370.53           C  
ATOM   4185  CG  TYR   619     -42.201   1.438 -24.700  1.00370.53           C  
ATOM   4186  CD1 TYR   619     -41.396   0.524 -24.058  1.00370.53           C  
ATOM   4187  CD2 TYR   619     -41.741   2.731 -24.763  1.00370.53           C  
ATOM   4188  CE1 TYR   619     -40.188   0.834 -23.516  1.00370.53           C  
ATOM   4189  CE2 TYR   619     -40.523   3.067 -24.213  1.00370.53           C  
ATOM   4190  CZ  TYR   619     -39.739   2.116 -23.596  1.00370.53           C  
ATOM   4191  OH  TYR   619     -38.480   2.436 -23.039  1.00370.53           O  
ATOM   4192  N   THR   620     -43.834  -0.333 -28.413  1.00 95.32           N  
ATOM   4193  CA  THR   620     -43.420  -0.203 -29.775  1.00 95.32           C  
ATOM   4194  C   THR   620     -43.175   1.260 -29.976  1.00 95.32           C  
ATOM   4195  O   THR   620     -43.835   2.097 -29.363  1.00 95.32           O  
ATOM   4196  CB  THR   620     -44.458  -0.627 -30.770  1.00 95.32           C  
ATOM   4197  CG2 THR   620     -43.876  -0.454 -32.183  1.00 95.32           C  
ATOM   4198  OG1 THR   620     -44.824  -1.983 -30.555  1.00 95.32           O  
ATOM   4199  N   ASP   621     -42.226   1.591 -30.872  1.00 76.33           N  
ATOM   4200  CA  ASP   621     -41.821   2.936 -31.182  1.00 76.33           C  
ATOM   4201  C   ASP   621     -40.945   3.479 -30.093  1.00 76.33           C  
ATOM   4202  O   ASP   621     -40.453   4.604 -30.194  1.00 76.33           O  
ATOM   4203  CB  ASP   621     -43.016   3.888 -31.350  1.00 76.33           C  
ATOM   4204  CG  ASP   621     -43.742   3.501 -32.630  1.00 76.33           C  
ATOM   4205  OD1 ASP   621     -43.047   3.115 -33.608  1.00 76.33           O  
ATOM   4206  OD2 ASP   621     -45.000   3.577 -32.645  1.00 76.33           O1-
ATOM   4207  N   GLU   622     -40.707   2.690 -29.029  1.00193.80           N  
ATOM   4208  CA  GLU   622     -39.790   3.076 -27.995  1.00193.80           C  
ATOM   4209  C   GLU   622     -38.409   3.022 -28.504  1.00193.80           C  
ATOM   4210  O   GLU   622     -37.612   3.911 -28.223  1.00193.80           O  
ATOM   4211  CB  GLU   622     -39.727   2.078 -26.844  1.00193.80           C  
ATOM   4212  CG  GLU   622     -38.337   2.040 -26.179  1.00193.80           C  
ATOM   4213  CD  GLU   622     -37.957   3.396 -25.585  1.00193.80           C  
ATOM   4214  OE1 GLU   622     -38.705   4.382 -25.827  1.00193.80           O  
ATOM   4215  OE2 GLU   622     -36.910   3.460 -24.887  1.00193.80           O1-
ATOM   4216  N   THR   623     -38.086   1.908 -29.185  1.00190.24           N  
ATOM   4217  CA  THR   623     -36.797   1.712 -29.759  1.00190.24           C  
ATOM   4218  C   THR   623     -35.924   1.183 -28.643  1.00190.24           C  
ATOM   4219  O   THR   623     -36.451   0.692 -27.650  1.00190.24           O  
ATOM   4220  CB  THR   623     -36.329   2.968 -30.442  1.00190.24           C  
ATOM   4221  CG2 THR   623     -35.298   3.763 -29.603  1.00190.24           C  
ATOM   4222  OG1 THR   623     -35.790   2.599 -31.692  1.00190.24           O  
ATOM   4223  N   ASN   624     -34.582   1.228 -28.765  1.00 88.20           N  
ATOM   4224  CA  ASN   624     -33.669   0.731 -27.773  1.00 88.20           C  
ATOM   4225  C   ASN   624     -33.718   1.580 -26.530  1.00 88.20           C  
ATOM   4226  O   ASN   624     -34.329   2.649 -26.499  1.00 88.20           O  
ATOM   4227  CB  ASN   624     -32.207   0.708 -28.251  1.00 88.20           C  
ATOM   4228  CG  ASN   624     -32.097  -0.280 -29.406  1.00 88.20           C  
ATOM   4229  ND2 ASN   624     -30.993  -0.171 -30.193  1.00 88.20           N  
ATOM   4230  OD1 ASN   624     -32.967  -1.127 -29.602  1.00 88.20           O  
ATOM   4231  N   CYS   625     -33.071   1.086 -25.448  1.00109.81           N  
ATOM   4232  CA  CYS   625     -33.024   1.777 -24.190  1.00109.81           C  
ATOM   4233  C   CYS   625     -32.319   3.068 -24.421  1.00109.81           C  
ATOM   4234  O   CYS   625     -31.538   3.212 -25.365  1.00109.81           O  
ATOM   4235  CB  CYS   625     -32.278   1.023 -23.076  1.00109.81           C  
ATOM   4236  SG  CYS   625     -30.500   0.882 -23.407  1.00109.81           S  
ATOM   4237  N   MET   626     -32.592   4.059 -23.553  1.00162.06           N  
ATOM   4238  CA  MET   626     -32.068   5.350 -23.858  1.00162.06           C  
ATOM   4239  C   MET   626     -31.968   6.227 -22.646  1.00162.06           C  
ATOM   4240  O   MET   626     -32.240   5.817 -21.518  1.00162.06           O  
ATOM   4241  CB  MET   626     -32.859   6.035 -24.993  1.00162.06           C  
ATOM   4242  CG  MET   626     -34.379   5.846 -25.031  1.00162.06           C  
ATOM   4243  SD  MET   626     -35.334   6.735 -23.775  1.00162.06           S  
ATOM   4244  CE  MET   626     -35.809   5.224 -22.894  1.00162.06           C  
ATOM   4245  N   MET   627     -31.479   7.465 -22.863  1.00 56.29           N  
ATOM   4246  CA  MET   627     -31.336   8.409 -21.795  1.00 56.29           C  
ATOM   4247  C   MET   627     -32.029   9.669 -22.215  1.00 56.29           C  
ATOM   4248  O   MET   627     -31.907  10.104 -23.362  1.00 56.29           O  
ATOM   4249  CB  MET   627     -29.862   8.737 -21.492  1.00 56.29           C  
ATOM   4250  CG  MET   627     -29.647   9.707 -20.330  1.00 56.29           C  
ATOM   4251  SD  MET   627     -27.917   9.819 -19.777  1.00 56.29           S  
ATOM   4252  CE  MET   627     -27.293  10.537 -21.324  1.00 56.29           C  
ATOM   4253  N   LEU   628     -32.800  10.280 -21.288  1.00114.53           N  
ATOM   4254  CA  LEU   628     -33.509  11.489 -21.597  1.00114.53           C  
ATOM   4255  C   LEU   628     -33.128  12.515 -20.576  1.00114.53           C  
ATOM   4256  O   LEU   628     -32.452  12.206 -19.595  1.00114.53           O  
ATOM   4257  CB  LEU   628     -35.042  11.387 -21.514  1.00114.53           C  
ATOM   4258  CG  LEU   628     -35.646  10.242 -22.340  1.00114.53           C  
ATOM   4259  CD1 LEU   628     -35.461   8.903 -21.612  1.00114.53           C  
ATOM   4260  CD2 LEU   628     -37.101  10.533 -22.741  1.00114.53           C  
ATOM   4261  N   ILE   629     -33.531  13.787 -20.806  1.00 84.00           N  
ATOM   4262  CA  ILE   629     -33.270  14.809 -19.830  1.00 84.00           C  
ATOM   4263  C   ILE   629     -34.567  15.505 -19.561  1.00 84.00           C  
ATOM   4264  O   ILE   629     -35.444  15.547 -20.422  1.00 84.00           O  
ATOM   4265  CB  ILE   629     -32.313  15.886 -20.246  1.00 84.00           C  
ATOM   4266  CG1 ILE   629     -32.903  16.762 -21.359  1.00 84.00           C  
ATOM   4267  CG2 ILE   629     -30.982  15.212 -20.623  1.00 84.00           C  
ATOM   4268  CD1 ILE   629     -32.178  18.102 -21.472  1.00 84.00           C  
ATOM   4269  N   GLY   630     -34.745  16.061 -18.343  1.00 60.75           N  
ATOM   4270  CA  GLY   630     -36.003  16.700 -18.107  1.00 60.75           C  
ATOM   4271  C   GLY   630     -35.883  17.845 -17.164  1.00 60.75           C  
ATOM   4272  O   GLY   630     -35.002  17.892 -16.307  1.00 60.75           O  
ATOM   4273  N   ARG   631     -36.834  18.792 -17.304  1.00170.51           N  
ATOM   4274  CA  ARG   631     -36.885  19.956 -16.476  1.00170.51           C  
ATOM   4275  C   ARG   631     -37.769  19.583 -15.332  1.00170.51           C  
ATOM   4276  O   ARG   631     -38.872  19.082 -15.538  1.00170.51           O  
ATOM   4277  CB  ARG   631     -37.547  21.173 -17.152  1.00170.51           C  
ATOM   4278  CG  ARG   631     -39.007  20.929 -17.558  1.00170.51           C  
ATOM   4279  CD  ARG   631     -39.765  22.187 -17.991  1.00170.51           C  
ATOM   4280  NE  ARG   631     -41.151  21.771 -18.347  1.00170.51           N  
ATOM   4281  CZ  ARG   631     -42.143  22.705 -18.430  1.00170.51           C  
ATOM   4282  NH1 ARG   631     -41.861  24.021 -18.207  1.00170.51           N1+
ATOM   4283  NH2 ARG   631     -43.418  22.321 -18.730  1.00170.51           N  
ATOM   4284  N   PRO   632     -37.326  19.752 -14.124  1.00273.98           N  
ATOM   4285  CA  PRO   632     -38.203  19.425 -13.040  1.00273.98           C  
ATOM   4286  C   PRO   632     -39.264  20.460 -12.866  1.00273.98           C  
ATOM   4287  O   PRO   632     -38.921  21.589 -12.559  1.00273.98           O  
ATOM   4288  CB  PRO   632     -37.315  19.207 -11.814  1.00273.98           C  
ATOM   4289  CG  PRO   632     -35.913  19.680 -12.252  1.00273.98           C  
ATOM   4290  CD  PRO   632     -35.936  19.517 -13.779  1.00273.98           C  
ATOM   4291  N   GLY   633     -40.562  20.133 -12.924  1.00147.17           N  
ATOM   4292  CA  GLY   633     -41.461  21.249 -12.854  1.00147.17           C  
ATOM   4293  C   GLY   633     -42.570  20.973 -11.899  1.00147.17           C  
ATOM   4294  O   GLY   633     -42.793  19.843 -11.472  1.00147.17           O  
ATOM   4295  N   ARG   634     -43.305  22.041 -11.541  1.00273.67           N  
ATOM   4296  CA  ARG   634     -44.423  21.900 -10.661  1.00273.67           C  
ATOM   4297  C   ARG   634     -45.507  21.294 -11.485  1.00273.67           C  
ATOM   4298  O   ARG   634     -45.537  21.462 -12.703  1.00273.67           O  
ATOM   4299  CB  ARG   634     -44.946  23.239 -10.114  1.00273.67           C  
ATOM   4300  CG  ARG   634     -45.988  23.086  -9.005  1.00273.67           C  
ATOM   4301  CD  ARG   634     -46.694  24.392  -8.631  1.00273.67           C  
ATOM   4302  NE  ARG   634     -48.014  24.403  -9.322  1.00273.67           N  
ATOM   4303  CZ  ARG   634     -49.094  23.817  -8.726  1.00273.67           C  
ATOM   4304  NH1 ARG   634     -48.959  23.227  -7.504  1.00273.67           N1+
ATOM   4305  NH2 ARG   634     -50.309  23.824  -9.351  1.00273.67           N  
ATOM   4306  N   VAL   635     -46.421  20.544 -10.847  1.00 54.17           N  
ATOM   4307  CA  VAL   635     -47.453  19.947 -11.633  1.00 54.17           C  
ATOM   4308  C   VAL   635     -48.435  21.020 -11.963  1.00 54.17           C  
ATOM   4309  O   VAL   635     -48.928  21.724 -11.084  1.00 54.17           O  
ATOM   4310  CB  VAL   635     -48.192  18.848 -10.926  1.00 54.17           C  
ATOM   4311  CG1 VAL   635     -49.333  18.359 -11.834  1.00 54.17           C  
ATOM   4312  CG2 VAL   635     -47.182  17.753 -10.545  1.00 54.17           C  
ATOM   4313  N   GLY   636     -48.725  21.174 -13.267  1.00 73.94           N  
ATOM   4314  CA  GLY   636     -49.664  22.155 -13.712  1.00 73.94           C  
ATOM   4315  C   GLY   636     -50.936  21.426 -13.969  1.00 73.94           C  
ATOM   4316  O   GLY   636     -51.266  20.468 -13.274  1.00 73.94           O  
ATOM   4317  N   ASP   637     -51.690  21.867 -14.990  1.00205.40           N  
ATOM   4318  CA  ASP   637     -52.903  21.173 -15.286  1.00205.40           C  
ATOM   4319  C   ASP   637     -52.498  19.794 -15.670  1.00205.40           C  
ATOM   4320  O   ASP   637     -51.409  19.579 -16.198  1.00205.40           O  
ATOM   4321  CB  ASP   637     -53.700  21.782 -16.454  1.00205.40           C  
ATOM   4322  CG  ASP   637     -52.842  21.692 -17.707  1.00205.40           C  
ATOM   4323  OD1 ASP   637     -51.629  22.021 -17.617  1.00205.40           O  
ATOM   4324  OD2 ASP   637     -53.390  21.301 -18.772  1.00205.40           O1-
ATOM   4325  N   GLY   638     -53.369  18.808 -15.390  1.00 84.18           N  
ATOM   4326  CA  GLY   638     -53.017  17.455 -15.686  1.00 84.18           C  
ATOM   4327  C   GLY   638     -54.286  16.707 -15.894  1.00 84.18           C  
ATOM   4328  O   GLY   638     -55.347  17.299 -16.089  1.00 84.18           O  
ATOM   4329  N   GLN   639     -54.203  15.365 -15.858  1.00255.95           N  
ATOM   4330  CA  GLN   639     -55.378  14.583 -16.078  1.00255.95           C  
ATOM   4331  C   GLN   639     -56.338  14.950 -15.001  1.00255.95           C  
ATOM   4332  O   GLN   639     -55.997  14.995 -13.820  1.00255.95           O  
ATOM   4333  CB  GLN   639     -55.128  13.068 -15.985  1.00255.95           C  
ATOM   4334  CG  GLN   639     -56.350  12.222 -16.343  1.00255.95           C  
ATOM   4335  CD  GLN   639     -56.481  12.229 -17.859  1.00255.95           C  
ATOM   4336  NE2 GLN   639     -55.389  11.826 -18.560  1.00255.95           N  
ATOM   4337  OE1 GLN   639     -57.526  12.580 -18.404  1.00255.95           O  
ATOM   4338  N   PRO   640     -57.533  15.251 -15.412  1.00 81.69           N  
ATOM   4339  CA  PRO   640     -58.551  15.604 -14.468  1.00 81.69           C  
ATOM   4340  C   PRO   640     -59.095  14.375 -13.828  1.00 81.69           C  
ATOM   4341  O   PRO   640     -58.974  13.295 -14.403  1.00 81.69           O  
ATOM   4342  CB  PRO   640     -59.592  16.420 -15.239  1.00 81.69           C  
ATOM   4343  CG  PRO   640     -59.245  16.196 -16.720  1.00 81.69           C  
ATOM   4344  CD  PRO   640     -57.740  15.893 -16.698  1.00 81.69           C  
ATOM   4345  N   VAL   641     -59.686  14.520 -12.629  1.00 44.80           N  
ATOM   4346  CA  VAL   641     -60.264  13.404 -11.950  1.00 44.80           C  
ATOM   4347  C   VAL   641     -61.687  13.783 -11.706  1.00 44.80           C  
ATOM   4348  O   VAL   641     -62.035  14.962 -11.749  1.00 44.80           O  
ATOM   4349  CB  VAL   641     -59.626  13.125 -10.617  1.00 44.80           C  
ATOM   4350  CG1 VAL   641     -60.334  11.928  -9.957  1.00 44.80           C  
ATOM   4351  CG2 VAL   641     -58.118  12.910 -10.834  1.00 44.80           C  
ATOM   4352  N   THR   642     -62.558  12.786 -11.467  1.00164.12           N  
ATOM   4353  CA  THR   642     -63.932  13.111 -11.243  1.00164.12           C  
ATOM   4354  C   THR   642     -63.985  13.932 -10.004  1.00164.12           C  
ATOM   4355  O   THR   642     -63.181  13.754  -9.089  1.00164.12           O  
ATOM   4356  CB  THR   642     -64.809  11.913 -11.034  1.00164.12           C  
ATOM   4357  CG2 THR   642     -66.252  12.395 -10.804  1.00164.12           C  
ATOM   4358  OG1 THR   642     -64.753  11.061 -12.169  1.00164.12           O  
ATOM   4359  N   LEU   643     -64.936  14.882  -9.960  1.00254.78           N  
ATOM   4360  CA  LEU   643     -65.031  15.736  -8.819  1.00254.78           C  
ATOM   4361  C   LEU   643     -66.025  15.108  -7.900  1.00254.78           C  
ATOM   4362  O   LEU   643     -67.211  15.027  -8.216  1.00254.78           O  
ATOM   4363  CB  LEU   643     -65.546  17.140  -9.178  1.00254.78           C  
ATOM   4364  CG  LEU   643     -65.547  18.128  -8.004  1.00254.78           C  
ATOM   4365  CD1 LEU   643     -64.113  18.455  -7.559  1.00254.78           C  
ATOM   4366  CD2 LEU   643     -66.376  19.381  -8.327  1.00254.78           C  
ATOM   4367  N   ASN   644     -65.557  14.622  -6.736  1.00127.99           N  
ATOM   4368  CA  ASN   644     -66.461  14.006  -5.813  1.00127.99           C  
ATOM   4369  C   ASN   644     -66.490  14.875  -4.603  1.00127.99           C  
ATOM   4370  O   ASN   644     -67.205  14.601  -3.641  1.00127.99           O  
ATOM   4371  CB  ASN   644     -65.969  12.626  -5.341  1.00127.99           C  
ATOM   4372  CG  ASN   644     -65.927  11.689  -6.540  1.00127.99           C  
ATOM   4373  ND2 ASN   644     -67.049  10.959  -6.783  1.00127.99           N  
ATOM   4374  OD1 ASN   644     -64.917  11.599  -7.236  1.00127.99           O  
ATOM   4375  N   TYR   645     -65.714  15.970  -4.641  1.00219.42           N  
ATOM   4376  CA  TYR   645     -65.630  16.859  -3.524  1.00219.42           C  
ATOM   4377  C   TYR   645     -65.532  18.237  -4.078  1.00219.42           C  
ATOM   4378  O   TYR   645     -65.645  18.440  -5.285  1.00219.42           O  
ATOM   4379  CB  TYR   645     -64.391  16.621  -2.643  1.00219.42           C  
ATOM   4380  CG  TYR   645     -64.568  15.297  -1.981  1.00219.42           C  
ATOM   4381  CD1 TYR   645     -64.179  14.133  -2.605  1.00219.42           C  
ATOM   4382  CD2 TYR   645     -65.132  15.225  -0.728  1.00219.42           C  
ATOM   4383  CE1 TYR   645     -64.350  12.917  -1.985  1.00219.42           C  
ATOM   4384  CE2 TYR   645     -65.303  14.013  -0.103  1.00219.42           C  
ATOM   4385  CZ  TYR   645     -64.912  12.857  -0.733  1.00219.42           C  
ATOM   4386  OH  TYR   645     -65.087  11.612  -0.096  1.00219.42           O  
ATOM   4387  N   THR   646     -65.354  19.238  -3.201  1.00257.44           N  
ATOM   4388  CA  THR   646     -65.215  20.569  -3.705  1.00257.44           C  
ATOM   4389  C   THR   646     -63.904  20.593  -4.411  1.00257.44           C  
ATOM   4390  O   THR   646     -63.066  19.719  -4.198  1.00257.44           O  
ATOM   4391  CB  THR   646     -65.178  21.624  -2.638  1.00257.44           C  
ATOM   4392  CG2 THR   646     -66.470  21.527  -1.811  1.00257.44           C  
ATOM   4393  OG1 THR   646     -64.046  21.438  -1.802  1.00257.44           O  
ATOM   4394  N   ARG   647     -63.693  21.583  -5.295  1.00319.15           N  
ATOM   4395  CA  ARG   647     -62.449  21.594  -6.001  1.00319.15           C  
ATOM   4396  C   ARG   647     -61.388  21.761  -4.973  1.00319.15           C  
ATOM   4397  O   ARG   647     -61.581  22.456  -3.976  1.00319.15           O  
ATOM   4398  CB  ARG   647     -62.286  22.756  -6.996  1.00319.15           C  
ATOM   4399  CG  ARG   647     -62.323  24.133  -6.331  1.00319.15           C  
ATOM   4400  CD  ARG   647     -63.512  24.996  -6.756  1.00319.15           C  
ATOM   4401  NE  ARG   647     -64.757  24.235  -6.461  1.00319.15           N  
ATOM   4402  CZ  ARG   647     -65.972  24.804  -6.713  1.00319.15           C  
ATOM   4403  NH1 ARG   647     -66.038  26.077  -7.201  1.00319.15           N1+
ATOM   4404  NH2 ARG   647     -67.120  24.102  -6.483  1.00319.15           N  
ATOM   4405  N   ALA   648     -60.236  21.100  -5.178  1.00207.70           N  
ATOM   4406  CA  ALA   648     -59.196  21.247  -4.212  1.00207.70           C  
ATOM   4407  C   ALA   648     -58.400  22.430  -4.630  1.00207.70           C  
ATOM   4408  O   ALA   648     -57.788  22.439  -5.697  1.00207.70           O  
ATOM   4409  CB  ALA   648     -58.233  20.048  -4.151  1.00207.70           C  
ATOM   4410  N   ASP   649     -58.410  23.477  -3.788  1.00168.42           N  
ATOM   4411  CA  ASP   649     -57.648  24.647  -4.089  1.00168.42           C  
ATOM   4412  C   ASP   649     -56.274  24.382  -3.585  1.00168.42           C  
ATOM   4413  O   ASP   649     -56.055  23.432  -2.835  1.00168.42           O  
ATOM   4414  CB  ASP   649     -58.186  25.911  -3.399  1.00168.42           C  
ATOM   4415  CG  ASP   649     -59.521  26.254  -4.047  1.00168.42           C  
ATOM   4416  OD1 ASP   649     -59.757  25.795  -5.197  1.00168.42           O  
ATOM   4417  OD2 ASP   649     -60.323  26.981  -3.401  1.00168.42           O1-
ATOM   4418  N   GLY   650     -55.293  25.199  -4.008  1.00 98.30           N  
ATOM   4419  CA  GLY   650     -53.976  24.954  -3.514  1.00 98.30           C  
ATOM   4420  C   GLY   650     -54.010  25.240  -2.053  1.00 98.30           C  
ATOM   4421  O   GLY   650     -54.009  26.397  -1.633  1.00 98.30           O  
ATOM   4422  N   THR   651     -54.044  24.175  -1.233  1.00290.30           N  
ATOM   4423  CA  THR   651     -54.042  24.366   0.184  1.00290.30           C  
ATOM   4424  C   THR   651     -53.554  23.096   0.795  1.00290.30           C  
ATOM   4425  O   THR   651     -53.485  22.062   0.133  1.00290.30           O  
ATOM   4426  CB  THR   651     -55.403  24.647   0.756  1.00290.30           C  
ATOM   4427  CG2 THR   651     -56.276  23.389   0.610  1.00290.30           C  
ATOM   4428  OG1 THR   651     -55.290  25.013   2.124  1.00290.30           O  
ATOM   4429  N   THR   652     -53.178  23.156   2.086  1.00309.22           N  
ATOM   4430  CA  THR   652     -52.763  21.971   2.773  1.00309.22           C  
ATOM   4431  C   THR   652     -53.629  21.878   3.985  1.00309.22           C  
ATOM   4432  O   THR   652     -54.084  22.895   4.503  1.00309.22           O  
ATOM   4433  CB  THR   652     -51.327  21.993   3.214  1.00309.22           C  
ATOM   4434  CG2 THR   652     -51.145  23.076   4.290  1.00309.22           C  
ATOM   4435  OG1 THR   652     -50.953  20.721   3.721  1.00309.22           O  
ATOM   4436  N   ALA   653     -53.903  20.648   4.459  1.00261.12           N  
ATOM   4437  CA  ALA   653     -54.782  20.526   5.584  1.00261.12           C  
ATOM   4438  C   ALA   653     -54.562  19.191   6.214  1.00261.12           C  
ATOM   4439  O   ALA   653     -53.672  18.438   5.822  1.00261.12           O  
ATOM   4440  CB  ALA   653     -56.273  20.614   5.212  1.00261.12           C  
ATOM   4441  N   GLU   654     -55.380  18.885   7.241  1.00277.11           N  
ATOM   4442  CA  GLU   654     -55.276  17.649   7.956  1.00277.11           C  
ATOM   4443  C   GLU   654     -55.428  16.533   6.981  1.00277.11           C  
ATOM   4444  O   GLU   654     -56.204  16.612   6.030  1.00277.11           O  
ATOM   4445  CB  GLU   654     -56.370  17.465   9.025  1.00277.11           C  
ATOM   4446  CG  GLU   654     -56.363  16.089   9.698  1.00277.11           C  
ATOM   4447  CD  GLU   654     -55.299  16.069  10.785  1.00277.11           C  
ATOM   4448  OE1 GLU   654     -54.112  16.345  10.466  1.00277.11           O  
ATOM   4449  OE2 GLU   654     -55.667  15.781  11.955  1.00277.11           O1-
ATOM   4450  N   VAL   655     -54.647  15.458   7.200  1.00122.56           N  
ATOM   4451  CA  VAL   655     -54.703  14.310   6.352  1.00122.56           C  
ATOM   4452  C   VAL   655     -55.311  13.224   7.170  1.00122.56           C  
ATOM   4453  O   VAL   655     -55.095  13.150   8.378  1.00122.56           O  
ATOM   4454  CB  VAL   655     -53.352  13.827   5.912  1.00122.56           C  
ATOM   4455  CG1 VAL   655     -52.684  14.936   5.081  1.00122.56           C  
ATOM   4456  CG2 VAL   655     -52.550  13.416   7.159  1.00122.56           C  
ATOM   4457  N   THR   656     -56.113  12.356   6.531  1.00243.42           N  
ATOM   4458  CA  THR   656     -56.742  11.299   7.263  1.00243.42           C  
ATOM   4459  C   THR   656     -56.070  10.030   6.871  1.00243.42           C  
ATOM   4460  O   THR   656     -55.336   9.983   5.884  1.00243.42           O  
ATOM   4461  CB  THR   656     -58.196  11.139   6.944  1.00243.42           C  
ATOM   4462  CG2 THR   656     -58.912  12.465   7.252  1.00243.42           C  
ATOM   4463  OG1 THR   656     -58.360  10.799   5.575  1.00243.42           O  
ATOM   4464  N   THR   657     -56.287   8.959   7.657  1.00268.86           N  
ATOM   4465  CA  THR   657     -55.669   7.724   7.292  1.00268.86           C  
ATOM   4466  C   THR   657     -56.275   7.329   5.993  1.00268.86           C  
ATOM   4467  O   THR   657     -57.495   7.348   5.827  1.00268.86           O  
ATOM   4468  CB  THR   657     -55.891   6.608   8.277  1.00268.86           C  
ATOM   4469  CG2 THR   657     -57.391   6.277   8.347  1.00268.86           C  
ATOM   4470  OG1 THR   657     -55.151   5.460   7.891  1.00268.86           O  
ATOM   4471  N   HIS   658     -55.422   6.996   5.012  1.00249.10           N  
ATOM   4472  CA  HIS   658     -55.944   6.635   3.733  1.00249.10           C  
ATOM   4473  C   HIS   658     -54.908   5.787   3.080  1.00249.10           C  
ATOM   4474  O   HIS   658     -53.757   5.754   3.514  1.00249.10           O  
ATOM   4475  CB  HIS   658     -56.192   7.864   2.841  1.00249.10           C  
ATOM   4476  CG  HIS   658     -57.038   7.586   1.635  1.00249.10           C  
ATOM   4477  CD2 HIS   658     -58.386   7.686   1.472  1.00249.10           C  
ATOM   4478  ND1 HIS   658     -56.544   7.164   0.423  1.00249.10           N  
ATOM   4479  CE1 HIS   658     -57.607   7.029  -0.410  1.00249.10           C  
ATOM   4480  NE2 HIS   658     -58.747   7.334   0.184  1.00249.10           N  
ATOM   4481  N   VAL   659     -55.296   5.056   2.021  1.00110.25           N  
ATOM   4482  CA  VAL   659     -54.334   4.244   1.341  1.00110.25           C  
ATOM   4483  C   VAL   659     -53.942   4.989   0.110  1.00110.25           C  
ATOM   4484  O   VAL   659     -54.795   5.462  -0.639  1.00110.25           O  
ATOM   4485  CB  VAL   659     -54.877   2.908   0.922  1.00110.25           C  
ATOM   4486  CG1 VAL   659     -55.206   2.100   2.188  1.00110.25           C  
ATOM   4487  CG2 VAL   659     -56.096   3.136   0.010  1.00110.25           C  
ATOM   4488  N   GLY   660     -52.626   5.129  -0.139  1.00 86.01           N  
ATOM   4489  CA  GLY   660     -52.267   5.867  -1.311  1.00 86.01           C  
ATOM   4490  C   GLY   660     -50.798   6.115  -1.322  1.00 86.01           C  
ATOM   4491  O   GLY   660     -50.015   5.383  -0.717  1.00 86.01           O  
ATOM   4492  N   ALA   661     -50.407   7.144  -2.096  1.00289.24           N  
ATOM   4493  CA  ALA   661     -49.068   7.643  -2.205  1.00289.24           C  
ATOM   4494  C   ALA   661     -49.134   8.632  -3.310  1.00289.24           C  
ATOM   4495  O   ALA   661     -50.245   8.830  -3.791  1.00289.24           O  
ATOM   4496  CB  ALA   661     -48.051   6.556  -2.591  1.00289.24           C  
ATOM   4497  N   LYS   662     -48.024   9.309  -3.730  1.00352.65           N  
ATOM   4498  CA  LYS   662     -48.082  10.008  -5.005  1.00352.65           C  
ATOM   4499  C   LYS   662     -46.795  10.713  -5.438  1.00352.65           C  
ATOM   4500  O   LYS   662     -46.893  11.651  -6.225  1.00352.65           O  
ATOM   4501  CB  LYS   662     -49.283  10.967  -5.145  1.00352.65           C  
ATOM   4502  CG  LYS   662     -49.594  11.617  -6.502  1.00352.65           C  
ATOM   4503  CD  LYS   662     -50.339  10.740  -7.502  1.00352.65           C  
ATOM   4504  CE  LYS   662     -51.842  11.018  -7.534  1.00352.65           C  
ATOM   4505  NZ  LYS   662     -52.087  12.449  -7.831  1.00352.65           N1+
ATOM   4506  N   PRO   663     -45.574  10.423  -5.052  1.00431.92           N  
ATOM   4507  CA  PRO   663     -44.484  11.032  -5.755  1.00431.92           C  
ATOM   4508  C   PRO   663     -44.545  10.112  -6.923  1.00431.92           C  
ATOM   4509  O   PRO   663     -44.683   8.917  -6.667  1.00431.92           O  
ATOM   4510  CB  PRO   663     -43.288  10.925  -4.821  1.00431.92           C  
ATOM   4511  CG  PRO   663     -43.677   9.848  -3.792  1.00431.92           C  
ATOM   4512  CD  PRO   663     -45.204   9.956  -3.727  1.00431.92           C  
ATOM   4513  N   THR   664     -44.499  10.561  -8.196  1.00448.59           N  
ATOM   4514  CA  THR   664     -44.670   9.460  -9.098  1.00448.59           C  
ATOM   4515  C   THR   664     -44.085   9.790 -10.417  1.00448.59           C  
ATOM   4516  O   THR   664     -44.015   8.826 -11.152  1.00448.59           O  
ATOM   4517  CB  THR   664     -46.134   9.192  -9.356  1.00448.59           C  
ATOM   4518  CG2 THR   664     -46.396   7.950 -10.225  1.00448.59           C  
ATOM   4519  OG1 THR   664     -46.807   9.030  -8.123  1.00448.59           O  
ATOM   4520  N   ALA   665     -43.627  11.038 -10.789  1.00396.61           N  
ATOM   4521  CA  ALA   665     -43.227  11.120 -12.204  1.00396.61           C  
ATOM   4522  C   ALA   665     -41.958  12.125 -12.882  1.00396.61           C  
ATOM   4523  O   ALA   665     -41.269  12.849 -12.179  1.00396.61           O  
ATOM   4524  CB  ALA   665     -44.783  11.117 -12.380  1.00396.61           C  
ATOM   4525  N   ALA   666     -41.548  12.248 -14.281  1.00496.61           N  
ATOM   4526  CA  ALA   666     -40.522  13.278 -14.879  1.00496.61           C  
ATOM   4527  C   ALA   666     -40.598  13.764 -16.393  1.00496.61           C  
ATOM   4528  O   ALA   666     -40.737  12.971 -17.323  1.00496.61           O  
ATOM   4529  CB  ALA   666     -39.063  12.845 -14.662  1.00496.61           C  
ATOM   4530  N   THR   667     -40.363  15.100 -16.708  1.00207.48           N  
ATOM   4531  CA  THR   667     -40.453  15.769 -18.036  1.00207.48           C  
ATOM   4532  C   THR   667     -39.280  15.465 -18.894  1.00207.48           C  
ATOM   4533  O   THR   667     -38.218  15.164 -18.364  1.00207.48           O  
ATOM   4534  CB  THR   667     -40.713  17.247 -17.963  1.00207.48           C  
ATOM   4535  CG2 THR   667     -40.676  17.875 -19.365  1.00207.48           C  
ATOM   4536  OG1 THR   667     -41.996  17.447 -17.392  1.00207.48           O  
ATOM   4537  N   LEU   668     -39.425  15.513 -20.248  1.00160.06           N  
ATOM   4538  CA  LEU   668     -38.282  15.025 -20.971  1.00160.06           C  
ATOM   4539  C   LEU   668     -38.209  15.319 -22.439  1.00160.06           C  
ATOM   4540  O   LEU   668     -39.191  15.564 -23.139  1.00160.06           O  
ATOM   4541  CB  LEU   668     -38.173  13.482 -20.959  1.00160.06           C  
ATOM   4542  CG  LEU   668     -37.790  12.784 -19.640  1.00160.06           C  
ATOM   4543  CD1 LEU   668     -37.832  11.256 -19.804  1.00160.06           C  
ATOM   4544  CD2 LEU   668     -36.417  13.251 -19.134  1.00160.06           C  
ATOM   4545  N   ALA   669     -36.944  15.227 -22.911  1.00 64.69           N  
ATOM   4546  CA  ALA   669     -36.510  15.248 -24.281  1.00 64.69           C  
ATOM   4547  C   ALA   669     -35.544  14.096 -24.365  1.00 64.69           C  
ATOM   4548  O   ALA   669     -34.788  13.861 -23.425  1.00 64.69           O  
ATOM   4549  CB  ALA   669     -35.735  16.521 -24.664  1.00 64.69           C  
ATOM   4550  N   ARG   670     -35.538  13.330 -25.479  1.00124.66           N  
ATOM   4551  CA  ARG   670     -34.665  12.182 -25.556  1.00124.66           C  
ATOM   4552  C   ARG   670     -33.301  12.599 -26.046  1.00124.66           C  
ATOM   4553  O   ARG   670     -33.168  13.227 -27.095  1.00124.66           O  
ATOM   4554  CB  ARG   670     -35.216  11.065 -26.459  1.00124.66           C  
ATOM   4555  CG  ARG   670     -34.309   9.839 -26.555  1.00124.66           C  
ATOM   4556  CD  ARG   670     -35.051   8.587 -27.023  1.00124.66           C  
ATOM   4557  NE  ARG   670     -36.007   9.001 -28.088  1.00124.66           N  
ATOM   4558  CZ  ARG   670     -37.212   8.371 -28.194  1.00124.66           C  
ATOM   4559  NH1 ARG   670     -37.537   7.369 -27.326  1.00124.66           N1+
ATOM   4560  NH2 ARG   670     -38.097   8.750 -29.161  1.00124.66           N  
ATOM   4561  N   PHE   671     -32.276  12.369 -25.193  1.00109.21           N  
ATOM   4562  CA  PHE   671     -30.880  12.668 -25.410  1.00109.21           C  
ATOM   4563  C   PHE   671     -30.063  11.629 -26.138  1.00109.21           C  
ATOM   4564  O   PHE   671     -29.307  11.955 -27.052  1.00109.21           O  
ATOM   4565  CB  PHE   671     -30.170  12.948 -24.071  1.00109.21           C  
ATOM   4566  CG  PHE   671     -28.751  13.339 -24.314  1.00109.21           C  
ATOM   4567  CD1 PHE   671     -28.433  14.631 -24.663  1.00109.21           C  
ATOM   4568  CD2 PHE   671     -27.736  12.420 -24.173  1.00109.21           C  
ATOM   4569  CE1 PHE   671     -27.125  14.997 -24.880  1.00109.21           C  
ATOM   4570  CE2 PHE   671     -26.426  12.781 -24.388  1.00109.21           C  
ATOM   4571  CZ  PHE   671     -26.119  14.072 -24.744  1.00109.21           C  
ATOM   4572  N   LEU   672     -30.176  10.342 -25.742  1.00 83.56           N  
ATOM   4573  CA  LEU   672     -29.249   9.356 -26.242  1.00 83.56           C  
ATOM   4574  C   LEU   672     -29.959   8.056 -26.382  1.00 83.56           C  
ATOM   4575  O   LEU   672     -30.850   7.758 -25.595  1.00 83.56           O  
ATOM   4576  CB  LEU   672     -28.123   9.115 -25.221  1.00 83.56           C  
ATOM   4577  CG  LEU   672     -27.033   8.130 -25.664  1.00 83.56           C  
ATOM   4578  CD1 LEU   672     -26.168   8.753 -26.762  1.00 83.56           C  
ATOM   4579  CD2 LEU   672     -26.212   7.624 -24.466  1.00 83.56           C  
ATOM   4580  N   VAL   673     -29.587   7.251 -27.400  1.00 47.48           N  
ATOM   4581  CA  VAL   673     -30.132   5.930 -27.566  1.00 47.48           C  
ATOM   4582  C   VAL   673     -28.962   4.991 -27.578  1.00 47.48           C  
ATOM   4583  O   VAL   673     -27.935   5.286 -28.192  1.00 47.48           O  
ATOM   4584  CB  VAL   673     -30.866   5.739 -28.862  1.00 47.48           C  
ATOM   4585  CG1 VAL   673     -31.310   4.270 -28.959  1.00 47.48           C  
ATOM   4586  CG2 VAL   673     -32.028   6.745 -28.923  1.00 47.48           C  
ATOM   4587  N   GLY   674     -29.089   3.840 -26.878  1.00 48.08           N  
ATOM   4588  CA  GLY   674     -28.019   2.877 -26.784  1.00 48.08           C  
ATOM   4589  C   GLY   674     -28.156   1.798 -27.821  1.00 48.08           C  
ATOM   4590  O   GLY   674     -29.068   1.783 -28.643  1.00 48.08           O  
ATOM   4591  N   PRO   675     -27.234   0.867 -27.744  1.00 97.62           N  
ATOM   4592  CA  PRO   675     -27.134  -0.242 -28.673  1.00 97.62           C  
ATOM   4593  C   PRO   675     -28.099  -1.352 -28.378  1.00 97.62           C  
ATOM   4594  O   PRO   675     -28.818  -1.288 -27.386  1.00 97.62           O  
ATOM   4595  CB  PRO   675     -25.677  -0.705 -28.626  1.00 97.62           C  
ATOM   4596  CG  PRO   675     -25.127  -0.124 -27.314  1.00 97.62           C  
ATOM   4597  CD  PRO   675     -25.958   1.153 -27.111  1.00 97.62           C  
ATOM   4598  N   VAL   676     -28.119  -2.391 -29.233  1.00115.90           N  
ATOM   4599  CA  VAL   676     -29.065  -3.461 -29.113  1.00115.90           C  
ATOM   4600  C   VAL   676     -28.802  -4.296 -27.892  1.00115.90           C  
ATOM   4601  O   VAL   676     -27.664  -4.657 -27.593  1.00115.90           O  
ATOM   4602  CB  VAL   676     -29.048  -4.385 -30.297  1.00115.90           C  
ATOM   4603  CG1 VAL   676     -29.476  -3.595 -31.545  1.00115.90           C  
ATOM   4604  CG2 VAL   676     -27.646  -5.008 -30.409  1.00115.90           C  
ATOM   4605  N   ASP   677     -29.904  -4.640 -27.184  1.00 80.58           N  
ATOM   4606  CA  ASP   677     -29.963  -5.513 -26.039  1.00 80.58           C  
ATOM   4607  C   ASP   677     -29.339  -4.939 -24.806  1.00 80.58           C  
ATOM   4608  O   ASP   677     -29.161  -5.664 -23.830  1.00 80.58           O  
ATOM   4609  CB  ASP   677     -29.261  -6.861 -26.273  1.00 80.58           C  
ATOM   4610  CG  ASP   677     -30.055  -7.684 -27.275  1.00 80.58           C  
ATOM   4611  OD1 ASP   677     -31.289  -7.456 -27.397  1.00 80.58           O  
ATOM   4612  OD2 ASP   677     -29.427  -8.559 -27.929  1.00 80.58           O1-
ATOM   4613  N   CYS   678     -29.053  -3.629 -24.754  1.00 66.96           N  
ATOM   4614  CA  CYS   678     -28.423  -3.132 -23.567  1.00 66.96           C  
ATOM   4615  C   CYS   678     -29.436  -2.382 -22.782  1.00 66.96           C  
ATOM   4616  O   CYS   678     -30.582  -2.227 -23.197  1.00 66.96           O  
ATOM   4617  CB  CYS   678     -27.273  -2.147 -23.839  1.00 66.96           C  
ATOM   4618  SG  CYS   678     -27.864  -0.559 -24.499  1.00 66.96           S  
ATOM   4619  N   GLU   679     -29.035  -1.972 -21.566  1.00 88.36           N  
ATOM   4620  CA  GLU   679     -29.806  -1.057 -20.790  1.00 88.36           C  
ATOM   4621  C   GLU   679     -28.857   0.065 -20.519  1.00 88.36           C  
ATOM   4622  O   GLU   679     -27.643  -0.147 -20.502  1.00 88.36           O  
ATOM   4623  CB  GLU   679     -30.314  -1.624 -19.454  1.00 88.36           C  
ATOM   4624  CG  GLU   679     -29.238  -1.970 -18.427  1.00 88.36           C  
ATOM   4625  CD  GLU   679     -29.964  -2.512 -17.201  1.00 88.36           C  
ATOM   4626  OE1 GLU   679     -30.608  -3.586 -17.330  1.00 88.36           O  
ATOM   4627  OE2 GLU   679     -29.897  -1.859 -16.125  1.00 88.36           O1-
ATOM   4628  N   ILE   680     -29.368   1.299 -20.343  1.00171.02           N  
ATOM   4629  CA  ILE   680     -28.454   2.368 -20.064  1.00171.02           C  
ATOM   4630  C   ILE   680     -28.526   2.647 -18.598  1.00171.02           C  
ATOM   4631  O   ILE   680     -29.601   2.870 -18.046  1.00171.02           O  
ATOM   4632  CB  ILE   680     -28.654   3.636 -20.852  1.00171.02           C  
ATOM   4633  CG1 ILE   680     -30.050   4.221 -20.632  1.00171.02           C  
ATOM   4634  CG2 ILE   680     -28.361   3.313 -22.327  1.00171.02           C  
ATOM   4635  CD1 ILE   680     -31.124   3.334 -21.247  1.00171.02           C  
ATOM   4636  N   THR   681     -27.362   2.563 -17.916  1.00159.23           N  
ATOM   4637  CA  THR   681     -27.315   2.784 -16.496  1.00159.23           C  
ATOM   4638  C   THR   681     -25.977   3.349 -16.140  1.00159.23           C  
ATOM   4639  O   THR   681     -24.999   3.155 -16.855  1.00159.23           O  
ATOM   4640  CB  THR   681     -27.408   1.556 -15.636  1.00159.23           C  
ATOM   4641  CG2 THR   681     -28.605   0.701 -16.067  1.00159.23           C  
ATOM   4642  OG1 THR   681     -26.216   0.795 -15.741  1.00159.23           O  
ATOM   4643  N   GLY   682     -25.903   4.061 -14.999  1.00 35.80           N  
ATOM   4644  CA  GLY   682     -24.666   4.605 -14.516  1.00 35.80           C  
ATOM   4645  C   GLY   682     -24.503   5.971 -15.104  1.00 35.80           C  
ATOM   4646  O   GLY   682     -24.580   6.141 -16.320  1.00 35.80           O  
ATOM   4647  N   VAL   683     -24.256   6.984 -14.247  1.00108.68           N  
ATOM   4648  CA  VAL   683     -24.068   8.317 -14.737  1.00108.68           C  
ATOM   4649  C   VAL   683     -23.165   9.070 -13.800  1.00108.68           C  
ATOM   4650  O   VAL   683     -23.290   8.969 -12.580  1.00108.68           O  
ATOM   4651  CB  VAL   683     -25.359   9.062 -14.806  1.00108.68           C  
ATOM   4652  CG1 VAL   683     -26.222   8.460 -15.928  1.00108.68           C  
ATOM   4653  CG2 VAL   683     -26.011   8.915 -13.425  1.00108.68           C  
ATOM   4654  N   THR   684     -22.212   9.842 -14.367  1.00109.67           N  
ATOM   4655  CA  THR   684     -21.328  10.676 -13.598  0.50109.67           C  
ATOM   4656  C   THR   684     -20.928  11.821 -14.478  1.00109.67           C  
ATOM   4657  O   THR   684     -20.959  11.703 -15.701  1.00109.67           O  
ATOM   4658  CB  THR   684     -20.064   9.982 -13.179  0.50109.67           C  
ATOM   4659  CG2 THR   684     -19.248   9.640 -14.436  1.00109.67           C  
ATOM   4660  OG1 THR   684     -19.308  10.816 -12.312  1.00109.67           O  
ATOM   4661  N   GLU   685     -20.547  12.973 -13.883  1.00 76.14           N  
ATOM   4662  CA  GLU   685     -20.112  14.066 -14.708  1.00 76.14           C  
ATOM   4663  C   GLU   685     -18.756  14.485 -14.243  1.00 76.14           C  
ATOM   4664  O   GLU   685     -18.396  14.313 -13.079  1.00 76.14           O  
ATOM   4665  CB  GLU   685     -20.959  15.349 -14.618  1.00 76.14           C  
ATOM   4666  CG  GLU   685     -22.439  15.182 -14.944  1.00 76.14           C  
ATOM   4667  CD  GLU   685     -23.155  15.075 -13.609  1.00 76.14           C  
ATOM   4668  OE1 GLU   685     -22.503  14.641 -12.622  1.00 76.14           O  
ATOM   4669  OE2 GLU   685     -24.356  15.451 -13.555  1.00 76.14           O1-
ATOM   4670  N   THR   686     -17.950  15.041 -15.167  1.00110.66           N  
ATOM   4671  CA  THR   686     -16.694  15.583 -14.750  1.00110.66           C  
ATOM   4672  C   THR   686     -17.044  16.832 -14.004  1.00110.66           C  
ATOM   4673  O   THR   686     -18.157  17.341 -14.133  1.00110.66           O  
ATOM   4674  CB  THR   686     -15.779  15.922 -15.889  1.00110.66           C  
ATOM   4675  CG2 THR   686     -15.432  14.629 -16.649  1.00110.66           C  
ATOM   4676  OG1 THR   686     -16.414  16.844 -16.757  1.00110.66           O  
ATOM   4677  N   PRO   687     -16.154  17.340 -13.201  1.00 71.87           N  
ATOM   4678  CA  PRO   687     -16.496  18.493 -12.421  1.00 71.87           C  
ATOM   4679  C   PRO   687     -16.862  19.677 -13.260  1.00 71.87           C  
ATOM   4680  O   PRO   687     -17.719  20.452 -12.838  1.00 71.87           O  
ATOM   4681  CB  PRO   687     -15.330  18.695 -11.458  1.00 71.87           C  
ATOM   4682  CG  PRO   687     -14.804  17.262 -11.244  1.00 71.87           C  
ATOM   4683  CD  PRO   687     -15.148  16.519 -12.548  1.00 71.87           C  
ATOM   4684  N   ASP   688     -16.231  19.847 -14.437  1.00 79.54           N  
ATOM   4685  CA  ASP   688     -16.535  20.960 -15.289  1.00 79.54           C  
ATOM   4686  C   ASP   688     -17.887  20.786 -15.930  1.00 79.54           C  
ATOM   4687  O   ASP   688     -18.490  21.759 -16.380  1.00 79.54           O  
ATOM   4688  CB  ASP   688     -15.427  21.301 -16.315  1.00 79.54           C  
ATOM   4689  CG  ASP   688     -15.174  20.151 -17.268  1.00 79.54           C  
ATOM   4690  OD1 ASP   688     -16.089  19.305 -17.429  1.00 79.54           O  
ATOM   4691  OD2 ASP   688     -14.056  20.104 -17.849  1.00 79.54           O1-
ATOM   4692  N   GLY   689     -18.387  19.535 -16.041  1.00 38.03           N  
ATOM   4693  CA  GLY   689     -19.721  19.322 -16.554  1.00 38.03           C  
ATOM   4694  C   GLY   689     -19.662  19.157 -18.038  1.00 38.03           C  
ATOM   4695  O   GLY   689     -20.690  19.024 -18.703  1.00 38.03           O  
ATOM   4696  N   LYS   690     -18.439  19.220 -18.591  1.00 98.53           N  
ATOM   4697  CA  LYS   690     -18.178  19.065 -19.992  1.00 98.53           C  
ATOM   4698  C   LYS   690     -18.317  17.632 -20.420  1.00 98.53           C  
ATOM   4699  O   LYS   690     -18.623  17.363 -21.581  1.00 98.53           O  
ATOM   4700  CB  LYS   690     -16.786  19.587 -20.385  1.00 98.53           C  
ATOM   4701  CG  LYS   690     -16.667  21.098 -20.168  1.00 98.53           C  
ATOM   4702  CD  LYS   690     -15.237  21.637 -20.248  1.00 98.53           C  
ATOM   4703  CE  LYS   690     -15.106  23.098 -19.809  1.00 98.53           C  
ATOM   4704  NZ  LYS   690     -15.912  23.972 -20.689  1.00 98.53           N1+
ATOM   4705  N   ALA   691     -18.040  16.660 -19.524  1.00 44.56           N  
ATOM   4706  CA  ALA   691     -18.148  15.289 -19.942  1.00 44.56           C  
ATOM   4707  C   ALA   691     -19.171  14.588 -19.104  1.00 44.56           C  
ATOM   4708  O   ALA   691     -19.225  14.754 -17.887  1.00 44.56           O  
ATOM   4709  CB  ALA   691     -16.833  14.502 -19.822  1.00 44.56           C  
ATOM   4710  N   ILE   692     -20.028  13.783 -19.765  1.00130.60           N  
ATOM   4711  CA  ILE   692     -21.004  12.990 -19.079  1.00130.60           C  
ATOM   4712  C   ILE   692     -20.628  11.560 -19.326  1.00130.60           C  
ATOM   4713  O   ILE   692     -20.469  11.134 -20.469  1.00130.60           O  
ATOM   4714  CB  ILE   692     -22.416  13.208 -19.559  1.00130.60           C  
ATOM   4715  CG1 ILE   692     -23.413  12.449 -18.666  1.00130.60           C  
ATOM   4716  CG2 ILE   692     -22.506  12.862 -21.055  1.00130.60           C  
ATOM   4717  CD1 ILE   692     -23.514  13.016 -17.251  1.00130.60           C  
ATOM   4718  N   PHE   693     -20.444  10.782 -18.240  1.00 54.33           N  
ATOM   4719  CA  PHE   693     -20.072   9.399 -18.368  1.00 54.33           C  
ATOM   4720  C   PHE   693     -21.321   8.593 -18.152  1.00 54.33           C  
ATOM   4721  O   PHE   693     -22.053   8.836 -17.194  1.00 54.33           O  
ATOM   4722  CB  PHE   693     -19.061   8.933 -17.302  1.00 54.33           C  
ATOM   4723  CG  PHE   693     -17.794   9.704 -17.466  1.00 54.33           C  
ATOM   4724  CD1 PHE   693     -16.820   9.295 -18.350  1.00 54.33           C  
ATOM   4725  CD2 PHE   693     -17.579  10.842 -16.725  1.00 54.33           C  
ATOM   4726  CE1 PHE   693     -15.656  10.014 -18.491  1.00 54.33           C  
ATOM   4727  CE2 PHE   693     -16.418  11.564 -16.860  1.00 54.33           C  
ATOM   4728  CZ  PHE   693     -15.452  11.150 -17.746  1.00 54.33           C  
ATOM   4729  N   VAL   694     -21.611   7.623 -19.052  1.00118.82           N  
ATOM   4730  CA  VAL   694     -22.793   6.813 -18.901  1.00118.82           C  
ATOM   4731  C   VAL   694     -22.437   5.394 -19.221  1.00118.82           C  
ATOM   4732  O   VAL   694     -21.558   5.134 -20.041  1.00118.82           O  
ATOM   4733  CB  VAL   694     -23.912   7.156 -19.844  1.00118.82           C  
ATOM   4734  CG1 VAL   694     -24.339   8.609 -19.617  1.00118.82           C  
ATOM   4735  CG2 VAL   694     -23.466   6.844 -21.281  1.00118.82           C  
ATOM   4736  N   ASN   695     -23.142   4.421 -18.604  1.00 80.82           N  
ATOM   4737  CA  ASN   695     -22.788   3.057 -18.876  1.00 80.82           C  
ATOM   4738  C   ASN   695     -23.778   2.401 -19.785  1.00 80.82           C  
ATOM   4739  O   ASN   695     -24.968   2.719 -19.810  1.00 80.82           O  
ATOM   4740  CB  ASN   695     -22.600   2.152 -17.644  1.00 80.82           C  
ATOM   4741  CG  ASN   695     -21.306   2.537 -16.952  1.00 80.82           C  
ATOM   4742  ND2 ASN   695     -20.169   2.014 -17.482  1.00 80.82           N  
ATOM   4743  OD1 ASN   695     -21.302   3.274 -15.967  1.00 80.82           O  
ATOM   4744  N   VAL   696     -23.241   1.487 -20.620  1.00118.79           N  
ATOM   4745  CA  VAL   696     -24.019   0.642 -21.474  1.00118.79           C  
ATOM   4746  C   VAL   696     -23.821  -0.738 -20.929  1.00118.79           C  
ATOM   4747  O   VAL   696     -22.729  -1.303 -20.985  1.00118.79           O  
ATOM   4748  CB  VAL   696     -23.600   0.692 -22.922  1.00118.79           C  
ATOM   4749  CG1 VAL   696     -22.098   0.382 -23.045  1.00118.79           C  
ATOM   4750  CG2 VAL   696     -24.501  -0.271 -23.714  1.00118.79           C  
ATOM   4751  N   GLN   697     -24.905  -1.326 -20.391  1.00 74.81           N  
ATOM   4752  CA  GLN   697     -24.798  -2.577 -19.700  1.00 74.81           C  
ATOM   4753  C   GLN   697     -25.407  -3.672 -20.526  1.00 74.81           C  
ATOM   4754  O   GLN   697     -26.449  -3.499 -21.157  1.00 74.81           O  
ATOM   4755  CB  GLN   697     -25.536  -2.531 -18.349  1.00 74.81           C  
ATOM   4756  CG  GLN   697     -25.399  -3.782 -17.482  1.00 74.81           C  
ATOM   4757  CD  GLN   697     -26.200  -3.518 -16.213  1.00 74.81           C  
ATOM   4758  NE2 GLN   697     -25.502  -3.463 -15.046  1.00 74.81           N  
ATOM   4759  OE1 GLN   697     -27.415  -3.350 -16.259  1.00 74.81           O  
ATOM   4760  N   HIS   698     -24.720  -4.832 -20.553  1.00 94.80           N  
ATOM   4761  CA  HIS   698     -25.157  -6.050 -21.184  1.00 94.80           C  
ATOM   4762  C   HIS   698     -25.588  -5.873 -22.606  1.00 94.80           C  
ATOM   4763  O   HIS   698     -26.628  -6.395 -23.006  1.00 94.80           O  
ATOM   4764  CB  HIS   698     -26.261  -6.793 -20.407  1.00 94.80           C  
ATOM   4765  CG  HIS   698     -27.485  -5.974 -20.127  1.00 94.80           C  
ATOM   4766  CD2 HIS   698     -27.896  -5.383 -18.971  1.00 94.80           C  
ATOM   4767  ND1 HIS   698     -28.462  -5.697 -21.059  1.00 94.80           N  
ATOM   4768  CE1 HIS   698     -29.408  -4.960 -20.426  1.00 94.80           C  
ATOM   4769  NE2 HIS   698     -29.109  -4.743 -19.157  1.00 94.80           N  
ATOM   4770  N   PRO   699     -24.851  -5.168 -23.408  1.00 88.67           N  
ATOM   4771  CA  PRO   699     -25.204  -5.066 -24.799  1.00 88.67           C  
ATOM   4772  C   PRO   699     -25.262  -6.452 -25.380  1.00 88.67           C  
ATOM   4773  O   PRO   699     -24.392  -7.262 -25.070  1.00 88.67           O  
ATOM   4774  CB  PRO   699     -24.070  -4.265 -25.432  1.00 88.67           C  
ATOM   4775  CG  PRO   699     -22.852  -4.651 -24.567  1.00 88.67           C  
ATOM   4776  CD  PRO   699     -23.444  -4.896 -23.168  1.00 88.67           C  
ATOM   4777  N   GLY   700     -26.276  -6.752 -26.217  1.00 38.49           N  
ATOM   4778  CA  GLY   700     -26.347  -8.016 -26.894  1.00 38.49           C  
ATOM   4779  C   GLY   700     -26.685  -9.127 -25.955  1.00 38.49           C  
ATOM   4780  O   GLY   700     -26.182 -10.236 -26.118  1.00 38.49           O  
ATOM   4781  N   GLU   701     -27.562  -8.880 -24.964  1.00 58.18           N  
ATOM   4782  CA  GLU   701     -27.879  -9.932 -24.038  1.00 58.18           C  
ATOM   4783  C   GLU   701     -28.437 -11.084 -24.812  1.00 58.18           C  
ATOM   4784  O   GLU   701     -28.016 -12.226 -24.640  1.00 58.18           O  
ATOM   4785  CB  GLU   701     -29.004  -9.556 -23.063  1.00 58.18           C  
ATOM   4786  CG  GLU   701     -28.680  -8.440 -22.078  1.00 58.18           C  
ATOM   4787  CD  GLU   701     -29.950  -8.193 -21.278  1.00 58.18           C  
ATOM   4788  OE1 GLU   701     -30.955  -7.745 -21.896  1.00 58.18           O  
ATOM   4789  OE2 GLU   701     -29.943  -8.460 -20.049  1.00 58.18           O1-
ATOM   4790  N   SER   702     -29.415 -10.802 -25.690  1.00103.96           N  
ATOM   4791  CA  SER   702     -30.061 -11.821 -26.468  1.00103.96           C  
ATOM   4792  C   SER   702     -29.201 -12.193 -27.632  1.00103.96           C  
ATOM   4793  O   SER   702     -29.548 -13.087 -28.401  1.00103.96           O  
ATOM   4794  CB  SER   702     -31.426 -11.388 -27.032  1.00103.96           C  
ATOM   4795  OG  SER   702     -31.263 -10.361 -27.999  1.00103.96           O  
ATOM   4796  N   ILE   703     -28.057 -11.511 -27.801  1.00169.50           N  
ATOM   4797  CA  ILE   703     -27.252 -11.676 -28.974  1.00169.50           C  
ATOM   4798  C   ILE   703     -28.123 -11.172 -30.083  1.00169.50           C  
ATOM   4799  O   ILE   703     -28.978 -11.904 -30.577  1.00169.50           O  
ATOM   4800  CB  ILE   703     -26.904 -13.110 -29.253  1.00169.50           C  
ATOM   4801  CG1 ILE   703     -26.071 -13.698 -28.101  1.00169.50           C  
ATOM   4802  CG2 ILE   703     -26.211 -13.175 -30.623  1.00169.50           C  
ATOM   4803  CD1 ILE   703     -25.963 -15.223 -28.152  1.00169.50           C  
ATOM   4804  N   SER   704     -27.917  -9.907 -30.521  1.00263.73           N  
ATOM   4805  CA  SER   704     -28.809  -9.422 -31.536  1.00263.73           C  
ATOM   4806  C   SER   704     -28.249  -8.217 -32.220  1.00263.73           C  
ATOM   4807  O   SER   704     -27.468  -7.453 -31.658  1.00263.73           O  
ATOM   4808  CB  SER   704     -30.196  -9.009 -31.013  1.00263.73           C  
ATOM   4809  OG  SER   704     -30.104  -7.788 -30.292  1.00263.73           O  
ATOM   4810  N   LYS   705     -28.679  -8.010 -33.478  1.00308.96           N  
ATOM   4811  CA  LYS   705     -28.214  -6.914 -34.273  1.00308.96           C  
ATOM   4812  C   LYS   705     -28.948  -7.042 -35.569  1.00308.96           C  
ATOM   4813  O   LYS   705     -30.176  -7.006 -35.610  1.00308.96           O  
ATOM   4814  CB  LYS   705     -26.705  -6.963 -34.586  1.00308.96           C  
ATOM   4815  CG  LYS   705     -26.080  -5.601 -34.928  1.00308.96           C  
ATOM   4816  CD  LYS   705     -26.688  -4.885 -36.137  1.00308.96           C  
ATOM   4817  CE  LYS   705     -26.092  -3.505 -36.412  1.00308.96           C  
ATOM   4818  NZ  LYS   705     -26.744  -2.899 -37.595  1.00308.96           N1+
ATOM   4819  N   ALA   706     -28.192  -7.201 -36.671  1.00194.17           N  
ATOM   4820  CA  ALA   706     -28.782  -7.344 -37.965  1.00194.17           C  
ATOM   4821  C   ALA   706     -29.572  -8.607 -37.928  1.00194.17           C  
ATOM   4822  O   ALA   706     -29.329  -9.483 -37.098  1.00194.17           O  
ATOM   4823  CB  ALA   706     -27.756  -7.457 -39.107  1.00194.17           C  
ATOM   4824  N   ASP   707     -30.564  -8.720 -38.825  1.00 47.72           N  
ATOM   4825  CA  ASP   707     -31.426  -9.860 -38.806  1.00 47.72           C  
ATOM   4826  C   ASP   707     -30.612 -11.090 -39.025  1.00 47.72           C  
ATOM   4827  O   ASP   707     -30.807 -12.095 -38.344  1.00 47.72           O  
ATOM   4828  CB  ASP   707     -32.495  -9.826 -39.913  1.00 47.72           C  
ATOM   4829  CG  ASP   707     -33.503  -8.734 -39.581  1.00 47.72           C  
ATOM   4830  OD1 ASP   707     -33.411  -8.163 -38.462  1.00 47.72           O  
ATOM   4831  OD2 ASP   707     -34.382  -8.459 -40.440  1.00 47.72           O1-
ATOM   4832  N   VAL   708     -29.648 -11.045 -39.964  1.00 58.88           N  
ATOM   4833  CA  VAL   708     -28.957 -12.267 -40.247  1.00 58.88           C  
ATOM   4834  C   VAL   708     -27.640 -12.312 -39.539  1.00 58.88           C  
ATOM   4835  O   VAL   708     -26.742 -11.517 -39.808  1.00 58.88           O  
ATOM   4836  CB  VAL   708     -28.676 -12.462 -41.708  1.00 58.88           C  
ATOM   4837  CG1 VAL   708     -27.874 -13.761 -41.885  1.00 58.88           C  
ATOM   4838  CG2 VAL   708     -30.011 -12.435 -42.472  1.00 58.88           C  
ATOM   4839  N   ASN   709     -27.531 -13.265 -38.593  1.00235.09           N  
ATOM   4840  CA  ASN   709     -26.327 -13.588 -37.881  1.00235.09           C  
ATOM   4841  C   ASN   709     -25.611 -12.349 -37.453  1.00235.09           C  
ATOM   4842  O   ASN   709     -24.414 -12.213 -37.707  1.00235.09           O  
ATOM   4843  CB  ASN   709     -25.362 -14.461 -38.703  1.00235.09           C  
ATOM   4844  CG  ASN   709     -24.268 -14.972 -37.777  1.00235.09           C  
ATOM   4845  ND2 ASN   709     -23.019 -14.476 -37.983  1.00235.09           N  
ATOM   4846  OD1 ASN   709     -24.514 -15.800 -36.902  1.00235.09           O  
ATOM   4847  N   ASP   710     -26.308 -11.402 -36.797  1.00192.35           N  
ATOM   4848  CA  ASP   710     -25.603 -10.228 -36.374  1.00192.35           C  
ATOM   4849  C   ASP   710     -25.885 -10.019 -34.921  1.00192.35           C  
ATOM   4850  O   ASP   710     -27.003  -9.700 -34.531  1.00192.35           O  
ATOM   4851  CB  ASP   710     -26.031  -8.962 -37.133  1.00192.35           C  
ATOM   4852  CG  ASP   710     -25.018  -7.861 -36.848  1.00192.35           C  
ATOM   4853  OD1 ASP   710     -24.332  -7.933 -35.793  1.00192.35           O  
ATOM   4854  OD2 ASP   710     -24.913  -6.931 -37.692  1.00192.35           O1-
ATOM   4855  N   PRO   711     -24.896 -10.255 -34.114  1.00161.70           N  
ATOM   4856  CA  PRO   711     -25.047 -10.039 -32.691  1.00161.70           C  
ATOM   4857  C   PRO   711     -24.749  -8.614 -32.323  1.00161.70           C  
ATOM   4858  O   PRO   711     -24.250  -7.885 -33.179  1.00161.70           O  
ATOM   4859  CB  PRO   711     -24.080 -11.007 -32.027  1.00161.70           C  
ATOM   4860  CG  PRO   711     -23.886 -12.131 -33.052  1.00161.70           C  
ATOM   4861  CD  PRO   711     -24.080 -11.425 -34.398  1.00161.70           C  
ATOM   4862  N   ALA   712     -25.032  -8.182 -31.068  1.00 67.13           N  
ATOM   4863  CA  ALA   712     -24.635  -6.845 -30.746  1.00 67.13           C  
ATOM   4864  C   ALA   712     -23.141  -6.895 -30.701  1.00 67.13           C  
ATOM   4865  O   ALA   712     -22.546  -7.617 -29.902  1.00 67.13           O  
ATOM   4866  CB  ALA   712     -25.139  -6.353 -29.378  1.00 67.13           C  
ATOM   4867  N   LYS   713     -22.503  -6.187 -31.648  1.00 95.89           N  
ATOM   4868  CA  LYS   713     -21.076  -6.097 -31.769  1.00 95.89           C  
ATOM   4869  C   LYS   713     -20.514  -5.184 -30.731  1.00 95.89           C  
ATOM   4870  O   LYS   713     -19.404  -5.385 -30.241  1.00 95.89           O  
ATOM   4871  CB  LYS   713     -20.630  -5.484 -33.107  1.00 95.89           C  
ATOM   4872  CG  LYS   713     -21.040  -6.272 -34.352  1.00 95.89           C  
ATOM   4873  CD  LYS   713     -20.912  -5.443 -35.635  1.00 95.89           C  
ATOM   4874  CE  LYS   713     -21.306  -6.189 -36.911  1.00 95.89           C  
ATOM   4875  NZ  LYS   713     -20.185  -7.042 -37.365  1.00 95.89           N1+
ATOM   4876  N   TYR   714     -21.293  -4.143 -30.397  1.00185.26           N  
ATOM   4877  CA  TYR   714     -20.925  -3.013 -29.593  1.00185.26           C  
ATOM   4878  C   TYR   714     -20.019  -3.389 -28.468  1.00185.26           C  
ATOM   4879  O   TYR   714     -20.259  -4.370 -27.764  1.00185.26           O  
ATOM   4880  CB  TYR   714     -22.179  -2.312 -29.036  1.00185.26           C  
ATOM   4881  CG  TYR   714     -21.822  -1.081 -28.285  1.00185.26           C  
ATOM   4882  CD1 TYR   714     -21.753   0.125 -28.940  1.00185.26           C  
ATOM   4883  CD2 TYR   714     -21.570  -1.131 -26.933  1.00185.26           C  
ATOM   4884  CE1 TYR   714     -21.430   1.273 -28.260  1.00185.26           C  
ATOM   4885  CE2 TYR   714     -21.247   0.012 -26.247  1.00185.26           C  
ATOM   4886  CZ  TYR   714     -21.176   1.214 -26.910  1.00185.26           C  
ATOM   4887  OH  TYR   714     -20.844   2.391 -26.206  1.00185.26           O  
ATOM   4888  N   THR   715     -18.946  -2.595 -28.232  1.00228.55           N  
ATOM   4889  CA  THR   715     -18.506  -1.437 -28.976  1.00228.55           C  
ATOM   4890  C   THR   715     -17.675  -1.799 -30.176  1.00228.55           C  
ATOM   4891  O   THR   715     -17.660  -1.072 -31.168  1.00228.55           O  
ATOM   4892  CB  THR   715     -17.627  -0.536 -28.161  1.00228.55           C  
ATOM   4893  CG2 THR   715     -18.377  -0.107 -26.892  1.00228.55           C  
ATOM   4894  OG1 THR   715     -16.434  -1.220 -27.808  1.00228.55           O  
ATOM   4895  N   SER   716     -16.929  -2.919 -30.081  1.00103.25           N  
ATOM   4896  CA  SER   716     -15.891  -3.315 -30.996  1.00103.25           C  
ATOM   4897  C   SER   716     -16.374  -3.489 -32.402  1.00103.25           C  
ATOM   4898  O   SER   716     -15.691  -3.076 -33.337  1.00103.25           O  
ATOM   4899  CB  SER   716     -15.223  -4.627 -30.555  1.00103.25           C  
ATOM   4900  OG  SER   716     -14.199  -4.989 -31.468  1.00103.25           O  
ATOM   4901  N   GLN   717     -17.555  -4.091 -32.606  1.00160.98           N  
ATOM   4902  CA  GLN   717     -18.028  -4.260 -33.951  1.00160.98           C  
ATOM   4903  C   GLN   717     -17.114  -5.198 -34.698  1.00160.98           C  
ATOM   4904  O   GLN   717     -17.010  -5.133 -35.923  1.00160.98           O  
ATOM   4905  CB  GLN   717     -18.068  -2.913 -34.704  1.00160.98           C  
ATOM   4906  CG  GLN   717     -18.665  -2.961 -36.114  1.00160.98           C  
ATOM   4907  CD  GLN   717     -18.581  -1.556 -36.696  1.00160.98           C  
ATOM   4908  NE2 GLN   717     -18.275  -0.556 -35.826  1.00160.98           N  
ATOM   4909  OE1 GLN   717     -18.778  -1.351 -37.893  1.00160.98           O  
ATOM   4910  N   TRP   718     -16.428  -6.119 -33.993  1.00154.09           N  
ATOM   4911  CA  TRP   718     -15.639  -7.068 -34.730  1.00154.09           C  
ATOM   4912  C   TRP   718     -16.558  -8.111 -35.268  1.00154.09           C  
ATOM   4913  O   TRP   718     -17.582  -8.445 -34.677  1.00154.09           O  
ATOM   4914  CB  TRP   718     -14.539  -7.791 -33.933  1.00154.09           C  
ATOM   4915  CG  TRP   718     -13.275  -6.995 -33.732  1.00154.09           C  
ATOM   4916  CD1 TRP   718     -13.034  -5.665 -33.907  1.00154.09           C  
ATOM   4917  CD2 TRP   718     -12.030  -7.587 -33.334  1.00154.09           C  
ATOM   4918  CE2 TRP   718     -11.086  -6.564 -33.280  1.00154.09           C  
ATOM   4919  CE3 TRP   718     -11.700  -8.879 -33.042  1.00154.09           C  
ATOM   4920  NE1 TRP   718     -11.716  -5.386 -33.629  1.00154.09           N  
ATOM   4921  CZ2 TRP   718      -9.790  -6.820 -32.930  1.00154.09           C  
ATOM   4922  CZ3 TRP   718     -10.395  -9.135 -32.689  1.00154.09           C  
ATOM   4923  CH2 TRP   718      -9.458  -8.125 -32.633  1.00154.09           C  
ATOM   4924  N   PRO   719     -16.198  -8.629 -36.402  1.00 85.10           N  
ATOM   4925  CA  PRO   719     -17.005  -9.603 -37.074  1.00 85.10           C  
ATOM   4926  C   PRO   719     -17.270 -10.770 -36.178  1.00 85.10           C  
ATOM   4927  O   PRO   719     -16.401 -11.143 -35.391  1.00 85.10           O  
ATOM   4928  CB  PRO   719     -16.184 -10.030 -38.287  1.00 85.10           C  
ATOM   4929  CG  PRO   719     -14.733  -9.875 -37.793  1.00 85.10           C  
ATOM   4930  CD  PRO   719     -14.805  -8.694 -36.811  1.00 85.10           C  
ATOM   4931  N   SER   720     -18.485 -11.339 -36.283  1.00162.06           N  
ATOM   4932  CA  SER   720     -18.872 -12.525 -35.580  1.00162.06           C  
ATOM   4933  C   SER   720     -18.666 -12.360 -34.112  1.00162.06           C  
ATOM   4934  O   SER   720     -18.260 -13.297 -33.424  1.00162.06           O  
ATOM   4935  CB  SER   720     -18.108 -13.777 -36.054  1.00162.06           C  
ATOM   4936  OG  SER   720     -18.582 -14.938 -35.386  1.00162.06           O  
ATOM   4937  N   ASN   721     -18.941 -11.162 -33.573  1.00176.70           N  
ATOM   4938  CA  ASN   721     -18.828 -11.049 -32.153  1.00176.70           C
[truncated: 20,903 more chars]
