# Supplementary material for: In Vitro and in Silico Evidence of Phosphatase Diversity in the Biomineralizing Bacterium Ramlibacter tataouinensis
Source: Front Microbiol. 2018 Jan 11;8:2592. doi: 10.3389/fmicb.2017.02592 (PMC5768637; doi:10.3389/fmicb.2017.02592)
Supplement: Supplementary file 8 [file DataSheet1.ZIP › 3Dmodels/Rta-PhoX4_mature-form.pdb]

ATOM      1  N   ALA    32     -41.657  25.652 -25.318  1.00218.21           N  
ATOM      2  CA  ALA    32     -40.672  26.663 -25.108  1.00218.21           C  
ATOM      3  C   ALA    32     -39.372  25.949 -25.091  1.00218.21           C  
ATOM      4  O   ALA    32     -39.280  24.818 -24.618  1.00218.21           O  
ATOM      5  CB  ALA    32     -40.820  27.407 -23.769  1.00218.21           C  
ATOM      6  N   PRO    33     -38.359  26.565 -25.617  1.00163.72           N  
ATOM      7  CA  PRO    33     -37.094  25.911 -25.543  1.00163.72           C  
ATOM      8  C   PRO    33     -36.691  25.997 -24.116  1.00163.72           C  
ATOM      9  O   PRO    33     -37.076  26.956 -23.448  1.00163.72           O  
ATOM     10  CB  PRO    33     -36.189  26.629 -26.539  1.00163.72           C  
ATOM     11  CG  PRO    33     -37.180  27.136 -27.605  1.00163.72           C  
ATOM     12  CD  PRO    33     -38.498  27.346 -26.835  1.00163.72           C  
ATOM     13  N   ALA    34     -35.936  25.009 -23.614  1.00 32.97           N  
ATOM     14  CA  ALA    34     -35.588  25.074 -22.233  1.00 32.97           C  
ATOM     15  C   ALA    34     -34.138  25.393 -22.160  1.00 32.97           C  
ATOM     16  O   ALA    34     -33.359  25.048 -23.047  1.00 32.97           O  
ATOM     17  CB  ALA    34     -35.846  23.767 -21.466  1.00 32.97           C  
ATOM     18  N   PHE    35     -33.753  26.106 -21.091  1.00 92.91           N  
ATOM     19  CA  PHE    35     -32.400  26.512 -20.898  1.00 92.91           C  
ATOM     20  C   PHE    35     -31.549  25.290 -20.786  1.00 92.91           C  
ATOM     21  O   PHE    35     -30.497  25.190 -21.415  1.00 92.91           O  
ATOM     22  CB  PHE    35     -32.247  27.312 -19.592  1.00 92.91           C  
ATOM     23  CG  PHE    35     -30.801  27.523 -19.320  1.00 92.91           C  
ATOM     24  CD1 PHE    35     -30.120  28.575 -19.884  1.00 92.91           C  
ATOM     25  CD2 PHE    35     -30.128  26.656 -18.491  1.00 92.91           C  
ATOM     26  CE1 PHE    35     -28.784  28.762 -19.621  1.00 92.91           C  
ATOM     27  CE2 PHE    35     -28.792  26.838 -18.224  1.00 92.91           C  
ATOM     28  CZ  PHE    35     -28.118  27.889 -18.796  1.00 92.91           C  
ATOM     29  N   GLY    36     -32.005  24.320 -19.977  1.00 50.78           N  
ATOM     30  CA  GLY    36     -31.234  23.151 -19.680  1.00 50.78           C  
ATOM     31  C   GLY    36     -30.993  22.250 -20.858  1.00 50.78           C  
ATOM     32  O   GLY    36     -29.883  21.739 -21.001  1.00 50.78           O  
ATOM     33  N   PRO    37     -31.960  21.992 -21.696  1.00265.72           N  
ATOM     34  CA  PRO    37     -31.755  21.008 -22.727  1.00265.72           C  
ATOM     35  C   PRO    37     -30.582  21.145 -23.652  1.00265.72           C  
ATOM     36  O   PRO    37     -29.642  20.361 -23.527  1.00265.72           O  
ATOM     37  CB  PRO    37     -33.115  20.826 -23.390  1.00265.72           C  
ATOM     38  CG  PRO    37     -34.097  21.091 -22.230  1.00265.72           C  
ATOM     39  CD  PRO    37     -33.351  22.062 -21.293  1.00265.72           C  
ATOM     40  N   GLY    38     -30.589  22.122 -24.573  1.00208.31           N  
ATOM     41  CA  GLY    38     -29.449  22.355 -25.420  1.00208.31           C  
ATOM     42  C   GLY    38     -29.277  21.314 -26.499  1.00208.31           C  
ATOM     43  O   GLY    38     -28.293  21.372 -27.234  1.00208.31           O  
ATOM     44  N   PHE    39     -30.195  20.335 -26.653  1.00 88.59           N  
ATOM     45  CA  PHE    39     -29.968  19.359 -27.687  1.00 88.59           C  
ATOM     46  C   PHE    39     -31.291  18.934 -28.234  1.00 88.59           C  
ATOM     47  O   PHE    39     -32.329  19.118 -27.602  1.00 88.59           O  
ATOM     48  CB  PHE    39     -29.254  18.091 -27.186  1.00 88.59           C  
ATOM     49  CG  PHE    39     -30.145  17.431 -26.190  1.00 88.59           C  
ATOM     50  CD1 PHE    39     -30.121  17.815 -24.869  1.00 88.59           C  
ATOM     51  CD2 PHE    39     -31.003  16.424 -26.569  1.00 88.59           C  
ATOM     52  CE1 PHE    39     -30.942  17.210 -23.947  1.00 88.59           C  
ATOM     53  CE2 PHE    39     -31.827  15.817 -25.650  1.00 88.59           C  
ATOM     54  CZ  PHE    39     -31.798  16.208 -24.334  1.00 88.59           C  
ATOM     55  N   GLY    40     -31.285  18.344 -29.446  1.00 29.62           N  
ATOM     56  CA  GLY    40     -32.518  17.908 -30.031  0.50 29.62           C  
ATOM     57  C   GLY    40     -32.659  16.452 -29.726  1.00 29.62           C  
ATOM     58  O   GLY    40     -31.683  15.704 -29.713  1.00 29.62           O  
ATOM     59  N   PRO    41     -33.870  16.030 -29.492  1.00 88.10           N  
ATOM     60  CA  PRO    41     -34.118  14.654 -29.166  1.00 88.10           C  
ATOM     61  C   PRO    41     -33.885  13.771 -30.347  1.00 88.10           C  
ATOM     62  O   PRO    41     -34.233  14.157 -31.461  1.00 88.10           O  
ATOM     63  CB  PRO    41     -35.537  14.597 -28.593  1.00 88.10           C  
ATOM     64  CG  PRO    41     -36.134  15.989 -28.881  1.00 88.10           C  
ATOM     65  CD  PRO    41     -34.903  16.906 -28.971  1.00 88.10           C  
ATOM     66  N   LEU    42     -33.305  12.576 -30.121  1.00111.50           N  
ATOM     67  CA  LEU    42     -33.031  11.681 -31.206  1.00111.50           C  
ATOM     68  C   LEU    42     -33.971  10.524 -31.133  1.00111.50           C  
ATOM     69  O   LEU    42     -34.555  10.238 -30.090  1.00111.50           O  
ATOM     70  CB  LEU    42     -31.603  11.114 -31.230  1.00111.50           C  
ATOM     71  CG  LEU    42     -30.547  12.180 -31.565  1.00111.50           C  
ATOM     72  CD1 LEU    42     -30.479  13.265 -30.481  1.00111.50           C  
ATOM     73  CD2 LEU    42     -29.189  11.531 -31.863  1.00111.50           C  
ATOM     74  N   THR    43     -34.153   9.833 -32.273  1.00107.78           N  
ATOM     75  CA  THR    43     -35.055   8.721 -32.313  1.00107.78           C  
ATOM     76  C   THR    43     -34.356   7.516 -31.776  1.00107.78           C  
ATOM     77  O   THR    43     -33.132   7.466 -31.662  1.00107.78           O  
ATOM     78  CB  THR    43     -35.535   8.390 -33.696  1.00107.78           C  
ATOM     79  CG2 THR    43     -34.343   7.886 -34.526  1.00107.78           C  
ATOM     80  OG1 THR    43     -36.551   7.400 -33.636  1.00107.78           O  
ATOM     81  N   PRO    44     -35.146   6.550 -31.403  1.00166.69           N  
ATOM     82  CA  PRO    44     -34.578   5.329 -30.900  1.00166.69           C  
ATOM     83  C   PRO    44     -34.051   4.505 -32.028  1.00166.69           C  
ATOM     84  O   PRO    44     -34.513   4.687 -33.153  1.00166.69           O  
ATOM     85  CB  PRO    44     -35.685   4.641 -30.105  1.00166.69           C  
ATOM     86  CG  PRO    44     -36.577   5.806 -29.644  1.00166.69           C  
ATOM     87  CD  PRO    44     -36.402   6.871 -30.740  1.00166.69           C  
ATOM     88  N   THR    45     -33.070   3.615 -31.773  1.00 82.64           N  
ATOM     89  CA  THR    45     -32.603   2.797 -32.854  1.00 82.64           C  
ATOM     90  C   THR    45     -32.444   1.364 -32.444  1.00 82.64           C  
ATOM     91  O   THR    45     -31.888   1.033 -31.397  1.00 82.64           O  
ATOM     92  CB  THR    45     -31.363   3.313 -33.515  1.00 82.64           C  
ATOM     93  CG2 THR    45     -30.808   2.287 -34.505  1.00 82.64           C  
ATOM     94  OG1 THR    45     -31.672   4.521 -34.194  1.00 82.64           O  
ATOM     95  N   LEU    46     -33.022   0.495 -33.300  1.00166.36           N  
ATOM     96  CA  LEU    46     -33.115  -0.939 -33.256  1.00166.36           C  
ATOM     97  C   LEU    46     -31.828  -1.662 -33.536  1.00166.36           C  
ATOM     98  O   LEU    46     -31.568  -2.680 -32.894  1.00166.36           O  
ATOM     99  CB  LEU    46     -34.134  -1.466 -34.283  1.00166.36           C  
ATOM    100  CG  LEU    46     -34.294  -2.997 -34.303  1.00166.36           C  
ATOM    101  CD1 LEU    46     -34.883  -3.516 -32.983  1.00166.36           C  
ATOM    102  CD2 LEU    46     -35.098  -3.456 -35.531  1.00166.36           C  
ATOM    103  N   PRO    47     -30.996  -1.204 -34.435  1.00222.63           N  
ATOM    104  CA  PRO    47     -29.909  -2.048 -34.839  1.00222.63           C  
ATOM    105  C   PRO    47     -28.991  -2.626 -33.818  1.00222.63           C  
ATOM    106  O   PRO    47     -28.650  -1.977 -32.827  1.00222.63           O  
ATOM    107  CB  PRO    47     -29.271  -1.355 -36.043  1.00222.63           C  
ATOM    108  CG  PRO    47     -30.493  -0.708 -36.725  1.00222.63           C  
ATOM    109  CD  PRO    47     -31.491  -0.448 -35.577  1.00222.63           C  
ATOM    110  N   LEU    48     -28.639  -3.902 -34.079  1.00246.77           N  
ATOM    111  CA  LEU    48     -27.850  -4.741 -33.235  1.00246.77           C  
ATOM    112  C   LEU    48     -26.615  -5.091 -34.003  1.00246.77           C  
ATOM    113  O   LEU    48     -26.660  -5.272 -35.219  1.00246.77           O  
ATOM    114  CB  LEU    48     -28.547  -6.085 -32.962  1.00246.77           C  
ATOM    115  CG  LEU    48     -29.985  -5.940 -32.431  1.00246.77           C  
ATOM    116  CD1 LEU    48     -30.549  -7.292 -31.964  1.00246.77           C  
ATOM    117  CD2 LEU    48     -30.091  -4.828 -31.378  1.00246.77           C  
ATOM    118  N   ASN    49     -25.463  -5.162 -33.309  1.00249.96           N  
ATOM    119  CA  ASN    49     -24.243  -5.571 -33.938  1.00249.96           C  
ATOM    120  C   ASN    49     -23.433  -6.273 -32.901  1.00249.96           C  
ATOM    121  O   ASN    49     -23.473  -5.935 -31.719  1.00249.96           O  
ATOM    122  CB  ASN    49     -23.392  -4.410 -34.486  1.00249.96           C  
ATOM    123  CG  ASN    49     -24.019  -3.964 -35.797  1.00249.96           C  
ATOM    124  ND2 ASN    49     -24.702  -2.789 -35.774  1.00249.96           N  
ATOM    125  OD1 ASN    49     -23.909  -4.648 -36.814  1.00249.96           O  
ATOM    126  N   THR    50     -22.686  -7.303 -33.331  1.00207.50           N  
ATOM    127  CA  THR    50     -21.844  -8.020 -32.425  1.00207.50           C  
ATOM    128  C   THR    50     -20.459  -7.835 -32.933  1.00207.50           C  
ATOM    129  O   THR    50     -20.187  -8.096 -34.105  1.00207.50           O  
ATOM    130  CB  THR    50     -22.096  -9.496 -32.428  1.00207.50           C  
ATOM    131  CG2 THR    50     -21.149 -10.161 -31.418  1.00207.50           C  
ATOM    132  OG1 THR    50     -23.449  -9.766 -32.093  1.00207.50           O  
ATOM    133  N   ALA    51     -19.533  -7.368 -32.078  1.00305.55           N  
ATOM    134  CA  ALA    51     -18.228  -7.197 -32.634  1.00305.55           C  
ATOM    135  C   ALA    51     -17.265  -6.845 -31.555  1.00305.55           C  
ATOM    136  O   ALA    51     -17.653  -6.360 -30.495  1.00305.55           O  
ATOM    137  CB  ALA    51     -18.174  -6.053 -33.657  1.00305.55           C  
ATOM    138  N   ASP    52     -15.975  -7.138 -31.819  1.00265.25           N  
ATOM    139  CA  ASP    52     -14.853  -6.753 -31.009  1.00265.25           C  
ATOM    140  C   ASP    52     -13.781  -6.359 -31.969  1.00265.25           C  
ATOM    141  O   ASP    52     -13.756  -6.822 -33.108  1.00265.25           O  
ATOM    142  CB  ASP    52     -14.236  -7.840 -30.104  1.00265.25           C  
ATOM    143  CG  ASP    52     -15.004  -7.904 -28.792  1.00265.25           C  
ATOM    144  OD1 ASP    52     -16.122  -7.332 -28.723  1.00265.25           O  
ATOM    145  OD2 ASP    52     -14.463  -8.512 -27.829  1.00265.25           O1-
ATOM    146  N   LEU    53     -12.865  -5.482 -31.529  1.00277.80           N  
ATOM    147  CA  LEU    53     -11.814  -5.054 -32.398  1.00277.80           C  
ATOM    148  C   LEU    53     -10.898  -6.216 -32.573  1.00277.80           C  
ATOM    149  O   LEU    53     -10.737  -7.039 -31.673  1.00277.80           O  
ATOM    150  CB  LEU    53     -11.008  -3.875 -31.828  1.00277.80           C  
ATOM    151  CG  LEU    53      -9.862  -3.385 -32.730  1.00277.80           C  
ATOM    152  CD1 LEU    53     -10.383  -2.917 -34.099  1.00277.80           C  
ATOM    153  CD2 LEU    53      -9.048  -2.295 -32.018  1.00277.80           C  
ATOM    154  N   ALA    54     -10.292  -6.336 -33.770  1.00 35.47           N  
ATOM    155  CA  ALA    54      -9.406  -7.435 -33.991  1.00 35.47           C  
ATOM    156  C   ALA    54      -8.275  -7.283 -33.033  1.00 35.47           C  
ATOM    157  O   ALA    54      -7.842  -8.251 -32.412  1.00 35.47           O  
ATOM    158  CB  ALA    54      -8.824  -7.469 -35.415  1.00 35.47           C  
ATOM    159  N   VAL    55      -7.779  -6.041 -32.865  1.00 85.70           N  
ATOM    160  CA  VAL    55      -6.678  -5.843 -31.973  1.00 85.70           C  
ATOM    161  C   VAL    55      -7.244  -5.379 -30.670  1.00 85.70           C  
ATOM    162  O   VAL    55      -8.110  -4.507 -30.615  1.00 85.70           O  
ATOM    163  CB  VAL    55      -5.694  -4.812 -32.456  1.00 85.70           C  
ATOM    164  CG1 VAL    55      -5.134  -5.280 -33.811  1.00 85.70           C  
ATOM    165  CG2 VAL    55      -6.376  -3.435 -32.504  1.00 85.70           C  
ATOM    166  N   PRO    56      -6.750  -5.962 -29.614  1.00 63.00           N  
ATOM    167  CA  PRO    56      -7.230  -5.679 -28.290  1.00 63.00           C  
ATOM    168  C   PRO    56      -7.084  -4.219 -28.024  1.00 63.00           C  
ATOM    169  O   PRO    56      -6.263  -3.568 -28.667  1.00 63.00           O  
ATOM    170  CB  PRO    56      -6.336  -6.489 -27.357  1.00 63.00           C  
ATOM    171  CG  PRO    56      -4.995  -6.524 -28.114  1.00 63.00           C  
ATOM    172  CD  PRO    56      -5.409  -6.522 -29.597  1.00 63.00           C  
ATOM    173  N   GLY    57      -7.892  -3.686 -27.088  1.00 54.90           N  
ATOM    174  CA  GLY    57      -7.835  -2.296 -26.748  1.00 54.90           C  
ATOM    175  C   GLY    57      -9.019  -1.635 -27.368  1.00 54.90           C  
ATOM    176  O   GLY    57      -9.539  -2.091 -28.385  1.00 54.90           O  
ATOM    177  N   VAL    58      -9.474  -0.525 -26.756  1.00110.94           N  
ATOM    178  CA  VAL    58     -10.620   0.158 -27.274  1.00110.94           C  
ATOM    179  C   VAL    58     -10.161   1.004 -28.413  1.00110.94           C  
ATOM    180  O   VAL    58      -9.104   1.631 -28.361  1.00110.94           O  
ATOM    181  CB  VAL    58     -11.300   1.048 -26.274  1.00110.94           C  
ATOM    182  CG1 VAL    58     -11.826   0.176 -25.120  1.00110.94           C  
ATOM    183  CG2 VAL    58     -10.310   2.137 -25.831  1.00110.94           C  
ATOM    184  N   PHE    59     -10.968   1.016 -29.487  1.00218.39           N  
ATOM    185  CA  PHE    59     -10.676   1.750 -30.681  1.00218.39           C  
ATOM    186  C   PHE    59     -11.988   2.038 -31.321  1.00218.39           C  
ATOM    187  O   PHE    59     -12.749   2.881 -30.848  1.00218.39           O  
ATOM    188  CB  PHE    59      -9.820   0.980 -31.700  1.00218.39           C  
ATOM    189  CG  PHE    59      -8.409   0.990 -31.216  1.00218.39           C  
ATOM    190  CD1 PHE    59      -7.592   2.060 -31.503  1.00218.39           C  
ATOM    191  CD2 PHE    59      -7.898  -0.055 -30.483  1.00218.39           C  
ATOM    192  CE1 PHE    59      -6.287   2.086 -31.071  1.00218.39           C  
ATOM    193  CE2 PHE    59      -6.593  -0.035 -30.047  1.00218.39           C  
ATOM    194  CZ  PHE    59      -5.785   1.039 -30.336  1.00218.39           C  
ATOM    195  N   ASP    60     -12.269   1.326 -32.432  1.00181.22           N  
ATOM    196  CA  ASP    60     -13.486   1.509 -33.163  1.00181.22           C  
ATOM    197  C   ASP    60     -14.599   1.364 -32.182  1.00181.22           C  
ATOM    198  O   ASP    60     -14.450   0.733 -31.136  1.00181.22           O  
ATOM    199  CB  ASP    60     -13.674   0.474 -34.282  1.00181.22           C  
ATOM    200  CG  ASP    60     -12.594   0.729 -35.324  1.00181.22           C  
ATOM    201  OD1 ASP    60     -12.273   1.926 -35.560  1.00181.22           O  
ATOM    202  OD2 ASP    60     -12.063  -0.265 -35.887  1.00181.22           O1-
ATOM    203  N   PHE    61     -15.749   1.984 -32.496  1.00240.41           N  
ATOM    204  CA  PHE    61     -16.823   2.061 -31.552  1.00240.41           C  
ATOM    205  C   PHE    61     -17.541   0.748 -31.475  1.00240.41           C  
ATOM    206  O   PHE    61     -17.454  -0.085 -32.376  1.00240.41           O  
ATOM    207  CB  PHE    61     -17.845   3.156 -31.899  1.00240.41           C  
ATOM    208  CG  PHE    61     -18.513   3.517 -30.622  1.00240.41           C  
ATOM    209  CD1 PHE    61     -17.916   4.433 -29.786  1.00240.41           C  
ATOM    210  CD2 PHE    61     -19.710   2.954 -30.253  1.00240.41           C  
ATOM    211  CE1 PHE    61     -18.498   4.792 -28.596  1.00240.41           C  
ATOM    212  CE2 PHE    61     -20.294   3.310 -29.063  1.00240.41           C  
ATOM    213  CZ  PHE    61     -19.692   4.223 -28.232  1.00240.41           C  
ATOM    214  N   ARG    62     -18.248   0.541 -30.342  1.00260.70           N  
ATOM    215  CA  ARG    62     -19.035  -0.622 -30.040  1.00260.70           C  
ATOM    216  C   ARG    62     -20.291  -0.511 -30.842  1.00260.70           C  
ATOM    217  O   ARG    62     -20.355   0.365 -31.701  1.00260.70           O  
ATOM    218  CB  ARG    62     -19.429  -0.709 -28.557  1.00260.70           C  
ATOM    219  CG  ARG    62     -18.220  -0.741 -27.618  1.00260.70           C  
ATOM    220  CD  ARG    62     -17.475   0.592 -27.531  1.00260.70           C  
ATOM    221  NE  ARG    62     -18.307   1.507 -26.699  1.00260.70           N  
ATOM    222  CZ  ARG    62     -17.814   2.719 -26.306  1.00260.70           C  
ATOM    223  NH1 ARG    62     -16.561   3.104 -26.689  1.00260.70           N1+
ATOM    224  NH2 ARG    62     -18.580   3.550 -25.540  1.00260.70           N  
ATOM    225  N   ASP    63     -21.271  -1.424 -30.593  1.00234.20           N  
ATOM    226  CA  ASP    63     -22.554  -1.561 -31.249  1.00234.20           C  
ATOM    227  C   ASP    63     -23.030  -0.196 -31.597  1.00234.20           C  
ATOM    228  O   ASP    63     -23.683   0.490 -30.812  1.00234.20           O  
ATOM    229  CB  ASP    63     -23.580  -2.248 -30.333  1.00234.20           C  
ATOM    230  CG  ASP    63     -24.857  -2.527 -31.098  1.00234.20           C  
ATOM    231  OD1 ASP    63     -25.471  -1.572 -31.640  1.00234.20           O  
ATOM    232  OD2 ASP    63     -25.235  -3.725 -31.137  1.00234.20           O1-
ATOM    233  N   ARG    64     -22.680   0.208 -32.826  0.50293.28           N  
ATOM    234  CA  ARG    64     -22.826   1.545 -33.299  0.50293.28           C  
ATOM    235  C   ARG    64     -24.213   2.060 -33.495  0.50293.28           C  
ATOM    236  O   ARG    64     -24.474   3.091 -32.877  0.50293.28           O  
ATOM    237  CB  ARG    64     -22.125   1.792 -34.650  0.50293.28           C  
ATOM    238  CG  ARG    64     -22.677   0.936 -35.793  1.00293.28           C  
ATOM    239  CD  ARG    64     -22.396   1.489 -37.197  1.00293.28           C  
ATOM    240  NE  ARG    64     -20.958   1.269 -37.521  1.00293.28           N  
ATOM    241  CZ  ARG    64     -20.038   2.252 -37.291  1.00293.28           C  
ATOM    242  NH1 ARG    64     -20.421   3.426 -36.708  1.00293.28           N1+
ATOM    243  NH2 ARG    64     -18.735   2.063 -37.648  1.00293.28           N  
ATOM    244  N   PRO    65     -25.118   1.369 -34.193  1.00183.22           N  
ATOM    245  CA  PRO    65     -26.310   1.967 -34.772  1.00183.22           C  
ATOM    246  C   PRO    65     -26.920   3.048 -33.968  1.00183.22           C  
ATOM    247  O   PRO    65     -27.130   4.126 -34.521  1.00183.22           O  
ATOM    248  CB  PRO    65     -27.267   0.824 -35.094  1.00183.22           C  
ATOM    249  CG  PRO    65     -26.802  -0.316 -34.179  1.00183.22           C  
ATOM    250  CD  PRO    65     -25.297  -0.063 -34.015  1.00183.22           C  
ATOM    251  N   LEU    66     -27.226   2.819 -32.688  1.00200.83           N  
ATOM    252  CA  LEU    66     -27.440   4.022 -31.965  1.00200.83           C  
ATOM    253  C   LEU    66     -26.801   3.930 -30.644  1.00200.83           C  
ATOM    254  O   LEU    66     -27.507   3.871 -29.649  1.00200.83           O  
ATOM    255  CB  LEU    66     -28.872   4.501 -31.694  1.00200.83           C  
ATOM    256  CG  LEU    66     -29.437   5.413 -32.792  1.00200.83           C  
ATOM    257  CD1 LEU    66     -30.638   6.206 -32.251  1.00200.83           C  
ATOM    258  CD2 LEU    66     -28.356   6.314 -33.407  1.00200.83           C  
ATOM    259  N   ILE    67     -25.463   3.857 -30.578  1.00244.87           N  
ATOM    260  CA  ILE    67     -24.837   4.127 -29.324  1.00244.87           C  
ATOM    261  C   ILE    67     -25.021   5.604 -29.274  1.00244.87           C  
ATOM    262  O   ILE    67     -25.160   6.236 -28.229  1.00244.87           O  
ATOM    263  CB  ILE    67     -23.371   3.801 -29.262  1.00244.87           C  
ATOM    264  CG1 ILE    67     -22.912   3.722 -27.792  1.00244.87           C  
ATOM    265  CG2 ILE    67     -22.598   4.827 -30.109  1.00244.87           C  
ATOM    266  CD1 ILE    67     -23.028   5.025 -27.008  1.00244.87           C  
ATOM    267  N   SER    68     -25.064   6.144 -30.507  1.00112.35           N  
ATOM    268  CA  SER    68     -25.072   7.512 -30.906  1.00112.35           C  
ATOM    269  C   SER    68     -25.909   8.377 -30.041  1.00112.35           C  
ATOM    270  O   SER    68     -26.848   7.955 -29.366  1.00112.35           O  
ATOM    271  CB  SER    68     -25.516   7.723 -32.363  1.00112.35           C  
ATOM    272  OG  SER    68     -24.571   7.137 -33.245  1.00112.35           O  
ATOM    273  N   LEU    69     -25.493   9.654 -30.059  1.00 99.98           N  
ATOM    274  CA  LEU    69     -26.012  10.753 -29.318  1.00 99.98           C  
ATOM    275  C   LEU    69     -26.429  11.764 -30.335  1.00 99.98           C  
ATOM    276  O   LEU    69     -26.469  11.471 -31.529  1.00 99.98           O  
ATOM    277  CB  LEU    69     -24.916  11.452 -28.505  1.00 99.98           C  
ATOM    278  CG  LEU    69     -24.116  10.536 -27.575  1.00 99.98           C  
ATOM    279  CD1 LEU    69     -23.263  11.392 -26.635  1.00 99.98           C  
ATOM    280  CD2 LEU    69     -25.001   9.526 -26.835  1.00 99.98           C  
ATOM    281  N   PRO    70     -26.746  12.954 -29.889  1.00107.68           N  
ATOM    282  CA  PRO    70     -27.062  14.003 -30.811  1.00107.68           C  
ATOM    283  C   PRO    70     -25.774  14.375 -31.453  1.00107.68           C  
ATOM    284  O   PRO    70     -24.728  13.955 -30.960  1.00107.68           O  
ATOM    285  CB  PRO    70     -27.660  15.136 -29.984  1.00107.68           C  
ATOM    286  CG  PRO    70     -28.259  14.421 -28.762  1.00107.68           C  
ATOM    287  CD  PRO    70     -27.390  13.167 -28.599  1.00107.68           C  
ATOM    288  N   PRO    71     -25.799  15.121 -32.509  1.00145.06           N  
ATOM    289  CA  PRO    71     -24.555  15.455 -33.129  0.50145.06           C  
ATOM    290  C   PRO    71     -23.733  16.319 -32.232  1.00145.06           C  
ATOM    291  O   PRO    71     -24.294  17.054 -31.421  1.00145.06           O  
ATOM    292  CB  PRO    71     -24.922  16.068 -34.476  0.50145.06           C  
ATOM    293  CG  PRO    71     -26.239  15.352 -34.835  0.50145.06           C  
ATOM    294  CD  PRO    71     -26.878  15.014 -33.477  0.50145.06           C  
ATOM    295  N   GLY    72     -22.394  16.225 -32.357  1.00 18.50           N  
ATOM    296  CA  GLY    72     -21.515  17.012 -31.545  1.00 18.50           C  
ATOM    297  C   GLY    72     -21.063  16.189 -30.380  1.00 18.50           C  
ATOM    298  O   GLY    72     -20.261  16.647 -29.567  1.00 18.50           O  
ATOM    299  N   PHE    73     -21.564  14.944 -30.264  1.00 65.53           N  
ATOM    300  CA  PHE    73     -21.158  14.121 -29.162  1.00 65.53           C  
ATOM    301  C   PHE    73     -20.518  12.874 -29.693  1.00 65.53           C  
ATOM    302  O   PHE    73     -20.788  12.454 -30.816  1.00 65.53           O  
ATOM    303  CB  PHE    73     -22.316  13.648 -28.269  1.00 65.53           C  
ATOM    304  CG  PHE    73     -22.797  14.764 -27.410  1.00 65.53           C  
ATOM    305  CD1 PHE    73     -23.781  15.624 -27.840  1.00 65.53           C  
ATOM    306  CD2 PHE    73     -22.258  14.939 -26.155  1.00 65.53           C  
ATOM    307  CE1 PHE    73     -24.215  16.648 -27.031  1.00 65.53           C  
ATOM    308  CE2 PHE    73     -22.687  15.962 -25.342  1.00 65.53           C  
ATOM    309  CZ  PHE    73     -23.672  16.814 -25.779  1.00 65.53           C  
ATOM    310  N   ARG    74     -19.611  12.270 -28.894  1.00182.29           N  
ATOM    311  CA  ARG    74     -19.011  11.015 -29.250  1.00182.29           C  
ATOM    312  C   ARG    74     -18.561  10.345 -27.987  1.00182.29           C  
ATOM    313  O   ARG    74     -18.448  10.988 -26.945  1.00182.29           O  
ATOM    314  CB  ARG    74     -17.808  11.112 -30.206  1.00182.29           C  
ATOM    315  CG  ARG    74     -18.223  11.491 -31.630  1.00182.29           C  
ATOM    316  CD  ARG    74     -17.194  11.139 -32.708  1.00182.29           C  
ATOM    317  NE  ARG    74     -15.969  11.944 -32.447  1.00182.29           N  
ATOM    318  CZ  ARG    74     -15.082  12.183 -33.458  1.00182.29           C  
ATOM    319  NH1 ARG    74     -15.324  11.705 -34.713  1.00182.29           N1+
ATOM    320  NH2 ARG    74     -13.955  12.912 -33.209  1.00182.29           N  
ATOM    321  N   TYR    75     -18.324   9.016 -28.043  1.00140.83           N  
ATOM    322  CA  TYR    75     -17.891   8.306 -26.871  1.00140.83           C  
ATOM    323  C   TYR    75     -16.765   7.375 -27.189  1.00140.83           C  
ATOM    324  O   TYR    75     -16.561   6.973 -28.335  1.00140.83           O  
ATOM    325  CB  TYR    75     -18.939   7.396 -26.202  1.00140.83           C  
ATOM    326  CG  TYR    75     -19.877   8.163 -25.339  1.00140.83           C  
ATOM    327  CD1 TYR    75     -19.580   8.361 -24.010  1.00140.83           C  
ATOM    328  CD2 TYR    75     -21.049   8.668 -25.840  1.00140.83           C  
ATOM    329  CE1 TYR    75     -20.433   9.059 -23.188  1.00140.83           C  
ATOM    330  CE2 TYR    75     -21.902   9.362 -25.018  1.00140.83           C  
ATOM    331  CZ  TYR    75     -21.604   9.561 -23.695  1.00140.83           C  
ATOM    332  OH  TYR    75     -22.497  10.277 -22.871  1.00140.83           O  
ATOM    333  N   TRP    76     -15.992   7.033 -26.135  1.00144.37           N  
ATOM    334  CA  TRP    76     -14.958   6.042 -26.217  0.50144.37           C  
ATOM    335  C   TRP    76     -15.118   5.165 -25.013  1.00144.37           C  
ATOM    336  O   TRP    76     -15.865   5.493 -24.094  1.00144.37           O  
ATOM    337  CB  TRP    76     -13.511   6.578 -26.296  0.50144.37           C  
ATOM    338  CG  TRP    76     -13.053   7.532 -25.220  1.00144.37           C  
ATOM    339  CD1 TRP    76     -12.880   7.329 -23.883  1.00144.37           C  
ATOM    340  CD2 TRP    76     -12.615   8.875 -25.485  1.00144.37           C  
ATOM    341  CE2 TRP    76     -12.194   9.421 -24.272  1.00144.37           C  
ATOM    342  CE3 TRP    76     -12.555   9.590 -26.648  1.00144.37           C  
ATOM    343  NE1 TRP    76     -12.368   8.463 -23.297  1.00144.37           N  
ATOM    344  CZ2 TRP    76     -11.707  10.696 -24.205  1.00144.37           C  
ATOM    345  CZ3 TRP    76     -12.074  10.879 -26.572  1.00144.37           C  
ATOM    346  CH2 TRP    76     -11.658  11.423 -25.374  1.00144.37           C  
ATOM    347  N   ALA    77     -14.441   4.000 -24.988  1.00 70.74           N  
ATOM    348  CA  ALA    77     -14.678   3.102 -23.892  1.00 70.74           C  
ATOM    349  C   ALA    77     -13.660   3.314 -22.814  1.00 70.74           C  
ATOM    350  O   ALA    77     -12.457   3.199 -23.033  1.00 70.74           O  
ATOM    351  CB  ALA    77     -14.611   1.623 -24.300  1.00 70.74           C  
ATOM    352  N   ILE    78     -14.146   3.643 -21.600  1.00147.52           N  
ATOM    353  CA  ILE    78     -13.302   3.849 -20.455  1.00147.52           C  
ATOM    354  C   ILE    78     -12.707   2.549 -20.038  1.00147.52           C  
ATOM    355  O   ILE    78     -11.535   2.471 -19.672  1.00147.52           O  
ATOM    356  CB  ILE    78     -14.037   4.403 -19.274  1.00147.52           C  
ATOM    357  CG1 ILE    78     -14.581   5.793 -19.621  1.00147.52           C  
ATOM    358  CG2 ILE    78     -13.067   4.433 -18.081  1.00147.52           C  
ATOM    359  CD1 ILE    78     -13.456   6.765 -19.966  1.00147.52           C  
ATOM    360  N   SER    79     -13.535   1.492 -20.019  1.00130.22           N  
ATOM    361  CA  SER    79     -13.002   0.206 -19.705  1.00130.22           C  
ATOM    362  C   SER    79     -14.032  -0.795 -20.107  1.00130.22           C  
ATOM    363  O   SER    79     -15.195  -0.457 -20.328  1.00130.22           O  
ATOM    364  CB  SER    79     -12.701  -0.009 -18.212  1.00130.22           C  
ATOM    365  OG  SER    79     -13.898   0.016 -17.452  1.00130.22           O  
ATOM    366  N   CYS    80     -13.611  -2.065 -20.250  1.00 67.79           N  
ATOM    367  CA  CYS    80     -14.553  -3.092 -20.587  1.00 67.79           C  
ATOM    368  C   CYS    80     -14.270  -4.232 -19.669  1.00 67.79           C  
ATOM    369  O   CYS    80     -13.178  -4.333 -19.114  1.00 67.79           O  
ATOM    370  CB  CYS    80     -14.420  -3.653 -22.015  1.00 67.79           C  
ATOM    371  SG  CYS    80     -14.729  -2.401 -23.297  1.00 67.79           S  
ATOM    372  N   THR    81     -15.245  -5.141 -19.493  1.00130.85           N  
ATOM    373  CA  THR    81     -15.019  -6.214 -18.577  1.00130.85           C  
ATOM    374  C   THR    81     -13.845  -7.000 -19.064  1.00130.85           C  
ATOM    375  O   THR    81     -13.658  -7.177 -20.267  1.00130.85           O  
ATOM    376  CB  THR    81     -16.151  -7.190 -18.482  1.00130.85           C  
ATOM    377  CG2 THR    81     -17.445  -6.415 -18.173  1.00130.85           C  
ATOM    378  OG1 THR    81     -16.280  -7.904 -19.702  1.00130.85           O  
ATOM    379  N   GLY    82     -13.011  -7.475 -18.118  1.00 42.65           N  
ATOM    380  CA  GLY    82     -11.907  -8.323 -18.464  1.00 42.65           C  
ATOM    381  C   GLY    82     -10.615  -7.561 -18.569  1.00 42.65           C  
ATOM    382  O   GLY    82      -9.557  -8.174 -18.705  1.00 42.65           O  
ATOM    383  N   GLN    83     -10.633  -6.215 -18.504  1.00 87.52           N  
ATOM    384  CA  GLN    83      -9.379  -5.519 -18.636  1.00 87.52           C  
ATOM    385  C   GLN    83      -8.633  -5.583 -17.339  1.00 87.52           C  
ATOM    386  O   GLN    83      -9.203  -5.401 -16.270  1.00 87.52           O  
ATOM    387  CB  GLN    83      -9.510  -4.040 -19.029  1.00 87.52           C  
ATOM    388  CG  GLN    83      -8.147  -3.353 -19.154  1.00 87.52           C  
ATOM    389  CD  GLN    83      -7.342  -4.104 -20.209  1.00 87.52           C  
ATOM    390  NE2 GLN    83      -6.014  -3.821 -20.268  1.00 87.52           N  
ATOM    391  OE1 GLN    83      -7.876  -4.923 -20.958  1.00 87.52           O  
ATOM    392  N   MET    84      -7.310  -5.829 -17.400  1.00260.50           N  
ATOM    393  CA  MET    84      -6.534  -5.943 -16.196  1.00260.50           C  
ATOM    394  C   MET    84      -6.286  -4.574 -15.645  1.00260.50           C  
ATOM    395  O   MET    84      -5.898  -3.661 -16.372  1.00260.50           O  
ATOM    396  CB  MET    84      -5.162  -6.595 -16.430  1.00260.50           C  
ATOM    397  CG  MET    84      -5.264  -8.018 -16.980  1.00260.50           C  
ATOM    398  SD  MET    84      -3.683  -8.729 -17.519  1.00260.50           S  
ATOM    399  CE  MET    84      -4.433 -10.062 -18.499  1.00260.50           C  
ATOM    400  N   MET    85      -6.558  -4.392 -14.335  1.00129.25           N  
ATOM    401  CA  MET    85      -6.312  -3.131 -13.693  1.00129.25           C  
ATOM    402  C   MET    85      -4.840  -2.911 -13.653  1.00129.25           C  
ATOM    403  O   MET    85      -4.327  -1.860 -14.035  1.00129.25           O  
ATOM    404  CB  MET    85      -6.703  -3.123 -12.205  1.00129.25           C  
ATOM    405  CG  MET    85      -8.166  -3.408 -11.867  1.00129.25           C  
ATOM    406  SD  MET    85      -8.462  -3.504 -10.073  1.00129.25           S  
ATOM    407  CE  MET    85     -10.220  -3.961 -10.160  1.00129.25           C  
ATOM    408  N   SER    86      -4.143  -3.959 -13.184  1.00123.88           N  
ATOM    409  CA  SER    86      -2.735  -3.984 -12.939  1.00123.88           C  
ATOM    410  C   SER    86      -2.566  -5.240 -12.158  1.00123.88           C  
ATOM    411  O   SER    86      -3.301  -6.202 -12.374  1.00123.88           O  
ATOM    412  CB  SER    86      -2.237  -2.831 -12.049  1.00123.88           C  
ATOM    413  OG  SER    86      -2.800  -2.937 -10.750  1.00123.88           O  
ATOM    414  N   ASP    87      -1.586  -5.284 -11.240  1.00166.40           N  
ATOM    415  CA  ASP    87      -1.507  -6.474 -10.451  0.50166.40           C  
ATOM    416  C   ASP    87      -2.804  -6.528  -9.707  1.00166.40           C  
ATOM    417  O   ASP    87      -3.192  -5.555  -9.062  1.00166.40           O  
ATOM    418  CB  ASP    87      -0.368  -6.448  -9.416  0.50166.40           C  
ATOM    419  CG  ASP    87       0.959  -6.418 -10.167  0.50166.40           C  
ATOM    420  OD1 ASP    87       0.941  -6.589 -11.415  1.00166.40           O  
ATOM    421  OD2 ASP    87       2.009  -6.219  -9.499  1.00166.40           O1-
ATOM    422  N   GLY    88      -3.528  -7.662  -9.804  1.00 87.41           N  
ATOM    423  CA  GLY    88      -4.798  -7.758  -9.139  1.00 87.41           C  
ATOM    424  C   GLY    88      -5.736  -8.470 -10.064  1.00 87.41           C  
ATOM    425  O   GLY    88      -5.310  -9.247 -10.917  1.00 87.41           O  
ATOM    426  N   THR    89      -7.055  -8.226  -9.905  1.00161.48           N  
ATOM    427  CA  THR    89      -8.016  -8.857 -10.745  1.00161.48           C  
ATOM    428  C   THR    89      -8.172  -8.033 -11.978  1.00161.48           C  
ATOM    429  O   THR    89      -7.394  -7.118 -12.249  1.00161.48           O  
ATOM    430  CB  THR    89      -9.382  -8.945 -10.128  1.00161.48           C  
ATOM    431  CG2 THR    89      -9.284  -9.719  -8.802  1.00161.48           C  
ATOM    432  OG1 THR    89      -9.899  -7.642  -9.896  1.00161.48           O  
ATOM    433  N   LEU    90      -9.191  -8.395 -12.775  1.00124.35           N  
ATOM    434  CA  LEU    90      -9.512  -7.708 -13.984  1.00124.35           C  
ATOM    435  C   LEU    90     -10.788  -6.971 -13.731  1.00124.35           C  
ATOM    436  O   LEU    90     -11.466  -7.197 -12.728  1.00124.35           O  
ATOM    437  CB  LEU    90      -9.734  -8.647 -15.189  1.00124.35           C  
ATOM    438  CG  LEU    90     -10.932  -9.617 -15.056  1.00124.35           C  
ATOM    439  CD1 LEU    90     -11.060 -10.504 -16.307  1.00124.35           C  
ATOM    440  CD2 LEU    90     -10.872 -10.442 -13.756  1.00124.35           C  
ATOM    441  N   VAL    91     -11.131  -6.039 -14.641  1.00 63.43           N  
ATOM    442  CA  VAL    91     -12.321  -5.259 -14.525  1.00 63.43           C  
ATOM    443  C   VAL    91     -13.444  -6.233 -14.503  1.00 63.43           C  
ATOM    444  O   VAL    91     -13.468  -7.225 -15.229  1.00 63.43           O  
ATOM    445  CB  VAL    91     -12.540  -4.348 -15.691  1.00 63.43           C  
ATOM    446  CG1 VAL    91     -13.887  -3.637 -15.504  1.00 63.43           C  
ATOM    447  CG2 VAL    91     -11.327  -3.415 -15.804  1.00 63.43           C  
ATOM    448  N   PRO    92     -14.351  -5.945 -13.627  1.00171.63           N  
ATOM    449  CA  PRO    92     -15.463  -6.834 -13.415  1.00171.63           C  
ATOM    450  C   PRO    92     -16.504  -6.708 -14.488  1.00171.63           C  
ATOM    451  O   PRO    92     -16.386  -5.824 -15.336  1.00171.63           O  
ATOM    452  CB  PRO    92     -15.939  -6.551 -11.994  1.00171.63           C  
ATOM    453  CG  PRO    92     -14.701  -5.983 -11.283  1.00171.63           C  
ATOM    454  CD  PRO    92     -13.925  -5.289 -12.403  1.00171.63           C  
ATOM    455  N   GLY    93     -17.504  -7.615 -14.499  1.00 44.70           N  
ATOM    456  CA  GLY    93     -18.507  -7.609 -15.527  1.00 44.70           C  
ATOM    457  C   GLY    93     -19.653  -6.709 -15.167  1.00 44.70           C  
ATOM    458  O   GLY    93     -19.752  -6.194 -14.056  1.00 44.70           O  
ATOM    459  N   ASP    94     -20.555  -6.502 -16.150  1.00 81.27           N  
ATOM    460  CA  ASP    94     -21.794  -5.777 -16.010  1.00 81.27           C  
ATOM    461  C   ASP    94     -21.634  -4.533 -15.183  1.00 81.27           C  
ATOM    462  O   ASP    94     -22.263  -4.403 -14.135  1.00 81.27           O  
ATOM    463  CB  ASP    94     -22.932  -6.640 -15.424  1.00 81.27           C  
ATOM    464  CG  ASP    94     -23.327  -7.684 -16.469  1.00 81.27           C  
ATOM    465  OD1 ASP    94     -23.390  -7.317 -17.673  1.00 81.27           O  
ATOM    466  OD2 ASP    94     -23.563  -8.858 -16.079  1.00 81.27           O1-
ATOM    467  N   HIS    95     -20.818  -3.563 -15.646  0.50105.79           N  
ATOM    468  CA  HIS    95     -20.613  -2.363 -14.876  0.50105.79           C  
ATOM    469  C   HIS    95     -21.912  -1.627 -14.726  0.50105.79           C  
ATOM    470  O   HIS    95     -22.727  -1.575 -15.646  0.50105.79           O  
ATOM    471  CB  HIS    95     -19.533  -1.427 -15.458  0.50105.79           C  
ATOM    472  CG  HIS    95     -19.580  -1.286 -16.950  0.50105.79           C  
ATOM    473  CD2 HIS    95     -18.794  -1.862 -17.902  1.00105.79           C  
ATOM    474  ND1 HIS    95     -20.477  -0.498 -17.635  1.00105.79           N  
ATOM    475  CE1 HIS    95     -20.192  -0.634 -18.955  1.00105.79           C  
ATOM    476  NE2 HIS    95     -19.178  -1.454 -19.166  1.00105.79           N  
ATOM    477  N   ASP    96     -22.130  -1.043 -13.523  1.00 93.08           N  
ATOM    478  CA  ASP    96     -23.382  -0.422 -13.183  1.00 93.08           C  
ATOM    479  C   ASP    96     -23.132   0.953 -12.608  1.00 93.08           C  
ATOM    480  O   ASP    96     -22.545   1.816 -13.259  1.00 93.08           O  
ATOM    481  CB  ASP    96     -24.147  -1.272 -12.153  1.00 93.08           C  
ATOM    482  CG  ASP    96     -25.630  -0.959 -12.248  1.00 93.08           C  
ATOM    483  OD1 ASP    96     -25.972   0.222 -12.510  1.00 93.08           O  
ATOM    484  OD2 ASP    96     -26.439  -1.908 -12.064  1.00 93.08           O1-
ATOM    485  N   GLY    97     -23.590   1.195 -11.356  1.00 46.24           N  
ATOM    486  CA  GLY    97     -23.482   2.493 -10.739  1.00 46.24           C  
ATOM    487  C   GLY    97     -22.036   2.834 -10.559  1.00 46.24           C  
ATOM    488  O   GLY    97     -21.189   1.957 -10.398  1.00 46.24           O  
ATOM    489  N   MET    98     -21.720   4.146 -10.592  1.00115.53           N  
ATOM    490  CA  MET    98     -20.358   4.567 -10.439  1.00115.53           C  
ATOM    491  C   MET    98     -20.342   6.006 -10.037  1.00115.53           C  
ATOM    492  O   MET    98     -21.288   6.746 -10.302  1.00115.53           O  
ATOM    493  CB  MET    98     -19.559   4.480 -11.745  1.00115.53           C  
ATOM    494  CG  MET    98     -20.158   5.364 -12.839  1.00115.53           C  
ATOM    495  SD  MET    98     -19.245   5.374 -14.407  1.00115.53           S  
ATOM    496  CE  MET    98     -17.873   6.362 -13.746  1.00115.53           C  
ATOM    497  N   ALA    99     -19.247   6.433  -9.373  1.00 47.06           N  
ATOM    498  CA  ALA    99     -19.119   7.803  -8.969  1.00 47.06           C  
ATOM    499  C   ALA    99     -17.719   8.238  -9.256  1.00 47.06           C  
ATOM    500  O   ALA    99     -16.795   7.426  -9.299  1.00 47.06           O  
ATOM    501  CB  ALA    99     -19.362   8.034  -7.469  1.00 47.06           C  
ATOM    502  N   CYS   100     -17.538   9.555  -9.483  1.00 60.10           N  
ATOM    503  CA  CYS   100     -16.232  10.079  -9.751  1.00 60.10           C  
ATOM    504  C   CYS   100     -15.886  11.027  -8.652  1.00 60.10           C  
ATOM    505  O   CYS   100     -16.697  11.872  -8.277  1.00 60.10           O  
ATOM    506  CB  CYS   100     -16.133  10.860 -11.073  1.00 60.10           C  
ATOM    507  SG  CYS   100     -14.460  11.506 -11.365  1.00 60.10           S  
ATOM    508  N   TYR   101     -14.664  10.901  -8.099  1.00121.41           N  
ATOM    509  CA  TYR   101     -14.249  11.776  -7.041  1.00121.41           C  
ATOM    510  C   TYR   101     -13.108  12.579  -7.540  1.00121.41           C  
ATOM    511  O   TYR   101     -12.098  12.044  -7.994  1.00121.41           O  
ATOM    512  CB  TYR   101     -13.788  11.050  -5.767  1.00121.41           C  
ATOM    513  CG  TYR   101     -15.017  10.461  -5.176  1.00121.41           C  
ATOM    514  CD1 TYR   101     -15.519   9.271  -5.650  1.00121.41           C  
ATOM    515  CD2 TYR   101     -15.672  11.111  -4.154  1.00121.41           C  
ATOM    516  CE1 TYR   101     -16.660   8.730  -5.107  1.00121.41           C  
ATOM    517  CE2 TYR   101     -16.812  10.573  -3.609  1.00121.41           C  
ATOM    518  CZ  TYR   101     -17.308   9.384  -4.087  1.00121.41           C  
ATOM    519  OH  TYR   101     -18.480   8.832  -3.528  1.00121.41           O  
ATOM    520  N   ARG   102     -13.259  13.910  -7.467  1.00142.77           N  
ATOM    521  CA  ARG   102     -12.226  14.769  -7.935  0.50142.77           C  
ATOM    522  C   ARG   102     -11.093  14.670  -6.980  1.00142.77           C  
ATOM    523  O   ARG   102     -11.271  14.780  -5.768  1.00142.77           O  
ATOM    524  CB  ARG   102     -12.661  16.241  -7.974  0.50142.77           C  
ATOM    525  CG  ARG   102     -13.092  16.741  -6.594  0.50142.77           C  
ATOM    526  CD  ARG   102     -14.448  16.187  -6.146  0.50142.77           C  
ATOM    527  NE  ARG   102     -14.619  16.537  -4.707  1.00142.77           N  
ATOM    528  CZ  ARG   102     -15.794  16.263  -4.068  1.00142.77           C  
ATOM    529  NH1 ARG   102     -16.846  15.738  -4.766  1.00142.77           N1+
ATOM    530  NH2 ARG   102     -15.917  16.501  -2.731  1.00142.77           N  
ATOM    531  N   GLY   103      -9.891  14.414  -7.519  1.00 49.14           N  
ATOM    532  CA  GLY   103      -8.723  14.455  -6.705  1.00 49.14           C  
ATOM    533  C   GLY   103      -8.268  15.850  -6.905  1.00 49.14           C  
ATOM    534  O   GLY   103      -8.875  16.577  -7.688  1.00 49.14           O  
ATOM    535  N   PRO   104      -7.252  16.298  -6.253  1.00114.95           N  
ATOM    536  CA  PRO   104      -6.871  17.626  -6.591  1.00114.95           C  
ATOM    537  C   PRO   104      -6.301  17.545  -7.973  1.00114.95           C  
ATOM    538  O   PRO   104      -5.433  16.698  -8.178  1.00114.95           O  
ATOM    539  CB  PRO   104      -5.903  18.068  -5.498  1.00114.95           C  
ATOM    540  CG  PRO   104      -6.377  17.263  -4.270  1.00114.95           C  
ATOM    541  CD  PRO   104      -7.011  15.988  -4.856  1.00114.95           C  
ATOM    542  N   SER   105      -6.786  18.381  -8.922  0.50169.46           N  
ATOM    543  CA  SER   105      -6.266  18.455 -10.266  0.50169.46           C  
ATOM    544  C   SER   105      -7.045  17.591 -11.209  0.50169.46           C  
ATOM    545  O   SER   105      -8.209  17.258 -10.985  0.50169.46           O  
ATOM    546  CB  SER   105      -4.772  18.109 -10.413  0.50169.46           C  
ATOM    547  OG  SER   105      -3.985  19.016  -9.655  1.00169.46           O  
ATOM    548  N   GLY   106      -6.386  17.248 -12.336  1.00 66.78           N  
ATOM    549  CA  GLY   106      -6.927  16.448 -13.395  1.00 66.78           C  
ATOM    550  C   GLY   106      -7.221  15.070 -12.893  1.00 66.78           C  
ATOM    551  O   GLY   106      -8.189  14.445 -13.321  1.00 66.78           O  
ATOM    552  N   THR   107      -6.376  14.549 -11.987  1.00126.47           N  
ATOM    553  CA  THR   107      -6.547  13.207 -11.514  0.50126.47           C  
ATOM    554  C   THR   107      -7.827  13.107 -10.752  1.00126.47           C  
ATOM    555  O   THR   107      -8.275  14.062 -10.120  1.00126.47           O  
ATOM    556  CB  THR   107      -5.451  12.763 -10.592  0.50126.47           C  
ATOM    557  CG2 THR   107      -5.503  13.633  -9.323  1.00126.47           C  
ATOM    558  OG1 THR   107      -5.620  11.395 -10.253  1.00126.47           O  
ATOM    559  N   THR   108      -8.477  11.928 -10.841  1.00143.39           N  
ATOM    560  CA  THR   108      -9.678  11.710 -10.098  1.00143.39           C  
ATOM    561  C   THR   108      -9.739  10.247  -9.805  1.00143.39           C  
ATOM    562  O   THR   108      -8.959   9.454 -10.331  1.00143.39           O  
ATOM    563  CB  THR   108     -10.942  12.108 -10.812  1.00143.39           C  
ATOM    564  CG2 THR   108     -10.837  13.586 -11.231  1.00143.39           C  
ATOM    565  OG1 THR   108     -11.150  11.298 -11.956  1.00143.39           O  
ATOM    566  N   LEU   109     -10.663   9.854  -8.915  1.00 97.74           N  
ATOM    567  CA  LEU   109     -10.814   8.477  -8.577  1.00 97.74           C  
ATOM    568  C   LEU   109     -12.203   8.143  -8.997  1.00 97.74           C  
ATOM    569  O   LEU   109     -13.088   8.991  -8.956  1.00 97.74           O  
ATOM    570  CB  LEU   109     -10.747   8.238  -7.062  1.00 97.74           C  
ATOM    571  CG  LEU   109      -9.497   8.852  -6.400  1.00 97.74           C  
ATOM    572  CD1 LEU   109      -9.466   8.553  -4.895  1.00 97.74           C  
ATOM    573  CD2 LEU   109      -8.204   8.442  -7.122  1.00 97.74           C  
ATOM    574  N   LEU   110     -12.445   6.911  -9.455  1.00223.51           N  
ATOM    575  CA  LEU   110     -13.808   6.636  -9.792  1.00223.51           C  
ATOM    576  C   LEU   110     -14.248   5.628  -8.814  1.00223.51           C  
ATOM    577  O   LEU   110     -13.640   5.496  -7.771  1.00223.51           O  
ATOM    578  CB  LEU   110     -14.012   6.132 -11.225  1.00223.51           C  
ATOM    579  CG  LEU   110     -13.716   7.225 -12.264  1.00223.51           C  
ATOM    580  CD1 LEU   110     -14.726   8.377 -12.170  1.00223.51           C  
ATOM    581  CD2 LEU   110     -12.256   7.695 -12.173  1.00223.51           C  
ATOM    582  N   VAL   111     -15.401   5.006  -9.025  1.00199.84           N  
ATOM    583  CA  VAL   111     -15.813   3.884  -8.248  1.00199.84           C  
ATOM    584  C   VAL   111     -16.792   3.258  -9.178  1.00199.84           C  
ATOM    585  O   VAL   111     -17.754   3.918  -9.561  1.00199.84           O  
ATOM    586  CB  VAL   111     -16.511   4.198  -6.936  1.00199.84           C  
ATOM    587  CG1 VAL   111     -15.478   4.708  -5.915  1.00199.84           C  
ATOM    588  CG2 VAL   111     -17.635   5.223  -7.170  1.00199.84           C  
ATOM    589  N   ARG   112     -16.592   1.996  -9.614  1.00192.28           N  
ATOM    590  CA  ARG   112     -17.558   1.544 -10.592  1.00192.28           C  
ATOM    591  C   ARG   112     -18.010   0.153 -10.287  1.00192.28           C  
ATOM    592  O   ARG   112     -17.205  -0.777 -10.230  1.00192.28           O  
ATOM    593  CB  ARG   112     -17.021   1.546 -12.034  1.00192.28           C  
ATOM    594  CG  ARG   112     -18.053   1.094 -13.076  1.00192.28           C  
ATOM    595  CD  ARG   112     -17.509   1.014 -14.504  1.00192.28           C  
ATOM    596  NE  ARG   112     -17.106   2.397 -14.881  1.00192.28           N  
ATOM    597  CZ  ARG   112     -16.364   2.590 -16.009  1.00192.28           C  
ATOM    598  NH1 ARG   112     -16.048   1.509 -16.779  1.00192.28           N1+
ATOM    599  NH2 ARG   112     -15.954   3.839 -16.377  1.00192.28           N  
ATOM    600  N   ASN   113     -19.330  -0.008 -10.060  1.00 82.60           N  
ATOM    601  CA  ASN   113     -19.915  -1.250  -9.626  1.00 82.60           C  
ATOM    602  C   ASN   113     -19.905  -2.250 -10.735  1.00 82.60           C  
ATOM    603  O   ASN   113     -19.933  -1.903 -11.914  1.00 82.60           O  
ATOM    604  CB  ASN   113     -21.411  -1.147  -9.264  1.00 82.60           C  
ATOM    605  CG  ASN   113     -21.601  -0.324  -8.003  1.00 82.60           C  
ATOM    606  ND2 ASN   113     -22.231   0.869  -8.162  1.00 82.60           N  
ATOM    607  OD1 ASN   113     -21.207  -0.727  -6.911  1.00 82.60           O  
ATOM    608  N   HIS   114     -19.833  -3.545 -10.360  1.00125.27           N  
ATOM    609  CA  HIS   114     -19.992  -4.616 -11.301  1.00125.27           C  
ATOM    610  C   HIS   114     -20.984  -5.556 -10.685  1.00125.27           C  
ATOM    611  O   HIS   114     -20.694  -6.289  -9.741  1.00125.27           O  
ATOM    612  CB  HIS   114     -18.671  -5.270 -11.701  1.00125.27           C  
ATOM    613  CG  HIS   114     -17.899  -4.278 -12.525  1.00125.27           C  
ATOM    614  CD2 HIS   114     -17.932  -4.029 -13.867  1.00125.27           C  
ATOM    615  ND1 HIS   114     -16.978  -3.395 -12.009  1.00125.27           N  
ATOM    616  CE1 HIS   114     -16.502  -2.663 -13.047  1.00125.27           C  
ATOM    617  NE2 HIS   114     -17.053  -3.014 -14.197  1.00125.27           N  
ATOM    618  N   GLU   115     -22.226  -5.482 -11.207  1.00 91.54           N  
ATOM    619  CA  GLU   115     -23.381  -6.114 -10.635  1.00 91.54           C  
ATOM    620  C   GLU   115     -23.445  -7.607 -10.750  1.00 91.54           C  
ATOM    621  O   GLU   115     -23.707  -8.289  -9.761  1.00 91.54           O  
ATOM    622  CB  GLU   115     -24.686  -5.533 -11.205  1.00 91.54           C  
ATOM    623  CG  GLU   115     -25.950  -5.940 -10.444  1.00 91.54           C  
ATOM    624  CD  GLU   115     -27.088  -5.100 -11.007  1.00 91.54           C  
ATOM    625  OE1 GLU   115     -26.922  -4.579 -12.141  1.00 91.54           O  
ATOM    626  OE2 GLU   115     -28.134  -4.961 -10.318  1.00 91.54           O1-
ATOM    627  N   LEU   116     -23.222  -8.173 -11.949  1.00155.89           N  
ATOM    628  CA  LEU   116     -23.428  -9.589 -12.063  1.00155.89           C  
ATOM    629  C   LEU   116     -22.656 -10.042 -13.258  1.00155.89           C  
ATOM    630  O   LEU   116     -21.915  -9.262 -13.854  1.00155.89           O  
ATOM    631  CB  LEU   116     -24.919  -9.930 -12.269  1.00155.89           C  
ATOM    632  CG  LEU   116     -25.270 -11.430 -12.304  1.00155.89           C  
ATOM    633  CD1 LEU   116     -25.014 -12.107 -10.947  1.00155.89           C  
ATOM    634  CD2 LEU   116     -26.702 -11.649 -12.820  1.00155.89           C  
ATOM    635  N   ASN   117     -22.780 -11.333 -13.624  1.00 90.83           N  
ATOM    636  CA  ASN   117     -22.063 -11.793 -14.770  1.00 90.83           C  
ATOM    637  C   ASN   117     -23.036 -12.501 -15.647  1.00 90.83           C  
ATOM    638  O   ASN   117     -24.147 -12.826 -15.231  1.00 90.83           O  
ATOM    639  CB  ASN   117     -20.928 -12.774 -14.438  1.00 90.83           C  
ATOM    640  CG  ASN   117     -19.958 -12.795 -15.613  1.00 90.83           C  
ATOM    641  ND2 ASN   117     -18.905 -13.646 -15.509  1.00 90.83           N  
ATOM    642  OD1 ASN   117     -20.125 -12.071 -16.594  1.00 90.83           O  
ATOM    643  N   ASN   118     -22.639 -12.726 -16.912  1.00 85.79           N  
ATOM    644  CA  ASN   118     -23.497 -13.401 -17.830  1.00 85.79           C  
ATOM    645  C   ASN   118     -22.911 -14.764 -17.990  1.00 85.79           C  
ATOM    646  O   ASN   118     -21.800 -14.923 -18.490  1.00 85.79           O  
ATOM    647  CB  ASN   118     -23.525 -12.715 -19.205  1.00 85.79           C  
ATOM    648  CG  ASN   118     -23.926 -11.261 -18.965  1.00 85.79           C  
ATOM    649  ND2 ASN   118     -25.252 -10.994 -18.834  1.00 85.79           N  
ATOM    650  OD1 ASN   118     -23.072 -10.380 -18.885  1.00 85.79           O  
ATOM    651  N   ARG   119     -23.678 -15.790 -17.588  1.00114.03           N  
ATOM    652  CA  ARG   119     -23.202 -17.138 -17.572  1.00114.03           C  
ATOM    653  C   ARG   119     -22.864 -17.563 -18.966  1.00114.03           C  
ATOM    654  O   ARG   119     -21.926 -18.330 -19.170  1.00114.03           O  
ATOM    655  CB  ARG   119     -24.231 -18.109 -16.968  1.00114.03           C  
ATOM    656  CG  ARG   119     -24.428 -17.878 -15.466  1.00114.03           C  
ATOM    657  CD  ARG   119     -25.491 -18.767 -14.822  1.00114.03           C  
ATOM    658  NE  ARG   119     -26.823 -18.246 -15.237  1.00114.03           N  
ATOM    659  CZ  ARG   119     -27.958 -18.835 -14.761  1.00114.03           C  
ATOM    660  NH1 ARG   119     -27.868 -19.911 -13.926  1.00114.03           N1+
ATOM    661  NH2 ARG   119     -29.181 -18.342 -15.115  1.00114.03           N  
ATOM    662  N   GLU   120     -23.613 -17.083 -19.976  1.00 88.15           N  
ATOM    663  CA  GLU   120     -23.316 -17.516 -21.309  1.00 88.15           C  
ATOM    664  C   GLU   120     -21.910 -17.123 -21.650  1.00 88.15           C  
ATOM    665  O   GLU   120     -21.147 -17.921 -22.190  1.00 88.15           O  
ATOM    666  CB  GLU   120     -24.259 -16.903 -22.361  1.00 88.15           C  
ATOM    667  CG  GLU   120     -24.084 -17.498 -23.761  1.00 88.15           C  
ATOM    668  CD  GLU   120     -25.152 -16.893 -24.663  1.00 88.15           C  
ATOM    669  OE1 GLU   120     -26.200 -16.455 -24.120  1.00 88.15           O  
ATOM    670  OE2 GLU   120     -24.937 -16.865 -25.905  1.00 88.15           O1-
ATOM    671  N   ILE   121     -21.531 -15.868 -21.362  1.00110.47           N  
ATOM    672  CA  ILE   121     -20.211 -15.397 -21.677  1.00110.47           C  
ATOM    673  C   ILE   121     -19.156 -15.980 -20.778  1.00110.47           C  
ATOM    674  O   ILE   121     -18.104 -16.413 -21.245  1.00110.47           O  
ATOM    675  CB  ILE   121     -20.100 -13.904 -21.571  1.00110.47           C  
ATOM    676  CG1 ILE   121     -21.077 -13.226 -22.547  1.00110.47           C  
ATOM    677  CG2 ILE   121     -18.631 -13.523 -21.820  1.00110.47           C  
ATOM    678  CD1 ILE   121     -20.821 -13.585 -24.010  1.00110.47           C  
ATOM    679  N   LYS   122     -19.415 -16.007 -19.455  1.00109.18           N  
ATOM    680  CA  LYS   122     -18.397 -16.339 -18.496  1.00109.18           C  
ATOM    681  C   LYS   122     -17.875 -17.744 -18.578  1.00109.18           C  
ATOM    682  O   LYS   122     -16.661 -17.941 -18.519  1.00109.18           O  
ATOM    683  CB  LYS   122     -18.819 -16.063 -17.043  1.00109.18           C  
ATOM    684  CG  LYS   122     -20.095 -16.763 -16.576  1.00109.18           C  
ATOM    685  CD  LYS   122     -20.275 -16.686 -15.057  1.00109.18           C  
ATOM    686  CE  LYS   122     -21.665 -17.084 -14.563  1.00109.18           C  
ATOM    687  NZ  LYS   122     -21.688 -17.092 -13.083  1.00109.18           N1+
ATOM    688  N   PHE   123     -18.739 -18.767 -18.724  1.00 81.44           N  
ATOM    689  CA  PHE   123     -18.216 -20.105 -18.663  1.00 81.44           C  
ATOM    690  C   PHE   123     -18.160 -20.700 -20.031  1.00 81.44           C  
ATOM    691  O   PHE   123     -18.811 -20.230 -20.962  1.00 81.44           O  
ATOM    692  CB  PHE   123     -19.055 -21.074 -17.811  1.00 81.44           C  
ATOM    693  CG  PHE   123     -19.174 -20.523 -16.432  1.00 81.44           C  
ATOM    694  CD1 PHE   123     -18.057 -20.267 -15.673  1.00 81.44           C  
ATOM    695  CD2 PHE   123     -20.415 -20.303 -15.882  1.00 81.44           C  
ATOM    696  CE1 PHE   123     -18.175 -19.768 -14.396  1.00 81.44           C  
ATOM    697  CE2 PHE   123     -20.541 -19.807 -14.606  1.00 81.44           C  
ATOM    698  CZ  PHE   123     -19.419 -19.536 -13.861  1.00 81.44           C  
ATOM    699  N   GLY   124     -17.347 -21.767 -20.179  1.00100.71           N  
ATOM    700  CA  GLY   124     -17.246 -22.438 -21.441  1.00100.71           C  
ATOM    701  C   GLY   124     -18.605 -22.970 -21.745  1.00100.71           C  
ATOM    702  O   GLY   124     -19.081 -22.867 -22.875  1.00100.71           O  
ATOM    703  N   ASN   125     -19.271 -23.562 -20.735  1.00182.38           N  
ATOM    704  CA  ASN   125     -20.614 -23.999 -20.965  1.00182.38           C  
ATOM    705  C   ASN   125     -21.430 -22.786 -20.681  1.00182.38           C  
ATOM    706  O   ASN   125     -21.766 -22.510 -19.531  1.00182.38           O  
ATOM    707  CB  ASN   125     -21.083 -25.110 -20.008  1.00182.38           C  
ATOM    708  CG  ASN   125     -22.443 -25.603 -20.486  1.00182.38           C  
ATOM    709  ND2 ASN   125     -23.239 -26.192 -19.553  1.00182.38           N  
ATOM    710  OD1 ASN   125     -22.792 -25.463 -21.656  1.00182.38           O  
ATOM    711  N   ALA   126     -21.776 -22.045 -21.749  1.00252.94           N  
ATOM    712  CA  ALA   126     -22.438 -20.779 -21.638  1.00252.94           C  
ATOM    713  C   ALA   126     -23.794 -20.956 -21.051  1.00252.94           C  
ATOM    714  O   ALA   126     -24.462 -21.963 -21.265  1.00252.94           O  
ATOM    715  CB  ALA   126     -22.630 -20.078 -22.995  1.00252.94           C  
ATOM    716  N   ARG   127     -24.225 -19.961 -20.256  1.00270.32           N  
ATOM    717  CA  ARG   127     -25.524 -19.975 -19.660  1.00270.32           C  
ATOM    718  C   ARG   127     -25.576 -21.163 -18.764  1.00270.32           C  
ATOM    719  O   ARG   127     -26.649 -21.620 -18.374  1.00270.32           O  
ATOM    720  CB  ARG   127     -26.637 -20.108 -20.717  1.00270.32           C  
ATOM    721  CG  ARG   127     -28.047 -19.797 -20.210  1.00270.32           C  
ATOM    722  CD  ARG   127     -28.274 -18.310 -19.928  1.00270.32           C  
ATOM    723  NE  ARG   127     -29.733 -18.115 -19.699  1.00270.32           N  
ATOM    724  CZ  ARG   127     -30.555 -17.865 -20.760  1.00270.32           C  
ATOM    725  NH1 ARG   127     -30.038 -17.798 -22.021  1.00270.32           N1+
ATOM    726  NH2 ARG   127     -31.892 -17.678 -20.562  1.00270.32           N  
ATOM    727  N   GLY   128     -24.392 -21.688 -18.406  1.00 53.63           N  
ATOM    728  CA  GLY   128     -24.346 -22.834 -17.561  1.00 53.63           C  
ATOM    729  C   GLY   128     -24.366 -22.359 -16.154  1.00 53.63           C  
ATOM    730  O   GLY   128     -24.044 -21.209 -15.860  1.00 53.63           O  
ATOM    731  N   VAL   129     -24.749 -23.265 -15.242  1.00 62.88           N  
ATOM    732  CA  VAL   129     -24.748 -22.961 -13.848  1.00 62.88           C  
ATOM    733  C   VAL   129     -23.383 -23.311 -13.368  1.00 62.88           C  
ATOM    734  O   VAL   129     -22.730 -24.185 -13.934  1.00 62.88           O  
ATOM    735  CB  VAL   129     -25.721 -23.785 -13.057  1.00 62.88           C  
ATOM    736  CG1 VAL   129     -25.531 -23.471 -11.563  1.00 62.88           C  
ATOM    737  CG2 VAL   129     -27.139 -23.502 -13.579  1.00 62.88           C  
ATOM    738  N   ASP   130     -22.898 -22.615 -12.327  1.00218.66           N  
ATOM    739  CA  ASP   130     -21.592 -22.942 -11.841  1.00218.66           C  
ATOM    740  C   ASP   130     -21.624 -24.368 -11.390  1.00218.66           C  
ATOM    741  O   ASP   130     -22.460 -24.760 -10.578  1.00218.66           O  
ATOM    742  CB  ASP   130     -21.146 -22.061 -10.659  1.00218.66           C  
ATOM    743  CG  ASP   130     -22.138 -22.251  -9.519  1.00218.66           C  
ATOM    744  OD1 ASP   130     -23.367 -22.171  -9.785  1.00218.66           O  
ATOM    745  OD2 ASP   130     -21.681 -22.471  -8.365  1.00218.66           O1-
ATOM    746  N   VAL   131     -20.745 -25.200 -11.979  1.00125.56           N  
ATOM    747  CA  VAL   131     -20.689 -26.580 -11.600  1.00125.56           C  
ATOM    748  C   VAL   131     -20.074 -26.743 -10.241  1.00125.56           C  
ATOM    749  O   VAL   131     -20.635 -27.421  -9.382  1.00125.56           O  
ATOM    750  CB  VAL   131     -19.930 -27.436 -12.576  1.00125.56           C  
ATOM    751  CG1 VAL   131     -20.678 -27.410 -13.921  1.00125.56           C  
ATOM    752  CG2 VAL   131     -18.474 -26.948 -12.656  1.00125.56           C  
ATOM    753  N   ASP   132     -18.908 -26.106  -9.993  1.00116.33           N  
ATOM    754  CA  ASP   132     -18.249 -26.328  -8.737  1.00116.33           C  
ATOM    755  C   ASP   132     -17.873 -25.020  -8.120  1.00116.33           C  
ATOM    756  O   ASP   132     -18.189 -23.948  -8.637  1.00116.33           O  
ATOM    757  CB  ASP   132     -16.984 -27.209  -8.842  1.00116.33           C  
ATOM    758  CG  ASP   132     -15.925 -26.522  -9.687  1.00116.33           C  
ATOM    759  OD1 ASP   132     -16.127 -26.427 -10.923  1.00116.33           O  
ATOM    760  OD2 ASP   132     -14.885 -26.108  -9.110  1.00116.33           O1-
ATOM    761  N   PRO   133     -17.218 -25.102  -6.991  1.00158.36           N  
ATOM    762  CA  PRO   133     -16.795 -23.910  -6.314  1.00158.36           C  
ATOM    763  C   PRO   133     -15.803 -23.112  -7.100  1.00158.36           C  
ATOM    764  O   PRO   133     -15.702 -21.910  -6.866  1.00158.36           O  
ATOM    765  CB  PRO   133     -16.309 -24.362  -4.939  1.00158.36           C  
ATOM    766  CG  PRO   133     -17.168 -25.607  -4.656  1.00158.36           C  
ATOM    767  CD  PRO   133     -17.487 -26.179  -6.048  1.00158.36           C  
ATOM    768  N   GLY   134     -15.046 -23.739  -8.015  1.00 85.17           N  
ATOM    769  CA  GLY   134     -14.102 -22.986  -8.788  1.00 85.17           C  
ATOM    770  C   GLY   134     -14.877 -22.009  -9.610  1.00 85.17           C  
ATOM    771  O   GLY   134     -14.483 -20.853  -9.770  1.00 85.17           O  
ATOM    772  N   PHE   135     -16.015 -22.469 -10.160  1.00118.36           N  
ATOM    773  CA  PHE   135     -16.855 -21.640 -10.972  1.00118.36           C  
ATOM    774  C   PHE   135     -17.422 -20.554 -10.118  1.00118.36           C  
ATOM    775  O   PHE   135     -17.621 -19.433 -10.580  1.00118.36           O  
ATOM    776  CB  PHE   135     -17.998 -22.395 -11.670  1.00118.36           C  
ATOM    777  CG  PHE   135     -17.365 -23.147 -12.790  1.00118.36           C  
ATOM    778  CD1 PHE   135     -17.193 -22.542 -14.013  1.00118.36           C  
ATOM    779  CD2 PHE   135     -16.923 -24.437 -12.628  1.00118.36           C  
ATOM    780  CE1 PHE   135     -16.605 -23.210 -15.061  1.00118.36           C  
ATOM    781  CE2 PHE   135     -16.332 -25.116 -13.671  1.00118.36           C  
ATOM    782  CZ  PHE   135     -16.172 -24.503 -14.891  1.00118.36           C  
ATOM    783  N   LYS   136     -17.721 -20.870  -8.847  1.00 45.81           N  
ATOM    784  CA  LYS   136     -18.266 -19.891  -7.956  1.00 45.81           C  
ATOM    785  C   LYS   136     -17.250 -18.806  -7.788  1.00 45.81           C  
ATOM    786  O   LYS   136     -17.587 -17.625  -7.745  1.00 45.81           O  
ATOM    787  CB  LYS   136     -18.546 -20.456  -6.555  1.00 45.81           C  
ATOM    788  CG  LYS   136     -19.561 -21.601  -6.546  1.00 45.81           C  
ATOM    789  CD  LYS   136     -19.554 -22.398  -5.241  1.00 45.81           C  
ATOM    790  CE  LYS   136     -20.526 -23.579  -5.234  1.00 45.81           C  
ATOM    791  NZ  LYS   136     -20.384 -24.337  -3.970  1.00 45.81           N1+
ATOM    792  N   TYR   137     -15.964 -19.191  -7.703  1.00 85.82           N  
ATOM    793  CA  TYR   137     -14.897 -18.255  -7.502  1.00 85.82           C  
ATOM    794  C   TYR   137     -14.878 -17.306  -8.656  1.00 85.82           C  
ATOM    795  O   TYR   137     -14.730 -16.096  -8.481  1.00 85.82           O  
ATOM    796  CB  TYR   137     -13.532 -18.965  -7.446  1.00 85.82           C  
ATOM    797  CG  TYR   137     -12.444 -17.967  -7.249  1.00 85.82           C  
ATOM    798  CD1 TYR   137     -12.224 -17.402  -6.013  1.00 85.82           C  
ATOM    799  CD2 TYR   137     -11.626 -17.613  -8.298  1.00 85.82           C  
ATOM    800  CE1 TYR   137     -11.211 -16.488  -5.834  1.00 85.82           C  
ATOM    801  CE2 TYR   137     -10.613 -16.702  -8.126  1.00 85.82           C  
ATOM    802  CZ  TYR   137     -10.406 -16.138  -6.892  1.00 85.82           C  
ATOM    803  OH  TYR   137      -9.365 -15.202  -6.709  1.00 85.82           O  
ATOM    804  N   ASP   138     -15.035 -17.842  -9.878  1.00 43.63           N  
ATOM    805  CA  ASP   138     -14.973 -17.038 -11.063  1.00 43.63           C  
ATOM    806  C   ASP   138     -16.093 -16.046 -11.068  1.00 43.63           C  
ATOM    807  O   ASP   138     -15.885 -14.873 -11.381  1.00 43.63           O  
ATOM    808  CB  ASP   138     -15.127 -17.867 -12.350  1.00 43.63           C  
ATOM    809  CG  ASP   138     -13.915 -18.774 -12.485  1.00 43.63           C  
ATOM    810  OD1 ASP   138     -12.795 -18.333 -12.111  1.00 43.63           O  
ATOM    811  OD2 ASP   138     -14.098 -19.928 -12.958  1.00 43.63           O1-
ATOM    812  N   THR   139     -17.317 -16.492 -10.717  1.00112.13           N  
ATOM    813  CA  THR   139     -18.446 -15.607 -10.766  1.00112.13           C  
ATOM    814  C   THR   139     -18.249 -14.519  -9.761  1.00112.13           C  
ATOM    815  O   THR   139     -18.514 -13.352 -10.040  1.00112.13           O  
ATOM    816  CB  THR   139     -19.766 -16.279 -10.497  1.00112.13           C  
ATOM    817  CG2 THR   139     -19.833 -16.715  -9.026  1.00112.13           C  
ATOM    818  OG1 THR   139     -20.833 -15.388 -10.788  1.00112.13           O  
ATOM    819  N   TYR   140     -17.744 -14.872  -8.566  1.00118.49           N  
ATOM    820  CA  TYR   140     -17.529 -13.907  -7.528  1.00118.49           C  
ATOM    821  C   TYR   140     -16.553 -12.879  -7.982  1.00118.49           C  
ATOM    822  O   TYR   140     -16.702 -11.698  -7.678  1.00118.49           O  
ATOM    823  CB  TYR   140     -16.976 -14.507  -6.225  1.00118.49           C  
ATOM    824  CG  TYR   140     -18.137 -14.974  -5.425  1.00118.49           C  
ATOM    825  CD1 TYR   140     -18.785 -16.157  -5.691  1.00118.49           C  
ATOM    826  CD2 TYR   140     -18.566 -14.188  -4.382  1.00118.49           C  
ATOM    827  CE1 TYR   140     -19.860 -16.542  -4.923  1.00118.49           C  
ATOM    828  CE2 TYR   140     -19.634 -14.565  -3.613  1.00118.49           C  
ATOM    829  CZ  TYR   140     -20.279 -15.742  -3.887  1.00118.49           C  
ATOM    830  OH  TYR   140     -21.375 -16.118  -3.092  1.00118.49           O  
ATOM    831  N   ALA   141     -15.524 -13.305  -8.727  1.00 49.83           N  
ATOM    832  CA  ALA   141     -14.490 -12.412  -9.154  1.00 49.83           C  
ATOM    833  C   ALA   141     -15.076 -11.316 -10.001  1.00 49.83           C  
ATOM    834  O   ALA   141     -14.585 -10.189  -9.982  1.00 49.83           O  
ATOM    835  CB  ALA   141     -13.392 -13.115  -9.969  1.00 49.83           C  
ATOM    836  N   ASN   142     -16.121 -11.644 -10.785  1.00 85.71           N  
ATOM    837  CA  ASN   142     -16.794 -10.771 -11.716  1.00 85.71           C  
ATOM    838  C   ASN   142     -17.552  -9.666 -11.035  1.00 85.71           C  
ATOM    839  O   ASN   142     -17.790  -8.624 -11.640  1.00 85.71           O  
ATOM    840  CB  ASN   142     -17.797 -11.525 -12.600  1.00 85.71           C  
ATOM    841  CG  ASN   142     -17.004 -12.518 -13.435  1.00 85.71           C  
ATOM    842  ND2 ASN   142     -15.993 -12.009 -14.190  1.00 85.71           N  
ATOM    843  OD1 ASN   142     -17.270 -13.718 -13.409  1.00 85.71           O  
ATOM    844  N   GLY   143     -18.012  -9.856  -9.785  1.00 45.44           N  
ATOM    845  CA  GLY   143     -18.830  -8.825  -9.209  1.00 45.44           C  
ATOM    846  C   GLY   143     -18.059  -8.047  -8.194  1.00 45.44           C  
ATOM    847  O   GLY   143     -16.942  -8.401  -7.824  1.00 45.44           O  
ATOM    848  N   GLY   144     -18.669  -6.939  -7.720  1.00 64.81           N  
ATOM    849  CA  GLY   144     -18.030  -6.116  -6.735  1.00 64.81           C  
ATOM    850  C   GLY   144     -17.919  -4.756  -7.301  1.00 64.81           C  
ATOM    851  O   GLY   144     -18.845  -4.241  -7.923  1.00 64.81           O  
ATOM    852  N   THR   145     -16.797  -4.084  -7.030  1.00126.91           N  
ATOM    853  CA  THR   145     -16.696  -2.826  -7.666  1.00126.91           C  
ATOM    854  C   THR   145     -15.259  -2.727  -8.035  1.00126.91           C  
ATOM    855  O   THR   145     -14.408  -3.397  -7.446  1.00126.91           O  
ATOM    856  CB  THR   145     -17.308  -1.759  -6.809  1.00126.91           C  
ATOM    857  CG2 THR   145     -17.405  -0.431  -7.532  1.00126.91           C  
ATOM    858  OG1 THR   145     -18.619  -2.148  -6.432  1.00126.91           O  
ATOM    859  N   SER   146     -14.954  -1.957  -9.087  1.00157.77           N  
ATOM    860  CA  SER   146     -13.583  -1.951  -9.468  1.00157.77           C  
ATOM    861  C   SER   146     -13.096  -0.609  -9.172  1.00157.77           C  
ATOM    862  O   SER   146     -13.720   0.317  -9.679  1.00157.77           O  
ATOM    863  CB  SER   146     -13.355  -2.155 -10.968  1.00157.77           C  
ATOM    864  OG  SER   146     -11.967  -2.067 -11.241  1.00157.77           O  
ATOM    865  N   THR   147     -11.976  -0.575  -8.394  1.00190.90           N  
ATOM    866  CA  THR   147     -11.094   0.376  -7.772  1.00190.90           C  
ATOM    867  C   THR   147     -10.109   0.844  -8.808  1.00190.90           C  
ATOM    868  O   THR   147      -9.236   0.077  -9.202  1.00190.90           O  
ATOM    869  CB  THR   147     -10.230  -0.363  -6.782  1.00190.90           C  
ATOM    870  CG2 THR   147      -9.064   0.501  -6.279  1.00190.90           C  
ATOM    871  OG1 THR   147     -11.010  -0.914  -5.730  1.00190.90           O  
ATOM    872  N   LEU   148     -10.184   2.102  -9.285  1.00226.94           N  
ATOM    873  CA  LEU   148      -9.192   2.504 -10.219  1.00226.94           C  
ATOM    874  C   LEU   148      -8.903   3.969 -10.076  1.00226.94           C  
ATOM    875  O   LEU   148      -9.614   4.732  -9.415  1.00226.94           O  
ATOM    876  CB  LEU   148      -9.528   2.155 -11.677  1.00226.94           C  
ATOM    877  CG  LEU   148      -8.335   2.322 -12.625  1.00226.94           C  
ATOM    878  CD1 LEU   148      -7.148   1.481 -12.132  1.00226.94           C  
ATOM    879  CD2 LEU   148      -8.735   1.940 -14.056  1.00226.94           C  
ATOM    880  N   VAL   149      -7.803   4.403 -10.690  1.00134.50           N  
ATOM    881  CA  VAL   149      -7.491   5.789 -10.636  1.00134.50           C  
ATOM    882  C   VAL   149      -7.716   6.317 -12.008  1.00134.50           C  
ATOM    883  O   VAL   149      -7.524   5.622 -13.005  1.00134.50           O  
ATOM    884  CB  VAL   149      -6.064   6.058 -10.284  1.00134.50           C  
ATOM    885  CG1 VAL   149      -5.783   5.461  -8.894  1.00134.50           C  
ATOM    886  CG2 VAL   149      -5.185   5.500 -11.416  1.00134.50           C  
ATOM    887  N   LEU   150      -8.186   7.570 -12.062  1.00184.62           N  
ATOM    888  CA  LEU   150      -8.421   8.284 -13.274  1.00184.62           C  
ATOM    889  C   LEU   150      -7.163   8.950 -13.665  1.00184.62           C  
ATOM    890  O   LEU   150      -6.574   9.700 -12.888  1.00184.62           O  
ATOM    891  CB  LEU   150      -9.482   9.388 -13.092  1.00184.62           C  
ATOM    892  CG  LEU   150      -9.421  10.576 -14.087  1.00184.62           C  
ATOM    893  CD1 LEU   150      -8.387  11.626 -13.651  1.00184.62           C  
ATOM    894  CD2 LEU   150      -9.137  10.123 -15.517  1.00184.62           C  
ATOM    895  N   GLY   151      -6.739   8.677 -14.908  1.00 60.32           N  
ATOM    896  CA  GLY   151      -5.603   9.325 -15.467  1.00 60.32           C  
ATOM    897  C   GLY   151      -6.164  10.075 -16.617  1.00 60.32           C  
ATOM    898  O   GLY   151      -6.903   9.523 -17.432  1.00 60.32           O  
ATOM    899  N   GLU   152      -5.816  11.364 -16.720  1.00151.02           N  
ATOM    900  CA  GLU   152      -6.413  12.150 -17.748  1.00151.02           C  
ATOM    901  C   GLU   152      -5.592  11.987 -18.980  1.00151.02           C  
ATOM    902  O   GLU   152      -4.599  12.689 -19.169  1.00151.02           O  
ATOM    903  CB  GLU   152      -6.399  13.650 -17.416  1.00151.02           C  
ATOM    904  CG  GLU   152      -7.211  14.029 -16.177  1.00151.02           C  
ATOM    905  CD  GLU   152      -8.670  14.193 -16.584  1.00151.02           C  
ATOM    906  OE1 GLU   152      -9.194  13.305 -17.305  1.00151.02           O  
ATOM    907  OE2 GLU   152      -9.282  15.215 -16.168  1.00151.02           O1-
ATOM    908  N   ASP   153      -5.976  11.032 -19.845  1.00227.45           N  
ATOM    909  CA  ASP   153      -5.327  10.978 -21.114  1.00227.45           C  
ATOM    910  C   ASP   153      -6.387  11.423 -22.058  1.00227.45           C  
ATOM    911  O   ASP   153      -6.504  10.930 -23.180  1.00227.45           O  
ATOM    912  CB  ASP   153      -4.772   9.580 -21.500  1.00227.45           C  
ATOM    913  CG  ASP   153      -5.834   8.483 -21.622  1.00227.45           C  
ATOM    914  OD1 ASP   153      -7.033   8.774 -21.880  1.00227.45           O  
ATOM    915  OD2 ASP   153      -5.423   7.301 -21.471  1.00227.45           O1-
ATOM    916  N   GLY   154      -7.176  12.410 -21.580  1.00 57.00           N  
ATOM    917  CA  GLY   154      -8.293  12.964 -22.283  1.00 57.00           C  
ATOM    918  C   GLY   154      -9.518  12.246 -21.804  1.00 57.00           C  
ATOM    919  O   GLY   154     -10.643  12.710 -22.004  1.00 57.00           O  
ATOM    920  N   GLY   155      -9.322  11.097 -21.121  1.00 51.00           N  
ATOM    921  CA  GLY   155     -10.447  10.333 -20.670  1.00 51.00           C  
ATOM    922  C   GLY   155     -10.174   9.843 -19.280  1.00 51.00           C  
ATOM    923  O   GLY   155      -9.049   9.937 -18.790  1.00 51.00           O  
ATOM    924  N   LEU   156     -11.221   9.298 -18.614  1.00237.18           N  
ATOM    925  CA  LEU   156     -11.101   8.828 -17.258  1.00237.18           C  
ATOM    926  C   LEU   156     -11.248   7.319 -17.147  1.00237.18           C  
ATOM    927  O   LEU   156     -11.345   6.649 -18.172  1.00237.18           O  
ATOM    928  CB  LEU   156     -12.104   9.460 -16.267  1.00237.18           C  
ATOM    929  CG  LEU   156     -13.608   9.288 -16.579  1.00237.18           C  
ATOM    930  CD1 LEU   156     -14.079   7.823 -16.579  1.00237.18           C  
ATOM    931  CD2 LEU   156     -14.447  10.133 -15.609  1.00237.18           C  
ATOM    932  N   LEU   157     -11.256   6.776 -15.882  1.00195.45           N  
ATOM    933  CA  LEU   157     -11.290   5.359 -15.496  1.00195.45           C  
ATOM    934  C   LEU   157     -12.388   5.041 -14.450  1.00195.45           C  
ATOM    935  O   LEU   157     -13.440   5.674 -14.495  1.00195.45           O  
ATOM    936  CB  LEU   157      -9.931   4.862 -14.962  1.00195.45           C  
ATOM    937  CG  LEU   157      -8.829   4.889 -16.046  1.00195.45           C  
ATOM    938  CD1 LEU   157      -8.548   6.322 -16.539  1.00195.45           C  
ATOM    939  CD2 LEU   157      -7.560   4.154 -15.587  1.00195.45           C  
ATOM    940  N   ARG   158     -12.187   4.029 -13.514  1.00306.03           N  
ATOM    941  CA  ARG   158     -13.158   3.503 -12.498  1.00306.03           C  
ATOM    942  C   ARG   158     -12.601   3.384 -11.001  1.00306.03           C  
ATOM    943  O   ARG   158     -11.499   3.867 -10.848  1.00306.03           O  
ATOM    944  CB  ARG   158     -13.587   2.076 -12.827  1.00306.03           C  
ATOM    945  CG  ARG   158     -13.995   1.878 -14.283  1.00306.03           C  
ATOM    946  CD  ARG   158     -14.159   0.397 -14.631  1.00306.03           C  
ATOM    947  NE  ARG   158     -12.990  -0.328 -14.059  1.00306.03           N  
ATOM    948  CZ  ARG   158     -11.753  -0.260 -14.639  1.00306.03           C  
ATOM    949  NH1 ARG   158     -11.505   0.586 -15.681  1.00306.03           N1+
ATOM    950  NH2 ARG   158     -10.759  -1.063 -14.163  1.00306.03           N  
ATOM    951  N   HIS   159     -13.314   2.857  -9.865  1.00327.52           N  
ATOM    952  CA  HIS   159     -12.818   2.510  -8.432  1.00327.52           C  
ATOM    953  C   HIS   159     -13.752   1.689  -7.347  1.00327.52           C  
ATOM    954  O   HIS   159     -14.891   1.417  -7.708  1.00327.52           O  
ATOM    955  CB  HIS   159     -11.929   3.577  -7.747  1.00327.52           C  
ATOM    956  CG  HIS   159     -11.514   3.414  -6.321  1.00327.52           C  
ATOM    957  CD2 HIS   159     -12.225   3.589  -5.175  1.00327.52           C  
ATOM    958  ND1 HIS   159     -10.244   3.063  -5.928  1.00327.52           N  
ATOM    959  CE1 HIS   159     -10.250   3.024  -4.573  1.00327.52           C  
ATOM    960  NE2 HIS   159     -11.430   3.327  -4.075  1.00327.52           N  
ATOM    961  N   TYR   160     -13.318   1.132  -6.087  1.00453.46           N  
ATOM    962  CA  TYR   160     -14.176   0.540  -4.953  1.00453.46           C  
ATOM    963  C   TYR   160     -13.670  -0.622  -4.023  1.00453.46           C  
ATOM    964  O   TYR   160     -13.180  -1.648  -4.490  1.00453.46           O  
ATOM    965  CB  TYR   160     -15.526   0.099  -5.408  1.00453.46           C  
ATOM    966  CG  TYR   160     -16.336  -0.495  -4.312  1.00453.46           C  
ATOM    967  CD1 TYR   160     -17.095   0.310  -3.508  1.00453.46           C  
ATOM    968  CD2 TYR   160     -16.332  -1.856  -4.101  1.00453.46           C  
ATOM    969  CE1 TYR   160     -17.859  -0.252  -2.514  1.00453.46           C  
ATOM    970  CE2 TYR   160     -17.098  -2.420  -3.125  1.00453.46           C  
ATOM    971  CZ  TYR   160     -17.861  -1.614  -2.322  1.00453.46           C  
ATOM    972  OH  TYR   160     -18.646  -2.193  -1.315  1.00453.46           O  
ATOM    973  N   ALA   161     -13.928  -0.572  -2.661  1.00315.95           N  
ATOM    974  CA  ALA   161     -13.399  -1.555  -1.694  1.00315.95           C  
ATOM    975  C   ALA   161     -14.394  -2.535  -1.075  1.00315.95           C  
ATOM    976  O   ALA   161     -15.577  -2.250  -0.902  1.00315.95           O  
ATOM    977  CB  ALA   161     -12.635  -0.915  -0.518  1.00315.95           C  
ATOM    978  N   SER   162     -13.898  -3.734  -0.658  1.00170.73           N  
ATOM    979  CA  SER   162     -14.771  -4.760  -0.132  1.00170.73           C  
ATOM    980  C   SER   162     -14.181  -5.415   1.096  1.00170.73           C  
ATOM    981  O   SER   162     -13.111  -5.039   1.565  1.00170.73           O  
ATOM    982  CB  SER   162     -15.022  -5.898  -1.126  1.00170.73           C  
ATOM    983  OG  SER   162     -15.637  -5.394  -2.303  1.00170.73           O  
ATOM    984  N   LEU   163     -14.920  -6.411   1.662  1.00207.61           N  
ATOM    985  CA  LEU   163     -14.553  -7.244   2.793  1.00207.61           C  
ATOM    986  C   LEU   163     -14.491  -8.617   2.248  1.00207.61           C  
ATOM    987  O   LEU   163     -13.837  -8.853   1.235  1.00207.61           O  
ATOM    988  CB  LEU   163     -15.567  -7.267   3.952  1.00207.61           C  
ATOM    989  CG  LEU   163     -15.593  -5.949   4.756  1.00207.61           C  
ATOM    990  CD1 LEU   163     -16.484  -6.079   6.002  1.00207.61           C  
ATOM    991  CD2 LEU   163     -14.170  -5.478   5.105  1.00207.61           C  
ATOM    992  N   GLY   164     -15.150  -9.569   2.932  1.00 99.21           N  
ATOM    993  CA  GLY   164     -15.156 -10.892   2.405  1.00 99.21           C  
ATOM    994  C   GLY   164     -16.222 -10.903   1.371  1.00 99.21           C  
ATOM    995  O   GLY   164     -17.180 -11.670   1.439  1.00 99.21           O  
ATOM    996  N   GLY   165     -16.073 -10.014   0.376  1.00 95.50           N  
ATOM    997  CA  GLY   165     -16.942  -9.998  -0.750  1.00 95.50           C  
ATOM    998  C   GLY   165     -18.056  -9.012  -0.600  1.00 95.50           C  
ATOM    999  O   GLY   165     -18.675  -8.854   0.452  1.00 95.50           O  
ATOM   1000  N   THR   166     -18.297  -8.306  -1.718  1.00174.73           N  
ATOM   1001  CA  THR   166     -19.436  -7.485  -1.968  1.00174.73           C  
ATOM   1002  C   THR   166     -19.801  -7.925  -3.358  1.00174.73           C  
ATOM   1003  O   THR   166     -18.917  -8.098  -4.196  1.00174.73           O  
ATOM   1004  CB  THR   166     -19.148  -5.999  -1.964  1.00174.73           C  
ATOM   1005  CG2 THR   166     -18.280  -5.636  -3.176  1.00174.73           C  
ATOM   1006  OG1 THR   166     -20.353  -5.250  -1.993  1.00174.73           O  
ATOM   1007  N   ASN   167     -21.091  -8.199  -3.636  1.00146.67           N  
ATOM   1008  CA  ASN   167     -21.418  -8.577  -4.982  1.00146.67           C  
ATOM   1009  C   ASN   167     -22.833  -8.176  -5.252  1.00146.67           C  
ATOM   1010  O   ASN   167     -23.526  -7.687  -4.362  1.00146.67           O  
ATOM   1011  CB  ASN   167     -21.198 -10.062  -5.339  1.00146.67           C  
ATOM   1012  CG  ASN   167     -22.130 -10.967  -4.550  1.00146.67           C  
ATOM   1013  ND2 ASN   167     -21.548 -12.015  -3.906  1.00146.67           N  
ATOM   1014  OD1 ASN   167     -23.343 -10.764  -4.521  1.00146.67           O  
ATOM   1015  N   ASN   168     -23.297  -8.368  -6.504  1.00 71.73           N  
ATOM   1016  CA  ASN   168     -24.609  -7.925  -6.884  1.00 71.73           C  
ATOM   1017  C   ASN   168     -24.687  -6.451  -6.627  1.00 71.73           C  
ATOM   1018  O   ASN   168     -25.726  -5.947  -6.203  1.00 71.73           O  
ATOM   1019  CB  ASN   168     -25.737  -8.581  -6.078  1.00 71.73           C  
ATOM   1020  CG  ASN   168     -25.899 -10.007  -6.564  1.00 71.73           C  
ATOM   1021  ND2 ASN   168     -25.832 -10.973  -5.610  1.00 71.73           N  
ATOM   1022  OD1 ASN   168     -26.085 -10.251  -7.755  1.00 71.73           O  
ATOM   1023  N   ASN   169     -23.594  -5.715  -6.924  1.00 91.66           N  
ATOM   1024  CA  ASN   169     -23.504  -4.304  -6.640  1.00 91.66           C  
ATOM   1025  C   ASN   169     -24.193  -3.526  -7.723  1.00 91.66           C  
ATOM   1026  O   ASN   169     -23.696  -3.421  -8.844  1.00 91.66           O  
ATOM   1027  CB  ASN   169     -22.047  -3.822  -6.558  1.00 91.66           C  
ATOM   1028  CG  ASN   169     -21.371  -4.663  -5.474  1.00 91.66           C  
ATOM   1029  ND2 ASN   169     -20.902  -4.001  -4.382  1.00 91.66           N  
ATOM   1030  OD1 ASN   169     -21.260  -5.882  -5.600  1.00 91.66           O  
ATOM   1031  N   CYS   170     -25.423  -3.057  -7.420  1.00 98.21           N  
ATOM   1032  CA  CYS   170     -26.239  -2.295  -8.327  1.00 98.21           C  
ATOM   1033  C   CYS   170     -25.800  -0.872  -8.559  1.00 98.21           C  
ATOM   1034  O   CYS   170     -25.178  -0.567  -9.575  1.00 98.21           O  
ATOM   1035  CB  CYS   170     -27.704  -2.255  -7.861  1.00 98.21           C  
ATOM   1036  SG  CYS   170     -28.779  -1.308  -8.977  1.00 98.21           S  
ATOM   1037  N   ALA   171     -26.006   0.021  -7.561  1.00 88.60           N  
ATOM   1038  CA  ALA   171     -25.798   1.431  -7.787  1.00 88.60           C  
ATOM   1039  C   ALA   171     -25.065   2.013  -6.625  1.00 88.60           C  
ATOM   1040  O   ALA   171     -24.601   1.286  -5.749  1.00 88.60           O  
ATOM   1041  CB  ALA   171     -27.090   2.244  -7.991  1.00 88.60           C  
ATOM   1042  N   GLY   172     -24.925   3.357  -6.587  1.00 65.09           N  
ATOM   1043  CA  GLY   172     -24.041   3.884  -5.588  1.00 65.09           C  
ATOM   1044  C   GLY   172     -24.489   5.188  -5.008  1.00 65.09           C  
ATOM   1045  O   GLY   172     -25.603   5.664  -5.228  1.00 65.09           O  
ATOM   1046  N   GLY   173     -23.585   5.774  -4.192  1.00 55.65           N  
ATOM   1047  CA  GLY   173     -23.811   7.051  -3.584  1.00 55.65           C  
ATOM   1048  C   GLY   173     -22.472   7.666  -3.314  1.00 55.65           C  
ATOM   1049  O   GLY   173     -21.514   6.984  -2.950  1.00 55.65           O  
ATOM   1050  N   PRO   174     -22.376   8.936  -3.601  1.00187.32           N  
ATOM   1051  CA  PRO   174     -21.180   9.652  -3.233  1.00187.32           C  
ATOM   1052  C   PRO   174     -21.406  10.303  -1.905  1.00187.32           C  
ATOM   1053  O   PRO   174     -22.550  10.628  -1.598  1.00187.32           O  
ATOM   1054  CB  PRO   174     -20.935  10.681  -4.334  1.00187.32           C  
ATOM   1055  CG  PRO   174     -21.704  10.133  -5.544  1.00187.32           C  
ATOM   1056  CD  PRO   174     -22.857   9.344  -4.913  1.00187.32           C  
ATOM   1057  N   THR   175     -20.352  10.561  -1.114  1.00 76.76           N  
ATOM   1058  CA  THR   175     -20.584  11.237   0.128  1.00 76.76           C  
ATOM   1059  C   THR   175     -19.786  12.497   0.077  1.00 76.76           C  
ATOM   1060  O   THR   175     -18.762  12.591  -0.599  1.00 76.76           O  
ATOM   1061  CB  THR   175     -20.125  10.453   1.322  1.00 76.76           C  
ATOM   1062  CG2 THR   175     -20.854   9.097   1.335  1.00 76.76           C  
ATOM   1063  OG1 THR   175     -18.724  10.250   1.266  1.00 76.76           O  
ATOM   1064  N   PRO   176     -20.270  13.485   0.764  1.00169.29           N  
ATOM   1065  CA  PRO   176     -19.587  14.746   0.812  1.00169.29           C  
ATOM   1066  C   PRO   176     -18.314  14.617   1.579  1.00169.29           C  
ATOM   1067  O   PRO   176     -17.496  15.534   1.521  1.00169.29           O  
ATOM   1068  CB  PRO   176     -20.586  15.734   1.415  1.00169.29           C  
ATOM   1069  CG  PRO   176     -21.955  15.148   1.021  1.00169.29           C  
ATOM   1070  CD  PRO   176     -21.707  13.634   0.927  1.00169.29           C  
ATOM   1071  N   TRP   177     -18.130  13.509   2.322  1.00151.02           N  
ATOM   1072  CA  TRP   177     -16.944  13.392   3.115  1.00151.02           C  
ATOM   1073  C   TRP   177     -15.980  12.452   2.460  1.00151.02           C  
ATOM   1074  O   TRP   177     -15.222  11.764   3.142  1.00151.02           O  
ATOM   1075  CB  TRP   177     -17.242  12.876   4.540  1.00151.02           C  
ATOM   1076  CG  TRP   177     -17.947  11.536   4.606  1.00151.02           C  
ATOM   1077  CD1 TRP   177     -17.412  10.292   4.763  1.00151.02           C  
ATOM   1078  CD2 TRP   177     -19.371  11.351   4.490  1.00151.02           C  
ATOM   1079  CE2 TRP   177     -19.618   9.981   4.574  1.00151.02           C  
ATOM   1080  CE3 TRP   177     -20.391  12.243   4.324  1.00151.02           C  
ATOM   1081  NE1 TRP   177     -18.408   9.343   4.743  1.00151.02           N  
ATOM   1082  CZ2 TRP   177     -20.890   9.481   4.491  1.00151.02           C  
ATOM   1083  CZ3 TRP   177     -21.672  11.735   4.239  1.00151.02           C  
ATOM   1084  CH2 TRP   177     -21.919  10.379   4.317  1.00151.02           C  
ATOM   1085  N   GLY   178     -15.973  12.431   1.111  1.00 59.14           N  
ATOM   1086  CA  GLY   178     -14.979  11.733   0.343  1.00 59.14           C  
ATOM   1087  C   GLY   178     -15.073  10.232   0.384  1.00 59.14           C  
ATOM   1088  O   GLY   178     -14.037   9.571   0.333  1.00 59.14           O  
ATOM   1089  N   SER   179     -16.274   9.628   0.461  1.00 61.85           N  
ATOM   1090  CA  SER   179     -16.306   8.188   0.442  1.00 61.85           C  
ATOM   1091  C   SER   179     -17.334   7.747  -0.556  1.00 61.85           C  
ATOM   1092  O   SER   179     -18.174   8.541  -0.983  1.00 61.85           O  
ATOM   1093  CB  SER   179     -16.688   7.548   1.784  1.00 61.85           C  
ATOM   1094  OG  SER   179     -18.037   7.857   2.098  1.00 61.85           O  
ATOM   1095  N   TRP   180     -17.288   6.460  -0.976  1.00145.60           N  
ATOM   1096  CA  TRP   180     -18.270   6.041  -1.935  1.00145.60           C  
ATOM   1097  C   TRP   180     -19.058   4.917  -1.367  1.00145.60           C  
ATOM   1098  O   TRP   180     -18.547   4.108  -0.594  1.00145.60           O  
ATOM   1099  CB  TRP   180     -17.732   5.603  -3.303  1.00145.60           C  
ATOM   1100  CG  TRP   180     -18.850   5.569  -4.318  1.00145.60           C  
ATOM   1101  CD1 TRP   180     -19.521   6.623  -4.867  1.00145.60           C  
ATOM   1102  CD2 TRP   180     -19.416   4.384  -4.896  1.00145.60           C  
ATOM   1103  CE2 TRP   180     -20.424   4.791  -5.769  1.00145.60           C  
ATOM   1104  CE3 TRP   180     -19.123   3.065  -4.711  1.00145.60           C  
ATOM   1105  NE1 TRP   180     -20.480   6.168  -5.739  1.00145.60           N  
ATOM   1106  CZ2 TRP   180     -21.155   3.880  -6.476  1.00145.60           C  
ATOM   1107  CZ3 TRP   180     -19.862   2.150  -5.426  1.00145.60           C  
ATOM   1108  CH2 TRP   180     -20.860   2.548  -6.290  1.00145.60           C  
ATOM   1109  N   LEU   181     -20.353   4.865  -1.732  1.00 63.55           N  
ATOM   1110  CA  LEU   181     -21.209   3.844  -1.225  1.00 63.55           C  
ATOM   1111  C   LEU   181     -21.602   2.958  -2.363  1.00 63.55           C  
ATOM   1112  O   LEU   181     -21.969   3.434  -3.438  1.00 63.55           O  
ATOM   1113  CB  LEU   181     -22.501   4.383  -0.588  1.00 63.55           C  
ATOM   1114  CG  LEU   181     -22.252   5.267   0.652  1.00 63.55           C  
ATOM   1115  CD1 LEU   181     -23.574   5.774   1.250  1.00 63.55           C  
ATOM   1116  CD2 LEU   181     -21.365   4.553   1.685  1.00 63.55           C  
ATOM   1117  N   SER   182     -21.509   1.630  -2.139  1.00 59.87           N  
ATOM   1118  CA  SER   182     -21.879   0.646  -3.111  1.00 59.87           C  
ATOM   1119  C   SER   182     -23.019  -0.106  -2.501  1.00 59.87           C  
ATOM   1120  O   SER   182     -23.010  -0.382  -1.301  1.00 59.87           O  
ATOM   1121  CB  SER   182     -20.766  -0.376  -3.406  1.00 59.87           C  
ATOM   1122  OG  SER   182     -21.207  -1.313  -4.377  1.00 59.87           O  
ATOM   1123  N   CYS   183     -24.029  -0.471  -3.319  1.00 55.52           N  
ATOM   1124  CA  CYS   183     -25.210  -1.076  -2.767  1.00 55.52           C  
ATOM   1125  C   CYS   183     -25.401  -2.460  -3.307  1.00 55.52           C  
ATOM   1126  O   CYS   183     -25.328  -2.687  -4.513  1.00 55.52           O  
ATOM   1127  CB  CYS   183     -26.479  -0.282  -3.095  1.00 55.52           C  
ATOM   1128  SG  CYS   183     -26.447   1.395  -2.392  1.00 55.52           S  
ATOM   1129  N   GLU   184     -25.684  -3.429  -2.408  1.00 93.44           N  
ATOM   1130  CA  GLU   184     -25.868  -4.781  -2.858  1.00 93.44           C  
ATOM   1131  C   GLU   184     -27.338  -5.063  -3.007  1.00 93.44           C  
ATOM   1132  O   GLU   184     -28.086  -5.062  -2.031  1.00 93.44           O  
ATOM   1133  CB  GLU   184     -25.225  -5.818  -1.930  1.00 93.44           C  
ATOM   1134  CG  GLU   184     -23.696  -5.715  -1.930  1.00 93.44           C  
ATOM   1135  CD  GLU   184     -23.177  -6.738  -0.939  1.00 93.44           C  
ATOM   1136  OE1 GLU   184     -24.026  -7.514  -0.433  1.00 93.44           O  
ATOM   1137  OE2 GLU   184     -21.950  -6.767  -0.664  1.00 93.44           O1-
ATOM   1138  N   GLU   185     -27.796  -5.169  -4.277  1.00128.70           N  
ATOM   1139  CA  GLU   185     -29.180  -5.406  -4.609  1.00128.70           C  
ATOM   1140  C   GLU   185     -29.674  -6.834  -4.545  1.00128.70           C  
ATOM   1141  O   GLU   185     -30.329  -7.243  -3.589  1.00128.70           O  
ATOM   1142  CB  GLU   185     -29.471  -4.867  -6.027  1.00128.70           C  
ATOM   1143  CG  GLU   185     -30.925  -4.952  -6.491  1.00128.70           C  
ATOM   1144  CD  GLU   185     -31.033  -4.279  -7.852  1.00128.70           C  
ATOM   1145  OE1 GLU   185     -29.963  -4.000  -8.454  1.00128.70           O  
ATOM   1146  OE2 GLU   185     -32.181  -4.035  -8.308  1.00128.70           O1-
ATOM   1147  N   THR   186     -29.271  -7.683  -5.516  1.00204.64           N  
ATOM   1148  CA  THR   186     -29.920  -8.969  -5.599  1.00204.64           C  
ATOM   1149  C   THR   186     -29.008 -10.014  -5.073  1.00204.64           C  
ATOM   1150  O   THR   186     -28.696 -11.003  -5.735  1.00204.64           O  
ATOM   1151  CB  THR   186     -30.315  -9.342  -7.002  1.00204.64           C  
ATOM   1152  CG2 THR   186     -29.072  -9.383  -7.910  1.00204.64           C  
ATOM   1153  OG1 THR   186     -30.978 -10.597  -6.997  1.00204.64           O  
ATOM   1154  N   THR   187     -28.620  -9.833  -3.809  1.00138.76           N  
ATOM   1155  CA  THR   187     -27.708 -10.715  -3.159  1.00138.76           C  
ATOM   1156  C   THR   187     -28.353 -12.055  -2.978  1.00138.76           C  
ATOM   1157  O   THR   187     -27.692 -13.086  -3.061  1.00138.76           O  
ATOM   1158  CB  THR   187     -27.309 -10.211  -1.802  1.00138.76           C  
ATOM   1159  CG2 THR   187     -26.683  -8.815  -1.965  1.00138.76           C  
ATOM   1160  OG1 THR   187     -28.444 -10.138  -0.951  1.00138.76           O  
ATOM   1161  N   ALA   188     -29.673 -12.067  -2.722  1.00 52.37           N  
ATOM   1162  CA  ALA   188     -30.422 -13.254  -2.412  1.00 52.37           C  
ATOM   1163  C   ALA   188     -30.406 -14.229  -3.543  1.00 52.37           C  
ATOM   1164  O   ALA   188     -30.330 -15.435  -3.314  1.00 52.37           O  
ATOM   1165  CB  ALA   188     -31.898 -12.951  -2.101  1.00 52.37           C  
ATOM   1166  N   VAL   189     -30.477 -13.759  -4.801  1.00133.20           N  
ATOM   1167  CA  VAL   189     -30.557 -14.720  -5.861  1.00133.20           C  
ATOM   1168  C   VAL   189     -29.341 -15.600  -5.873  1.00133.20           C  
ATOM   1169  O   VAL   189     -29.457 -16.765  -6.250  1.00133.20           O  
ATOM   1170  CB  VAL   189     -30.909 -14.174  -7.234  1.00133.20           C  
ATOM   1171  CG1 VAL   189     -32.361 -13.672  -7.152  1.00133.20           C  
ATOM   1172  CG2 VAL   189     -29.937 -13.081  -7.704  1.00133.20           C  
ATOM   1173  N   PRO   190     -28.182 -15.147  -5.481  1.00153.07           N  
ATOM   1174  CA  PRO   190     -27.069 -16.048  -5.474  1.00153.07           C  
ATOM   1175  C   PRO   190     -27.151 -17.154  -4.476  1.00153.07           C  
ATOM   1176  O   PRO   190     -26.352 -18.078  -4.608  1.00153.07           O  
ATOM   1177  CB  PRO   190     -25.821 -15.188  -5.315  1.00153.07           C  
ATOM   1178  CG  PRO   190     -26.223 -13.868  -5.985  1.00153.07           C  
ATOM   1179  CD  PRO   190     -27.744 -13.792  -5.782  1.00153.07           C  
ATOM   1180  N   ASN   191     -28.083 -17.093  -3.500  1.00 81.97           N  
ATOM   1181  CA  ASN   191     -28.157 -18.066  -2.442  1.00 81.97           C  
ATOM   1182  C   ASN   191     -28.117 -19.437  -3.027  1.00 81.97           C  
ATOM   1183  O   ASN   191     -28.869 -19.771  -3.939  1.00 81.97           O  
ATOM   1184  CB  ASN   191     -29.422 -17.942  -1.576  1.00 81.97           C  
ATOM   1185  CG  ASN   191     -29.330 -16.634  -0.802  1.00 81.97           C  
ATOM   1186  ND2 ASN   191     -28.118 -16.330  -0.266  1.00 81.97           N  
ATOM   1187  OD1 ASN   191     -30.311 -15.902  -0.674  1.00 81.97           O  
ATOM   1188  N   ALA   192     -27.182 -20.245  -2.489  1.00 72.59           N  
ATOM   1189  CA  ALA   192     -26.882 -21.574  -2.929  1.00 72.59           C  
ATOM   1190  C   ALA   192     -25.494 -21.793  -2.422  1.00 72.59           C  
ATOM   1191  O   ALA   192     -25.126 -21.245  -1.384  1.00 72.59           O  
ATOM   1192  CB  ALA   192     -26.843 -21.727  -4.457  1.00 72.59           C  
ATOM   1193  N   GLY   193     -24.683 -22.631  -3.099  1.00 83.25           N  
ATOM   1194  CA  GLY   193     -23.323 -22.754  -2.652  1.00 83.25           C  
ATOM   1195  C   GLY   193     -22.635 -21.445  -2.931  1.00 83.25           C  
ATOM   1196  O   GLY   193     -22.505 -21.032  -4.082  1.00 83.25           O  
ATOM   1197  N   LEU   194     -22.171 -20.766  -1.862  1.00255.73           N  
ATOM   1198  CA  LEU   194     -21.484 -19.500  -1.903  1.00255.73           C  
ATOM   1199  C   LEU   194     -20.542 -19.522  -0.718  1.00255.73           C  
ATOM   1200  O   LEU   194     -19.539 -20.234  -0.750  1.00255.73           O  
ATOM   1201  CB  LEU   194     -22.398 -18.280  -1.676  1.00255.73           C  
ATOM   1202  CG  LEU   194     -23.408 -17.987  -2.805  1.00255.73           C  
ATOM   1203  CD1 LEU   194     -24.429 -19.111  -2.957  1.00255.73           C  
ATOM   1204  CD2 LEU   194     -24.076 -16.616  -2.614  1.00255.73           C  
ATOM   1205  N   THR   195     -20.843 -18.702   0.338  1.00237.50           N  
ATOM   1206  CA  THR   195     -20.077 -18.592   1.569  1.00237.50           C  
ATOM   1207  C   THR   195     -21.067 -18.262   2.684  1.00237.50           C  
ATOM   1208  O   THR   195     -22.260 -18.517   2.526  1.00237.50           O  
ATOM   1209  CB  THR   195     -19.034 -17.503   1.481  1.00237.50           C  
ATOM   1210  CG2 THR   195     -18.072 -17.590   2.684  1.00237.50           C  
ATOM   1211  OG1 THR   195     -18.264 -17.690   0.303  1.00237.50           O  
ATOM   1212  N   THR   196     -20.617 -17.707   3.850  1.00258.45           N  
ATOM   1213  CA  THR   196     -21.479 -17.292   4.948  1.00258.45           C  
ATOM   1214  C   THR   196     -22.013 -15.972   4.521  1.00258.45           C  
ATOM   1215  O   THR   196     -21.864 -14.920   5.143  1.00258.45           O  
ATOM   1216  CB  THR   196     -20.732 -17.104   6.238  1.00258.45           C  
ATOM   1217  CG2 THR   196     -20.033 -18.428   6.592  1.00258.45           C  
ATOM   1218  OG1 THR   196     -19.769 -16.069   6.109  1.00258.45           O  
ATOM   1219  N   TYR   197     -22.697 -16.089   3.393  1.00206.48           N  
ATOM   1220  CA  TYR   197     -23.201 -15.097   2.529  1.00206.48           C  
ATOM   1221  C   TYR   197     -24.315 -14.285   3.098  1.00206.48           C  
ATOM   1222  O   TYR   197     -24.275 -13.062   3.008  1.00206.48           O  
ATOM   1223  CB  TYR   197     -23.699 -15.796   1.252  1.00206.48           C  
ATOM   1224  CG  TYR   197     -24.110 -14.837   0.196  1.00206.48           C  
ATOM   1225  CD1 TYR   197     -23.170 -14.291  -0.648  1.00206.48           C  
ATOM   1226  CD2 TYR   197     -25.434 -14.510   0.031  1.00206.48           C  
ATOM   1227  CE1 TYR   197     -23.546 -13.414  -1.636  1.00206.48           C  
ATOM   1228  CE2 TYR   197     -25.816 -13.633  -0.956  1.00206.48           C  
ATOM   1229  CZ  TYR   197     -24.870 -13.085  -1.789  1.00206.48           C  
ATOM   1230  OH  TYR   197     -25.258 -12.187  -2.804  1.00206.48           O  
ATOM   1231  N   GLN   198     -25.296 -14.920   3.764  1.00168.04           N  
ATOM   1232  CA  GLN   198     -26.537 -14.230   3.983  1.00168.04           C  
ATOM   1233  C   GLN   198     -26.409 -12.919   4.708  1.00168.04           C  
ATOM   1234  O   GLN   198     -26.878 -11.902   4.200  1.00168.04           O  
ATOM   1235  CB  GLN   198     -27.540 -15.074   4.791  1.00168.04           C  
ATOM   1236  CG  GLN   198     -27.928 -16.390   4.113  1.00168.04           C  
ATOM   1237  CD  GLN   198     -28.771 -16.079   2.882  1.00168.04           C  
ATOM   1238  NE2 GLN   198     -28.991 -14.766   2.601  1.00168.04           N  
ATOM   1239  OE1 GLN   198     -29.227 -16.987   2.188  1.00168.04           O  
ATOM   1240  N   LYS   199     -25.758 -12.898   5.883  1.00184.60           N  
ATOM   1241  CA  LYS   199     -25.686 -11.718   6.711  1.00184.60           C  
ATOM   1242  C   LYS   199     -24.790 -10.676   6.119  1.00184.60           C  
ATOM   1243  O   LYS   199     -25.060  -9.478   6.193  1.00184.60           O  
ATOM   1244  CB  LYS   199     -25.091 -12.019   8.095  1.00184.60           C  
ATOM   1245  CG  LYS   199     -25.785 -13.152   8.850  1.00184.60           C  
ATOM   1246  CD  LYS   199     -27.265 -12.909   9.142  1.00184.60           C  
ATOM   1247  CE  LYS   199     -27.921 -14.068   9.895  1.00184.60           C  
ATOM   1248  NZ  LYS   199     -29.333 -13.746  10.200  1.00184.60           N1+
ATOM   1249  N   ARG   200     -23.695 -11.139   5.502  1.00184.93           N  
ATOM   1250  CA  ARG   200     -22.602 -10.359   5.015  1.00184.93           C  
ATOM   1251  C   ARG   200     -23.061  -9.433   3.955  1.00184.93           C  
ATOM   1252  O   ARG   200     -22.389  -8.436   3.691  1.00184.93           O  
ATOM   1253  CB  ARG   200     -21.517 -11.231   4.358  1.00184.93           C  
ATOM   1254  CG  ARG   200     -20.644 -12.034   5.321  1.00184.93           C  
ATOM   1255  CD  ARG   200     -19.180 -11.598   5.242  1.00184.93           C  
ATOM   1256  NE  ARG   200     -18.374 -12.443   6.169  1.00184.93           N  
ATOM   1257  CZ  ARG   200     -18.107 -12.010   7.435  1.00184.93           C  
ATOM   1258  NH1 ARG   200     -18.664 -10.854   7.897  1.00184.93           N1+
ATOM   1259  NH2 ARG   200     -17.272 -12.732   8.239  1.00184.93           N  
ATOM   1260  N   HIS   201     -24.173  -9.771   3.279  1.00152.78           N  
ATOM   1261  CA  HIS   201     -24.566  -9.003   2.141  1.00152.78           C  
ATOM   1262  C   HIS   201     -25.943  -8.426   2.274  1.00152.78           C  
ATOM   1263  O   HIS   201     -26.710  -8.772   3.173  1.00152.78           O  
ATOM   1264  CB  HIS   201     -24.519  -9.861   0.874  1.00152.78           C  
ATOM   1265  CG  HIS   201     -23.150 -10.448   0.734  1.00152.78           C  
ATOM   1266  CD2 HIS   201     -21.963  -9.833   0.488  1.00152.78           C  
ATOM   1267  ND1 HIS   201     -22.856 -11.781   0.905  1.00152.78           N  
ATOM   1268  CE1 HIS   201     -21.513 -11.906   0.755  1.00152.78           C  
ATOM   1269  NE2 HIS   201     -20.928 -10.750   0.502  1.00152.78           N  
ATOM   1270  N   GLY   202     -26.283  -7.532   1.316  1.00 55.05           N  
ATOM   1271  CA  GLY   202     -27.535  -6.833   1.312  1.00 55.05           C  
ATOM   1272  C   GLY   202     -27.370  -5.533   2.041  1.00 55.05           C  
ATOM   1273  O   GLY   202     -28.336  -4.992   2.574  1.00 55.05           O  
ATOM   1274  N   TYR   203     -26.139  -4.984   2.064  1.00135.68           N  
ATOM   1275  CA  TYR   203     -25.888  -3.779   2.802  1.00135.68           C  
ATOM   1276  C   TYR   203     -25.272  -2.756   1.909  1.00135.68           C  
ATOM   1277  O   TYR   203     -24.865  -3.042   0.783  1.00135.68           O  
ATOM   1278  CB  TYR   203     -24.889  -3.946   3.961  1.00135.68           C  
ATOM   1279  CG  TYR   203     -25.533  -4.663   5.097  1.00135.68           C  
ATOM   1280  CD1 TYR   203     -25.610  -6.036   5.130  1.00135.68           C  
ATOM   1281  CD2 TYR   203     -26.055  -3.941   6.144  1.00135.68           C  
ATOM   1282  CE1 TYR   203     -26.202  -6.675   6.195  1.00135.68           C  
ATOM   1283  CE2 TYR   203     -26.646  -4.571   7.210  1.00135.68           C  
ATOM   1284  CZ  TYR   203     -26.723  -5.942   7.235  1.00135.68           C  
ATOM   1285  OH  TYR   203     -27.329  -6.595   8.329  1.00135.68           O  
ATOM   1286  N   VAL   204     -25.272  -1.500   2.403  1.00 63.13           N  
ATOM   1287  CA  VAL   204     -24.578  -0.437   1.750  1.00 63.13           C  
ATOM   1288  C   VAL   204     -23.176  -0.528   2.256  1.00 63.13           C  
ATOM   1289  O   VAL   204     -22.949  -0.673   3.457  1.00 63.13           O  
ATOM   1290  CB  VAL   204     -25.101   0.923   2.101  1.00 63.13           C  
ATOM   1291  CG1 VAL   204     -24.212   1.983   1.430  1.00 63.13           C  
ATOM   1292  CG2 VAL   204     -26.581   0.990   1.687  1.00 63.13           C  
ATOM   1293  N   PHE   205     -22.187  -0.450   1.348  1.00 84.06           N  
ATOM   1294  CA  PHE   205     -20.830  -0.592   1.779  1.00 84.06           C  
ATOM   1295  C   PHE   205     -20.114   0.681   1.464  1.00 84.06           C  
ATOM   1296  O   PHE   205     -20.228   1.209   0.360  1.00 84.06           O  
ATOM   1297  CB  PHE   205     -20.104  -1.744   1.054  1.00 84.06           C  
ATOM   1298  CG  PHE   205     -20.766  -3.020   1.462  1.00 84.06           C  
ATOM   1299  CD1 PHE   205     -22.002  -3.355   0.958  1.00 84.06           C  
ATOM   1300  CD2 PHE   205     -20.155  -3.892   2.335  1.00 84.06           C  
ATOM   1301  CE1 PHE   205     -22.617  -4.529   1.325  1.00 84.06           C  
ATOM   1302  CE2 PHE   205     -20.767  -5.068   2.703  1.00 84.06           C  
ATOM   1303  CZ  PHE   205     -22.006  -5.387   2.206  1.00 84.06           C  
ATOM   1304  N   GLU   206     -19.343   1.204   2.442  1.00 66.86           N  
ATOM   1305  CA  GLU   206     -18.664   2.453   2.254  1.00 66.86           C  
ATOM   1306  C   GLU   206     -17.214   2.182   2.043  1.00 66.86           C  
ATOM   1307  O   GLU   206     -16.587   1.450   2.809  1.00 66.86           O  
ATOM   1308  CB  GLU   206     -18.780   3.383   3.471  1.00 66.86           C  
ATOM   1309  CG  GLU   206     -18.079   4.723   3.268  1.00 66.86           C  
ATOM   1310  CD  GLU   206     -18.242   5.526   4.548  1.00 66.86           C  
ATOM   1311  OE1 GLU   206     -18.288   4.898   5.638  1.00 66.86           O  
ATOM   1312  OE2 GLU   206     -18.323   6.780   4.453  1.00 66.86           O1-
ATOM   1313  N   VAL   207     -16.644   2.767   0.968  1.00 87.80           N  
ATOM   1314  CA  VAL   207     -15.250   2.583   0.733  1.00 87.80           C  
ATOM   1315  C   VAL   207     -14.582   3.889   0.506  1.00 87.80           C  
ATOM   1316  O   VAL   207     -15.067   4.759  -0.215  1.00 87.80           O  
ATOM   1317  CB  VAL   207     -14.927   1.742  -0.440  1.00 87.80           C  
ATOM   1318  CG1 VAL   207     -13.434   1.905  -0.756  1.00 87.80           C  
ATOM   1319  CG2 VAL   207     -15.313   0.320  -0.035  1.00 87.80           C  
ATOM   1320  N   PRO   208     -13.488   4.031   1.195  1.00177.19           N  
ATOM   1321  CA  PRO   208     -12.672   5.183   0.955  1.00177.19           C  
ATOM   1322  C   PRO   208     -11.875   4.938  -0.279  1.00177.19           C  
ATOM   1323  O   PRO   208     -11.070   4.007  -0.298  1.00177.19           O  
ATOM   1324  CB  PRO   208     -11.844   5.394   2.215  1.00177.19           C  
ATOM   1325  CG  PRO   208     -12.707   4.752   3.317  1.00177.19           C  
ATOM   1326  CD  PRO   208     -13.486   3.648   2.594  1.00177.19           C  
ATOM   1327  N   ALA   209     -12.062   5.779  -1.303  1.00 74.41           N  
ATOM   1328  CA  ALA   209     -11.337   5.659  -2.525  1.00 74.41           C  
ATOM   1329  C   ALA   209      -9.912   6.006  -2.274  1.00 74.41           C  
ATOM   1330  O   ALA   209      -9.003   5.392  -2.832  1.00 74.41           O  
ATOM   1331  CB  ALA   209     -11.854   6.598  -3.625  1.00 74.41           C  
ATOM   1332  N   LEU   210      -9.691   7.010  -1.406  1.00 98.06           N  
ATOM   1333  CA  LEU   210      -8.378   7.536  -1.194  1.00 98.06           C  
ATOM   1334  C   LEU   210      -7.506   6.432  -0.710  1.00 98.06           C  
ATOM   1335  O   LEU   210      -6.429   6.198  -1.258  1.00 98.06           O  
ATOM   1336  CB  LEU   210      -8.338   8.609  -0.093  1.00 98.06           C  
ATOM   1337  CG  LEU   210      -9.276   9.808  -0.325  1.00 98.06           C  
ATOM   1338  CD1 LEU   210      -8.923  10.567  -1.610  1.00 98.06           C  
ATOM   1339  CD2 LEU   210     -10.752   9.385  -0.243  1.00 98.06           C  
ATOM   1340  N   ALA   211      -7.964   5.699   0.319  1.00 64.77           N  
ATOM   1341  CA  ALA   211      -7.155   4.634   0.823  1.00 64.77           C  
ATOM   1342  C   ALA   211      -7.108   3.617  -0.257  1.00 64.77           C  
ATOM   1343  O   ALA   211      -8.087   3.411  -0.969  1.00 64.77           O  
ATOM   1344  CB  ALA   211      -7.733   3.962   2.081  1.00 64.77           C  
ATOM   1345  N   SER   212      -5.948   2.963  -0.418  1.00183.21           N  
ATOM   1346  CA  SER   212      -5.811   1.973  -1.439  1.00183.21           C  
ATOM   1347  C   SER   212      -5.171   0.811  -0.775  1.00183.21           C  
ATOM   1348  O   SER   212      -4.828   0.875   0.403  1.00183.21           O  
ATOM   1349  CB  SER   212      -4.873   2.388  -2.585  1.00183.21           C  
ATOM   1350  OG  SER   212      -5.401   3.512  -3.274  1.00183.21           O  
ATOM   1351  N   GLY   213      -5.021  -0.304  -1.504  1.00 93.72           N  
ATOM   1352  CA  GLY   213      -4.402  -1.422  -0.873  1.00 93.72           C  
ATOM   1353  C   GLY   213      -5.334  -1.840   0.203  1.00 93.72           C  
ATOM   1354  O   GLY   213      -6.551  -1.843   0.023  1.00 93.72           O  
ATOM   1355  N   PRO   214      -4.797  -2.200   1.328  1.00155.44           N  
ATOM   1356  CA  PRO   214      -5.672  -2.598   2.378  1.00155.44           C  
ATOM   1357  C   PRO   214      -6.484  -1.435   2.822  1.00155.44           C  
ATOM   1358  O   PRO   214      -5.919  -0.446   3.285  1.00155.44           O  
ATOM   1359  CB  PRO   214      -4.787  -3.234   3.445  1.00155.44           C  
ATOM   1360  CG  PRO   214      -3.607  -3.798   2.628  1.00155.44           C  
ATOM   1361  CD  PRO   214      -3.512  -2.874   1.399  1.00155.44           C  
ATOM   1362  N   THR   215      -7.814  -1.546   2.693  1.00125.22           N  
ATOM   1363  CA  THR   215      -8.688  -0.523   3.157  1.00125.22           C  
ATOM   1364  C   THR   215      -9.787  -1.265   3.828  1.00125.22           C  
ATOM   1365  O   THR   215     -10.196  -2.327   3.359  1.00125.22           O  
ATOM   1366  CB  THR   215      -9.283   0.295   2.047  1.00125.22           C  
ATOM   1367  CG2 THR   215     -10.254  -0.585   1.246  1.00125.22           C  
ATOM   1368  OG1 THR   215      -9.964   1.422   2.574  1.00125.22           O  
ATOM   1369  N   GLN   216     -10.294  -0.741   4.955  1.00101.02           N  
ATOM   1370  CA  GLN   216     -11.347  -1.460   5.599  1.00101.02           C  
ATOM   1371  C   GLN   216     -12.618  -0.961   5.010  1.00101.02           C  
ATOM   1372  O   GLN   216     -13.149   0.050   5.465  1.00101.02           O  
ATOM   1373  CB  GLN   216     -11.443  -1.172   7.110  1.00101.02           C  
ATOM   1374  CG  GLN   216     -10.248  -1.657   7.933  1.00101.02           C  
ATOM   1375  CD  GLN   216     -10.524  -3.092   8.361  1.00101.02           C  
ATOM   1376  NE2 GLN   216      -9.685  -4.043   7.873  1.00101.02           N  
ATOM   1377  OE1 GLN   216     -11.461  -3.359   9.112  1.00101.02           O  
ATOM   1378  N   ALA   217     -13.143  -1.650   3.979  1.00 78.80           N  
ATOM   1379  CA  ALA   217     -14.408  -1.218   3.469  1.00 78.80           C  
ATOM   1380  C   ALA   217     -15.342  -1.536   4.581  1.00 78.80           C  
ATOM   1381  O   ALA   217     -15.154  -2.533   5.276  1.00 78.80           O  
ATOM   1382  CB  ALA   217     -14.870  -1.984   2.217  1.00 78.80           C  
ATOM   1383  N   ILE   218     -16.363  -0.693   4.810  1.00123.44           N  
ATOM   1384  CA  ILE   218     -17.184  -0.982   5.942  1.00123.44           C  
ATOM   1385  C   ILE   218     -18.595  -1.155   5.496  1.00123.44           C  
ATOM   1386  O   ILE   218     -19.171  -0.287   4.839  1.00123.44           O  
ATOM   1387  CB  ILE   218     -17.168   0.130   6.950  1.00123.44           C  
ATOM   1388  CG1 ILE   218     -15.738   0.384   7.455  1.00123.44           C  
ATOM   1389  CG2 ILE   218     -18.145  -0.239   8.076  1.00123.44           C  
ATOM   1390  CD1 ILE   218     -15.135  -0.806   8.196  1.00123.44           C  
ATOM   1391  N   PRO   219     -19.164  -2.280   5.820  1.00165.76           N  
ATOM   1392  CA  PRO   219     -20.559  -2.441   5.544  1.00165.76           C  
ATOM   1393  C   PRO   219     -21.220  -1.572   6.555  1.00165.76           C  
ATOM   1394  O   PRO   219     -20.855  -1.676   7.725  1.00165.76           O  
ATOM   1395  CB  PRO   219     -20.850  -3.928   5.726  1.00165.76           C  
ATOM   1396  CG  PRO   219     -19.498  -4.599   5.410  1.00165.76           C  
ATOM   1397  CD  PRO   219     -18.445  -3.543   5.787  1.00165.76           C  
ATOM   1398  N   ILE   220     -22.190  -0.725   6.165  1.00174.04           N  
ATOM   1399  CA  ILE   220     -22.759   0.068   7.205  1.00174.04           C  
ATOM   1400  C   ILE   220     -24.107  -0.483   7.502  1.00174.04           C  
ATOM   1401  O   ILE   220     -25.098  -0.226   6.821  1.00174.04           O  
ATOM   1402  CB  ILE   220     -22.855   1.534   6.900  1.00174.04           C  
ATOM   1403  CG1 ILE   220     -23.393   2.257   8.140  1.00174.04           C  
ATOM   1404  CG2 ILE   220     -23.655   1.757   5.606  1.00174.04           C  
ATOM   1405  CD1 ILE   220     -22.412   2.215   9.308  1.00174.04           C  
ATOM   1406  N   THR   221     -24.157  -1.246   8.597  1.00 88.80           N  
ATOM   1407  CA  THR   221     -25.306  -1.982   9.027  1.00 88.80           C  
ATOM   1408  C   THR   221     -26.433  -1.059   9.398  1.00 88.80           C  
ATOM   1409  O   THR   221     -27.601  -1.417   9.274  1.00 88.80           O  
ATOM   1410  CB  THR   221     -25.006  -2.846  10.213  1.00 88.80           C  
ATOM   1411  CG2 THR   221     -23.875  -3.817   9.834  1.00 88.80           C  
ATOM   1412  OG1 THR   221     -24.609  -2.045  11.316  1.00 88.80           O  
ATOM   1413  N   GLY   222     -26.129   0.160   9.869  1.00 61.10           N  
ATOM   1414  CA  GLY   222     -27.139   1.078  10.328  1.00 61.10           C  
ATOM   1415  C   GLY   222     -28.124   1.380   9.229  1.00 61.10           C  
ATOM   1416  O   GLY   222     -29.274   1.724   9.499  1.00 61.10           O  
ATOM   1417  N   MET   223     -27.665   1.327   7.966  1.00153.05           N  
ATOM   1418  CA  MET   223     -28.430   1.617   6.782  1.00153.05           C  
ATOM   1419  C   MET   223     -29.498   0.585   6.554  1.00153.05           C  
ATOM   1420  O   MET   223     -30.464   0.843   5.839  1.00153.05           O  
ATOM   1421  CB  MET   223     -27.560   1.692   5.515  1.00153.05           C  
ATOM   1422  CG  MET   223     -26.528   2.821   5.554  1.00153.05           C  
ATOM   1423  SD  MET   223     -27.232   4.497   5.537  1.00153.05           S  
ATOM   1424  CE  MET   223     -27.619   4.491   3.762  1.00153.05           C  
ATOM   1425  N   GLY   224     -29.311  -0.651   7.053  1.00 43.97           N  
ATOM   1426  CA  GLY   224     -30.346  -1.639   6.907  1.00 43.97           C  
ATOM   1427  C   GLY   224     -29.965  -2.601   5.829  1.00 43.97           C  
ATOM   1428  O   GLY   224     -29.144  -2.300   4.965  1.00 43.97           O  
ATOM   1429  N   ARG   225     -30.582  -3.801   5.867  1.00 73.41           N  
ATOM   1430  CA  ARG   225     -30.281  -4.851   4.937  1.00 73.41           C  
ATOM   1431  C   ARG   225     -31.486  -5.079   4.074  1.00 73.41           C  
ATOM   1432  O   ARG   225     -32.561  -5.422   4.561  1.00 73.41           O  
ATOM   1433  CB  ARG   225     -29.981  -6.176   5.653  1.00 73.41           C  
ATOM   1434  CG  ARG   225     -29.639  -7.346   4.732  1.00 73.41           C  
ATOM   1435  CD  ARG   225     -29.524  -8.670   5.489  1.00 73.41           C  
ATOM   1436  NE  ARG   225     -29.107  -9.717   4.517  1.00 73.41           N  
ATOM   1437  CZ  ARG   225     -30.037 -10.350   3.746  1.00 73.41           C  
ATOM   1438  NH1 ARG   225     -31.353  -9.995   3.833  1.00 73.41           N1+
ATOM   1439  NH2 ARG   225     -29.651 -11.333   2.882  1.00 73.41           N  
ATOM   1440  N   PHE   226     -31.325  -4.873   2.754  1.00112.94           N  
ATOM   1441  CA  PHE   226     -32.357  -5.123   1.791  1.00112.94           C  
ATOM   1442  C   PHE   226     -31.722  -5.058   0.443  1.00112.94           C  
ATOM   1443  O   PHE   226     -30.497  -5.045   0.339  1.00112.94           O  
ATOM   1444  CB  PHE   226     -33.620  -4.234   1.916  1.00112.94           C  
ATOM   1445  CG  PHE   226     -33.331  -2.772   2.015  1.00112.94           C  
ATOM   1446  CD1 PHE   226     -33.177  -1.984   0.897  1.00112.94           C  
ATOM   1447  CD2 PHE   226     -33.247  -2.181   3.256  1.00112.94           C  
ATOM   1448  CE1 PHE   226     -32.927  -0.637   1.021  1.00112.94           C  
ATOM   1449  CE2 PHE   226     -32.998  -0.835   3.385  1.00112.94           C  
ATOM   1450  CZ  PHE   226     -32.838  -0.058   2.265  1.00112.94           C  
ATOM   1451  N   SER   227     -32.532  -5.064  -0.634  1.00115.56           N  
ATOM   1452  CA  SER   227     -31.956  -5.070  -1.948  1.00115.56           C  
ATOM   1453  C   SER   227     -31.764  -3.637  -2.345  1.00115.56           C  
ATOM   1454  O   SER   227     -32.603  -3.055  -3.028  1.00115.56           O  
ATOM   1455  CB  SER   227     -32.906  -5.739  -2.952  1.00115.56           C  
ATOM   1456  OG  SER   227     -32.343  -5.749  -4.251  1.00115.56           O  
ATOM   1457  N   HIS   228     -30.612  -3.048  -1.955  1.00 80.65           N  
ATOM   1458  CA  HIS   228     -30.355  -1.644  -2.148  1.00 80.65           C  
ATOM   1459  C   HIS   228     -30.031  -1.323  -3.571  1.00 80.65           C  
ATOM   1460  O   HIS   228     -29.136  -1.921  -4.164  1.00 80.65           O  
ATOM   1461  CB  HIS   228     -29.154  -1.127  -1.335  1.00 80.65           C  
ATOM   1462  CG  HIS   228     -29.342  -1.145   0.151  1.00 80.65           C  
ATOM   1463  CD2 HIS   228     -29.064  -2.117   1.061  1.00 80.65           C  
ATOM   1464  ND1 HIS   228     -29.841  -0.084   0.874  1.00 80.65           N  
ATOM   1465  CE1 HIS   228     -29.835  -0.462   2.176  1.00 80.65           C  
ATOM   1466  NE2 HIS   228     -29.372  -1.689   2.341  1.00 80.65           N  
ATOM   1467  N   GLU   229     -30.802  -0.396  -4.181  1.00110.09           N  
ATOM   1468  CA  GLU   229     -30.473   0.075  -5.501  1.00110.09           C  
ATOM   1469  C   GLU   229     -29.349   1.074  -5.450  1.00110.09           C  
ATOM   1470  O   GLU   229     -28.255   0.831  -5.959  1.00110.09           O  
ATOM   1471  CB  GLU   229     -31.665   0.777  -6.172  1.00110.09           C  
ATOM   1472  CG  GLU   229     -31.378   1.260  -7.593  1.00110.09           C  
ATOM   1473  CD  GLU   229     -31.575   0.085  -8.539  1.00110.09           C  
ATOM   1474  OE1 GLU   229     -32.180  -0.931  -8.104  1.00110.09           O  
ATOM   1475  OE2 GLU   229     -31.123   0.189  -9.710  1.00110.09           O1-
ATOM   1476  N   ALA   230     -29.575   2.206  -4.740  1.00 59.21           N  
ATOM   1477  CA  ALA   230     -28.614   3.276  -4.716  1.00 59.21           C  
ATOM   1478  C   ALA   230     -28.774   4.009  -3.422  1.00 59.21           C  
ATOM   1479  O   ALA   230     -29.683   3.729  -2.645  1.00 59.21           O  
ATOM   1480  CB  ALA   230     -28.811   4.302  -5.845  1.00 59.21           C  
ATOM   1481  N   ALA   231     -27.841   4.938  -3.133  1.00 53.09           N  
ATOM   1482  CA  ALA   231     -27.944   5.715  -1.933  1.00 53.09           C  
ATOM   1483  C   ALA   231     -27.803   7.150  -2.317  1.00 53.09           C  
ATOM   1484  O   ALA   231     -26.776   7.563  -2.858  1.00 53.09           O  
ATOM   1485  CB  ALA   231     -26.838   5.403  -0.911  1.00 53.09           C  
ATOM   1486  N   ALA   232     -28.832   7.963  -2.009  1.00 39.86           N  
ATOM   1487  CA  ALA   232     -28.780   9.349  -2.369  1.00 39.86           C  
ATOM   1488  C   ALA   232     -28.502  10.114  -1.119  1.00 39.86           C  
ATOM   1489  O   ALA   232     -29.183   9.944  -0.109  1.00 39.86           O  
ATOM   1490  CB  ALA   232     -30.102   9.883  -2.948  1.00 39.86           C  
ATOM   1491  N   VAL   233     -27.477  10.985  -1.155  1.00112.18           N  
ATOM   1492  CA  VAL   233     -27.128  11.706   0.033  1.00112.18           C  
ATOM   1493  C   VAL   233     -27.744  13.066  -0.008  1.00112.18           C  
ATOM   1494  O   VAL   233     -27.792  13.705  -1.057  1.00112.18           O  
ATOM   1495  CB  VAL   233     -25.651  11.905   0.203  1.00112.18           C  
ATOM   1496  CG1 VAL   233     -24.981  10.524   0.299  1.00112.18           C  
ATOM   1497  CG2 VAL   233     -25.135  12.776  -0.954  1.00112.18           C  
ATOM   1498  N   ASP   234     -28.267  13.527   1.147  1.00133.31           N  
ATOM   1499  CA  ASP   234     -28.790  14.858   1.219  1.00133.31           C  
ATOM   1500  C   ASP   234     -28.401  15.461   2.537  1.00133.31           C  
ATOM   1501  O   ASP   234     -27.811  14.818   3.403  1.00133.31           O  
ATOM   1502  CB  ASP   234     -30.313  14.976   0.978  1.00133.31           C  
ATOM   1503  CG  ASP   234     -31.088  14.174   2.004  1.00133.31           C  
ATOM   1504  OD1 ASP   234     -30.790  12.959   2.161  1.00133.31           O  
ATOM   1505  OD2 ASP   234     -31.987  14.770   2.654  1.00133.31           O1-
ATOM   1506  N   PRO   235     -28.683  16.732   2.623  1.00128.90           N  
ATOM   1507  CA  PRO   235     -28.367  17.555   3.768  1.00128.90           C  
ATOM   1508  C   PRO   235     -29.389  17.536   4.861  1.00128.90           C  
ATOM   1509  O   PRO   235     -30.293  16.702   4.845  1.00128.90           O  
ATOM   1510  CB  PRO   235     -28.143  18.970   3.232  1.00128.90           C  
ATOM   1511  CG  PRO   235     -28.842  18.975   1.865  1.00128.90           C  
ATOM   1512  CD  PRO   235     -28.716  17.520   1.400  1.00128.90           C  
ATOM   1513  N   ALA   236     -29.269  18.515   5.784  1.00141.75           N  
ATOM   1514  CA  ALA   236     -30.072  18.689   6.962  1.00141.75           C  
ATOM   1515  C   ALA   236     -29.529  17.790   8.017  1.00141.75           C  
ATOM   1516  O   ALA   236     -29.942  17.839   9.174  1.00141.75           O  
ATOM   1517  CB  ALA   236     -31.549  18.323   6.733  1.00141.75           C  
ATOM   1518  N   THR   237     -28.555  16.960   7.624  1.00160.56           N  
ATOM   1519  CA  THR   237     -27.849  16.082   8.500  1.00160.56           C  
ATOM   1520  C   THR   237     -27.318  15.071   7.560  1.00160.56           C  
ATOM   1521  O   THR   237     -27.567  15.172   6.361  1.00160.56           O  
ATOM   1522  CB  THR   237     -28.723  15.382   9.499  1.00160.56           C  
ATOM   1523  CG2 THR   237     -29.658  14.418   8.749  1.00160.56           C  
ATOM   1524  OG1 THR   237     -27.927  14.671  10.437  1.00160.56           O  
ATOM   1525  N   GLY   238     -26.552  14.082   8.037  1.00 51.50           N  
ATOM   1526  CA  GLY   238     -26.235  13.100   7.055  1.00 51.50           C  
ATOM   1527  C   GLY   238     -27.555  12.464   6.781  1.00 51.50           C  
ATOM   1528  O   GLY   238     -28.323  12.199   7.703  1.00 51.50           O  
ATOM   1529  N   ILE   239     -27.903  12.264   5.502  1.00129.21           N  
ATOM   1530  CA  ILE   239     -29.138  11.587   5.260  1.00129.21           C  
ATOM   1531  C   ILE   239     -29.044  10.879   3.949  1.00129.21           C  
ATOM   1532  O   ILE   239     -28.509  11.407   2.974  1.00129.21           O  
ATOM   1533  CB  ILE   239     -30.338  12.484   5.371  1.00129.21           C  
ATOM   1534  CG1 ILE   239     -31.623  11.757   4.943  1.00129.21           C  
ATOM   1535  CG2 ILE   239     -30.014  13.822   4.703  1.00129.21           C  
ATOM   1536  CD1 ILE   239     -32.903  12.489   5.342  1.00129.21           C  
ATOM   1537  N   VAL   240     -29.542   9.626   3.907  1.00 56.38           N  
ATOM   1538  CA  VAL   240     -29.439   8.891   2.687  1.00 56.38           C  
ATOM   1539  C   VAL   240     -30.774   8.291   2.381  1.00 56.38           C  
ATOM   1540  O   VAL   240     -31.395   7.656   3.233  1.00 56.38           O  
ATOM   1541  CB  VAL   240     -28.454   7.760   2.765  1.00 56.38           C  
ATOM   1542  CG1 VAL   240     -28.429   7.041   1.408  1.00 56.38           C  
ATOM   1543  CG2 VAL   240     -27.090   8.324   3.199  1.00 56.38           C  
ATOM   1544  N   TYR   241     -31.245   8.479   1.132  1.00 75.27           N  
ATOM   1545  CA  TYR   241     -32.486   7.902   0.706  1.00 75.27           C  
ATOM   1546  C   TYR   241     -32.131   6.643  -0.023  1.00 75.27           C  
ATOM   1547  O   TYR   241     -31.212   6.637  -0.843  1.00 75.27           O  
ATOM   1548  CB  TYR   241     -33.289   8.773  -0.277  1.00 75.27           C  
ATOM   1549  CG  TYR   241     -33.833   9.960   0.446  1.00 75.27           C  
ATOM   1550  CD1 TYR   241     -34.975   9.842   1.204  1.00 75.27           C  
ATOM   1551  CD2 TYR   241     -33.213  11.185   0.363  1.00 75.27           C  
ATOM   1552  CE1 TYR   241     -35.493  10.928   1.871  1.00 75.27           C  
ATOM   1553  CE2 TYR   241     -33.726  12.275   1.027  1.00 75.27           C  
ATOM   1554  CZ  TYR   241     -34.866  12.147   1.785  1.00 75.27           C  
ATOM   1555  OH  TYR   241     -35.393  13.263   2.467  1.00 75.27           O  
ATOM   1556  N   LEU   242     -32.833   5.534   0.284  1.00 66.89           N  
ATOM   1557  CA  LEU   242     -32.494   4.293  -0.349  1.00 66.89           C  
ATOM   1558  C   LEU   242     -33.740   3.594  -0.786  1.00 66.89           C  
ATOM   1559  O   LEU   242     -34.764   3.634  -0.106  1.00 66.89           O  
ATOM   1560  CB  LEU   242     -31.800   3.296   0.596  1.00 66.89           C  
ATOM   1561  CG  LEU   242     -30.477   3.798   1.196  1.00 66.89           C  
ATOM   1562  CD1 LEU   242     -29.835   2.736   2.102  1.00 66.89           C  
ATOM   1563  CD2 LEU   242     -29.526   4.296   0.101  1.00 66.89           C  
ATOM   1564  N   THR   243     -33.671   2.907  -1.944  1.00132.04           N  
ATOM   1565  CA  THR   243     -34.805   2.159  -2.397  1.00132.04           C  
ATOM   1566  C   THR   243     -34.460   0.711  -2.334  1.00132.04           C  
ATOM   1567  O   THR   243     -33.290   0.335  -2.411  1.00132.04           O  
ATOM   1568  CB  THR   243     -35.159   2.323  -3.827  1.00132.04           C  
ATOM   1569  CG2 THR   243     -33.983   1.771  -4.645  1.00132.04           C  
ATOM   1570  OG1 THR   243     -36.318   1.548  -4.100  1.00132.04           O  
ATOM   1571  N   GLU   244     -35.491  -0.143  -2.158  1.00122.91           N  
ATOM   1572  CA  GLU   244     -35.247  -1.552  -2.259  1.00122.91           C  
ATOM   1573  C   GLU   244     -35.987  -1.997  -3.480  1.00122.91           C  
ATOM   1574  O   GLU   244     -37.210  -1.895  -3.557  1.00122.91           O  
ATOM   1575  CB  GLU   244     -35.657  -2.382  -1.029  1.00122.91           C  
ATOM   1576  CG  GLU   244     -37.132  -2.323  -0.658  1.00122.91           C  
ATOM   1577  CD  GLU   244     -37.322  -3.193   0.576  1.00122.91           C  
ATOM   1578  OE1 GLU   244     -36.307  -3.765   1.055  1.00122.91           O  
ATOM   1579  OE2 GLU   244     -38.481  -3.293   1.061  1.00122.91           O1-
ATOM   1580  N   ASP   245     -35.246  -2.520  -4.477  1.00 77.65           N  
ATOM   1581  CA  ASP   245     -35.830  -2.777  -5.762  1.00 77.65           C  
ATOM   1582  C   ASP   245     -36.384  -4.157  -5.881  1.00 77.65           C  
ATOM   1583  O   ASP   245     -35.699  -5.075  -6.331  1.00 77.65           O  
ATOM   1584  CB  ASP   245     -34.833  -2.607  -6.924  1.00 77.65           C  
ATOM   1585  CG  ASP   245     -35.548  -2.764  -8.264  1.00 77.65           C  
ATOM   1586  OD1 ASP   245     -36.802  -2.886  -8.279  1.00 77.65           O  
ATOM   1587  OD2 ASP   245     -34.831  -2.765  -9.300  1.00 77.65           O1-
ATOM   1588  N   THR   246     -37.653  -4.326  -5.467  1.00130.60           N  
ATOM   1589  CA  THR   246     -38.385  -5.527  -5.746  1.00130.60           C  
ATOM   1590  C   THR   246     -39.821  -5.116  -5.753  1.00130.60           C  
ATOM   1591  O   THR   246     -40.174  -4.072  -5.206  1.00130.60           O  
ATOM   1592  CB  THR   246     -38.189  -6.666  -4.782  1.00130.60           C  
ATOM   1593  CG2 THR   246     -36.717  -7.107  -4.797  1.00130.60           C  
ATOM   1594  OG1 THR   246     -38.577  -6.285  -3.478  1.00130.60           O  
ATOM   1595  N   SER   247     -40.701  -5.915  -6.382  1.00 87.37           N  
ATOM   1596  CA  SER   247     -42.069  -5.491  -6.450  1.00 87.37           C  
ATOM   1597  C   SER   247     -42.619  -5.466  -5.061  1.00 87.37           C  
ATOM   1598  O   SER   247     -42.373  -6.368  -4.261  1.00 87.37           O  
ATOM   1599  CB  SER   247     -42.966  -6.419  -7.287  1.00 87.37           C  
ATOM   1600  OG  SER   247     -42.542  -6.418  -8.641  1.00 87.37           O  
ATOM   1601  N   ASP   248     -43.410  -4.416  -4.768  1.00 73.41           N  
ATOM   1602  CA  ASP   248     -44.067  -4.213  -3.508  1.00 73.41           C  
ATOM   1603  C   ASP   248     -43.102  -4.016  -2.372  1.00 73.41           C  
ATOM   1604  O   ASP   248     -43.457  -4.302  -1.232  1.00 73.41           O  
ATOM   1605  CB  ASP   248     -45.003  -5.368  -3.098  1.00 73.41           C  
ATOM   1606  CG  ASP   248     -46.292  -5.282  -3.904  1.00 73.41           C  
ATOM   1607  OD1 ASP   248     -46.453  -4.287  -4.659  1.00 73.41           O  
ATOM   1608  OD2 ASP   248     -47.139  -6.205  -3.764  1.00 73.41           O1-
ATOM   1609  N   SER   249     -41.873  -3.518  -2.627  1.00 79.83           N  
ATOM   1610  CA  SER   249     -40.960  -3.234  -1.549  1.00 79.83           C  
ATOM   1611  C   SER   249     -40.993  -1.771  -1.229  1.00 79.83           C  
ATOM   1612  O   SER   249     -41.743  -1.008  -1.831  1.00 79.83           O  
ATOM   1613  CB  SER   249     -39.506  -3.664  -1.772  1.00 79.83           C  
ATOM   1614  OG  SER   249     -39.354  -5.010  -1.349  1.00 79.83           O  
ATOM   1615  N   LEU   250     -40.132  -1.341  -0.284  1.00 95.09           N  
ATOM   1616  CA  LEU   250     -40.230  -0.047   0.330  1.00 95.09           C  
ATOM   1617  C   LEU   250     -39.122   0.899  -0.025  1.00 95.09           C  
ATOM   1618  O   LEU   250     -38.114   0.544  -0.636  1.00 95.09           O  
ATOM   1619  CB  LEU   250     -40.165  -0.182   1.858  1.00 95.09           C  
ATOM   1620  CG  LEU   250     -41.165  -1.209   2.416  1.00 95.09           C  
ATOM   1621  CD1 LEU   250     -40.993  -1.386   3.932  1.00 95.09           C  
ATOM   1622  CD2 LEU   250     -42.606  -0.867   2.008  1.00 95.09           C  
ATOM   1623  N   PHE   251     -39.338   2.175   0.377  1.00117.92           N  
ATOM   1624  CA  PHE   251     -38.365   3.228   0.244  1.00117.92           C  
ATOM   1625  C   PHE   251     -37.949   3.594   1.647  1.00117.92           C  
ATOM   1626  O   PHE   251     -38.782   3.705   2.547  1.00117.92           O  
ATOM   1627  CB  PHE   251     -38.940   4.472  -0.453  1.00117.92           C  
ATOM   1628  CG  PHE   251     -37.864   5.493  -0.548  1.00117.92           C  
ATOM   1629  CD1 PHE   251     -36.814   5.312  -1.417  1.00117.92           C  
ATOM   1630  CD2 PHE   251     -37.921   6.637   0.212  1.00117.92           C  
ATOM   1631  CE1 PHE   251     -35.819   6.254  -1.514  1.00117.92           C  
ATOM   1632  CE2 PHE   251     -36.929   7.583   0.117  1.00117.92           C  
ATOM   1633  CZ  PHE   251     -35.876   7.392  -0.745  1.00117.92           C  
ATOM   1634  N   TYR   252     -36.633   3.805   1.864  1.00 79.19           N  
ATOM   1635  CA  TYR   252     -36.098   4.032   3.187  1.00 79.19           C  
ATOM   1636  C   TYR   252     -35.335   5.323   3.221  1.00 79.19           C  
ATOM   1637  O   TYR   252     -34.971   5.879   2.187  1.00 79.19           O  
ATOM   1638  CB  TYR   252     -35.093   2.952   3.631  1.00 79.19           C  
ATOM   1639  CG  TYR   252     -35.786   1.638   3.757  1.00 79.19           C  
ATOM   1640  CD1 TYR   252     -36.041   0.869   2.645  1.00 79.19           C  
ATOM   1641  CD2 TYR   252     -36.166   1.165   4.993  1.00 79.19           C  
ATOM   1642  CE1 TYR   252     -36.671  -0.348   2.762  1.00 79.19           C  
ATOM   1643  CE2 TYR   252     -36.798  -0.051   5.116  1.00 79.19           C  
ATOM   1644  CZ  TYR   252     -37.054  -0.808   3.999  1.00 79.19           C  
ATOM   1645  OH  TYR   252     -37.701  -2.056   4.123  1.00 79.19           O  
ATOM   1646  N   ARG   253     -35.112   5.847   4.448  1.00117.30           N  
ATOM   1647  CA  ARG   253     -34.379   7.064   4.668  1.00117.30           C  
ATOM   1648  C   ARG   253     -33.554   6.869   5.905  1.00117.30           C  
ATOM   1649  O   ARG   253     -34.038   6.356   6.911  1.00117.30           O  
ATOM   1650  CB  ARG   253     -35.306   8.262   4.932  1.00117.30           C  
ATOM   1651  CG  ARG   253     -34.591   9.594   5.170  1.00117.30           C  
ATOM   1652  CD  ARG   253     -35.550  10.749   5.470  1.00117.30           C  
ATOM   1653  NE  ARG   253     -35.845  10.735   6.932  1.00117.30           N  
ATOM   1654  CZ  ARG   253     -36.238  11.883   7.561  1.00117.30           C  
ATOM   1655  NH1 ARG   253     -36.362  13.043   6.851  1.00117.30           N1+
ATOM   1656  NH2 ARG   253     -36.496  11.874   8.902  1.00117.30           N  
ATOM   1657  N   TYR   254     -32.276   7.292   5.865  1.00 68.52           N  
ATOM   1658  CA  TYR   254     -31.421   7.112   7.001  1.00 68.52           C  
ATOM   1659  C   TYR   254     -30.918   8.467   7.395  1.00 68.52           C  
ATOM   1660  O   TYR   254     -30.544   9.267   6.539  1.00 68.52           O  
ATOM   1661  CB  TYR   254     -30.206   6.233   6.656  1.00 68.52           C  
ATOM   1662  CG  TYR   254     -29.379   6.023   7.873  1.00 68.52           C  
ATOM   1663  CD1 TYR   254     -29.786   5.119   8.824  1.00 68.52           C  
ATOM   1664  CD2 TYR   254     -28.197   6.703   8.054  1.00 68.52           C  
ATOM   1665  CE1 TYR   254     -29.033   4.901   9.949  1.00 68.52           C  
ATOM   1666  CE2 TYR   254     -27.437   6.489   9.180  1.00 68.52           C  
ATOM   1667  CZ  TYR   254     -27.858   5.586  10.126  1.00 68.52           C  
ATOM   1668  OH  TYR   254     -27.093   5.352  11.283  1.00 68.52           O  
ATOM   1669  N   VAL   255     -30.940   8.776   8.710  1.00 57.94           N  
ATOM   1670  CA  VAL   255     -30.426  10.039   9.162  1.00 57.94           C  
ATOM   1671  C   VAL   255     -29.407   9.752  10.230  1.00 57.94           C  
ATOM   1672  O   VAL   255     -29.753   9.233  11.289  1.00 57.94           O  
ATOM   1673  CB  VAL   255     -31.479  10.906   9.794  1.00 57.94           C  
ATOM   1674  CG1 VAL   255     -30.815  12.185  10.332  1.00 57.94           C  
ATOM   1675  CG2 VAL   255     -32.594  11.159   8.765  1.00 57.94           C  
ATOM   1676  N   PRO   256     -28.155  10.050   9.972  1.00110.31           N  
ATOM   1677  CA  PRO   256     -27.158   9.835  10.993  1.00110.31           C  
ATOM   1678  C   PRO   256     -27.111  10.866  12.072  1.00110.31           C  
ATOM   1679  O   PRO   256     -27.456  12.019  11.820  1.00110.31           O  
ATOM   1680  CB  PRO   256     -25.819   9.637  10.278  1.00110.31           C  
ATOM   1681  CG  PRO   256     -26.117   9.928   8.797  1.00110.31           C  
ATOM   1682  CD  PRO   256     -27.624   9.664   8.676  1.00110.31           C  
ATOM   1683  N   TYR   257     -26.745  10.444  13.301  1.00113.27           N  
ATOM   1684  CA  TYR   257     -26.613  11.346  14.408  1.00113.27           C  
ATOM   1685  C   TYR   257     -25.342  12.155  14.343  1.00113.27           C  
ATOM   1686  O   TYR   257     -25.371  13.364  14.572  1.00113.27           O  
ATOM   1687  CB  TYR   257     -26.670  10.659  15.788  1.00113.27           C  
ATOM   1688  CG  TYR   257     -25.426   9.876  16.046  1.00113.27           C  
ATOM   1689  CD1 TYR   257     -25.246   8.622  15.510  1.00113.27           C  
ATOM   1690  CD2 TYR   257     -24.440  10.397  16.853  1.00113.27           C  
ATOM   1691  CE1 TYR   257     -24.097   7.909  15.766  1.00113.27           C  
ATOM   1692  CE2 TYR   257     -23.290   9.689  17.114  1.00113.27           C  
ATOM   1693  CZ  TYR   257     -23.117   8.441  16.569  1.00113.27           C  
ATOM   1694  OH  TYR   257     -21.939   7.709  16.832  1.00113.27           O  
ATOM   1695  N   GLN   258     -24.194  11.519  14.010  1.00113.80           N  
ATOM   1696  CA  GLN   258     -22.926  12.198  14.137  1.00113.80           C  
ATOM   1697  C   GLN   258     -22.230  12.335  12.812  1.00113.80           C  
ATOM   1698  O   GLN   258     -22.561  11.661  11.839  1.00113.80           O  
ATOM   1699  CB  GLN   258     -21.965  11.477  15.098  1.00113.80           C  
ATOM   1700  CG  GLN   258     -20.636  12.199  15.316  1.00113.80           C  
ATOM   1701  CD  GLN   258     -19.842  11.390  16.332  1.00113.80           C  
ATOM   1702  NE2 GLN   258     -18.612  11.869  16.658  1.00113.80           N  
ATOM   1703  OE1 GLN   258     -20.304  10.362  16.827  1.00113.80           O  
ATOM   1704  N   ARG   259     -21.286  13.304  12.742  1.00206.07           N  
ATOM   1705  CA  ARG   259     -20.557  13.629  11.544  1.00206.07           C  
ATOM   1706  C   ARG   259     -19.524  12.625  11.060  1.00206.07           C  
ATOM   1707  O   ARG   259     -19.558  12.257   9.894  1.00206.07           O  
ATOM   1708  CB  ARG   259     -19.872  15.006  11.622  1.00206.07           C  
ATOM   1709  CG  ARG   259     -20.878  16.160  11.643  1.00206.07           C  
ATOM   1710  CD  ARG   259     -20.242  17.551  11.677  1.00206.07           C  
ATOM   1711  NE  ARG   259     -19.684  17.827  10.324  1.00206.07           N  
ATOM   1712  CZ  ARG   259     -19.757  19.086   9.804  1.00206.07           C  
ATOM   1713  NH1 ARG   259     -20.368  20.080  10.513  1.00206.07           N1+
ATOM   1714  NH2 ARG   259     -19.215  19.354   8.582  1.00206.07           N  
ATOM   1715  N   GLY   260     -18.530  12.190  11.868  1.00154.87           N  
ATOM   1716  CA  GLY   260     -17.528  11.275  11.345  1.00154.87           C  
ATOM   1717  C   GLY   260     -18.020   9.866  11.216  1.00154.87           C  
ATOM   1718  O   GLY   260     -17.872   9.219  10.178  1.00154.87           O  
ATOM   1719  N   VAL   261     -18.623   9.356  12.303  1.00141.81           N  
ATOM   1720  CA  VAL   261     -19.083   8.001  12.341  1.00141.81           C  
ATOM   1721  C   VAL   261     -20.153   7.909  11.326  1.00141.81           C  
ATOM   1722  O   VAL   261     -20.273   6.902  10.631  1.00141.81           O  
ATOM   1723  CB  VAL   261     -19.655   7.623  13.676  1.00141.81           C  
ATOM   1724  CG1 VAL   261     -18.519   7.657  14.711  1.00141.81           C  
ATOM   1725  CG2 VAL   261     -20.812   8.581  14.011  1.00141.81           C  
ATOM   1726  N   LEU   262     -20.937   8.995  11.219  1.00243.21           N  
ATOM   1727  CA  LEU   262     -22.027   9.086  10.302  1.00243.21           C  
ATOM   1728  C   LEU   262     -22.850   7.855  10.304  1.00243.21           C  
ATOM   1729  O   LEU   262     -23.732   7.670  11.138  1.00243.21           O  
ATOM   1730  CB  LEU   262     -21.651   9.323   8.831  1.00243.21           C  
ATOM   1731  CG  LEU   262     -21.365  10.790   8.505  1.00243.21           C  
ATOM   1732  CD1 LEU   262     -20.984  10.993   7.035  1.00243.21           C  
ATOM   1733  CD2 LEU   262     -22.528  11.688   8.951  1.00243.21           C  
ATOM   1734  N   LEU   263     -22.533   6.978   9.341  1.00118.92           N  
ATOM   1735  CA  LEU   263     -23.279   5.819   8.985  1.00118.92           C  
ATOM   1736  C   LEU   263     -23.434   4.860  10.133  1.00118.92           C  
ATOM   1737  O   LEU   263     -24.394   4.092  10.158  1.00118.92           O  
ATOM   1738  CB  LEU   263     -22.656   5.087   7.788  1.00118.92           C  
ATOM   1739  CG  LEU   263     -22.625   5.960   6.517  1.00118.92           C  
ATOM   1740  CD1 LEU   263     -22.106   5.183   5.296  1.00118.92           C  
ATOM   1741  CD2 LEU   263     -23.989   6.623   6.269  1.00118.92           C  
ATOM   1742  N   ALA   264     -22.487   4.832  11.084  1.00 53.16           N  
ATOM   1743  CA  ALA   264     -22.565   3.916  12.191  1.00 53.16           C  
ATOM   1744  C   ALA   264     -23.766   4.171  13.065  1.00 53.16           C  
ATOM   1745  O   ALA   264     -24.373   3.222  13.560  1.00 53.16           O  
ATOM   1746  CB  ALA   264     -21.319   3.966  13.094  1.00 53.16           C  
ATOM   1747  N   GLY   265     -24.146   5.442  13.321  1.00 39.84           N  
ATOM   1748  CA  GLY   265     -25.250   5.652  14.224  1.00 39.84           C  
ATOM   1749  C   GLY   265     -26.244   6.596  13.615  1.00 39.84           C  
ATOM   1750  O   GLY   265     -25.897   7.456  12.808  1.00 39.84           O  
ATOM   1751  N   GLY   266     -27.530   6.460  14.007  1.00 33.39           N  
ATOM   1752  CA  GLY   266     -28.560   7.299  13.463  1.00 33.39           C  
ATOM   1753  C   GLY   266     -29.836   6.523  13.492  1.00 33.39           C  
ATOM   1754  O   GLY   266     -29.972   5.570  14.258  1.00 33.39           O  
ATOM   1755  N   ARG   267     -30.821   6.928  12.663  1.00 52.61           N  
ATOM   1756  CA  ARG   267     -32.055   6.201  12.669  1.00 52.61           C  
ATOM   1757  C   ARG   267     -32.491   5.931  11.261  1.00 52.61           C  
ATOM   1758  O   ARG   267     -32.318   6.757  10.367  1.00 52.61           O  
ATOM   1759  CB  ARG   267     -33.185   6.924  13.419  1.00 52.61           C  
ATOM   1760  CG  ARG   267     -32.857   7.083  14.905  1.00 52.61           C  
ATOM   1761  CD  ARG   267     -34.006   7.613  15.763  1.00 52.61           C  
ATOM   1762  NE  ARG   267     -33.500   7.701  17.165  1.00 52.61           N  
ATOM   1763  CZ  ARG   267     -33.608   6.631  18.009  1.00 52.61           C  
ATOM   1764  NH1 ARG   267     -34.195   5.475  17.579  1.00 52.61           N1+
ATOM   1765  NH2 ARG   267     -33.125   6.719  19.284  1.00 52.61           N  
ATOM   1766  N   LEU   268     -33.075   4.734  11.042  1.00 60.52           N  
ATOM   1767  CA  LEU   268     -33.521   4.333   9.736  1.00 60.52           C  
ATOM   1768  C   LEU   268     -35.015   4.459   9.718  1.00 60.52           C  
ATOM   1769  O   LEU   268     -35.691   4.065  10.668  1.00 60.52           O  
ATOM   1770  CB  LEU   268     -33.151   2.875   9.403  1.00 60.52           C  
ATOM   1771  CG  LEU   268     -33.599   2.405   8.007  1.00 60.52           C  
ATOM   1772  CD1 LEU   268     -32.899   3.206   6.897  1.00 60.52           C  
ATOM   1773  CD2 LEU   268     -33.409   0.887   7.845  1.00 60.52           C  
ATOM   1774  N   GLN   269     -35.562   5.028   8.621  1.00100.69           N  
ATOM   1775  CA  GLN   269     -36.975   5.256   8.494  1.00100.69           C  
ATOM   1776  C   GLN   269     -37.454   4.533   7.267  1.00100.69           C  
ATOM   1777  O   GLN   269     -36.665   4.192   6.387  1.00100.69           O  
ATOM   1778  CB  GLN   269     -37.328   6.729   8.215  1.00100.69           C  
ATOM   1779  CG  GLN   269     -36.717   7.739   9.189  1.00100.69           C  
ATOM   1780  CD  GLN   269     -37.194   7.400  10.587  1.00100.69           C  
ATOM   1781  NE2 GLN   269     -37.850   8.379  11.265  1.00100.69           N  
ATOM   1782  OE1 GLN   269     -36.985   6.286  11.063  1.00100.69           O  
ATOM   1783  N   ALA   270     -38.782   4.286   7.196  1.00 53.01           N  
ATOM   1784  CA  ALA   270     -39.407   3.657   6.069  1.00 53.01           C  
ATOM   1785  C   ALA   270     -40.521   4.574   5.665  1.00 53.01           C  
ATOM   1786  O   ALA   270     -41.066   5.305   6.490  1.00 53.01           O  
ATOM   1787  CB  ALA   270     -40.025   2.286   6.390  1.00 53.01           C  
ATOM   1788  N   LEU   271     -40.909   4.534   4.377  1.00134.55           N  
ATOM   1789  CA  LEU   271     -41.786   5.529   3.834  1.00134.55           C  
ATOM   1790  C   LEU   271     -43.189   5.004   3.722  1.00134.55           C  
ATOM   1791  O   LEU   271     -43.413   3.834   3.422  1.00134.55           O  
ATOM   1792  CB  LEU   271     -41.275   5.899   2.430  1.00134.55           C  
ATOM   1793  CG  LEU   271     -41.880   7.146   1.787  1.00134.55           C  
ATOM   1794  CD1 LEU   271     -43.380   6.967   1.522  1.00134.55           C  
ATOM   1795  CD2 LEU   271     -41.498   8.397   2.592  1.00134.55           C  
ATOM   1796  N   ARG   272     -44.177   5.880   4.005  1.00113.27           N  
ATOM   1797  CA  ARG   272     -45.570   5.572   3.827  1.00113.27           C  
ATOM   1798  C   ARG   272     -46.141   6.685   3.006  1.00113.27           C  
ATOM   1799  O   ARG   272     -45.835   7.854   3.234  1.00113.27           O  
ATOM   1800  CB  ARG   272     -46.379   5.525   5.133  1.00113.27           C  
ATOM   1801  CG  ARG   272     -46.136   4.249   5.935  1.00113.27           C  
ATOM   1802  CD  ARG   272     -46.902   4.177   7.258  1.00113.27           C  
ATOM   1803  NE  ARG   272     -46.314   5.198   8.173  1.00113.27           N  
ATOM   1804  CZ  ARG   272     -46.279   4.970   9.517  1.00113.27           C  
ATOM   1805  NH1 ARG   272     -46.766   3.801  10.026  1.00113.27           N1+
ATOM   1806  NH2 ARG   272     -45.751   5.909  10.356  1.00113.27           N  
ATOM   1807  N   LEU   273     -46.982   6.346   2.009  1.00101.61           N  
ATOM   1808  CA  LEU   273     -47.564   7.366   1.182  1.00101.61           C  
ATOM   1809  C   LEU   273     -49.039   7.321   1.399  1.00101.61           C  
ATOM   1810  O   LEU   273     -49.603   6.253   1.639  1.00101.61           O  
ATOM   1811  CB  LEU   273     -47.395   7.137  -0.330  1.00101.61           C  
ATOM   1812  CG  LEU   273     -45.941   6.975  -0.797  1.00101.61           C  
ATOM   1813  CD1 LEU   273     -45.350   5.675  -0.244  1.00101.61           C  
ATOM   1814  CD2 LEU   273     -45.827   7.065  -2.327  1.00101.61           C  
ATOM   1815  N   ARG   274     -49.702   8.492   1.325  1.00125.13           N  
ATOM   1816  CA  ARG   274     -51.127   8.517   1.474  1.00125.13           C  
ATOM   1817  C   ARG   274     -51.725   8.212   0.141  1.00125.13           C  
ATOM   1818  O   ARG   274     -51.025   8.140  -0.867  1.00125.13           O  
ATOM   1819  CB  ARG   274     -51.722   9.840   1.992  1.00125.13           C  
ATOM   1820  CG  ARG   274     -51.527  11.058   1.092  1.00125.13           C  
ATOM   1821  CD  ARG   274     -52.231  12.292   1.660  1.00125.13           C  
ATOM   1822  NE  ARG   274     -52.187  13.367   0.633  1.00125.13           N  
ATOM   1823  CZ  ARG   274     -53.036  14.430   0.744  1.00125.13           C  
ATOM   1824  NH1 ARG   274     -53.906  14.499   1.794  1.00125.13           N1+
ATOM   1825  NH2 ARG   274     -53.018  15.421  -0.193  1.00125.13           N  
ATOM   1826  N   ASP   275     -53.052   7.993   0.115  1.00100.60           N  
ATOM   1827  CA  ASP   275     -53.699   7.573  -1.092  1.00100.60           C  
ATOM   1828  C   ASP   275     -53.507   8.561  -2.198  1.00100.60           C  
ATOM   1829  O   ASP   275     -52.956   8.204  -3.239  1.00100.60           O  
ATOM   1830  CB  ASP   275     -55.219   7.407  -0.915  1.00100.60           C  
ATOM   1831  CG  ASP   275     -55.793   6.896  -2.231  1.00100.60           C  
ATOM   1832  OD1 ASP   275     -54.997   6.440  -3.094  1.00100.60           O  
ATOM   1833  OD2 ASP   275     -57.041   6.957  -2.390  1.00100.60           O1-
ATOM   1834  N   PHE   276     -53.927   9.832  -2.012  1.00145.88           N  
ATOM   1835  CA  PHE   276     -53.825  10.718  -3.141  1.00145.88           C  
ATOM   1836  C   PHE   276     -54.460  12.036  -2.814  1.00145.88           C  
ATOM   1837  O   PHE   276     -55.537  12.097  -2.222  1.00145.88           O  
ATOM   1838  CB  PHE   276     -54.552  10.119  -4.359  1.00145.88           C  
ATOM   1839  CG  PHE   276     -54.586  11.114  -5.450  1.00145.88           C  
ATOM   1840  CD1 PHE   276     -53.420  11.690  -5.877  1.00145.88           C  
ATOM   1841  CD2 PHE   276     -55.773  11.428  -6.071  1.00145.88           C  
ATOM   1842  CE1 PHE   276     -53.451  12.602  -6.898  1.00145.88           C  
ATOM   1843  CE2 PHE   276     -55.799  12.338  -7.097  1.00145.88           C  
ATOM   1844  CZ  PHE   276     -54.630  12.925  -7.512  1.00145.88           C  
ATOM   1845  N   ALA   277     -53.773  13.131  -3.200  1.00 77.15           N  
ATOM   1846  CA  ALA   277     -54.198  14.480  -2.950  1.00 77.15           C  
ATOM   1847  C   ALA   277     -55.394  14.897  -3.746  1.00 77.15           C  
ATOM   1848  O   ALA   277     -56.342  15.454  -3.193  1.00 77.15           O  
ATOM   1849  CB  ALA   277     -53.090  15.504  -3.244  1.00 77.15           C  
ATOM   1850  N   SER   278     -55.418  14.635  -5.067  1.00196.21           N  
ATOM   1851  CA  SER   278     -56.532  15.215  -5.752  1.00196.21           C  
ATOM   1852  C   SER   278     -57.757  14.488  -5.350  1.00196.21           C  
ATOM   1853  O   SER   278     -57.847  13.267  -5.468  1.00196.21           O  
ATOM   1854  CB  SER   278     -56.451  15.211  -7.287  1.00196.21           C  
ATOM   1855  OG  SER   278     -55.347  15.991  -7.720  1.00196.21           O  
ATOM   1856  N   ALA   279     -58.739  15.255  -4.850  1.00272.23           N  
ATOM   1857  CA  ALA   279     -59.987  14.691  -4.458  1.00272.23           C  
ATOM   1858  C   ALA   279     -61.009  15.733  -4.737  1.00272.23           C  
ATOM   1859  O   ALA   279     -60.735  16.930  -4.649  1.00272.23           O  
ATOM   1860  CB  ALA   279     -60.072  14.366  -2.959  1.00272.23           C  
ATOM   1861  N   ASN   280     -62.221  15.298  -5.115  1.00273.80           N  
ATOM   1862  CA  ASN   280     -63.266  16.238  -5.357  1.00273.80           C  
ATOM   1863  C   ASN   280     -64.514  15.582  -4.882  1.00273.80           C  
ATOM   1864  O   ASN   280     -64.549  14.369  -4.687  1.00273.80           O  
ATOM   1865  CB  ASN   280     -63.453  16.590  -6.841  1.00273.80           C  
ATOM   1866  CG  ASN   280     -64.395  17.782  -6.920  1.00273.80           C  
ATOM   1867  ND2 ASN   280     -65.417  17.693  -7.814  1.00273.80           N  
ATOM   1868  OD1 ASN   280     -64.229  18.769  -6.204  1.00273.80           O  
ATOM   1869  N   THR   281     -65.577  16.371  -4.656  1.00239.32           N  
ATOM   1870  CA  THR   281     -66.777  15.742  -4.208  1.00239.32           C  
ATOM   1871  C   THR   281     -67.719  15.719  -5.360  1.00239.32           C  
ATOM   1872  O   THR   281     -67.837  16.686  -6.111  1.00239.32           O  
ATOM   1873  CB  THR   281     -67.462  16.455  -3.079  1.00239.32           C  
ATOM   1874  CG2 THR   281     -66.501  16.524  -1.881  1.00239.32           C  
ATOM   1875  OG1 THR   281     -67.848  17.761  -3.482  1.00239.32           O  
ATOM   1876  N   GLY   282     -68.398  14.573  -5.536  1.00 32.79           N  
ATOM   1877  CA  GLY   282     -69.343  14.423  -6.598  1.00 32.79           C  
ATOM   1878  C   GLY   282     -68.659  13.703  -7.711  1.00 32.79           C  
ATOM   1879  O   GLY   282     -69.308  13.048  -8.525  1.00 32.79           O  
ATOM   1880  N   ILE   283     -67.318  13.800  -7.772  1.00 79.55           N  
ATOM   1881  CA  ILE   283     -66.617  13.108  -8.811  1.00 79.55           C  
ATOM   1882  C   ILE   283     -65.697  12.121  -8.170  1.00 79.55           C  
ATOM   1883  O   ILE   283     -64.817  12.476  -7.387  1.00 79.55           O  
ATOM   1884  CB  ILE   283     -65.810  14.008  -9.706  1.00 79.55           C  
ATOM   1885  CG1 ILE   283     -64.733  14.757  -8.905  1.00 79.55           C  
ATOM   1886  CG2 ILE   283     -66.784  14.930 -10.458  1.00 79.55           C  
ATOM   1887  CD1 ILE   283     -63.692  15.450  -9.783  1.00 79.55           C  
ATOM   1888  N   GLU   284     -65.919  10.832  -8.478  1.00115.16           N  
ATOM   1889  CA  GLU   284     -65.126   9.752  -7.972  1.00115.16           C  
ATOM   1890  C   GLU   284     -63.767   9.816  -8.598  1.00115.16           C  
ATOM   1891  O   GLU   284     -62.761   9.501  -7.961  1.00115.16           O  
ATOM   1892  CB  GLU   284     -65.743   8.378  -8.289  1.00115.16           C  
ATOM   1893  CG  GLU   284     -65.948   8.132  -9.785  1.00115.16           C  
ATOM   1894  CD  GLU   284     -66.562   6.751  -9.957  1.00115.16           C  
ATOM   1895  OE1 GLU   284     -66.607   5.993  -8.952  1.00115.16           O  
ATOM   1896  OE2 GLU   284     -66.997   6.438 -11.097  1.00115.16           O1-
ATOM   1897  N   PHE   285     -63.714  10.254  -9.870  1.00304.64           N  
ATOM   1898  CA  PHE   285     -62.505  10.269 -10.645  1.00304.64           C  
ATOM   1899  C   PHE   285     -61.421  10.953  -9.871  1.00304.64           C  
ATOM   1900  O   PHE   285     -61.637  11.998  -9.259  1.00304.64           O  
ATOM   1901  CB  PHE   285     -62.688  10.997 -11.990  1.00304.64           C  
ATOM   1902  CG  PHE   285     -61.429  10.868 -12.771  1.00304.64           C  
ATOM   1903  CD1 PHE   285     -60.387  11.741 -12.563  1.00304.64           C  
ATOM   1904  CD2 PHE   285     -61.296   9.876 -13.717  1.00304.64           C  
ATOM   1905  CE1 PHE   285     -59.225  11.621 -13.287  1.00304.64           C  
ATOM   1906  CE2 PHE   285     -60.136   9.753 -14.444  1.00304.64           C  
ATOM   1907  CZ  PHE   285     -59.098  10.628 -14.231  1.00304.64           C  
ATOM   1908  N   LEU   286     -60.217  10.341  -9.877  1.00236.57           N  
ATOM   1909  CA  LEU   286     -59.085  10.850  -9.155  1.00236.57           C  
ATOM   1910  C   LEU   286     -57.860  10.655 -10.000  1.00236.57           C  
ATOM   1911  O   LEU   286     -57.944  10.275 -11.167  1.00236.57           O  
ATOM   1912  CB  LEU   286     -58.813  10.091  -7.847  1.00236.57           C  
ATOM   1913  CG  LEU   286     -59.966  10.171  -6.828  1.00236.57           C  
ATOM   1914  CD1 LEU   286     -59.628   9.394  -5.544  1.00236.57           C  
ATOM   1915  CD2 LEU   286     -60.365  11.627  -6.552  1.00236.57           C  
ATOM   1916  N   ASP   287     -56.682  10.940  -9.404  1.00299.41           N  
ATOM   1917  CA  ASP   287     -55.396  10.720 -10.009  1.00299.41           C  
ATOM   1918  C   ASP   287     -55.340  11.184 -11.422  1.00299.41           C  
ATOM   1919  O   ASP   287     -55.211  10.377 -12.341  1.00299.41           O  
ATOM   1920  CB  ASP   287     -54.938   9.254  -9.967  1.00299.41           C  
ATOM   1921  CG  ASP   287     -54.471   8.980  -8.552  1.00299.41           C  
ATOM   1922  OD1 ASP   287     -53.996   9.951  -7.909  1.00299.41           O  
ATOM   1923  OD2 ASP   287     -54.577   7.813  -8.091  1.00299.41           O1-
ATOM   1924  N   LYS   288     -55.402  12.509 -11.635  1.00183.05           N  
ATOM   1925  CA  LYS   288     -55.311  13.044 -12.962  1.00183.05           C  
ATOM   1926  C   LYS   288     -53.927  12.784 -13.475  1.00183.05           C  
ATOM   1927  O   LYS   288     -53.263  11.822 -13.088  1.00183.05           O  
ATOM   1928  CB  LYS   288     -55.540  14.565 -13.045  1.00183.05           C  
ATOM   1929  CG  LYS   288     -56.952  15.022 -12.675  1.00183.05           C  
ATOM   1930  CD  LYS   288     -57.266  14.941 -11.179  1.00183.05           C  
ATOM   1931  CE  LYS   288     -58.585  15.619 -10.798  1.00183.05           C  
ATOM   1932  NZ  LYS   288     -58.802  15.523  -9.338  1.00183.05           N1+
ATOM   1933  N   LEU   289     -53.458  13.640 -14.398  1.00147.43           N  
ATOM   1934  CA  LEU   289     -52.167  13.429 -14.980  1.00147.43           C  
ATOM   1935  C   LEU   289     -51.151  13.440 -13.889  1.00147.43           C  
ATOM   1936  O   LEU   289     -50.294  12.560 -13.826  1.00147.43           O  
ATOM   1937  CB  LEU   289     -51.766  14.534 -15.971  1.00147.43           C  
ATOM   1938  CG  LEU   289     -50.361  14.335 -16.575  1.00147.43           C  
ATOM   1939  CD1 LEU   289     -50.292  13.057 -17.424  1.00147.43           C  
ATOM   1940  CD2 LEU   289     -49.891  15.587 -17.334  1.00147.43           C  
ATOM   1941  N   ASN   290     -51.225  14.433 -12.986  1.00 95.95           N  
ATOM   1942  CA  ASN   290     -50.253  14.459 -11.938  1.00 95.95           C  
ATOM   1943  C   ASN   290     -50.958  14.179 -10.658  1.00 95.95           C  
ATOM   1944  O   ASN   290     -51.900  14.874 -10.283  1.00 95.95           O  
ATOM   1945  CB  ASN   290     -49.514  15.805 -11.806  1.00 95.95           C  
ATOM   1946  CG  ASN   290     -50.539  16.896 -11.540  1.00 95.95           C  
ATOM   1947  ND2 ASN   290     -51.364  17.214 -12.574  1.00 95.95           N  
ATOM   1948  OD1 ASN   290     -50.603  17.454 -10.446  1.00 95.95           O  
ATOM   1949  N   GLN   291     -50.514  13.130  -9.946  1.00108.01           N  
ATOM   1950  CA  GLN   291     -51.162  12.788  -8.723  1.00108.01           C  
ATOM   1951  C   GLN   291     -50.289  13.208  -7.584  1.00108.01           C  
ATOM   1952  O   GLN   291     -49.159  12.744  -7.437  1.00108.01           O  
ATOM   1953  CB  GLN   291     -51.449  11.279  -8.605  1.00108.01           C  
ATOM   1954  CG  GLN   291     -50.201  10.397  -8.576  1.00108.01           C  
ATOM   1955  CD  GLN   291     -50.663   8.951  -8.460  1.00108.01           C  
ATOM   1956  NE2 GLN   291     -50.078   8.056  -9.298  1.00108.01           N  
ATOM   1957  OE1 GLN   291     -51.534   8.627  -7.653  1.00108.01           O  
ATOM   1958  N   PRO   292     -50.807  14.146  -6.827  0.50141.48           N  
ATOM   1959  CA  PRO   292     -50.121  14.605  -5.642  0.50141.48           C  
ATOM   1960  C   PRO   292     -50.445  13.729  -4.469  0.50141.48           C  
ATOM   1961  O   PRO   292     -51.446  13.018  -4.521  0.50141.48           O  
ATOM   1962  CB  PRO   292     -50.568  16.047  -5.416  0.50141.48           C  
ATOM   1963  CG  PRO   292     -51.001  16.526  -6.809  0.50141.48           C  
ATOM   1964  CD  PRO   292     -51.486  15.243  -7.500  0.50141.48           C  
ATOM   1965  N   MET   293     -49.625  13.769  -3.396  1.00 62.45           N  
ATOM   1966  CA  MET   293     -49.917  12.974  -2.237  1.00 62.45           C  
ATOM   1967  C   MET   293     -49.120  13.514  -1.089  1.00 62.45           C  
ATOM   1968  O   MET   293     -48.293  14.408  -1.258  1.00 62.45           O  
ATOM   1969  CB  MET   293     -49.509  11.499  -2.396  1.00 62.45           C  
ATOM   1970  CG  MET   293     -50.304  10.753  -3.470  1.00 62.45           C  
ATOM   1971  SD  MET   293     -49.799   9.025  -3.718  1.00 62.45           S  
ATOM   1972  CE  MET   293     -48.269   9.433  -4.606  1.00 62.45           C  
ATOM   1973  N   ALA   294     -49.374  12.980   0.125  1.00 51.01           N  
ATOM   1974  CA  ALA   294     -48.661  13.349   1.315  1.00 51.01           C  
ATOM   1975  C   ALA   294     -47.938  12.111   1.737  1.00 51.01           C  
ATOM   1976  O   ALA   294     -48.344  11.006   1.382  1.00 51.01           O  
ATOM   1977  CB  ALA   294     -49.573  13.764   2.481  1.00 51.01           C  
ATOM   1978  N   VAL   295     -46.826  12.258   2.485  1.00 60.59           N  
ATOM   1979  CA  VAL   295     -46.059  11.093   2.815  1.00 60.59           C  
ATOM   1980  C   VAL   295     -45.464  11.286   4.178  1.00 60.59           C  
ATOM   1981  O   VAL   295     -45.367  12.414   4.659  1.00 60.59           O  
ATOM   1982  CB  VAL   295     -44.934  10.932   1.841  1.00 60.59           C  
ATOM   1983  CG1 VAL   295     -44.091   9.725   2.237  1.00 60.59           C  
ATOM   1984  CG2 VAL   295     -45.524  10.850   0.424  1.00 60.59           C  
ATOM   1985  N   GLU   296     -45.064  10.175   4.840  1.00 98.69           N  
ATOM   1986  CA  GLU   296     -44.484  10.252   6.152  1.00 98.69           C  
ATOM   1987  C   GLU   296     -43.413   9.209   6.273  1.00 98.69           C  
ATOM   1988  O   GLU   296     -43.349   8.268   5.483  1.00 98.69           O  
ATOM   1989  CB  GLU   296     -45.506   9.996   7.271  1.00 98.69           C  
ATOM   1990  CG  GLU   296     -46.173   8.625   7.167  1.00 98.69           C  
ATOM   1991  CD  GLU   296     -47.156   8.488   8.317  1.00 98.69           C  
ATOM   1992  OE1 GLU   296     -47.254   9.442   9.134  1.00 98.69           O  
ATOM   1993  OE2 GLU   296     -47.823   7.423   8.398  1.00 98.69           O1-
ATOM   1994  N   TRP   297     -42.521   9.376   7.275  1.00 64.81           N  
ATOM   1995  CA  TRP   297     -41.461   8.435   7.500  1.00 64.81           C  
ATOM   1996  C   TRP   297     -41.726   7.785   8.825  1.00 64.81           C  
ATOM   1997  O   TRP   297     -42.122   8.449   9.781  1.00 64.81           O  
ATOM   1998  CB  TRP   297     -40.074   9.098   7.559  1.00 64.81           C  
ATOM   1999  CG  TRP   297     -39.666   9.734   6.252  1.00 64.81           C  
ATOM   2000  CD1 TRP   297     -39.706  11.045   5.873  1.00 64.81           C  
ATOM   2001  CD2 TRP   297     -39.171   9.001   5.122  1.00 64.81           C  
ATOM   2002  CE2 TRP   297     -38.935   9.922   4.102  1.00 64.81           C  
ATOM   2003  CE3 TRP   297     -38.938   7.667   4.948  1.00 64.81           C  
ATOM   2004  NE1 TRP   297     -39.267  11.173   4.577  1.00 64.81           N  
ATOM   2005  CZ2 TRP   297     -38.461   9.522   2.886  1.00 64.81           C  
ATOM   2006  CZ3 TRP   297     -38.454   7.266   3.723  1.00 64.81           C  
ATOM   2007  CH2 TRP   297     -38.222   8.176   2.712  1.00 64.81           C  
ATOM   2008  N   VAL   298     -41.530   6.451   8.908  1.00 97.92           N  
ATOM   2009  CA  VAL   298     -41.769   5.746  10.137  1.00 97.92           C  
ATOM   2010  C   VAL   298     -40.472   5.148  10.575  1.00 97.92           C  
ATOM   2011  O   VAL   298     -39.751   4.545   9.782  1.00 97.92           O  
ATOM   2012  CB  VAL   298     -42.755   4.623   9.993  1.00 97.92           C  
ATOM   2013  CG1 VAL   298     -42.202   3.610   8.975  1.00 97.92           C  
ATOM   2014  CG2 VAL   298     -43.014   4.020  11.383  1.00 97.92           C  
ATOM   2015  N   ASP   299     -40.151   5.296  11.873  1.00 72.16           N  
ATOM   2016  CA  ASP   299     -38.895   4.832  12.379  1.00 72.16           C  
ATOM   2017  C   ASP   299     -38.897   3.351  12.463  1.00 72.16           C  
ATOM   2018  O   ASP   299     -39.916   2.722  12.743  1.00 72.16           O  
ATOM   2019  CB  ASP   299     -38.595   5.296  13.816  1.00 72.16           C  
ATOM   2020  CG  ASP   299     -38.196   6.761  13.831  1.00 72.16           C  
ATOM   2021  OD1 ASP   299     -37.024   7.064  13.480  1.00 72.16           O  
ATOM   2022  OD2 ASP   299     -39.059   7.600  14.201  1.00 72.16           O1-
ATOM   2023  N   ILE   300     -37.707   2.755  12.256  1.00152.43           N  
ATOM   2024  CA  ILE   300     -37.512   1.366  12.535  1.00152.43           C  
ATOM   2025  C   ILE   300     -36.535   1.298  13.684  1.00152.43           C  
ATOM   2026  O   ILE   300     -35.340   1.099  13.467  1.00152.43           O  
ATOM   2027  CB  ILE   300     -36.979   0.600  11.346  1.00152.43           C  
ATOM   2028  CG1 ILE   300     -36.789  -0.885  11.696  1.00152.43           C  
ATOM   2029  CG2 ILE   300     -35.743   1.318  10.774  1.00152.43           C  
ATOM   2030  CD1 ILE   300     -36.534  -1.768  10.474  1.00152.43           C  
ATOM   2031  N   PRO   301     -36.991   1.510  14.912  1.00129.10           N  
ATOM   2032  CA  PRO   301     -36.082   1.407  16.025  1.00129.10           C  
ATOM   2033  C   PRO   301     -36.340   0.158  16.791  1.00129.10           C  
ATOM   2034  O   PRO   301     -37.377  -0.464  16.591  1.00129.10           O  
ATOM   2035  CB  PRO   301     -36.318   2.626  16.910  1.00129.10           C  
ATOM   2036  CG  PRO   301     -37.777   2.986  16.634  1.00129.10           C  
ATOM   2037  CD  PRO   301     -37.960   2.562  15.173  1.00129.10           C  
ATOM   2038  N   ASN   302     -35.431  -0.196  17.711  1.00132.56           N  
ATOM   2039  CA  ASN   302     -35.602  -1.321  18.582  1.00132.56           C  
ATOM   2040  C   ASN   302     -36.735  -1.089  19.535  1.00132.56           C  
ATOM   2041  O   ASN   302     -37.494  -2.017  19.807  1.00132.56           O  
ATOM   2042  CB  ASN   302     -34.347  -1.610  19.423  1.00132.56           C  
ATOM   2043  CG  ASN   302     -34.651  -2.772  20.364  1.00132.56           C  
ATOM   2044  ND2 ASN   302     -35.103  -3.922  19.798  1.00132.56           N  
ATOM   2045  OD1 ASN   302     -34.499  -2.654  21.579  1.00132.56           O  
ATOM   2046  N   PRO   303     -36.914   0.092  20.062  1.00250.98           N  
ATOM   2047  CA  PRO   303     -37.958   0.251  21.031  1.00250.98           C  
ATOM   2048  C   PRO   303     -39.308  -0.079  20.504  1.00250.98           C  
ATOM   2049  O   PRO   303     -40.129  -0.576  21.272  1.00250.98           O  
ATOM   2050  CB  PRO   303     -37.789   1.659  21.590  1.00250.98           C  
ATOM   2051  CG  PRO   303     -36.267   1.884  21.499  1.00250.98           C  
ATOM   2052  CD  PRO   303     -35.816   1.015  20.311  1.00250.98           C  
ATOM   2053  N   ASP   304     -39.583   0.193  19.220  1.00128.71           N  
ATOM   2054  CA  ASP   304     -40.864  -0.220  18.751  1.00128.71           C  
ATOM   2055  C   ASP   304     -40.619  -1.238  17.667  1.00128.71           C  
ATOM   2056  O   ASP   304     -41.120  -2.353  17.779  1.00128.71           O  
ATOM   2057  CB  ASP   304     -41.767   0.942  18.276  1.00128.71           C  
ATOM   2058  CG  ASP   304     -42.181   1.755  19.499  1.00128.71           C  
ATOM   2059  OD1 ASP   304     -41.897   1.296  20.637  1.00128.71           O  
ATOM   2060  OD2 ASP   304     -42.793   2.840  19.313  1.00128.71           O1-
ATOM   2061  N   PRO   305     -39.900  -0.951  16.607  1.00310.08           N  
ATOM   2062  CA  PRO   305     -39.638  -1.999  15.654  1.00310.08           C  
ATOM   2063  C   PRO   305     -38.803  -3.216  16.013  1.00310.08           C  
ATOM   2064  O   PRO   305     -39.298  -4.296  15.696  1.00310.08           O  
ATOM   2065  CB  PRO   305     -39.169  -1.316  14.371  1.00310.08           C  
ATOM   2066  CG  PRO   305     -39.861   0.054  14.430  1.00310.08           C  
ATOM   2067  CD  PRO   305     -39.999   0.338  15.934  1.00310.08           C  
ATOM   2068  N   VAL   306     -37.573  -3.078  16.612  1.00199.18           N  
ATOM   2069  CA  VAL   306     -36.667  -4.150  17.037  1.00199.18           C  
ATOM   2070  C   VAL   306     -35.208  -3.712  16.855  1.00199.18           C  
ATOM   2071  O   VAL   306     -34.953  -2.652  16.293  1.00199.18           O  
ATOM   2072  CB  VAL   306     -36.922  -5.483  16.373  1.00199.18           C  
ATOM   2073  CG1 VAL   306     -36.633  -5.382  14.871  1.00199.18           C  
ATOM   2074  CG2 VAL   306     -36.131  -6.581  17.106  1.00199.18           C  
ATOM   2075  N   ASP   307     -34.205  -4.533  17.284  1.00165.80           N  
ATOM   2076  CA  ASP   307     -32.791  -4.177  17.404  1.00165.80           C  
ATOM   2077  C   ASP   307     -31.951  -4.450  16.171  1.00165.80           C  
ATOM   2078  O   ASP   307     -32.300  -4.095  15.053  1.00165.80           O  
ATOM   2079  CB  ASP   307     -32.134  -4.912  18.593  1.00165.80           C  
ATOM   2080  CG  ASP   307     -30.859  -4.196  19.031  1.00165.80           C  
ATOM   2081  OD1 ASP   307     -30.551  -3.118  18.455  1.00165.80           O  
ATOM   2082  OD2 ASP   307     -30.179  -4.723  19.951  1.00165.80           O1-
ATOM   2083  N   ASN   308     -30.756  -5.059  16.352  1.00 73.55           N  
ATOM   2084  CA  ASN   308     -29.844  -5.314  15.264  1.00 73.55           C  
ATOM   2085  C   ASN   308     -30.566  -6.164  14.279  1.00 73.55           C  
ATOM   2086  O   ASN   308     -30.355  -6.064  13.071  1.00 73.55           O  
ATOM   2087  CB  ASN   308     -28.572  -6.060  15.699  1.00 73.55           C  
ATOM   2088  CG  ASN   308     -27.699  -5.080  16.472  1.00 73.55           C  
ATOM   2089  ND2 ASN   308     -27.113  -5.549  17.606  1.00 73.55           N  
ATOM   2090  OD1 ASN   308     -27.541  -3.925  16.077  1.00 73.55           O  
ATOM   2091  N   LEU   309     -31.452  -7.031  14.791  1.00 98.81           N  
ATOM   2092  CA  LEU   309     -32.229  -7.885  13.951  1.00 98.81           C  
ATOM   2093  C   LEU   309     -33.092  -7.027  13.080  1.00 98.81           C  
ATOM   2094  O   LEU   309     -33.406  -7.417  11.958  1.00 98.81           O  
ATOM   2095  CB  LEU   309     -33.143  -8.838  14.736  1.00 98.81           C  
ATOM   2096  CG  LEU   309     -32.367  -9.896  15.540  1.00 98.81           C  
ATOM   2097  CD1 LEU   309     -31.498  -9.247  16.627  1.00 98.81           C  
ATOM   2098  CD2 LEU   309     -33.306 -10.980  16.091  1.00 98.81           C  
ATOM   2099  N   PHE   310     -33.519  -5.839  13.568  1.00135.48           N  
ATOM   2100  CA  PHE   310     -34.369  -5.027  12.739  1.00135.48           C  
ATOM   2101  C   PHE   310     -33.585  -4.720  11.515  1.00135.48           C  
ATOM   2102  O   PHE   310     -34.123  -4.727  10.410  1.00135.48           O  
ATOM   2103  CB  PHE   310     -34.876  -3.643  13.283  1.00135.48           C  
ATOM   2104  CG  PHE   310     -33.991  -2.424  13.120  1.00135.48           C  
ATOM   2105  CD1 PHE   310     -33.796  -1.828  11.890  1.00135.48           C  
ATOM   2106  CD2 PHE   310     -33.428  -1.784  14.202  1.00135.48           C  
ATOM   2107  CE1 PHE   310     -33.011  -0.707  11.745  1.00135.48           C  
ATOM   2108  CE2 PHE   310     -32.642  -0.665  14.079  1.00135.48           C  
ATOM   2109  CZ  PHE   310     -32.424  -0.123  12.840  1.00135.48           C  
ATOM   2110  N   VAL   311     -32.295  -4.392  11.701  1.00 55.61           N  
ATOM   2111  CA  VAL   311     -31.440  -4.035  10.608  1.00 55.61           C  
ATOM   2112  C   VAL   311     -31.246  -5.183   9.663  1.00 55.61           C  
ATOM   2113  O   VAL   311     -31.416  -5.030   8.455  1.00 55.61           O  
ATOM   2114  CB  VAL   311     -30.075  -3.645  11.067  1.00 55.61           C  
ATOM   2115  CG1 VAL   311     -29.180  -3.572   9.824  1.00 55.61           C  
ATOM   2116  CG2 VAL   311     -30.171  -2.333  11.864  1.00 55.61           C  
ATOM   2117  N   ASN   312     -30.892  -6.374  10.180  1.00118.06           N  
ATOM   2118  CA  ASN   312     -30.615  -7.478   9.304  1.00118.06           C  
ATOM   2119  C   ASN   312     -31.879  -7.809   8.561  1.00118.06           C  
ATOM   2120  O   ASN   312     -31.827  -8.144   7.378  1.00118.06           O  
ATOM   2121  CB  ASN   312     -30.167  -8.742  10.059  1.00118.06           C  
ATOM   2122  CG  ASN   312     -29.638  -9.742   9.039  1.00118.06           C  
ATOM   2123  ND2 ASN   312     -30.555 -10.549   8.443  1.00118.06           N  
ATOM   2124  OD1 ASN   312     -28.436  -9.802   8.780  1.00118.06           O  
ATOM   2125  N   SER   313     -33.051  -7.750   9.234  1.00101.62           N  
ATOM   2126  CA  SER   313     -34.270  -8.045   8.522  1.00101.62           C  
ATOM   2127  C   SER   313     -35.121  -6.806   8.478  1.00101.62           C  
ATOM   2128  O   SER   313     -36.243  -6.783   8.981  1.00101.62           O  
ATOM   2129  CB  SER   313     -35.114  -9.142   9.194  1.00101.62           C  
ATOM   2130  OG  SER   313     -34.428 -10.384   9.153  1.00101.62           O  
ATOM   2131  N   THR   314     -34.638  -5.767   7.776  1.00131.98           N  
ATOM   2132  CA  THR   314     -35.321  -4.505   7.709  1.00131.98           C  
ATOM   2133  C   THR   314     -36.637  -4.663   7.019  1.00131.98           C  
ATOM   2134  O   THR   314     -37.608  -3.997   7.375  1.00131.98           O  
ATOM   2135  CB  THR   314     -34.571  -3.447   6.953  1.00131.98           C  
ATOM   2136  CG2 THR   314     -33.243  -3.148   7.665  1.00131.98           C  
ATOM   2137  OG1 THR   314     -34.343  -3.871   5.618  1.00131.98           O  
ATOM   2138  N   ARG   315     -36.702  -5.535   5.996  1.00 72.34           N  
ATOM   2139  CA  ARG   315     -37.914  -5.666   5.239  1.00 72.34           C  
ATOM   2140  C   ARG   315     -39.022  -6.131   6.126  1.00 72.34           C  
ATOM   2141  O   ARG   315     -40.148  -5.642   6.031  1.00 72.34           O  
ATOM   2142  CB  ARG   315     -37.813  -6.677   4.088  1.00 72.34           C  
ATOM   2143  CG  ARG   315     -36.987  -6.186   2.898  1.00 72.34           C  
ATOM   2144  CD  ARG   315     -37.103  -7.102   1.680  1.00 72.34           C  
ATOM   2145  NE  ARG   315     -36.318  -6.486   0.575  1.00 72.34           N  
ATOM   2146  CZ  ARG   315     -36.376  -7.036  -0.674  1.00 72.34           C  
ATOM   2147  NH1 ARG   315     -37.137  -8.149  -0.891  1.00 72.34           N1+
ATOM   2148  NH2 ARG   315     -35.679  -6.471  -1.702  1.00 72.34           N  
ATOM   2149  N   ALA   316     -38.738  -7.104   7.007  1.00 31.73           N  
ATOM   2150  CA  ALA   316     -39.766  -7.621   7.859  0.50 31.73           C  
ATOM   2151  C   ALA   316     -40.236  -6.529   8.764  1.00 31.73           C  
ATOM   2152  O   ALA   316     -41.432  -6.385   9.012  1.00 31.73           O  
ATOM   2153  CB  ALA   316     -39.278  -8.770   8.754  0.50 31.73           C  
ATOM   2154  N   GLN   317     -39.293  -5.725   9.284  1.00117.46           N  
ATOM   2155  CA  GLN   317     -39.624  -4.684  10.216  1.00117.46           C  
ATOM   2156  C   GLN   317     -40.454  -3.622   9.569  1.00117.46           C  
ATOM   2157  O   GLN   317     -41.369  -3.087  10.192  1.00117.46           O  
ATOM   2158  CB  GLN   317     -38.392  -4.029  10.861  1.00117.46           C  
ATOM   2159  CG  GLN   317     -37.843  -4.802  12.068  1.00117.46           C  
ATOM   2160  CD  GLN   317     -37.467  -6.223  11.665  1.00117.46           C  
ATOM   2161  NE2 GLN   317     -38.491  -7.106  11.513  1.00117.46           N  
ATOM   2162  OE1 GLN   317     -36.291  -6.547  11.507  1.00117.46           O  
ATOM   2163  N   GLY   318     -40.152  -3.283   8.302  1.00 35.92           N  
ATOM   2164  CA  GLY   318     -40.873  -2.257   7.614  1.00 35.92           C  
ATOM   2165  C   GLY   318     -42.302  -2.679   7.490  1.00 35.92           C  
ATOM   2166  O   GLY   318     -43.209  -1.854   7.568  1.00 35.92           O  
ATOM   2167  N   GLN   319     -42.536  -3.983   7.256  1.00 81.32           N  
ATOM   2168  CA  GLN   319     -43.868  -4.490   7.092  1.00 81.32           C  
ATOM   2169  C   GLN   319     -44.633  -4.308   8.368  1.00 81.32           C  
ATOM   2170  O   GLN   319     -45.810  -3.952   8.347  1.00 81.32           O  
ATOM   2171  CB  GLN   319     -43.893  -5.985   6.729  1.00 81.32           C  
ATOM   2172  CG  GLN   319     -45.301  -6.551   6.538  1.00 81.32           C  
ATOM   2173  CD  GLN   319     -45.165  -8.009   6.123  1.00 81.32           C  
ATOM   2174  NE2 GLN   319     -43.898  -8.484   5.987  1.00 81.32           N  
ATOM   2175  OE1 GLN   319     -46.158  -8.705   5.923  1.00 81.32           O  
ATOM   2176  N   ALA   320     -43.983  -4.541   9.524  1.00 30.28           N  
ATOM   2177  CA  ALA   320     -44.669  -4.433  10.783  1.00 30.28           C  
ATOM   2178  C   ALA   320     -45.146  -3.023  10.956  1.00 30.28           C  
ATOM   2179  O   ALA   320     -46.268  -2.780  11.398  1.00 30.28           O  
ATOM   2180  CB  ALA   320     -43.765  -4.765  11.983  1.00 30.28           C  
ATOM   2181  N   ALA   321     -44.282  -2.061  10.594  1.00 71.42           N  
ATOM   2182  CA  ALA   321     -44.514  -0.646  10.681  1.00 71.42           C  
ATOM   2183  C   ALA   321     -45.625  -0.237   9.756  1.00 71.42           C  
ATOM   2184  O   ALA   321     -46.285   0.772   9.998  1.00 71.42           O  
ATOM   2185  CB  ALA   321     -43.268   0.182  10.324  1.00 71.42           C  
ATOM   2186  N   GLY   322     -45.839  -0.960   8.637  1.00 46.69           N  
ATOM   2187  CA  GLY   322     -46.921  -0.567   7.769  1.00 46.69           C  
ATOM   2188  C   GLY   322     -46.429   0.315   6.663  1.00 46.69           C  
ATOM   2189  O   GLY   322     -47.090   1.281   6.279  1.00 46.69           O  
ATOM   2190  N   ALA   323     -45.244  -0.007   6.118  1.00 68.80           N  
ATOM   2191  CA  ALA   323     -44.682   0.742   5.034  1.00 68.80           C  
ATOM   2192  C   ALA   323     -45.504   0.562   3.791  1.00 68.80           C  
ATOM   2193  O   ALA   323     -46.384  -0.291   3.697  1.00 68.80           O  
ATOM   2194  CB  ALA   323     -43.239   0.355   4.692  1.00 68.80           C  
ATOM   2195  N   ALA   324     -45.167   1.422   2.815  1.00192.66           N  
ATOM   2196  CA  ALA   324     -45.729   1.760   1.540  1.00192.66           C  
ATOM   2197  C   ALA   324     -45.801   0.724   0.452  1.00192.66           C  
ATOM   2198  O   ALA   324     -46.635   0.934  -0.401  1.00192.66           O  
ATOM   2199  CB  ALA   324     -45.043   2.990   0.930  1.00192.66           C  
ATOM   2200  N   ARG   325     -44.968  -0.327   0.307  1.00190.71           N  
ATOM   2201  CA  ARG   325     -45.136  -1.242  -0.826  1.00190.71           C  
ATOM   2202  C   ARG   325     -45.220  -0.531  -2.167  1.00190.71           C  
ATOM   2203  O   ARG   325     -46.307  -0.204  -2.642  1.00190.71           O  
ATOM   2204  CB  ARG   325     -46.347  -2.187  -0.699  1.00190.71           C  
ATOM   2205  CG  ARG   325     -46.189  -3.223   0.416  1.00190.71           C  
ATOM   2206  CD  ARG   325     -47.243  -4.334   0.384  1.00190.71           C  
ATOM   2207  NE  ARG   325     -48.567  -3.712   0.663  1.00190.71           N  
ATOM   2208  CZ  ARG   325     -49.705  -4.459   0.563  1.00190.71           C  
ATOM   2209  NH1 ARG   325     -49.630  -5.774   0.206  1.00190.71           N1+
ATOM   2210  NH2 ARG   325     -50.919  -3.892   0.827  1.00190.71           N  
ATOM   2211  N   PHE   326     -44.054  -0.266  -2.796  1.00 88.88           N  
ATOM   2212  CA  PHE   326     -43.917   0.531  -3.994  1.00 88.88           C  
ATOM   2213  C   PHE   326     -43.663  -0.312  -5.207  1.00 88.88           C  
ATOM   2214  O   PHE   326     -43.393  -1.510  -5.130  1.00 88.88           O  
ATOM   2215  CB  PHE   326     -42.689   1.456  -3.963  1.00 88.88           C  
ATOM   2216  CG  PHE   326     -42.754   2.389  -2.809  1.00 88.88           C  
ATOM   2217  CD1 PHE   326     -42.383   1.969  -1.552  1.00 88.88           C  
ATOM   2218  CD2 PHE   326     -43.161   3.688  -2.992  1.00 88.88           C  
ATOM   2219  CE1 PHE   326     -42.433   2.835  -0.485  1.00 88.88           C  
ATOM   2220  CE2 PHE   326     -43.211   4.554  -1.928  1.00 88.88           C  
ATOM   2221  CZ  PHE   326     -42.846   4.131  -0.673  1.00 88.88           C  
ATOM   2222  N   VAL   327     -43.742   0.341  -6.390  1.00136.05           N  
ATOM   2223  CA  VAL   327     -43.514  -0.332  -7.637  1.00136.05           C  
ATOM   2224  C   VAL   327     -42.058  -0.225  -8.011  1.00136.05           C  
ATOM   2225  O   VAL   327     -41.650   0.621  -8.805  1.00136.05           O  
ATOM   2226  CB  VAL   327     -44.370   0.222  -8.743  1.00136.05           C  
ATOM   2227  CG1 VAL   327     -44.149   1.740  -8.843  1.00136.05           C  
ATOM   2228  CG2 VAL   327     -44.069  -0.547 -10.038  1.00136.05           C  
ATOM   2229  N   ARG   328     -41.247  -1.153  -7.458  1.00128.10           N  
ATOM   2230  CA  ARG   328     -39.849  -1.315  -7.753  0.30128.10           C  
ATOM   2231  C   ARG   328     -39.078  -0.031  -7.716  1.00128.10           C  
ATOM   2232  O   ARG   328     -38.652   0.475  -8.753  1.00128.10           O  
ATOM   2233  CB  ARG   328     -39.592  -1.984  -9.111  0.30128.10           C  
ATOM   2234  CG  ARG   328     -40.145  -3.405  -9.196  0.30128.10           C  
ATOM   2235  CD  ARG   328     -39.632  -4.172 -10.414  0.30128.10           C  
ATOM   2236  NE  ARG   328     -38.254  -4.636 -10.088  0.30128.10           N  
ATOM   2237  CZ  ARG   328     -37.328  -4.773 -11.081  0.30128.10           C  
ATOM   2238  NH1 ARG   328     -37.655  -4.447 -12.364  0.30128.10           N1+
ATOM   2239  NH2 ARG   328     -36.074  -5.227 -10.791  0.30128.10           N  
ATOM   2240  N   GLY   329     -38.859   0.534  -6.516  1.00 46.85           N  
ATOM   2241  CA  GLY   329     -38.078   1.734  -6.457  1.00 46.85           C  
ATOM   2242  C   GLY   329     -36.667   1.426  -6.854  1.00 46.85           C  
ATOM   2243  O   GLY   329     -36.098   0.407  -6.460  1.00 46.85           O  
ATOM   2244  N   GLU   330     -36.056   2.335  -7.638  1.00113.47           N  
ATOM   2245  CA  GLU   330     -34.685   2.151  -8.007  1.00113.47           C  
ATOM   2246  C   GLU   330     -33.921   3.394  -7.646  1.00113.47           C  
ATOM   2247  O   GLU   330     -33.892   3.785  -6.482  1.00113.47           O  
ATOM   2248  CB  GLU   330     -34.440   1.735  -9.468  1.00113.47           C  
ATOM   2249  CG  GLU   330     -34.887   0.290  -9.721  1.00113.47           C  
ATOM   2250  CD  GLU   330     -34.296  -0.205 -11.033  1.00113.47           C  
ATOM   2251  OE1 GLU   330     -34.700   0.318 -12.102  1.00113.47           O  
ATOM   2252  OE2 GLU   330     -33.432  -1.123 -10.980  1.00113.47           O1-
ATOM   2253  N   GLY   331     -33.259   4.052  -8.615  1.00 44.00           N  
ATOM   2254  CA  GLY   331     -32.394   5.145  -8.252  1.00 44.00           C  
ATOM   2255  C   GLY   331     -33.148   6.324  -7.713  1.00 44.00           C  
ATOM   2256  O   GLY   331     -34.291   6.583  -8.087  1.00 44.00           O  
ATOM   2257  N   ALA   332     -32.483   7.078  -6.806  1.00 42.09           N  
ATOM   2258  CA  ALA   332     -33.021   8.281  -6.228  1.00 42.09           C  
ATOM   2259  C   ALA   332     -31.942   9.330  -6.285  1.00 42.09           C  
ATOM   2260  O   ALA   332     -30.760   9.007  -6.164  1.00 42.09           O  
ATOM   2261  CB  ALA   332     -33.424   8.130  -4.752  1.00 42.09           C  
ATOM   2262  N   TRP   333     -32.315  10.620  -6.487  1.00114.30           N  
ATOM   2263  CA  TRP   333     -31.310  11.653  -6.540  1.00114.30           C  
ATOM   2264  C   TRP   333     -31.867  12.931  -5.945  1.00114.30           C  
ATOM   2265  O   TRP   333     -33.074  13.033  -5.730  1.00114.30           O  
ATOM   2266  CB  TRP   333     -30.782  11.905  -7.963  1.00114.30           C  
ATOM   2267  CG  TRP   333     -29.604  12.844  -8.035  1.00114.30           C  
ATOM   2268  CD1 TRP   333     -29.573  14.143  -8.430  1.00114.30           C  
ATOM   2269  CD2 TRP   333     -28.258  12.501  -7.663  1.00114.30           C  
ATOM   2270  CE2 TRP   333     -27.474  13.637  -7.866  1.00114.30           C  
ATOM   2271  CE3 TRP   333     -27.719  11.338  -7.192  1.00114.30           C  
ATOM   2272  NE1 TRP   333     -28.294  14.637  -8.338  1.00114.30           N  
ATOM   2273  CZ2 TRP   333     -26.134  13.628  -7.597  1.00114.30           C  
ATOM   2274  CZ3 TRP   333     -26.367  11.333  -6.923  1.00114.30           C  
ATOM   2275  CH2 TRP   333     -25.591  12.455  -7.123  1.00114.30           C  
ATOM   2276  N   TRP   334     -30.991  13.934  -5.661  1.00163.84           N  
ATOM   2277  CA  TRP   334     -31.340  15.156  -4.955  1.00163.84           C  
ATOM   2278  C   TRP   334     -30.607  16.323  -5.605  1.00163.84           C  
ATOM   2279  O   TRP   334     -30.101  16.201  -6.714  1.00163.84           O  
ATOM   2280  CB  TRP   334     -30.873  15.060  -3.483  1.00163.84           C  
ATOM   2281  CG  TRP   334     -31.321  16.108  -2.481  1.00163.84           C  
ATOM   2282  CD1 TRP   334     -30.749  17.298  -2.129  1.00163.84           C  
ATOM   2283  CD2 TRP   334     -32.467  15.947  -1.631  1.00163.84           C  
ATOM   2284  CE2 TRP   334     -32.527  17.065  -0.797  1.00163.84           C  
ATOM   2285  CE3 TRP   334     -33.383  14.938  -1.535  1.00163.84           C  
ATOM   2286  NE1 TRP   334     -31.468  17.887  -1.118  1.00163.84           N  
ATOM   2287  CZ2 TRP   334     -33.507  17.191   0.144  1.00163.84           C  
ATOM   2288  CZ3 TRP   334     -34.384  15.080  -0.600  1.00163.84           C  
ATOM   2289  CH2 TRP   334     -34.444  16.185   0.226  1.00163.84           C  
ATOM   2290  N   GLY   335     -30.526  17.497  -4.927  1.00244.17           N  
ATOM   2291  CA  GLY   335     -29.826  18.679  -5.381  1.00244.17           C  
ATOM   2292  C   GLY   335     -30.695  19.894  -5.215  1.00244.17           C  
ATOM   2293  O   GLY   335     -30.288  20.860  -4.572  1.00244.17           O  
ATOM   2294  N   ASN   336     -31.912  19.883  -5.783  1.00159.76           N  
ATOM   2295  CA  ASN   336     -32.840  20.968  -5.624  1.00159.76           C  
ATOM   2296  C   ASN   336     -33.282  20.889  -4.215  1.00159.76           C  
ATOM   2297  O   ASN   336     -33.683  21.872  -3.595  1.00159.76           O  
ATOM   2298  CB  ASN   336     -34.080  20.815  -6.525  1.00159.76           C  
ATOM   2299  CG  ASN   336     -34.973  22.037  -6.352  1.00159.76           C  
ATOM   2300  ND2 ASN   336     -35.102  22.851  -7.435  1.00159.76           N  
ATOM   2301  OD1 ASN   336     -35.539  22.263  -5.284  1.00159.76           O  
ATOM   2302  N   GLY   337     -33.200  19.668  -3.678  1.00 49.02           N  
ATOM   2303  CA  GLY   337     -33.693  19.397  -2.373  1.00 49.02           C  
ATOM   2304  C   GLY   337     -34.889  18.557  -2.629  1.00 49.02           C  
ATOM   2305  O   GLY   337     -35.376  17.848  -1.751  1.00 49.02           O  
ATOM   2306  N   GLN   338     -35.397  18.628  -3.874  0.50 72.34           N  
ATOM   2307  CA  GLN   338     -36.481  17.769  -4.228  0.50 72.34           C  
ATOM   2308  C   GLN   338     -35.857  16.464  -4.592  0.50 72.34           C  
ATOM   2309  O   GLN   338     -34.774  16.422  -5.176  0.50 72.34           O  
ATOM   2310  CB  GLN   338     -37.337  18.277  -5.401  0.50 72.34           C  
ATOM   2311  CG  GLN   338     -38.122  19.542  -5.044  0.50 72.34           C  
ATOM   2312  CD  GLN   338     -39.087  19.855  -6.180  0.50 72.34           C  
ATOM   2313  NE2 GLN   338     -38.580  19.818  -7.441  0.50 72.34           N  
ATOM   2314  OE1 GLN   338     -40.264  20.130  -5.951  0.50 72.34           O  
ATOM   2315  N   ILE   339     -36.535  15.354  -4.252  1.00148.31           N  
ATOM   2316  CA  ILE   339     -35.955  14.062  -4.461  1.00148.31           C  
ATOM   2317  C   ILE   339     -36.735  13.369  -5.531  1.00148.31           C  
ATOM   2318  O   ILE   339     -37.963  13.436  -5.562  1.00148.31           O  
ATOM   2319  CB  ILE   339     -35.985  13.217  -3.213  1.00148.31           C  
ATOM   2320  CG1 ILE   339     -35.052  11.995  -3.310  1.00148.31           C  
ATOM   2321  CG2 ILE   339     -37.454  12.859  -2.926  1.00148.31           C  
ATOM   2322  CD1 ILE   339     -35.480  10.938  -4.326  1.00148.31           C  
ATOM   2323  N   TYR   340     -36.015  12.702  -6.456  1.00 66.81           N  
ATOM   2324  CA  TYR   340     -36.625  11.997  -7.546  1.00 66.81           C  
ATOM   2325  C   TYR   340     -36.305  10.547  -7.362  1.00 66.81           C  
ATOM   2326  O   TYR   340     -35.183  10.182  -7.008  1.00 66.81           O  
ATOM   2327  CB  TYR   340     -36.071  12.420  -8.915  1.00 66.81           C  
ATOM   2328  CG  TYR   340     -36.392  13.864  -9.106  1.00 66.81           C  
ATOM   2329  CD1 TYR   340     -35.681  14.828  -8.427  1.00 66.81           C  
ATOM   2330  CD2 TYR   340     -37.390  14.258  -9.968  1.00 66.81           C  
ATOM   2331  CE1 TYR   340     -35.964  16.161  -8.597  1.00 66.81           C  
ATOM   2332  CE2 TYR   340     -37.679  15.591 -10.143  1.00 66.81           C  
ATOM   2333  CZ  TYR   340     -36.963  16.546  -9.458  1.00 66.81           C  
ATOM   2334  OH  TYR   340     -37.254  17.914  -9.636  1.00 66.81           O  
ATOM   2335  N   PHE   341     -37.310   9.680  -7.591  1.00 81.48           N  
ATOM   2336  CA  PHE   341     -37.169   8.276  -7.340  1.00 81.48           C  
ATOM   2337  C   PHE   341     -37.849   7.562  -8.466  1.00 81.48           C  
ATOM   2338  O   PHE   341     -39.004   7.842  -8.779  1.00 81.48           O  
ATOM   2339  CB  PHE   341     -37.921   7.974  -6.037  1.00 81.48           C  
ATOM   2340  CG  PHE   341     -37.742   6.582  -5.581  1.00 81.48           C  
ATOM   2341  CD1 PHE   341     -36.576   6.207  -4.955  1.00 81.48           C  
ATOM   2342  CD2 PHE   341     -38.759   5.675  -5.744  1.00 81.48           C  
ATOM   2343  CE1 PHE   341     -36.414   4.919  -4.515  1.00 81.48           C  
ATOM   2344  CE2 PHE   341     -38.601   4.388  -5.304  1.00 81.48           C  
ATOM   2345  CZ  PHE   341     -37.429   4.014  -4.694  1.00 81.48           C  
ATOM   2346  N   CYS   342     -37.160   6.613  -9.125  1.00102.20           N  
ATOM   2347  CA  CYS   342     -37.840   5.945 -10.193  1.00102.20           C  
ATOM   2348  C   CYS   342     -38.544   4.747  -9.638  1.00102.20           C  
ATOM   2349  O   CYS   342     -38.055   4.081  -8.725  1.00102.20           O  
ATOM   2350  CB  CYS   342     -36.920   5.465 -11.319  1.00102.20           C  
ATOM   2351  SG  CYS   342     -35.837   4.138 -10.745  1.00102.20           S  
ATOM   2352  N   CYS   343     -39.753   4.490 -10.171  1.00 68.21           N  
ATOM   2353  CA  CYS   343     -40.511   3.310  -9.881  1.00 68.21           C  
ATOM   2354  C   CYS   343     -40.548   2.638 -11.211  1.00 68.21           C  
ATOM   2355  O   CYS   343     -41.348   2.986 -12.077  1.00 68.21           O  
ATOM   2356  CB  CYS   343     -41.958   3.613  -9.463  1.00 68.21           C  
ATOM   2357  SG  CYS   343     -42.038   4.549  -7.907  1.00 68.21           S  
ATOM   2358  N   THR   344     -39.677   1.634 -11.392  1.00 79.54           N  
ATOM   2359  CA  THR   344     -39.436   1.063 -12.684  1.00 79.54           C  
ATOM   2360  C   THR   344     -40.687   0.511 -13.277  1.00 79.54           C  
ATOM   2361  O   THR   344     -41.050   0.849 -14.404  1.00 79.54           O  
ATOM   2362  CB  THR   344     -38.474  -0.076 -12.583  1.00 79.54           C  
ATOM   2363  CG2 THR   344     -38.208  -0.654 -13.977  1.00 79.54           C  
ATOM   2364  OG1 THR   344     -37.266   0.377 -11.998  1.00 79.54           O  
ATOM   2365  N   SER   345     -41.375  -0.359 -12.524  1.00104.99           N  
ATOM   2366  CA  SER   345     -42.561  -0.996 -13.010  1.00104.99           C  
ATOM   2367  C   SER   345     -42.743  -2.172 -12.112  1.00104.99           C  
ATOM   2368  O   SER   345     -41.973  -2.361 -11.172  1.00104.99           O  
ATOM   2369  CB  SER   345     -42.424  -1.531 -14.447  1.00104.99           C  
ATOM   2370  OG  SER   345     -43.633  -2.147 -14.866  1.00104.99           O  
ATOM   2371  N   GLY   346     -43.790  -2.978 -12.348  1.00110.66           N  
ATOM   2372  CA  GLY   346     -43.927  -4.179 -11.585  1.00110.66           C  
ATOM   2373  C   GLY   346     -45.357  -4.582 -11.623  1.00110.66           C  
ATOM   2374  O   GLY   346     -46.194  -3.889 -11.053  1.00110.66           O  
ATOM   2375  N   GLY   347     -45.660  -5.729 -12.269  1.00 99.79           N  
ATOM   2376  CA  GLY   347     -47.006  -6.233 -12.327  1.00 99.79           C  
ATOM   2377  C   GLY   347     -47.890  -5.133 -12.801  1.00 99.79           C  
ATOM   2378  O   GLY   347     -47.986  -4.860 -13.996  1.00 99.79           O  
ATOM   2379  N   ASN   348     -48.583  -4.488 -11.844  1.00210.30           N  
ATOM   2380  CA  ASN   348     -49.401  -3.364 -12.161  0.50210.30           C  
ATOM   2381  C   ASN   348     -48.508  -2.353 -12.817  1.00210.30           C  
ATOM   2382  O   ASN   348     -47.408  -2.085 -12.341  1.00210.30           O  
ATOM   2383  CB  ASN   348     -50.008  -2.690 -10.919  0.50210.30           C  
ATOM   2384  CG  ASN   348     -50.873  -3.710 -10.192  0.50210.30           C  
ATOM   2385  ND2 ASN   348     -50.726  -3.772  -8.841  1.00210.30           N  
ATOM   2386  OD1 ASN   348     -51.649  -4.438 -10.806  1.00210.30           O  
ATOM   2387  N   ILE   349     -48.990  -1.760 -13.927  1.00205.87           N  
ATOM   2388  CA  ILE   349     -48.327  -0.793 -14.767  1.00205.87           C  
ATOM   2389  C   ILE   349     -46.944  -1.224 -15.158  1.00205.87           C  
ATOM   2390  O   ILE   349     -46.036  -1.354 -14.339  1.00205.87           O  
ATOM   2391  CB  ILE   349     -48.280   0.596 -14.187  1.00205.87           C  
ATOM   2392  CG1 ILE   349     -47.852   1.615 -15.256  1.00205.87           C  
ATOM   2393  CG2 ILE   349     -47.379   0.588 -12.942  1.00205.87           C  
ATOM   2394  CD1 ILE   349     -48.075   3.065 -14.832  1.00205.87           C  
ATOM   2395  N   GLY   350     -46.787  -1.488 -16.473  1.00124.82           N  
ATOM   2396  CA  GLY   350     -45.559  -1.880 -17.108  1.00124.82           C  
ATOM   2397  C   GLY   350     -44.589  -0.739 -17.255  1.00124.82           C  
ATOM   2398  O   GLY   350     -43.380  -0.922 -17.119  1.00124.82           O  
ATOM   2399  N   ALA   351     -45.094   0.466 -17.590  1.00 65.80           N  
ATOM   2400  CA  ALA   351     -44.251   1.583 -17.933  1.00 65.80           C  
ATOM   2401  C   ALA   351     -43.406   2.070 -16.796  1.00 65.80           C  
ATOM   2402  O   ALA   351     -42.207   2.288 -16.967  1.00 65.80           O  
ATOM   2403  CB  ALA   351     -45.055   2.791 -18.441  1.00 65.80           C  
ATOM   2404  N   GLY   352     -43.989   2.243 -15.597  1.00 31.64           N  
ATOM   2405  CA  GLY   352     -43.214   2.787 -14.519  1.00 31.64           C  
ATOM   2406  C   GLY   352     -43.442   4.269 -14.506  1.00 31.64           C  
ATOM   2407  O   GLY   352     -44.072   4.817 -15.409  1.00 31.64           O  
ATOM   2408  N   GLN   353     -42.940   4.956 -13.458  1.00 89.94           N  
ATOM   2409  CA  GLN   353     -43.113   6.375 -13.351  1.00 89.94           C  
ATOM   2410  C   GLN   353     -42.012   6.919 -12.494  1.00 89.94           C  
ATOM   2411  O   GLN   353     -41.238   6.164 -11.906  1.00 89.94           O  
ATOM   2412  CB  GLN   353     -44.455   6.789 -12.716  1.00 89.94           C  
ATOM   2413  CG  GLN   353     -44.654   6.297 -11.279  1.00 89.94           C  
ATOM   2414  CD  GLN   353     -45.142   4.854 -11.331  1.00 89.94           C  
ATOM   2415  NE2 GLN   353     -45.475   4.282 -10.144  1.00 89.94           N  
ATOM   2416  OE1 GLN   353     -45.232   4.253 -12.400  1.00 89.94           O  
ATOM   2417  N   VAL   354     -41.894   8.264 -12.439  1.00 97.68           N  
ATOM   2418  CA  VAL   354     -40.905   8.874 -11.597  1.00 97.68           C  
ATOM   2419  C   VAL   354     -41.642   9.588 -10.503  1.00 97.68           C  
ATOM   2420  O   VAL   354     -42.594  10.331 -10.744  1.00 97.68           O  
ATOM   2421  CB  VAL   354     -40.026   9.869 -12.298  1.00 97.68           C  
ATOM   2422  CG1 VAL   354     -40.890  11.044 -12.780  1.00 97.68           C  
ATOM   2423  CG2 VAL   354     -38.897  10.284 -11.339  1.00 97.68           C  
ATOM   2424  N   TRP   355     -41.192   9.361  -9.259  1.00157.60           N  
ATOM   2425  CA  TRP   355     -41.781   9.888  -8.061  1.00157.60           C  
ATOM   2426  C   TRP   355     -40.929  11.018  -7.583  1.00157.60           C  
ATOM   2427  O   TRP   355     -39.702  10.934  -7.606  1.00157.60           O  
ATOM   2428  CB  TRP   355     -41.796   8.805  -6.966  1.00157.60           C  
ATOM   2429  CG  TRP   355     -42.055   9.242  -5.544  1.00157.60           C  
ATOM   2430  CD1 TRP   355     -42.501  10.426  -5.038  1.00157.60           C  
ATOM   2431  CD2 TRP   355     -41.787   8.392  -4.417  1.00157.60           C  
ATOM   2432  CE2 TRP   355     -42.083   9.122  -3.268  1.00157.60           C  
ATOM   2433  CE3 TRP   355     -41.321   7.110  -4.348  1.00157.60           C  
ATOM   2434  NE1 TRP   355     -42.518  10.369  -3.663  1.00157.60           N  
ATOM   2435  CZ2 TRP   355     -41.920   8.580  -2.025  1.00157.60           C  
ATOM   2436  CZ3 TRP   355     -41.163   6.563  -3.094  1.00157.60           C  
ATOM   2437  CH2 TRP   355     -41.457   7.284  -1.955  1.00157.60           C  
ATOM   2438  N   ALA   356     -41.572  12.123  -7.157  1.00 45.86           N  
ATOM   2439  CA  ALA   356     -40.833  13.238  -6.642  1.00 45.86           C  
ATOM   2440  C   ALA   356     -41.402  13.558  -5.296  1.00 45.86           C  
ATOM   2441  O   ALA   356     -42.615  13.542  -5.097  1.00 45.86           O  
ATOM   2442  CB  ALA   356     -40.959  14.507  -7.503  1.00 45.86           C  
ATOM   2443  N   TYR   357     -40.525  13.828  -4.312  1.00106.98           N  
ATOM   2444  CA  TYR   357     -41.004  14.164  -3.006  1.00106.98           C  
ATOM   2445  C   TYR   357     -40.140  15.256  -2.487  1.00106.98           C  
ATOM   2446  O   TYR   357     -38.923  15.235  -2.661  1.00106.98           O  
ATOM   2447  CB  TYR   357     -40.901  12.983  -2.023  1.00106.98           C  
ATOM   2448  CG  TYR   357     -41.310  13.424  -0.660  1.00106.98           C  
ATOM   2449  CD1 TYR   357     -42.637  13.485  -0.301  1.00106.98           C  
ATOM   2450  CD2 TYR   357     -40.353  13.766   0.268  1.00106.98           C  
ATOM   2451  CE1 TYR   357     -43.001  13.885   0.963  1.00106.98           C  
ATOM   2452  CE2 TYR   357     -40.710  14.167   1.534  1.00106.98           C  
ATOM   2453  CZ  TYR   357     -42.038  14.229   1.881  1.00106.98           C  
ATOM   2454  OH  TYR   357     -42.411  14.640   3.179  1.00106.98           O  
ATOM   2455  N   ASP   358     -40.753  16.265  -1.849  1.00102.04           N  
ATOM   2456  CA  ASP   358     -39.947  17.289  -1.263  1.00102.04           C  
ATOM   2457  C   ASP   358     -40.346  17.371   0.171  1.00102.04           C  
ATOM   2458  O   ASP   358     -41.525  17.399   0.518  1.00102.04           O  
ATOM   2459  CB  ASP   358     -40.096  18.667  -1.924  1.00102.04           C  
ATOM   2460  CG  ASP   358     -38.997  19.582  -1.399  1.00102.04           C  
ATOM   2461  OD1 ASP   358     -38.254  19.152  -0.476  1.00102.04           O  
ATOM   2462  OD2 ASP   358     -38.886  20.725  -1.916  1.00102.04           O1-
ATOM   2463  N   PRO   359     -39.363  17.357   1.012  1.00158.26           N  
ATOM   2464  CA  PRO   359     -39.647  17.406   2.419  1.00158.26           C  
ATOM   2465  C   PRO   359     -39.981  18.790   2.876  1.00158.26           C  
ATOM   2466  O   PRO   359     -39.837  19.738   2.106  1.00158.26           O  
ATOM   2467  CB  PRO   359     -38.419  16.829   3.119  1.00158.26           C  
ATOM   2468  CG  PRO   359     -37.804  15.893   2.068  1.00158.26           C  
ATOM   2469  CD  PRO   359     -38.205  16.523   0.726  1.00158.26           C  
ATOM   2470  N   ALA   360     -40.428  18.907   4.141  1.00 84.34           N  
ATOM   2471  CA  ALA   360     -40.712  20.157   4.783  1.00 84.34           C  
ATOM   2472  C   ALA   360     -41.420  21.131   3.898  1.00 84.34           C  
ATOM   2473  O   ALA   360     -40.808  21.855   3.114  1.00 84.34           O  
ATOM   2474  CB  ALA   360     -39.464  20.848   5.359  1.00 84.34           C  
ATOM   2475  N   ARG   361     -42.760  21.166   4.035  1.00158.75           N  
ATOM   2476  CA  ARG   361     -43.621  22.058   3.317  0.50158.75           C  
ATOM   2477  C   ARG   361     -43.759  21.611   1.902  1.00158.75           C  
ATOM   2478  O   ARG   361     -44.237  22.365   1.056  1.00158.75           O  
ATOM   2479  CB  ARG   361     -43.124  23.514   3.330  0.50158.75           C  
ATOM   2480  CG  ARG   361     -43.198  24.140   4.721  0.50158.75           C  
ATOM   2481  CD  ARG   361     -42.261  23.472   5.729  0.50158.75           C  
ATOM   2482  NE  ARG   361     -42.518  24.087   7.061  0.50158.75           N  
ATOM   2483  CZ  ARG   361     -41.762  23.724   8.136  0.50158.75           C  
ATOM   2484  NH1 ARG   361     -40.737  22.834   7.983  0.50158.75           N1+
ATOM   2485  NH2 ARG   361     -42.025  24.256   9.365  0.50158.75           N  
ATOM   2486  N   ASP   362     -43.352  20.364   1.603  1.00270.01           N  
ATOM   2487  CA  ASP   362     -43.626  19.868   0.289  1.00270.01           C  
ATOM   2488  C   ASP   362     -44.060  18.441   0.452  1.00270.01           C  
ATOM   2489  O   ASP   362     -43.833  17.837   1.499  1.00270.01           O  
ATOM   2490  CB  ASP   362     -42.452  19.925  -0.697  1.00270.01           C  
ATOM   2491  CG  ASP   362     -43.056  19.875  -2.099  1.00270.01           C  
ATOM   2492  OD1 ASP   362     -44.312  19.896  -2.194  1.00270.01           O  
ATOM   2493  OD2 ASP   362     -42.282  19.832  -3.093  1.00270.01           O1-
ATOM   2494  N   THR   363     -44.707  17.868  -0.586  1.00155.75           N  
ATOM   2495  CA  THR   363     -45.245  16.542  -0.521  1.00155.75           C  
ATOM   2496  C   THR   363     -44.766  15.767  -1.712  1.00155.75           C  
ATOM   2497  O   THR   363     -43.723  16.072  -2.289  1.00155.75           O  
ATOM   2498  CB  THR   363     -46.738  16.541  -0.551  1.00155.75           C  
ATOM   2499  CG2 THR   363     -47.256  17.390   0.623  1.00155.75           C  
ATOM   2500  OG1 THR   363     -47.204  17.072  -1.783  1.00155.75           O  
ATOM   2501  N   LEU   364     -45.523  14.712  -2.083  1.00147.99           N  
ATOM   2502  CA  LEU   364     -45.171  13.815  -3.152  1.00147.99           C  
ATOM   2503  C   LEU   364     -45.973  14.150  -4.372  1.00147.99           C  
ATOM   2504  O   LEU   364     -47.127  14.565  -4.280  1.00147.99           O  
ATOM   2505  CB  LEU   364     -45.464  12.347  -2.760  1.00147.99           C  
ATOM   2506  CG  LEU   364     -45.154  11.232  -3.789  1.00147.99           C  
ATOM   2507  CD1 LEU   364     -45.305   9.855  -3.124  1.00147.99           C  
ATOM   2508  CD2 LEU   364     -46.012  11.297  -5.061  1.00147.99           C  
ATOM   2509  N   ALA   365     -45.349  13.990  -5.560  1.00 39.70           N  
ATOM   2510  CA  ALA   365     -46.017  14.195  -6.815  1.00 39.70           C  
ATOM   2511  C   ALA   365     -45.371  13.286  -7.817  1.00 39.70           C  
ATOM   2512  O   ALA   365     -44.228  12.867  -7.638  1.00 39.70           O  
ATOM   2513  CB  ALA   365     -45.891  15.627  -7.362  1.00 39.70           C  
ATOM   2514  N   LEU   366     -46.100  12.933  -8.899  1.00100.03           N  
ATOM   2515  CA  LEU   366     -45.513  12.099  -9.911  1.00100.03           C  
ATOM   2516  C   LEU   366     -45.019  12.996 -10.998  1.00100.03           C  
ATOM   2517  O   LEU   366     -45.794  13.636 -11.706  1.00100.03           O  
ATOM   2518  CB  LEU   366     -46.498  11.095 -10.532  1.00100.03           C  
ATOM   2519  CG  LEU   366     -46.839   9.931  -9.585  1.00100.03           C  
ATOM   2520  CD1 LEU   366     -45.664   8.952  -9.460  1.00100.03           C  
ATOM   2521  CD2 LEU   366     -47.279  10.452  -8.211  1.00100.03           C  
ATOM   2522  N   VAL   367     -43.683  13.051 -11.150  1.00 38.88           N  
ATOM   2523  CA  VAL   367     -43.067  13.895 -12.129  1.00 38.88           C  
ATOM   2524  C   VAL   367     -43.499  13.437 -13.481  1.00 38.88           C  
ATOM   2525  O   VAL   367     -43.863  14.248 -14.333  1.00 38.88           O  
ATOM   2526  CB  VAL   367     -41.569  13.829 -12.085  1.00 38.88           C  
ATOM   2527  CG1 VAL   367     -41.002  14.684 -13.230  1.00 38.88           C  
ATOM   2528  CG2 VAL   367     -41.099  14.265 -10.687  1.00 38.88           C  
ATOM   2529  N   VAL   368     -43.460  12.113 -13.721  1.00104.87           N  
ATOM   2530  CA  VAL   368     -43.874  11.649 -15.008  1.00104.87           C  
ATOM   2531  C   VAL   368     -44.380  10.254 -14.868  1.00104.87           C  
ATOM   2532  O   VAL   368     -43.949   9.508 -13.988  1.00104.87           O  
ATOM   2533  CB  VAL   368     -42.761  11.610 -16.016  1.00104.87           C  
ATOM   2534  CG1 VAL   368     -41.725  10.564 -15.568  1.00104.87           C  
ATOM   2535  CG2 VAL   368     -43.362  11.326 -17.404  1.00104.87           C  
ATOM   2536  N   GLU   369     -45.352   9.883 -15.725  1.00112.12           N  
ATOM   2537  CA  GLU   369     -45.779   8.518 -15.784  1.00112.12           C  
ATOM   2538  C   GLU   369     -45.391   8.082 -17.156  1.00112.12           C  
ATOM   2539  O   GLU   369     -45.736   8.736 -18.141  1.00112.12           O  
ATOM   2540  CB  GLU   369     -47.294   8.290 -15.637  1.00112.12           C  
ATOM   2541  CG  GLU   369     -48.141   8.865 -16.772  1.00112.12           C  
ATOM   2542  CD  GLU   369     -49.525   8.238 -16.664  1.00112.12           C  
ATOM   2543  OE1 GLU   369     -49.917   7.857 -15.528  1.00112.12           O  
ATOM   2544  OE2 GLU   369     -50.207   8.125 -17.717  1.00112.12           O1-
ATOM   2545  N   SER   370     -44.651   6.963 -17.256  1.00149.88           N  
ATOM   2546  CA  SER   370     -44.148   6.528 -18.526  1.00149.88           C  
ATOM   2547  C   SER   370     -45.288   6.142 -19.404  1.00149.88           C  
ATOM   2548  O   SER   370     -46.263   5.544 -18.951  1.00149.88           O  
ATOM   2549  CB  SER   370     -43.191   5.330 -18.427  1.00149.88           C  
ATOM   2550  OG  SER   370     -42.733   4.962 -19.720  1.00149.88           O  
ATOM   2551  N   THR   371     -45.168   6.498 -20.700  1.00151.12           N  
ATOM   2552  CA  THR   371     -46.167   6.234 -21.695  1.00151.12           C  
ATOM   2553  C   THR   371     -45.447   6.104 -23.001  1.00151.12           C  
ATOM   2554  O   THR   371     -44.274   5.741 -23.018  1.00151.12           O  
ATOM   2555  CB  THR   371     -47.170   7.341 -21.837  1.00151.12           C  
ATOM   2556  CG2 THR   371     -47.880   7.542 -20.488  1.00151.12           C  
ATOM   2557  OG1 THR   371     -46.522   8.540 -22.235  1.00151.12           O  
ATOM   2558  N   ASP   372     -46.132   6.368 -24.139  1.00179.75           N  
ATOM   2559  CA  ASP   372     -45.461   6.223 -25.403  1.00179.75           C  
ATOM   2560  C   ASP   372     -45.479   7.503 -26.198  1.00179.75           C  
ATOM   2561  O   ASP   372     -46.523   7.903 -26.712  1.00179.75           O  
ATOM   2562  CB  ASP   372     -46.080   5.146 -26.312  1.00179.75           C  
ATOM   2563  CG  ASP   372     -45.217   5.024 -27.561  1.00179.75           C  
ATOM   2564  OD1 ASP   372     -44.017   5.400 -27.493  1.00179.75           O  
ATOM   2565  OD2 ASP   372     -45.747   4.550 -28.603  1.00179.75           O1-
ATOM   2566  N   ARG   373     -44.314   8.189 -26.294  1.00286.06           N  
ATOM   2567  CA  ARG   373     -44.143   9.332 -27.156  1.00286.06           C  
ATOM   2568  C   ARG   373     -42.803   9.931 -26.835  1.00286.06           C  
ATOM   2569  O   ARG   373     -42.677  10.632 -25.831  1.00286.06           O  
ATOM   2570  CB  ARG   373     -45.198  10.428 -26.928  1.00286.06           C  
ATOM   2571  CG  ARG   373     -45.149  11.563 -27.953  1.00286.06           C  
ATOM   2572  CD  ARG   373     -43.931  12.478 -27.815  1.00286.06           C  
ATOM   2573  NE  ARG   373     -44.056  13.542 -28.850  1.00286.06           N  
ATOM   2574  CZ  ARG   373     -43.556  13.352 -30.106  1.00286.06           C  
ATOM   2575  NH1 ARG   373     -42.931  12.184 -30.431  1.00286.06           N1+
ATOM   2576  NH2 ARG   373     -43.687  14.336 -31.044  1.00286.06           N  
ATOM   2577  N   GLY   374     -41.764   9.700 -27.679  1.00236.80           N  
ATOM   2578  CA  GLY   374     -40.450  10.199 -27.359  1.00236.80           C  
ATOM   2579  C   GLY   374     -40.156   9.589 -26.036  1.00236.80           C  
ATOM   2580  O   GLY   374     -39.465  10.162 -25.194  1.00236.80           O  
ATOM   2581  N   VAL   375     -40.682   8.371 -25.838  1.00164.43           N  
ATOM   2582  CA  VAL   375     -40.666   7.799 -24.535  1.00164.43           C  
ATOM   2583  C   VAL   375     -39.919   6.522 -24.533  1.00164.43           C  
ATOM   2584  O   VAL   375     -39.527   5.976 -25.563  1.00164.43           O  
ATOM   2585  CB  VAL   375     -42.020   7.424 -24.051  1.00164.43           C  
ATOM   2586  CG1 VAL   375     -42.888   8.684 -23.907  1.00164.43           C  
ATOM   2587  CG2 VAL   375     -42.545   6.376 -25.044  1.00164.43           C  
ATOM   2588  N   LEU   376     -39.685   6.056 -23.299  1.00165.19           N  
ATOM   2589  CA  LEU   376     -39.051   4.816 -23.017  1.00165.19           C  
ATOM   2590  C   LEU   376     -39.840   4.219 -21.904  1.00165.19           C  
ATOM   2591  O   LEU   376     -40.855   4.773 -21.481  1.00165.19           O  
ATOM   2592  CB  LEU   376     -37.579   4.960 -22.578  1.00165.19           C  
ATOM   2593  CG  LEU   376     -37.325   5.914 -21.388  1.00165.19           C  
ATOM   2594  CD1 LEU   376     -37.851   5.351 -20.056  1.00165.19           C  
ATOM   2595  CD2 LEU   376     -35.843   6.317 -21.313  1.00165.19           C  
ATOM   2596  N   GLU   377     -39.415   3.039 -21.425  1.00114.58           N  
ATOM   2597  CA  GLU   377     -40.121   2.439 -20.338  1.00114.58           C  
ATOM   2598  C   GLU   377     -39.114   2.061 -19.301  1.00114.58           C  
ATOM   2599  O   GLU   377     -37.912   2.048 -19.555  1.00114.58           O  
ATOM   2600  CB  GLU   377     -40.883   1.161 -20.732  1.00114.58           C  
ATOM   2601  CG  GLU   377     -42.050   1.419 -21.688  1.00114.58           C  
ATOM   2602  CD  GLU   377     -41.474   1.715 -23.065  1.00114.58           C  
ATOM   2603  OE1 GLU   377     -40.597   0.933 -23.519  1.00114.58           O  
ATOM   2604  OE2 GLU   377     -41.899   2.730 -23.680  1.00114.58           O1-
ATOM   2605  N   ALA   378     -39.607   1.752 -18.089  1.00247.97           N  
ATOM   2606  CA  ALA   378     -38.813   1.304 -16.981  1.00247.97           C  
ATOM   2607  C   ALA   378     -37.639   2.193 -16.685  1.00247.97           C  
ATOM   2608  O   ALA   378     -36.492   1.748 -16.739  1.00247.97           O  
ATOM   2609  CB  ALA   378     -38.288  -0.133 -17.152  1.00247.97           C  
ATOM   2610  N   PRO   379     -37.879   3.438 -16.370  1.00128.11           N  
ATOM   2611  CA  PRO   379     -36.816   4.321 -15.969  1.00128.11           C  
ATOM   2612  C   PRO   379     -36.138   3.665 -14.804  1.00128.11           C  
ATOM   2613  O   PRO   379     -36.819   3.028 -14.001  1.00128.11           O  
ATOM   2614  CB  PRO   379     -37.508   5.609 -15.536  1.00128.11           C  
ATOM   2615  CG  PRO   379     -38.858   5.105 -14.991  1.00128.11           C  
ATOM   2616  CD  PRO   379     -39.166   3.860 -15.843  1.00128.11           C  
ATOM   2617  N   ASP   380     -34.802   3.806 -14.697  1.00149.57           N  
ATOM   2618  CA  ASP   380     -34.045   3.138 -13.678  1.00149.57           C  
ATOM   2619  C   ASP   380     -33.099   4.135 -13.081  1.00149.57           C  
ATOM   2620  O   ASP   380     -33.343   4.705 -12.019  1.00149.57           O  
ATOM   2621  CB  ASP   380     -33.196   2.005 -14.297  1.00149.57           C  
ATOM   2622  CG  ASP   380     -32.395   1.225 -13.256  1.00149.57           C  
ATOM   2623  OD1 ASP   380     -32.120   1.758 -12.149  1.00149.57           O  
ATOM   2624  OD2 ASP   380     -32.053   0.053 -13.569  1.00149.57           O1-
ATOM   2625  N   ASN   381     -31.962   4.354 -13.765  1.00105.84           N  
ATOM   2626  CA  ASN   381     -30.939   5.214 -13.247  1.00105.84           C  
ATOM   2627  C   ASN   381     -31.349   6.644 -13.397  1.00105.84           C  
ATOM   2628  O   ASN   381     -32.141   6.994 -14.270  1.00105.84           O  
ATOM   2629  CB  ASN   381     -29.582   5.025 -13.951  1.00105.84           C  
ATOM   2630  CG  ASN   381     -28.505   5.752 -13.159  1.00105.84           C  
ATOM   2631  ND2 ASN   381     -27.698   4.978 -12.385  1.00105.84           N  
ATOM   2632  OD1 ASN   381     -28.382   6.974 -13.223  1.00105.84           O  
ATOM   2633  N   ILE   382     -30.839   7.498 -12.486  1.00108.65           N  
ATOM   2634  CA  ILE   382     -31.094   8.909 -12.514  1.00108.65           C  
ATOM   2635  C   ILE   382     -29.811   9.591 -12.156  1.00108.65           C  
ATOM   2636  O   ILE   382     -29.014   9.060 -11.384  1.00108.65           O  
ATOM   2637  CB  ILE   382     -32.081   9.345 -11.474  1.00108.65           C  
ATOM   2638  CG1 ILE   382     -33.428   8.633 -11.674  1.00108.65           C  
ATOM   2639  CG2 ILE   382     -32.163  10.880 -11.513  1.00108.65           C  
ATOM   2640  CD1 ILE   382     -34.047   8.884 -13.045  1.00108.65           C  
ATOM   2641  N   THR   383     -29.556  10.778 -12.743  1.00125.79           N  
ATOM   2642  CA  THR   383     -28.390  11.516 -12.357  1.00125.79           C  
ATOM   2643  C   THR   383     -28.661  12.963 -12.608  1.00125.79           C  
ATOM   2644  O   THR   383     -29.344  13.319 -13.565  1.00125.79           O  
ATOM   2645  CB  THR   383     -27.163  11.166 -13.153  1.00125.79           C  
ATOM   2646  CG2 THR   383     -26.870   9.666 -12.990  1.00125.79           C  
ATOM   2647  OG1 THR   383     -27.362  11.478 -14.525  1.00125.79           O  
ATOM   2648  N   LEU   384     -28.132  13.844 -11.741  1.00 68.45           N  
ATOM   2649  CA  LEU   384     -28.286  15.246 -11.990  1.00 68.45           C  
ATOM   2650  C   LEU   384     -26.922  15.822 -12.172  1.00 68.45           C  
ATOM   2651  O   LEU   384     -25.957  15.362 -11.561  1.00 68.45           O  
ATOM   2652  CB  LEU   384     -28.973  16.029 -10.859  1.00 68.45           C  
ATOM   2653  CG  LEU   384     -30.478  15.736 -10.727  1.00 68.45           C  
ATOM   2654  CD1 LEU   384     -31.099  16.548  -9.583  1.00 68.45           C  
ATOM   2655  CD2 LEU   384     -31.208  15.958 -12.054  1.00 68.45           C  
ATOM   2656  N   GLY   385     -26.802  16.803 -13.089  1.00 40.10           N  
ATOM   2657  CA  GLY   385     -25.566  17.503 -13.270  1.00 40.10           C  
ATOM   2658  C   GLY   385     -25.658  18.722 -12.407  1.00 40.10           C  
ATOM   2659  O   GLY   385     -26.710  19.011 -11.839  1.00 40.10           O  
ATOM   2660  N   PRO   386     -24.582  19.452 -12.298  1.00 94.77           N  
ATOM   2661  CA  PRO   386     -24.547  20.645 -11.498  1.00 94.77           C  
ATOM   2662  C   PRO   386     -25.590  21.608 -11.979  1.00 94.77           C  
ATOM   2663  O   PRO   386     -26.136  22.347 -11.160  1.00 94.77           O  
ATOM   2664  CB  PRO   386     -23.147  21.217 -11.697  1.00 94.77           C  
ATOM   2665  CG  PRO   386     -22.791  20.767 -13.126  1.00 94.77           C  
ATOM   2666  CD  PRO   386     -23.514  19.416 -13.282  1.00 94.77           C  
ATOM   2667  N   ASP   387     -25.869  21.612 -13.298  1.00 89.54           N  
ATOM   2668  CA  ASP   387     -26.797  22.516 -13.916  1.00 89.54           C  
ATOM   2669  C   ASP   387     -28.162  22.249 -13.367  1.00 89.54           C  
ATOM   2670  O   ASP   387     -28.963  23.165 -13.188  1.00 89.54           O  
ATOM   2671  CB  ASP   387     -26.869  22.327 -15.442  1.00 89.54           C  
ATOM   2672  CG  ASP   387     -27.669  23.474 -16.047  1.00 89.54           C  
ATOM   2673  OD1 ASP   387     -28.137  24.352 -15.274  1.00 89.54           O  
ATOM   2674  OD2 ASP   387     -27.822  23.485 -17.298  1.00 89.54           O1-
ATOM   2675  N   GLY   388     -28.467  20.979 -13.051  1.00 48.58           N  
ATOM   2676  CA  GLY   388     -29.785  20.705 -12.561  1.00 48.58           C  
ATOM   2677  C   GLY   388     -30.553  19.951 -13.602  1.00 48.58           C  
ATOM   2678  O   GLY   388     -31.760  19.755 -13.469  1.00 48.58           O  
ATOM   2679  N   ARG   389     -29.878  19.527 -14.688  1.00129.67           N  
ATOM   2680  CA  ARG   389     -30.565  18.735 -15.666  1.00129.67           C  
ATOM   2681  C   ARG   389     -30.743  17.381 -15.058  1.00129.67           C  
ATOM   2682  O   ARG   389     -29.875  16.900 -14.332  1.00129.67           O  
ATOM   2683  CB  ARG   389     -29.780  18.538 -16.975  1.00129.67           C  
ATOM   2684  CG  ARG   389     -29.364  19.833 -17.680  1.00129.67           C  
ATOM   2685  CD  ARG   389     -30.518  20.742 -18.113  1.00129.67           C  
ATOM   2686  NE  ARG   389     -30.567  21.880 -17.155  1.00129.67           N  
ATOM   2687  CZ  ARG   389     -31.467  21.881 -16.129  1.00129.67           C  
ATOM   2688  NH1 ARG   389     -32.410  20.899 -16.048  1.00129.67           N1+
ATOM   2689  NH2 ARG   389     -31.430  22.871 -15.191  1.00129.67           N  
ATOM   2690  N   LEU   390     -31.889  16.730 -15.332  1.00 58.04           N  
ATOM   2691  CA  LEU   390     -32.152  15.429 -14.790  1.00 58.04           C  
ATOM   2692  C   LEU   390     -31.925  14.440 -15.885  1.00 58.04           C  
ATOM   2693  O   LEU   390     -32.508  14.550 -16.961  1.00 58.04           O  
ATOM   2694  CB  LEU   390     -33.607  15.269 -14.304  1.00 58.04           C  
ATOM   2695  CG  LEU   390     -33.936  13.891 -13.699  1.00 58.04           C  
ATOM   2696  CD1 LEU   390     -33.158  13.655 -12.398  1.00 58.04           C  
ATOM   2697  CD2 LEU   390     -35.454  13.706 -13.522  1.00 58.04           C  
ATOM   2698  N   TYR   391     -31.070  13.434 -15.633  1.00105.57           N  
ATOM   2699  CA  TYR   391     -30.797  12.472 -16.657  1.00105.57           C  
ATOM   2700  C   TYR   391     -31.468  11.204 -16.251  1.00105.57           C  
ATOM   2701  O   TYR   391     -31.379  10.782 -15.099  1.00105.57           O  
ATOM   2702  CB  TYR   391     -29.296  12.209 -16.858  1.00105.57           C  
ATOM   2703  CG  TYR   391     -28.721  13.490 -17.361  1.00105.57           C  
ATOM   2704  CD1 TYR   391     -28.330  14.476 -16.485  1.00105.57           C  
ATOM   2705  CD2 TYR   391     -28.584  13.706 -18.712  1.00105.57           C  
ATOM   2706  CE1 TYR   391     -27.803  15.659 -16.950  1.00105.57           C  
ATOM   2707  CE2 TYR   391     -28.058  14.886 -19.183  1.00105.57           C  
ATOM   2708  CZ  TYR   391     -27.668  15.865 -18.302  1.00105.57           C  
ATOM   2709  OH  TYR   391     -27.127  17.077 -18.783  1.00105.57           O  
ATOM   2710  N   MET   392     -32.197  10.589 -17.206  1.00113.49           N  
ATOM   2711  CA  MET   392     -32.940   9.387 -16.958  1.00113.49           C  
ATOM   2712  C   MET   392     -32.285   8.285 -17.732  1.00113.49           C  
ATOM   2713  O   MET   392     -31.943   8.454 -18.901  1.00113.49           O  
ATOM   2714  CB  MET   392     -34.385   9.455 -17.489  1.00113.49           C  
ATOM   2715  CG  MET   392     -35.278  10.507 -16.828  1.00113.49           C  
ATOM   2716  SD  MET   392     -35.909  10.061 -15.183  1.00113.49           S  
ATOM   2717  CE  MET   392     -36.995  11.508 -15.023  1.00113.49           C  
ATOM   2718  N   TYR   393     -32.117   7.113 -17.090  1.00104.13           N  
ATOM   2719  CA  TYR   393     -31.500   5.978 -17.717  1.00104.13           C  
ATOM   2720  C   TYR   393     -32.540   4.906 -17.728  1.00104.13           C  
ATOM   2721  O   TYR   393     -33.315   4.782 -16.782  1.00104.13           O  
ATOM   2722  CB  TYR   393     -30.304   5.428 -16.922  1.00104.13           C  
ATOM   2723  CG  TYR   393     -29.270   6.500 -16.849  1.00104.13           C  
ATOM   2724  CD1 TYR   393     -29.420   7.554 -15.976  1.00104.13           C  
ATOM   2725  CD2 TYR   393     -28.145   6.446 -17.640  1.00104.13           C  
ATOM   2726  CE1 TYR   393     -28.472   8.545 -15.899  1.00104.13           C  
ATOM   2727  CE2 TYR   393     -27.193   7.436 -17.567  1.00104.13           C  
ATOM   2728  CZ  TYR   393     -27.354   8.486 -16.695  1.00104.13           C  
ATOM   2729  OH  TYR   393     -26.376   9.501 -16.618  1.00104.13           O  
ATOM   2730  N   GLU   394     -32.584   4.096 -18.804  1.00104.15           N  
ATOM   2731  CA  GLU   394     -33.637   3.130 -18.926  1.00104.15           C  
ATOM   2732  C   GLU   394     -33.124   1.731 -18.869  1.00104.15           C  
ATOM   2733  O   GLU   394     -32.019   1.421 -19.315  1.00104.15           O  
ATOM   2734  CB  GLU   394     -34.383   3.212 -20.266  1.00104.15           C  
ATOM   2735  CG  GLU   394     -35.330   2.030 -20.482  1.00104.15           C  
ATOM   2736  CD  GLU   394     -35.781   2.043 -21.936  1.00104.15           C  
ATOM   2737  OE1 GLU   394     -35.558   3.078 -22.616  1.00104.15           O  
ATOM   2738  OE2 GLU   394     -36.348   1.011 -22.386  1.00104.15           O1-
ATOM   2739  N   ASP   395     -33.957   0.856 -18.273  1.00 70.71           N  
ATOM   2740  CA  ASP   395     -33.748  -0.558 -18.235  1.00 70.71           C  
ATOM   2741  C   ASP   395     -35.093  -1.118 -18.588  1.00 70.71           C  
ATOM   2742  O   ASP   395     -35.860  -1.500 -17.707  1.00 70.71           O  
ATOM   2743  CB  ASP   395     -33.389  -1.069 -16.830  1.00 70.71           C  
ATOM   2744  CG  ASP   395     -33.083  -2.555 -16.921  1.00 70.71           C  
ATOM   2745  OD1 ASP   395     -33.192  -3.113 -18.047  1.00 70.71           O  
ATOM   2746  OD2 ASP   395     -32.742  -3.152 -15.866  1.00 70.71           O1-
ATOM   2747  N   GLY   396     -35.417  -1.198 -19.897  1.00 69.74           N  
ATOM   2748  CA  GLY   396     -36.751  -1.602 -20.241  1.00 69.74           C  
ATOM   2749  C   GLY   396     -36.770  -2.255 -21.590  1.00 69.74           C  
ATOM   2750  O   GLY   396     -36.050  -3.222 -21.840  1.00 69.74           O  
ATOM   2751  N   GLY   397     -37.621  -1.719 -22.494  1.00155.53           N  
ATOM   2752  CA  GLY   397     -37.882  -2.285 -23.791  1.00155.53           C  
ATOM   2753  C   GLY   397     -36.821  -1.888 -24.774  1.00155.53           C  
ATOM   2754  O   GLY   397     -35.685  -1.612 -24.403  1.00155.53           O  
ATOM   2755  N   ASN   398     -37.194  -1.850 -26.073  1.00114.60           N  
ATOM   2756  CA  ASN   398     -36.288  -1.666 -27.171  1.00114.60           C  
ATOM   2757  C   ASN   398     -35.517  -0.404 -27.049  1.00114.60           C  
ATOM   2758  O   ASN   398     -36.021   0.626 -26.604  1.00114.60           O  
ATOM   2759  CB  ASN   398     -36.981  -1.639 -28.545  1.00114.60           C  
ATOM   2760  CG  ASN   398     -37.497  -3.039 -28.841  1.00114.60           C  
ATOM   2761  ND2 ASN   398     -38.699  -3.123 -29.470  1.00114.60           N  
ATOM   2762  OD1 ASN   398     -36.847  -4.033 -28.521  1.00114.60           O  
ATOM   2763  N   GLY   399     -34.233  -0.496 -27.446  1.00 93.79           N  
ATOM   2764  CA  GLY   399     -33.369   0.635 -27.491  1.00 93.79           C  
ATOM   2765  C   GLY   399     -33.300   1.271 -26.146  1.00 93.79           C  
ATOM   2766  O   GLY   399     -33.818   2.372 -25.969  1.00 93.79           O  
ATOM   2767  N   ASN   400     -32.684   0.591 -25.155  1.00 82.15           N  
ATOM   2768  CA  ASN   400     -32.549   1.221 -23.872  1.00 82.15           C  
ATOM   2769  C   ASN   400     -31.805   2.486 -24.123  1.00 82.15           C  
ATOM   2770  O   ASN   400     -30.950   2.549 -25.006  1.00 82.15           O  
ATOM   2771  CB  ASN   400     -31.771   0.408 -22.823  1.00 82.15           C  
ATOM   2772  CG  ASN   400     -32.671  -0.721 -22.347  1.00 82.15           C  
ATOM   2773  ND2 ASN   400     -32.343  -1.306 -21.166  1.00 82.15           N  
ATOM   2774  OD1 ASN   400     -33.653  -1.062 -23.001  1.00 82.15           O  
ATOM   2775  N   ASN   401     -32.140   3.549 -23.371  1.00119.89           N  
ATOM   2776  CA  ASN   401     -31.552   4.799 -23.728  1.00119.89           C  
ATOM   2777  C   ASN   401     -31.414   5.668 -22.522  1.00119.89           C  
ATOM   2778  O   ASN   401     -31.701   5.261 -21.398  1.00119.89           O  
ATOM   2779  CB  ASN   401     -32.419   5.573 -24.732  1.00119.89           C  
ATOM   2780  CG  ASN   401     -33.726   5.940 -24.047  1.00119.89           C  
ATOM   2781  ND2 ASN   401     -33.873   7.245 -23.701  1.00119.89           N  
ATOM   2782  OD1 ASN   401     -34.589   5.092 -23.823  1.00119.89           O  
ATOM   2783  N   ILE   402     -30.916   6.900 -22.760  1.00106.40           N  
ATOM   2784  CA  ILE   402     -30.774   7.906 -21.749  1.00106.40           C  
ATOM   2785  C   ILE   402     -31.525   9.109 -22.228  1.00106.40           C  
ATOM   2786  O   ILE   402     -31.488   9.450 -23.409  1.00106.40           O  
ATOM   2787  CB  ILE   402     -29.347   8.295 -21.493  1.00106.40           C  
ATOM   2788  CG1 ILE   402     -29.261   9.365 -20.392  1.00106.40           C  
ATOM   2789  CG2 ILE   402     -28.704   8.696 -22.831  1.00106.40           C  
ATOM   2790  CD1 ILE   402     -27.839   9.607 -19.889  1.00106.40           C  
ATOM   2791  N   VAL   403     -32.242   9.779 -21.303  1.00 53.96           N  
ATOM   2792  CA  VAL   403     -33.073  10.907 -21.612  1.00 53.96           C  
ATOM   2793  C   VAL   403     -32.663  12.027 -20.706  1.00 53.96           C  
ATOM   2794  O   VAL   403     -32.027  11.803 -19.678  1.00 53.96           O  
ATOM   2795  CB  VAL   403     -34.523  10.610 -21.322  1.00 53.96           C  
ATOM   2796  CG1 VAL   403     -35.385  11.866 -21.511  1.00 53.96           C  
ATOM   2797  CG2 VAL   403     -34.959   9.432 -22.203  1.00 53.96           C  
ATOM   2798  N   GLY   404     -32.991  13.279 -21.087  1.00 33.09           N  
ATOM   2799  CA  GLY   404     -32.702  14.408 -20.250  1.00 33.09           C  
ATOM   2800  C   GLY   404     -33.998  15.117 -20.037  1.00 33.09           C  
ATOM   2801  O   GLY   404     -34.782  15.296 -20.968  1.00 33.09           O  
ATOM   2802  N   VAL   405     -34.256  15.556 -18.789  1.00 43.71           N  
ATOM   2803  CA  VAL   405     -35.507  16.194 -18.517  1.00 43.71           C  
ATOM   2804  C   VAL   405     -35.238  17.455 -17.769  1.00 43.71           C  
ATOM   2805  O   VAL   405     -34.219  17.602 -17.096  1.00 43.71           O  
ATOM   2806  CB  VAL   405     -36.424  15.355 -17.669  1.00 43.71           C  
ATOM   2807  CG1 VAL   405     -37.726  16.130 -17.406  1.00 43.71           C  
ATOM   2808  CG2 VAL   405     -36.640  14.008 -18.377  1.00 43.71           C  
ATOM   2809  N   ASN   406     -36.160  18.423 -17.905  1.00 47.90           N  
ATOM   2810  CA  ASN   406     -36.056  19.653 -17.190  1.00 47.90           C  
ATOM   2811  C   ASN   406     -37.053  19.518 -16.092  1.00 47.90           C  
ATOM   2812  O   ASN   406     -37.992  18.730 -16.192  1.00 47.90           O  
ATOM   2813  CB  ASN   406     -36.440  20.883 -18.034  1.00 47.90           C  
ATOM   2814  CG  ASN   406     -35.913  22.141 -17.356  1.00 47.90           C  
ATOM   2815  ND2 ASN   406     -36.009  23.299 -18.064  1.00 47.90           N  
ATOM   2816  OD1 ASN   406     -35.427  22.094 -16.228  1.00 47.90           O  
ATOM   2817  N   SER   407     -36.886  20.291 -15.007  1.00 52.38           N  
ATOM   2818  CA  SER   407     -37.815  20.207 -13.918  1.00 52.38           C  
ATOM   2819  C   SER   407     -39.163  20.587 -14.465  1.00 52.38           C  
ATOM   2820  O   SER   407     -40.196  20.232 -13.899  1.00 52.38           O  
ATOM   2821  CB  SER   407     -37.489  21.185 -12.776  1.00 52.38           C  
ATOM   2822  OG  SER   407     -37.640  22.526 -13.223  1.00 52.38           O  
ATOM   2823  N   ASP   408     -39.170  21.302 -15.609  1.00 82.69           N  
ATOM   2824  CA  ASP   408     -40.358  21.735 -16.288  1.00 82.69           C  
ATOM   2825  C   ASP   408     -41.137  20.506 -16.624  1.00 82.69           C  
ATOM   2826  O   ASP   408     -42.367  20.523 -16.619  1.00 82.69           O  
ATOM   2827  CB  ASP   408     -40.051  22.452 -17.613  1.00 82.69           C  
ATOM   2828  CG  ASP   408     -41.368  22.933 -18.202  1.00 82.69           C  
ATOM   2829  OD1 ASP   408     -42.351  23.055 -17.424  1.00 82.69           O  
ATOM   2830  OD2 ASP   408     -41.407  23.190 -19.436  1.00 82.69           O1-
ATOM   2831  N   GLY   409     -40.434  19.394 -16.916  1.00 30.65           N  
ATOM   2832  CA  GLY   409     -41.132  18.181 -17.220  1.00 30.65           C  
ATOM   2833  C   GLY   409     -40.891  17.790 -18.644  1.00 30.65           C  
ATOM   2834  O   GLY   409     -41.276  16.696 -19.054  1.00 30.65           O  
ATOM   2835  N   GLU   410     -40.249  18.659 -19.446  1.00 71.71           N  
ATOM   2836  CA  GLU   410     -40.010  18.282 -20.808  1.00 71.71           C  
ATOM   2837  C   GLU   410     -38.968  17.205 -20.825  1.00 71.71           C  
ATOM   2838  O   GLU   410     -38.058  17.190 -19.996  1.00 71.71           O  
ATOM   2839  CB  GLU   410     -39.558  19.443 -21.710  1.00 71.71           C  
ATOM   2840  CG  GLU   410     -38.254  20.116 -21.279  1.00 71.71           C  
ATOM   2841  CD  GLU   410     -38.019  21.283 -22.231  1.00 71.71           C  
ATOM   2842  OE1 GLU   410     -38.999  22.027 -22.504  1.00 71.71           O  
ATOM   2843  OE2 GLU   410     -36.862  21.440 -22.703  1.00 71.71           O1-
ATOM   2844  N   LEU   411     -39.105  16.258 -21.777  1.00114.94           N  
ATOM   2845  CA  LEU   411     -38.242  15.117 -21.888  1.00114.94           C  
ATOM   2846  C   LEU   411     -37.688  15.074 -23.285  1.00114.94           C  
ATOM   2847  O   LEU   411     -38.405  15.319 -24.256  1.00114.94           O  
ATOM   2848  CB  LEU   411     -39.041  13.814 -21.627  1.00114.94           C  
ATOM   2849  CG  LEU   411     -38.296  12.463 -21.719  1.00114.94           C  
ATOM   2850  CD1 LEU   411     -39.202  11.333 -21.202  1.00114.94           C  
ATOM   2851  CD2 LEU   411     -37.818  12.146 -23.147  1.00114.94           C  
ATOM   2852  N   PHE   412     -36.377  14.768 -23.414  1.00107.86           N  
ATOM   2853  CA  PHE   412     -35.763  14.648 -24.711  1.00107.86           C  
ATOM   2854  C   PHE   412     -34.881  13.436 -24.655  1.00107.86           C  
ATOM   2855  O   PHE   412     -34.248  13.185 -23.632  1.00107.86           O  
ATOM   2856  CB  PHE   412     -34.839  15.825 -25.057  1.00107.86           C  
ATOM   2857  CG  PHE   412     -35.651  17.072 -25.003  1.00107.86           C  
ATOM   2858  CD1 PHE   412     -35.817  17.733 -23.808  1.00107.86           C  
ATOM   2859  CD2 PHE   412     -36.242  17.580 -26.136  1.00107.86           C  
ATOM   2860  CE1 PHE   412     -36.565  18.885 -23.743  1.00107.86           C  
ATOM   2861  CE2 PHE   412     -36.991  18.731 -26.077  1.00107.86           C  
ATOM   2862  CZ  PHE   412     -37.152  19.386 -24.879  1.00107.86           C  
ATOM   2863  N   ARG   413     -34.792  12.651 -25.752  1.00 95.82           N  
ATOM   2864  CA  ARG   413     -33.964  11.476 -25.682  1.00 95.82           C  
ATOM   2865  C   ARG   413     -32.599  11.821 -26.193  1.00 95.82           C  
ATOM   2866  O   ARG   413     -32.432  12.196 -27.354  1.00 95.82           O  
ATOM   2867  CB  ARG   413     -34.490  10.276 -26.492  1.00 95.82           C  
ATOM   2868  CG  ARG   413     -33.606   9.033 -26.353  1.00 95.82           C  
ATOM   2869  CD  ARG   413     -34.109   7.809 -27.122  1.00 95.82           C  
ATOM   2870  NE  ARG   413     -35.342   7.320 -26.444  1.00 95.82           N  
ATOM   2871  CZ  ARG   413     -35.644   5.988 -26.473  1.00 95.82           C  
ATOM   2872  NH1 ARG   413     -34.788   5.112 -27.074  1.00 95.82           N1+
ATOM   2873  NH2 ARG   413     -36.796   5.530 -25.903  1.00 95.82           N  
ATOM   2874  N   VAL   414     -31.603  11.798 -25.281  1.00136.51           N  
ATOM   2875  CA  VAL   414     -30.230  12.077 -25.599  1.00136.51           C  
ATOM   2876  C   VAL   414     -29.486  10.939 -26.237  1.00136.51           C  
ATOM   2877  O   VAL   414     -28.791  11.142 -27.229  1.00136.51           O  
ATOM   2878  CB  VAL   414     -29.432  12.550 -24.416  1.00136.51           C  
ATOM   2879  CG1 VAL   414     -29.970  13.922 -23.980  1.00136.51           C  
ATOM   2880  CG2 VAL   414     -29.508  11.485 -23.314  1.00136.51           C  
ATOM   2881  N   ALA   415     -29.591   9.702 -25.707  1.00 70.57           N  
ATOM   2882  CA  ALA   415     -28.728   8.703 -26.275  1.00 70.57           C  
ATOM   2883  C   ALA   415     -29.398   7.378 -26.277  1.00 70.57           C  
ATOM   2884  O   ALA   415     -30.280   7.101 -25.470  1.00 70.57           O  
ATOM   2885  CB  ALA   415     -27.420   8.522 -25.488  1.00 70.57           C  
ATOM   2886  N   GLU   416     -28.970   6.522 -27.219  1.00157.24           N  
ATOM   2887  CA  GLU   416     -29.454   5.185 -27.336  1.00157.24           C  
ATOM   2888  C   GLU   416     -28.268   4.318 -27.102  1.00157.24           C  
ATOM   2889  O   GLU   416     -27.136   4.756 -27.299  1.00157.24           O  
ATOM   2890  CB  GLU   416     -29.994   4.871 -28.741  1.00157.24           C  
ATOM   2891  CG  GLU   416     -30.184   3.379 -28.993  1.00157.24           C  
ATOM   2892  CD  GLU   416     -31.142   2.848 -27.943  1.00157.24           C  
ATOM   2893  OE1 GLU   416     -32.157   3.537 -27.655  1.00157.24           O  
ATOM   2894  OE2 GLU   416     -30.863   1.741 -27.411  1.00157.24           O1-
ATOM   2895  N   ASN   417     -28.480   3.052 -26.704  1.00117.05           N  
ATOM   2896  CA  ASN   417     -27.324   2.230 -26.533  1.00117.05           C  
ATOM   2897  C   ASN   417     -27.464   1.000 -27.371  1.00117.05           C  
ATOM   2898  O   ASN   417     -28.392   0.863 -28.166  1.00117.05           O  
ATOM   2899  CB  ASN   417     -27.011   1.850 -25.071  1.00117.05           C  
ATOM   2900  CG  ASN   417     -28.159   1.050 -24.477  1.00117.05           C  
ATOM   2901  ND2 ASN   417     -28.027   0.695 -23.170  1.00117.05           N  
ATOM   2902  OD1 ASN   417     -29.147   0.759 -25.148  1.00117.05           O  
ATOM   2903  N   VAL   418     -26.498   0.081 -27.202  1.00140.63           N  
ATOM   2904  CA  VAL   418     -26.335  -1.136 -27.941  1.00140.63           C  
ATOM   2905  C   VAL   418     -27.555  -1.988 -27.827  1.00140.63           C  
ATOM   2906  O   VAL   418     -28.495  -1.670 -27.101  1.00140.63           O  
ATOM   2907  CB  VAL   418     -25.184  -1.959 -27.451  1.00140.63           C  
ATOM   2908  CG1 VAL   418     -23.894  -1.137 -27.624  1.00140.63           C  
ATOM   2909  CG2 VAL   418     -25.475  -2.376 -25.998  1.00140.63           C  
ATOM   2910  N   VAL   419     -27.528  -3.107 -28.581  1.00104.33           N  
ATOM   2911  CA  VAL   419     -28.580  -4.070 -28.740  1.00104.33           C  
ATOM   2912  C   VAL   419     -29.315  -4.252 -27.467  1.00104.33           C  
ATOM   2913  O   VAL   419     -28.734  -4.208 -26.382  1.00104.33           O  
ATOM   2914  CB  VAL   419     -28.072  -5.435 -29.082  1.00104.33           C  
ATOM   2915  CG1 VAL   419     -29.237  -6.440 -29.070  1.00104.33           C  
ATOM   2916  CG2 VAL   419     -27.299  -5.361 -30.401  1.00104.33           C  
ATOM   2917  N   ASN   420     -30.638  -4.468 -27.607  1.00182.36           N  
ATOM   2918  CA  ASN   420     -31.492  -4.664 -26.481  1.00182.36           C  
ATOM   2919  C   ASN   420     -30.879  -5.772 -25.712  1.00182.36           C  
ATOM   2920  O   ASN   420     -30.174  -6.618 -26.259  1.00182.36           O  
ATOM   2921  CB  ASN   420     -32.930  -5.078 -26.841  1.00182.36           C  
ATOM   2922  CG  ASN   420     -33.755  -5.096 -25.561  1.00182.36           C  
ATOM   2923  ND2 ASN   420     -34.899  -5.831 -25.586  1.00182.36           N  
ATOM   2924  OD1 ASN   420     -33.394  -4.472 -24.565  1.00182.36           O  
ATOM   2925  N   GLY   421     -31.125  -5.774 -24.399  1.00 80.45           N  
ATOM   2926  CA  GLY   421     -30.477  -6.721 -23.559  1.00 80.45           C  
ATOM   2927  C   GLY   421     -29.444  -5.916 -22.858  1.00 80.45           C  
ATOM   2928  O   GLY   421     -28.958  -6.292 -21.794  1.00 80.45           O  
ATOM   2929  N   SER   422     -29.077  -4.774 -23.470  1.00 50.43           N  
ATOM   2930  CA  SER   422     -28.171  -3.879 -22.827  1.00 50.43           C  
ATOM   2931  C   SER   422     -29.014  -2.957 -22.014  1.00 50.43           C  
ATOM   2932  O   SER   422     -30.163  -2.686 -22.359  1.00 50.43           O  
ATOM   2933  CB  SER   422     -27.358  -3.018 -23.808  1.00 50.43           C  
ATOM   2934  OG  SER   422     -26.484  -2.157 -23.094  1.00 50.43           O  
ATOM   2935  N   GLU   423     -28.459  -2.471 -20.892  1.00125.57           N  
ATOM   2936  CA  GLU   423     -29.147  -1.515 -20.079  1.00125.57           C  
ATOM   2937  C   GLU   423     -28.262  -0.323 -20.114  1.00125.57           C  
ATOM   2938  O   GLU   423     -27.055  -0.448 -20.317  1.00125.57           O  
ATOM   2939  CB  GLU   423     -29.200  -1.850 -18.578  1.00125.57           C  
ATOM   2940  CG  GLU   423     -29.959  -3.115 -18.196  1.00125.57           C  
ATOM   2941  CD  GLU   423     -29.871  -3.237 -16.680  1.00125.57           C  
ATOM   2942  OE1 GLU   423     -29.689  -2.181 -16.014  1.00125.57           O  
ATOM   2943  OE2 GLU   423     -29.978  -4.383 -16.169  1.00125.57           O1-
ATOM   2944  N   PHE   424     -28.840   0.874 -19.936  1.00100.40           N  
ATOM   2945  CA  PHE   424     -28.007   2.034 -19.912  1.00100.40           C  
ATOM   2946  C   PHE   424     -28.028   2.419 -18.465  1.00100.40           C  
ATOM   2947  O   PHE   424     -29.078   2.770 -17.931  1.00100.40           O  
ATOM   2948  CB  PHE   424     -28.619   3.149 -20.788  1.00100.40           C  
ATOM   2949  CG  PHE   424     -27.591   4.111 -21.286  1.00100.40           C  
ATOM   2950  CD1 PHE   424     -26.615   3.685 -22.162  1.00100.40           C  
ATOM   2951  CD2 PHE   424     -27.633   5.443 -20.944  1.00100.40           C  
ATOM   2952  CE1 PHE   424     -25.670   4.559 -22.647  1.00100.40           C  
ATOM   2953  CE2 PHE   424     -26.693   6.323 -21.428  1.00100.40           C  
ATOM   2954  CZ  PHE   424     -25.708   5.883 -22.279  1.00100.40           C  
ATOM   2955  N   CYS   425     -26.878   2.315 -17.765  1.00 99.58           N  
ATOM   2956  CA  CYS   425     -26.925   2.635 -16.371  1.00 99.58           C  
ATOM   2957  C   CYS   425     -25.575   3.095 -15.938  1.00 99.58           C  
ATOM   2958  O   CYS   425     -24.570   2.806 -16.583  1.00 99.58           O  
ATOM   2959  CB  CYS   425     -27.351   1.457 -15.482  1.00 99.58           C  
ATOM   2960  SG  CYS   425     -27.787   2.009 -13.808  1.00 99.58           S  
ATOM   2961  N   GLY   426     -25.532   3.853 -14.826  1.00 34.62           N  
ATOM   2962  CA  GLY   426     -24.306   4.376 -14.302  1.00 34.62           C  
ATOM   2963  C   GLY   426     -24.120   5.722 -14.922  1.00 34.62           C  
ATOM   2964  O   GLY   426     -24.182   5.858 -16.145  1.00 34.62           O  
ATOM   2965  N   GLY   427     -23.867   6.757 -14.096  1.00 33.41           N  
ATOM   2966  CA  GLY   427     -23.659   8.061 -14.651  1.00 33.41           C  
ATOM   2967  C   GLY   427     -22.773   8.828 -13.723  1.00 33.41           C  
ATOM   2968  O   GLY   427     -22.945   8.786 -12.506  1.00 33.41           O  
ATOM   2969  N   CYS   428     -21.791   9.553 -14.293  1.00 93.87           N  
ATOM   2970  CA  CYS   428     -20.901  10.367 -13.518  0.50 93.87           C  
ATOM   2971  C   CYS   428     -20.483  11.492 -14.407  1.00 93.87           C  
ATOM   2972  O   CYS   428     -20.483  11.354 -15.629  1.00 93.87           O  
ATOM   2973  CB  CYS   428     -19.606   9.653 -13.095  0.50 93.87           C  
ATOM   2974  SG  CYS   428     -18.530   9.270 -14.510  1.00 93.87           S  
ATOM   2975  N   PHE   429     -20.126  12.648 -13.814  1.00 58.16           N  
ATOM   2976  CA  PHE   429     -19.686  13.758 -14.607  1.00 58.16           C  
ATOM   2977  C   PHE   429     -18.338  14.171 -14.109  1.00 58.16           C  
ATOM   2978  O   PHE   429     -18.035  14.063 -12.921  1.00 58.16           O  
ATOM   2979  CB  PHE   429     -20.572  15.014 -14.479  1.00 58.16           C  
ATOM   2980  CG  PHE   429     -21.895  14.780 -15.125  1.00 58.16           C  
ATOM   2981  CD1 PHE   429     -22.895  14.099 -14.468  1.00 58.16           C  
ATOM   2982  CD2 PHE   429     -22.143  15.260 -16.391  1.00 58.16           C  
ATOM   2983  CE1 PHE   429     -24.116  13.895 -15.066  1.00 58.16           C  
ATOM   2984  CE2 PHE   429     -23.362  15.060 -16.994  1.00 58.16           C  
ATOM   2985  CZ  PHE   429     -24.350  14.372 -16.332  1.00 58.16           C  
ATOM   2986  N   SER   430     -17.481  14.645 -15.031  1.00 96.64           N  
ATOM   2987  CA  SER   430     -16.216  15.181 -14.641  1.00 96.64           C  
ATOM   2988  C   SER   430     -16.563  16.462 -13.952  1.00 96.64           C  
ATOM   2989  O   SER   430     -17.662  16.987 -14.123  1.00 96.64           O  
ATOM   2990  CB  SER   430     -15.308  15.497 -15.840  1.00 96.64           C  
ATOM   2991  OG  SER   430     -14.067  16.021 -15.397  1.00 96.64           O  
ATOM   2992  N   HIS   431     -15.634  17.001 -13.146  1.00 81.77           N  
ATOM   2993  CA  HIS   431     -15.934  18.190 -12.405  1.00 81.77           C  
ATOM   2994  C   HIS   431     -16.250  19.274 -13.381  1.00 81.77           C  
ATOM   2995  O   HIS   431     -17.177  20.056 -13.179  1.00 81.77           O  
ATOM   2996  CB  HIS   431     -14.761  18.663 -11.529  1.00 81.77           C  
ATOM   2997  CG  HIS   431     -15.100  19.870 -10.706  1.00 81.77           C  
ATOM   2998  CD2 HIS   431     -15.602  19.955  -9.443  1.00 81.77           C  
ATOM   2999  ND1 HIS   431     -14.946  21.167 -11.137  1.00 81.77           N  
ATOM   3000  CE1 HIS   431     -15.358  21.970 -10.122  1.00 81.77           C  
ATOM   3001  NE2 HIS   431     -15.765  21.278  -9.073  1.00 81.77           N  
ATOM   3002  N   ASN   432     -15.484  19.327 -14.485  1.00 75.47           N  
ATOM   3003  CA  ASN   432     -15.677  20.339 -15.480  1.00 75.47           C  
ATOM   3004  C   ASN   432     -17.026  20.171 -16.118  1.00 75.47           C  
ATOM   3005  O   ASN   432     -17.630  21.153 -16.545  1.00 75.47           O  
ATOM   3006  CB  ASN   432     -14.556  20.380 -16.546  1.00 75.47           C  
ATOM   3007  CG  ASN   432     -14.442  19.053 -17.284  1.00 75.47           C  
ATOM   3008  ND2 ASN   432     -13.458  18.970 -18.219  1.00 75.47           N  
ATOM   3009  OD1 ASN   432     -15.186  18.109 -17.029  1.00 75.47           O  
ATOM   3010  N   GLY   433     -17.539  18.929 -16.214  1.00 39.13           N  
ATOM   3011  CA  GLY   433     -18.840  18.732 -16.796  1.00 39.13           C  
ATOM   3012  C   GLY   433     -18.647  18.478 -18.256  1.00 39.13           C  
ATOM   3013  O   GLY   433     -19.612  18.342 -19.006  1.00 39.13           O  
ATOM   3014  N   ARG   434     -17.372  18.463 -18.691  1.00 87.23           N  
ATOM   3015  CA  ARG   434     -17.011  18.207 -20.054  1.00 87.23           C  
ATOM   3016  C   ARG   434     -17.265  16.773 -20.397  1.00 87.23           C  
ATOM   3017  O   ARG   434     -17.690  16.466 -21.509  1.00 87.23           O  
ATOM   3018  CB  ARG   434     -15.545  18.555 -20.352  1.00 87.23           C  
ATOM   3019  CG  ARG   434     -15.297  20.063 -20.264  1.00 87.23           C  
ATOM   3020  CD  ARG   434     -13.872  20.490 -20.615  1.00 87.23           C  
ATOM   3021  NE  ARG   434     -13.808  21.972 -20.479  1.00 87.23           N  
ATOM   3022  CZ  ARG   434     -12.603  22.610 -20.454  1.00 87.23           C  
ATOM   3023  NH1 ARG   434     -11.449  21.888 -20.550  1.00 87.23           N1+
ATOM   3024  NH2 ARG   434     -12.550  23.969 -20.338  1.00 87.23           N  
ATOM   3025  N   PHE   435     -16.998  15.842 -19.458  1.00 63.45           N  
ATOM   3026  CA  PHE   435     -17.225  14.464 -19.782  1.00 63.45           C  
ATOM   3027  C   PHE   435     -18.365  13.931 -18.978  1.00 63.45           C  
ATOM   3028  O   PHE   435     -18.480  14.189 -17.781  1.00 63.45           O  
ATOM   3029  CB  PHE   435     -16.014  13.553 -19.529  1.00 63.45           C  
ATOM   3030  CG  PHE   435     -15.062  13.771 -20.652  1.00 63.45           C  
ATOM   3031  CD1 PHE   435     -14.144  14.795 -20.619  1.00 63.45           C  
ATOM   3032  CD2 PHE   435     -15.100  12.940 -21.747  1.00 63.45           C  
ATOM   3033  CE1 PHE   435     -13.273  14.984 -21.666  1.00 63.45           C  
ATOM   3034  CE2 PHE   435     -14.231  13.124 -22.796  1.00 63.45           C  
ATOM   3035  CZ  PHE   435     -13.317  14.149 -22.757  1.00 63.45           C  
ATOM   3036  N   MET   436     -19.260  13.177 -19.650  1.00101.62           N  
ATOM   3037  CA  MET   436     -20.355  12.544 -18.977  1.00101.62           C  
ATOM   3038  C   MET   436     -20.137  11.087 -19.202  1.00101.62           C  
ATOM   3039  O   MET   436     -20.160  10.621 -20.340  1.00101.62           O  
ATOM   3040  CB  MET   436     -21.725  12.917 -19.566  1.00101.62           C  
ATOM   3041  CG  MET   436     -22.907  12.648 -18.631  1.00101.62           C  
ATOM   3042  SD  MET   436     -23.411  10.913 -18.486  1.00101.62           S  
ATOM   3043  CE  MET   436     -24.459  10.972 -19.968  1.00101.62           C  
ATOM   3044  N   PHE   437     -19.905  10.323 -18.119  1.00 94.07           N  
ATOM   3045  CA  PHE   437     -19.638   8.928 -18.306  1.00 94.07           C  
ATOM   3046  C   PHE   437     -20.879   8.150 -18.018  1.00 94.07           C  
ATOM   3047  O   PHE   437     -21.591   8.432 -17.058  1.00 94.07           O  
ATOM   3048  CB  PHE   437     -18.464   8.397 -17.466  1.00 94.07           C  
ATOM   3049  CG  PHE   437     -17.245   8.969 -18.116  1.00 94.07           C  
ATOM   3050  CD1 PHE   437     -16.664   8.325 -19.185  1.00 94.07           C  
ATOM   3051  CD2 PHE   437     -16.685  10.148 -17.677  1.00 94.07           C  
ATOM   3052  CE1 PHE   437     -15.549   8.844 -19.804  1.00 94.07           C  
ATOM   3053  CE2 PHE   437     -15.570  10.678 -18.288  1.00 94.07           C  
ATOM   3054  CZ  PHE   437     -15.000  10.023 -19.354  1.00 94.07           C  
ATOM   3055  N   VAL   438     -21.182   7.165 -18.895  1.00 76.59           N  
ATOM   3056  CA  VAL   438     -22.348   6.349 -18.735  1.00 76.59           C  
ATOM   3057  C   VAL   438     -21.935   4.938 -19.003  1.00 76.59           C  
ATOM   3058  O   VAL   438     -21.001   4.678 -19.760  1.00 76.59           O  
ATOM   3059  CB  VAL   438     -23.426   6.630 -19.734  1.00 76.59           C  
ATOM   3060  CG1 VAL   438     -24.605   5.699 -19.450  1.00 76.59           C  
ATOM   3061  CG2 VAL   438     -23.804   8.108 -19.666  1.00 76.59           C  
ATOM   3062  N   ASN   439     -22.642   3.974 -18.390  1.00 93.63           N  
ATOM   3063  CA  ASN   439     -22.253   2.613 -18.581  1.00 93.63           C  
ATOM   3064  C   ASN   439     -23.235   1.914 -19.459  1.00 93.63           C  
ATOM   3065  O   ASN   439     -24.421   2.245 -19.506  1.00 93.63           O  
ATOM   3066  CB  ASN   439     -22.118   1.818 -17.274  1.00 93.63           C  
ATOM   3067  CG  ASN   439     -20.898   2.353 -16.537  1.00 93.63           C  
ATOM   3068  ND2 ASN   439     -19.920   2.903 -17.306  1.00 93.63           N  
ATOM   3069  OD1 ASN   439     -20.818   2.289 -15.311  1.00 93.63           O  
ATOM   3070  N   ILE   440     -22.714   0.938 -20.230  1.00 82.80           N  
ATOM   3071  CA  ILE   440     -23.524   0.101 -21.060  1.00 82.80           C  
ATOM   3072  C   ILE   440     -23.364  -1.261 -20.466  1.00 82.80           C  
ATOM   3073  O   ILE   440     -22.285  -1.854 -20.511  1.00 82.80           O  
ATOM   3074  CB  ILE   440     -23.038   0.085 -22.476  1.00 82.80           C  
ATOM   3075  CG1 ILE   440     -23.091   1.519 -23.032  1.00 82.80           C  
ATOM   3076  CG2 ILE   440     -23.884  -0.917 -23.279  1.00 82.80           C  
ATOM   3077  CD1 ILE   440     -22.280   1.714 -24.305  1.00 82.80           C  
ATOM   3078  N   GLN   441     -24.459  -1.794 -19.895  1.00 81.10           N  
ATOM   3079  CA  GLN   441     -24.369  -3.016 -19.149  1.00 81.10           C  
ATOM   3080  C   GLN   441     -25.006  -4.137 -19.906  1.00 81.10           C  
ATOM   3081  O   GLN   441     -26.033  -3.971 -20.562  1.00 81.10           O  
ATOM   3082  CB  GLN   441     -25.095  -2.930 -17.794  1.00 81.10           C  
ATOM   3083  CG  GLN   441     -24.970  -4.183 -16.927  1.00 81.10           C  
ATOM   3084  CD  GLN   441     -25.739  -3.937 -15.635  1.00 81.10           C  
ATOM   3085  NE2 GLN   441     -25.007  -3.844 -14.492  1.00 81.10           N  
ATOM   3086  OE1 GLN   441     -26.965  -3.833 -15.642  1.00 81.10           O  
ATOM   3087  N   SER   442     -24.362  -5.318 -19.838  1.00116.64           N  
ATOM   3088  CA  SER   442     -24.844  -6.554 -20.391  1.00116.64           C  
ATOM   3089  C   SER   442     -25.235  -6.422 -21.827  1.00116.64           C  
ATOM   3090  O   SER   442     -26.244  -7.005 -22.224  1.00116.64           O  
ATOM   3091  CB  SER   442     -26.038  -7.138 -19.616  1.00116.64           C  
ATOM   3092  OG  SER   442     -27.157  -6.268 -19.709  1.00116.64           O  
ATOM   3093  N   PRO   443     -24.502  -5.704 -22.633  1.00113.27           N  
ATOM   3094  CA  PRO   443     -24.856  -5.611 -24.018  1.00113.27           C  
ATOM   3095  C   PRO   443     -24.819  -6.998 -24.558  1.00113.27           C  
ATOM   3096  O   PRO   443     -24.013  -7.802 -24.092  1.00113.27           O  
ATOM   3097  CB  PRO   443     -23.741  -4.794 -24.659  1.00113.27           C  
ATOM   3098  CG  PRO   443     -22.508  -5.211 -23.833  1.00113.27           C  
ATOM   3099  CD  PRO   443     -23.076  -5.490 -22.430  1.00113.27           C  
ATOM   3100  N   GLY   444     -25.701  -7.314 -25.514  1.00 58.72           N  
ATOM   3101  CA  GLY   444     -25.585  -8.608 -26.109  1.00 58.72           C  
ATOM   3102  C   GLY   444     -25.962  -9.669 -25.143  1.00 58.72           C  
ATOM   3103  O   GLY   444     -25.348 -10.736 -25.134  1.00 58.72           O  
ATOM   3104  N   LEU   445     -26.976  -9.406 -24.301  1.00149.53           N  
ATOM   3105  CA  LEU   445     -27.419 -10.459 -23.445  1.00149.53           C  
ATOM   3106  C   LEU   445     -27.862 -11.515 -24.397  1.00149.53           C  
ATOM   3107  O   LEU   445     -27.697 -12.706 -24.141  1.00149.53           O  
ATOM   3108  CB  LEU   445     -28.617 -10.086 -22.558  1.00149.53           C  
ATOM   3109  CG  LEU   445     -29.075 -11.240 -21.648  1.00149.53           C  
ATOM   3110  CD1 LEU   445     -27.977 -11.640 -20.649  1.00149.53           C  
ATOM   3111  CD2 LEU   445     -30.412 -10.918 -20.963  1.00149.53           C  
ATOM   3112  N   THR   446     -28.434 -11.079 -25.536  1.00232.44           N  
ATOM   3113  CA  THR   446     -28.842 -12.014 -26.539  1.00232.44           C  
ATOM   3114  C   THR   446     -27.932 -11.941 -27.745  1.00232.44           C  
ATOM   3115  O   THR   446     -28.303 -11.445 -28.808  1.00232.44           O  
ATOM   3116  CB  THR   446     -30.268 -11.804 -26.982  1.00232.44           C  
ATOM   3117  CG2 THR   446     -30.453 -10.368 -27.506  1.00232.44           C  
ATOM   3118  OG1 THR   446     -30.621 -12.757 -27.975  1.00232.44           O  
ATOM   3119  N   LEU   447     -26.704 -12.479 -27.603  1.00317.49           N  
ATOM   3120  CA  LEU   447     -25.789 -12.690 -28.695  1.00317.49           C  
ATOM   3121  C   LEU   447     -25.299 -11.465 -29.437  1.00317.49           C  
ATOM   3122  O   LEU   447     -25.024 -11.576 -30.632  1.00317.49           O  
ATOM   3123  CB  LEU   447     -26.390 -13.614 -29.772  1.00317.49           C  
ATOM   3124  CG  LEU   447     -26.819 -15.006 -29.268  1.00317.49           C  
ATOM   3125  CD1 LEU   447     -27.980 -14.913 -28.263  1.00317.49           C  
ATOM   3126  CD2 LEU   447     -27.139 -15.939 -30.447  1.00317.49           C  
ATOM   3127  N   VAL   448     -25.151 -10.274 -28.816  1.00314.82           N  
ATOM   3128  CA  VAL   448     -24.542  -9.213 -29.591  1.00314.82           C  
ATOM   3129  C   VAL   448     -23.361  -8.718 -28.790  1.00314.82           C  
ATOM   3130  O   VAL   448     -23.200  -9.108 -27.636  1.00314.82           O  
ATOM   3131  CB  VAL   448     -25.439  -8.056 -29.946  1.00314.82           C  
ATOM   3132  CG1 VAL   448     -26.638  -8.599 -30.741  1.00314.82           C  
ATOM   3133  CG2 VAL   448     -25.798  -7.255 -28.694  1.00314.82           C  
ATOM   3134  N   ILE   449     -22.464  -7.890 -29.381  1.00190.66           N  
ATOM   3135  CA  ILE   449     -21.263  -7.520 -28.660  1.00190.66           C  
ATOM   3136  C   ILE   449     -20.867  -6.085 -28.961  1.00190.66           C  
ATOM   3137  O   ILE   449     -21.331  -5.518 -29.947  1.00190.66           O  
ATOM   3138  CB  ILE   449     -20.134  -8.459 -29.025  1.00190.66           C  
ATOM   3139  CG1 ILE   449     -20.478  -9.888 -28.560  1.00190.66           C  
ATOM   3140  CG2 ILE   449     -18.798  -7.947 -28.465  1.00190.66           C  
ATOM   3141  CD1 ILE   449     -20.668 -10.015 -27.050  1.00190.66           C  
ATOM   3142  N   GLU   450     -20.026  -5.452 -28.087  1.00265.93           N  
ATOM   3143  CA  GLU   450     -19.519  -4.107 -28.252  1.00265.93           C  
ATOM   3144  C   GLU   450     -18.094  -4.230 -28.683  1.00265.93           C  
ATOM   3145  O   GLU   450     -17.242  -4.681 -27.921  1.00265.93           O  
ATOM   3146  CB  GLU   450     -19.483  -3.315 -26.933  1.00265.93           C  
ATOM   3147  CG  GLU   450     -20.850  -3.061 -26.299  1.00265.93           C  
ATOM   3148  CD  GLU   450     -20.611  -2.469 -24.915  1.00265.93           C  
ATOM   3149  OE1 GLU   450     -19.434  -2.141 -24.605  1.00265.93           O  
ATOM   3150  OE2 GLU   450     -21.600  -2.342 -24.145  1.00265.93           O1-
ATOM   3151  N   GLY   451     -17.790  -3.806 -29.919  1.00140.03           N  
ATOM   3152  CA  GLY   451     -16.443  -3.912 -30.386  1.00140.03           C  
ATOM   3153  C   GLY   451     -16.480  -3.663 -31.850  1.00140.03           C  
ATOM   3154  O   GLY   451     -17.532  -3.586 -32.484  1.00140.03           O  
ATOM   3155  N   PRO   452     -15.307  -3.525 -32.376  1.00246.89           N  
ATOM   3156  CA  PRO   452     -15.183  -3.214 -33.766  1.00246.89           C  
ATOM   3157  C   PRO   452     -15.630  -4.218 -34.775  1.00246.89           C  
ATOM   3158  O   PRO   452     -16.073  -3.788 -35.838  1.00246.89           O  
ATOM   3159  CB  PRO   452     -13.741  -2.751 -33.963  1.00246.89           C  
ATOM   3160  CG  PRO   452     -13.373  -2.144 -32.599  1.00246.89           C  
ATOM   3161  CD  PRO   452     -14.235  -2.927 -31.595  1.00246.89           C  
ATOM   3162  N   TRP   453     -15.542  -5.541 -34.538  1.00176.37           N  
ATOM   3163  CA  TRP   453     -15.942  -6.290 -35.692  1.00176.37           C  
ATOM   3164  C   TRP   453     -16.030  -7.748 -35.377  1.00176.37           C  
ATOM   3165  O   TRP   453     -17.047  -8.233 -34.884  1.00176.37           O  
ATOM   3166  CB  TRP   453     -14.977  -6.103 -36.873  1.00176.37           C  
ATOM   3167  CG  TRP   453     -15.540  -6.530 -38.203  1.00176.37           C  
ATOM   3168  CD1 TRP   453     -16.692  -7.208 -38.484  1.00176.37           C  
ATOM   3169  CD2 TRP   453     -14.933  -6.220 -39.465  1.00176.37           C  
ATOM   3170  CE2 TRP   453     -15.765  -6.727 -40.462  1.00176.37           C  
ATOM   3171  CE3 TRP   453     -13.779  -5.554 -39.770  1.00176.37           C  
ATOM   3172  NE1 TRP   453     -16.841  -7.332 -39.844  1.00176.37           N  
ATOM   3173  CZ2 TRP   453     -15.457  -6.579 -41.783  1.00176.37           C  
ATOM   3174  CZ3 TRP   453     -13.466  -5.414 -41.104  1.00176.37           C  
ATOM   3175  CH2 TRP   453     -14.289  -5.916 -42.091  1.00176.37           C  
ATOM   3176  N   ARG   454     -14.940  -8.482 -35.681  1.00 68.04           N  
ATOM   3177  CA  ARG   454     -14.866  -9.909 -35.538  1.00 68.04           C  
ATOM   3178  C   ARG   454     -15.387 -10.296 -34.196  1.00 68.04           C  
ATOM   3179  O   ARG   454     -15.494  -9.461 -33.299  1.00 68.04           O  
ATOM   3180  CB  ARG   454     -13.437 -10.466 -35.677  1.00 68.04           C  
ATOM   3181  CG  ARG   454     -13.338 -11.987 -35.526  1.00 68.04           C  
ATOM   3182  CD  ARG   454     -11.945 -12.529 -35.857  1.00 68.04           C  
ATOM   3183  NE  ARG   454     -11.943 -13.994 -35.594  1.00 68.04           N  
ATOM   3184  CZ  ARG   454     -11.375 -14.478 -34.451  1.00 68.04           C  
ATOM   3185  NH1 ARG   454     -10.794 -13.619 -33.564  1.00 68.04           N1+
ATOM   3186  NH2 ARG   454     -11.365 -15.821 -34.204  1.00 68.04           N  
ATOM   3187  N   LYS   455     -15.751 -11.591 -34.069  1.00147.58           N  
ATOM   3188  CA  LYS   455     -16.351 -12.159 -32.896  1.00147.58           C  
ATOM   3189  C   LYS   455     -15.633 -11.657 -31.694  1.00147.58           C  
ATOM   3190  O   LYS   455     -14.405 -11.662 -31.632  1.00147.58           O  
ATOM   3191  CB  LYS   455     -16.268 -13.696 -32.866  1.00147.58           C  
ATOM   3192  CG  LYS   455     -16.893 -14.340 -31.626  1.00147.58           C  
ATOM   3193  CD  LYS   455     -16.927 -15.869 -31.701  1.00147.58           C  
ATOM   3194  CE  LYS   455     -17.299 -16.550 -30.382  1.00147.58           C  
ATOM   3195  NZ  LYS   455     -17.046 -18.007 -30.476  1.00147.58           N1+
ATOM   3196  N   GLY   456     -16.412 -11.187 -30.704  1.00133.85           N  
ATOM   3197  CA  GLY   456     -15.817 -10.638 -29.528  1.00133.85           C  
ATOM   3198  C   GLY   456     -16.847 -10.666 -28.446  1.00133.85           C  
ATOM   3199  O   GLY   456     -17.924 -11.233 -28.616  1.00133.85           O  
ATOM   3200  N   GLN   457     -16.518 -10.040 -27.297  1.00102.88           N  
ATOM   3201  CA  GLN   457     -17.371 -10.015 -26.143  1.00102.88           C  
ATOM   3202  C   GLN   457     -17.605  -8.571 -25.758  1.00102.88           C  
ATOM   3203  O   GLN   457     -17.049  -7.667 -26.378  1.00102.88           O  
ATOM   3204  CB  GLN   457     -16.724 -10.680 -24.919  1.00102.88           C  
ATOM   3205  CG  GLN   457     -16.360 -12.151 -25.123  1.00102.88           C  
ATOM   3206  CD  GLN   457     -15.569 -12.597 -23.902  1.00102.88           C  
ATOM   3207  NE2 GLN   457     -14.311 -12.095 -23.779  1.00102.88           N  
ATOM   3208  OE1 GLN   457     -16.058 -13.365 -23.076  1.00102.88           O  
ATOM   3209  N   ARG   458     -18.441  -8.330 -24.713  1.00233.18           N  
ATOM   3210  CA  ARG   458     -18.829  -7.016 -24.257  1.00233.18           C  
ATOM   3211  C   ARG   458     -17.707  -6.192 -23.655  1.00233.18           C  
ATOM   3212  O   ARG   458     -17.996  -4.991 -23.393  1.00233.18           O  
ATOM   3213  CB  ARG   458     -19.983  -7.042 -23.241  1.00233.18           C  
ATOM   3214  CG  ARG   458     -19.704  -7.868 -21.983  1.00233.18           C  
ATOM   3215  CD  ARG   458     -18.613  -7.291 -21.081  1.00233.18           C  
ATOM   3216  NE  ARG   458     -18.823  -5.818 -21.004  1.00233.18           N  
ATOM   3217  CZ  ARG   458     -19.733  -5.318 -20.122  1.00233.18           C  
ATOM   3218  NH1 ARG   458     -20.480  -6.177 -19.368  1.00233.18           N1+
ATOM   3219  NH2 ARG   458     -19.901  -3.970 -19.997  1.00233.18           N  
ATOM   3220  OXT ARG   458     -16.587  -6.724 -23.439  1.00233.18           O1-
END
