# Supplementary material for: In Vitro and in Silico Evidence of Phosphatase Diversity in the Biomineralizing Bacterium Ramlibacter tataouinensis
Source: Front Microbiol. 2018 Jan 11;8:2592. doi: 10.3389/fmicb.2017.02592 (PMC5768637; doi:10.3389/fmicb.2017.02592)
Supplement: Supplementary file 8 [file DataSheet1.ZIP › 3Dmodels/Sme-PhoX_mature-form.pdb]

ATOM      1  N   GLU    77     -44.256  21.457 -27.692  1.00276.03           N  
ATOM      2  CA  GLU    77     -43.484  22.596 -28.099  1.00276.03           C  
ATOM      3  C   GLU    77     -42.952  23.165 -26.827  1.00276.03           C  
ATOM      4  O   GLU    77     -43.438  22.829 -25.748  1.00276.03           O  
ATOM      5  CB  GLU    77     -44.341  23.706 -28.725  1.00276.03           C  
ATOM      6  CG  GLU    77     -45.054  23.270 -30.005  1.00276.03           C  
ATOM      7  CD  GLU    77     -46.215  24.225 -30.248  1.00276.03           C  
ATOM      8  OE1 GLU    77     -46.040  25.450 -30.013  1.00276.03           O  
ATOM      9  OE2 GLU    77     -47.299  23.736 -30.664  1.00276.03           O1-
ATOM     10  N   GLY    78     -41.920  24.024 -26.892  1.00141.66           N  
ATOM     11  CA  GLY    78     -41.521  24.596 -25.643  1.00141.66           C  
ATOM     12  C   GLY    78     -40.070  24.923 -25.677  1.00141.66           C  
ATOM     13  O   GLY    78     -39.331  24.498 -26.564  1.00141.66           O  
ATOM     14  N   GLU    79     -39.636  25.719 -24.684  1.00234.30           N  
ATOM     15  CA  GLU    79     -38.256  26.063 -24.563  1.00234.30           C  
ATOM     16  C   GLU    79     -37.958  26.097 -23.104  1.00234.30           C  
ATOM     17  O   GLU    79     -38.793  26.499 -22.295  1.00234.30           O  
ATOM     18  CB  GLU    79     -37.908  27.440 -25.153  1.00234.30           C  
ATOM     19  CG  GLU    79     -38.074  27.480 -26.673  1.00234.30           C  
ATOM     20  CD  GLU    79     -37.571  28.819 -27.195  1.00234.30           C  
ATOM     21  OE1 GLU    79     -37.746  29.840 -26.479  1.00234.30           O  
ATOM     22  OE2 GLU    79     -37.003  28.837 -28.320  1.00234.30           O1-
ATOM     23  N   ALA    80     -36.751  25.644 -22.728  1.00 61.51           N  
ATOM     24  CA  ALA    80     -36.366  25.648 -21.352  1.00 61.51           C  
ATOM     25  C   ALA    80     -34.975  26.180 -21.302  1.00 61.51           C  
ATOM     26  O   ALA    80     -34.227  26.111 -22.277  1.00 61.51           O  
ATOM     27  CB  ALA    80     -36.337  24.252 -20.712  1.00 61.51           C  
ATOM     28  N   SER    81     -34.602  26.786 -20.165  1.00 74.01           N  
ATOM     29  CA  SER    81     -33.259  27.256 -20.083  1.00 74.01           C  
ATOM     30  C   SER    81     -32.355  26.055 -20.064  1.00 74.01           C  
ATOM     31  O   SER    81     -31.311  26.062 -20.716  1.00 74.01           O  
ATOM     32  CB  SER    81     -32.972  28.116 -18.836  1.00 74.01           C  
ATOM     33  OG  SER    81     -31.616  28.542 -18.838  1.00 74.01           O  
ATOM     34  N   PRO    82     -32.707  25.024 -19.329  1.00148.27           N  
ATOM     35  CA  PRO    82     -31.843  23.871 -19.266  1.00148.27           C  
ATOM     36  C   PRO    82     -31.717  22.949 -20.445  1.00148.27           C  
ATOM     37  O   PRO    82     -30.691  22.275 -20.528  1.00148.27           O  
ATOM     38  CB  PRO    82     -32.230  23.102 -18.006  1.00148.27           C  
ATOM     39  CG  PRO    82     -32.803  24.185 -17.084  1.00148.27           C  
ATOM     40  CD  PRO    82     -33.384  25.225 -18.053  1.00148.27           C  
ATOM     41  N   PHE    83     -32.718  22.863 -21.343  1.00 77.98           N  
ATOM     42  CA  PHE    83     -32.631  21.899 -22.414  1.00 77.98           C  
ATOM     43  C   PHE    83     -32.021  22.549 -23.616  1.00 77.98           C  
ATOM     44  O   PHE    83     -32.713  23.257 -24.345  1.00 77.98           O  
ATOM     45  CB  PHE    83     -34.001  21.450 -22.932  1.00 77.98           C  
ATOM     46  CG  PHE    83     -34.682  20.616 -21.914  1.00 77.98           C  
ATOM     47  CD1 PHE    83     -35.132  21.161 -20.736  1.00 77.98           C  
ATOM     48  CD2 PHE    83     -34.902  19.285 -22.172  1.00 77.98           C  
ATOM     49  CE1 PHE    83     -35.773  20.370 -19.813  1.00 77.98           C  
ATOM     50  CE2 PHE    83     -35.542  18.494 -21.255  1.00 77.98           C  
ATOM     51  CZ  PHE    83     -35.976  19.036 -20.074  1.00 77.98           C  
ATOM     52  N   ASP    84     -30.715  22.322 -23.856  1.00126.31           N  
ATOM     53  CA  ASP    84     -30.042  22.928 -24.975  1.00126.31           C  
ATOM     54  C   ASP    84     -30.301  22.215 -26.277  1.00126.31           C  
ATOM     55  O   ASP    84     -30.242  22.833 -27.338  1.00126.31           O  
ATOM     56  CB  ASP    84     -28.509  23.018 -24.844  1.00126.31           C  
ATOM     57  CG  ASP    84     -27.883  21.652 -25.095  1.00126.31           C  
ATOM     58  OD1 ASP    84     -28.482  20.617 -24.700  1.00126.31           O  
ATOM     59  OD2 ASP    84     -26.790  21.631 -25.719  1.00126.31           O1-
ATOM     60  N   PHE    85     -30.569  20.893 -26.251  1.00 71.25           N  
ATOM     61  CA  PHE    85     -30.585  20.139 -27.478  1.00 71.25           C  
ATOM     62  C   PHE    85     -31.974  19.742 -27.870  1.00 71.25           C  
ATOM     63  O   PHE    85     -32.910  19.799 -27.077  1.00 71.25           O  
ATOM     64  CB  PHE    85     -29.766  18.843 -27.365  1.00 71.25           C  
ATOM     65  CG  PHE    85     -30.387  18.045 -26.266  1.00 71.25           C  
ATOM     66  CD1 PHE    85     -30.076  18.307 -24.951  1.00 71.25           C  
ATOM     67  CD2 PHE    85     -31.284  17.038 -26.544  1.00 71.25           C  
ATOM     68  CE1 PHE    85     -30.647  17.576 -23.934  1.00 71.25           C  
ATOM     69  CE2 PHE    85     -31.859  16.303 -25.532  1.00 71.25           C  
ATOM     70  CZ  PHE    85     -31.539  16.573 -24.226  1.00 71.25           C  
ATOM     71  N   LYS    86     -32.133  19.357 -29.155  1.00118.75           N  
ATOM     72  CA  LYS    86     -33.394  18.901 -29.662  0.50118.75           C  
ATOM     73  C   LYS    86     -33.518  17.442 -29.368  1.00118.75           C  
ATOM     74  O   LYS    86     -32.539  16.696 -29.397  1.00118.75           O  
ATOM     75  CB  LYS    86     -33.562  19.087 -31.181  0.50118.75           C  
ATOM     76  CG  LYS    86     -34.072  20.470 -31.582  0.50118.75           C  
ATOM     77  CD  LYS    86     -35.514  20.709 -31.131  1.00118.75           C  
ATOM     78  CE  LYS    86     -36.045  22.098 -31.477  1.00118.75           C  
ATOM     79  NZ  LYS    86     -35.457  23.103 -30.564  1.00118.75           N1+
ATOM     80  N   GLU    87     -34.761  17.006 -29.079  1.00 78.68           N  
ATOM     81  CA  GLU    87     -35.032  15.640 -28.754  1.00 78.68           C  
ATOM     82  C   GLU    87     -34.684  14.836 -29.962  1.00 78.68           C  
ATOM     83  O   GLU    87     -34.950  15.240 -31.092  1.00 78.68           O  
ATOM     84  CB  GLU    87     -36.519  15.360 -28.472  1.00 78.68           C  
ATOM     85  CG  GLU    87     -37.139  16.245 -27.391  1.00 78.68           C  
ATOM     86  CD  GLU    87     -37.578  17.541 -28.064  1.00 78.68           C  
ATOM     87  OE1 GLU    87     -38.297  17.460 -29.095  1.00 78.68           O  
ATOM     88  OE2 GLU    87     -37.194  18.628 -27.561  1.00 78.68           O1-
ATOM     89  N   ILE    88     -34.101  13.647 -29.742  1.00134.31           N  
ATOM     90  CA  ILE    88     -33.660  12.803 -30.812  1.00134.31           C  
ATOM     91  C   ILE    88     -34.656  11.691 -30.955  1.00134.31           C  
ATOM     92  O   ILE    88     -35.358  11.341 -30.009  1.00134.31           O  
ATOM     93  CB  ILE    88     -32.307  12.212 -30.551  1.00134.31           C  
ATOM     94  CG1 ILE    88     -31.850  11.342 -31.731  1.00134.31           C  
ATOM     95  CG2 ILE    88     -32.361  11.489 -29.199  1.00134.31           C  
ATOM     96  CD1 ILE    88     -30.379  10.930 -31.662  1.00134.31           C  
ATOM     97  N   GLU    89     -34.779  11.144 -32.179  1.00 73.46           N  
ATOM     98  CA  GLU    89     -35.740  10.116 -32.464  1.00 73.46           C  
ATOM     99  C   GLU    89     -35.320   8.841 -31.797  1.00 73.46           C  
ATOM    100  O   GLU    89     -34.144   8.627 -31.505  1.00 73.46           O  
ATOM    101  CB  GLU    89     -35.869   9.828 -33.972  1.00 73.46           C  
ATOM    102  CG  GLU    89     -36.313  11.031 -34.812  1.00 73.46           C  
ATOM    103  CD  GLU    89     -37.832  11.135 -34.811  1.00 73.46           C  
ATOM    104  OE1 GLU    89     -38.489  10.405 -34.021  1.00 73.46           O  
ATOM    105  OE2 GLU    89     -38.355  11.955 -35.613  1.00 73.46           O1-
ATOM    106  N   ALA    90     -36.304   7.964 -31.509  1.00 54.14           N  
ATOM    107  CA  ALA    90     -36.020   6.683 -30.924  1.00 54.14           C  
ATOM    108  C   ALA    90     -35.296   5.897 -31.977  1.00 54.14           C  
ATOM    109  O   ALA    90     -35.438   6.181 -33.165  1.00 54.14           O  
ATOM    110  CB  ALA    90     -37.279   5.902 -30.507  1.00 54.14           C  
ATOM    111  N   GLY    91     -34.474   4.902 -31.574  1.00124.95           N  
ATOM    112  CA  GLY    91     -33.716   4.172 -32.555  1.00124.95           C  
ATOM    113  C   GLY    91     -33.595   2.737 -32.138  1.00124.95           C  
ATOM    114  O   GLY    91     -33.825   2.390 -30.981  1.00124.95           O  
ATOM    115  N   VAL    92     -33.229   1.863 -33.103  1.00175.82           N  
ATOM    116  CA  VAL    92     -33.104   0.455 -32.839  1.00175.82           C  
ATOM    117  C   VAL    92     -31.748  -0.010 -33.304  1.00175.82           C  
ATOM    118  O   VAL    92     -31.508  -1.209 -33.436  1.00175.82           O  
ATOM    119  CB  VAL    92     -34.119  -0.311 -33.640  1.00175.82           C  
ATOM    120  CG1 VAL    92     -33.764  -0.121 -35.124  1.00175.82           C  
ATOM    121  CG2 VAL    92     -34.171  -1.780 -33.186  1.00175.82           C  
ATOM    122  N   ASP    93     -30.803   0.924 -33.509  1.00107.57           N  
ATOM    123  CA  ASP    93     -29.509   0.602 -34.050  1.00107.57           C  
ATOM    124  C   ASP    93     -28.632   0.048 -32.956  1.00107.57           C  
ATOM    125  O   ASP    93     -28.881   0.226 -31.767  1.00107.57           O  
ATOM    126  CB  ASP    93     -28.841   1.865 -34.638  1.00107.57           C  
ATOM    127  CG  ASP    93     -27.804   1.568 -35.720  1.00107.57           C  
ATOM    128  OD1 ASP    93     -27.162   0.486 -35.705  1.00107.57           O  
ATOM    129  OD2 ASP    93     -27.651   2.459 -36.599  1.00107.57           O1-
ATOM    130  N   GLU    94     -27.572  -0.650 -33.391  1.00172.08           N  
ATOM    131  CA  GLU    94     -26.502  -1.325 -32.710  1.00172.08           C  
ATOM    132  C   GLU    94     -25.571  -0.292 -32.152  1.00172.08           C  
ATOM    133  O   GLU    94     -24.490  -0.627 -31.669  1.00172.08           O  
ATOM    134  CB  GLU    94     -25.655  -2.134 -33.702  1.00172.08           C  
ATOM    135  CG  GLU    94     -24.861  -3.285 -33.094  1.00172.08           C  
ATOM    136  CD  GLU    94     -25.634  -4.549 -33.431  1.00172.08           C  
ATOM    137  OE1 GLU    94     -25.670  -4.918 -34.635  1.00172.08           O  
ATOM    138  OE2 GLU    94     -26.204  -5.155 -32.490  1.00172.08           O1-
ATOM    139  N   THR    95     -25.872   1.002 -32.368  0.50 68.31           N  
ATOM    140  CA  THR    95     -24.929   2.009 -31.968  0.50 68.31           C  
ATOM    141  C   THR    95     -25.506   2.948 -30.953  0.50 68.31           C  
ATOM    142  O   THR    95     -26.609   2.766 -30.440  0.50 68.31           O  
ATOM    143  CB  THR    95     -24.499   2.849 -33.129  0.50 68.31           C  
ATOM    144  CG2 THR    95     -23.887   1.925 -34.193  0.50 68.31           C  
ATOM    145  OG1 THR    95     -25.621   3.532 -33.670  0.50 68.31           O  
ATOM    146  N   HIS    96     -24.695   3.971 -30.612  1.00 97.67           N  
ATOM    147  CA  HIS    96     -25.046   5.019 -29.700  1.00 97.67           C  
ATOM    148  C   HIS    96     -25.483   6.170 -30.554  1.00 97.67           C  
ATOM    149  O   HIS    96     -24.764   6.576 -31.466  1.00 97.67           O  
ATOM    150  CB  HIS    96     -23.823   5.445 -28.869  1.00 97.67           C  
ATOM    151  CG  HIS    96     -24.111   6.274 -27.657  1.00 97.67           C  
ATOM    152  CD2 HIS    96     -25.030   6.097 -26.669  1.00 97.67           C  
ATOM    153  ND1 HIS    96     -23.411   7.411 -27.322  1.00 97.67           N  
ATOM    154  CE1 HIS    96     -23.932   7.860 -26.153  1.00 97.67           C  
ATOM    155  NE2 HIS    96     -24.918   7.097 -25.718  1.00 97.67           N  
ATOM    156  N   HIS    97     -26.697   6.710 -30.301  1.00 95.32           N  
ATOM    157  CA  HIS    97     -27.176   7.813 -31.088  1.00 95.32           C  
ATOM    158  C   HIS    97     -27.297   8.997 -30.177  1.00 95.32           C  
ATOM    159  O   HIS    97     -27.718   8.868 -29.027  1.00 95.32           O  
ATOM    160  CB  HIS    97     -28.552   7.569 -31.729  1.00 95.32           C  
ATOM    161  CG  HIS    97     -28.924   8.554 -32.795  1.00 95.32           C  
ATOM    162  CD2 HIS    97     -28.237   9.618 -33.292  1.00 95.32           C  
ATOM    163  ND1 HIS    97     -30.107   8.508 -33.500  1.00 95.32           N  
ATOM    164  CE1 HIS    97     -30.077   9.538 -34.383  1.00 95.32           C  
ATOM    165  NE2 HIS    97     -28.962  10.241 -34.293  1.00 95.32           N  
ATOM    166  N   VAL    98     -26.926  10.191 -30.683  1.00 46.57           N  
ATOM    167  CA  VAL    98     -26.911  11.362 -29.853  1.00 46.57           C  
ATOM    168  C   VAL    98     -27.400  12.505 -30.703  1.00 46.57           C  
ATOM    169  O   VAL    98     -27.610  12.346 -31.904  1.00 46.57           O  
ATOM    170  CB  VAL    98     -25.509  11.660 -29.382  1.00 46.57           C  
ATOM    171  CG1 VAL    98     -25.483  12.903 -28.480  1.00 46.57           C  
ATOM    172  CG2 VAL    98     -24.949  10.392 -28.721  1.00 46.57           C  
ATOM    173  N   ALA    99     -27.639  13.685 -30.092  1.00 35.69           N  
ATOM    174  CA  ALA    99     -28.067  14.833 -30.837  1.00 35.69           C  
ATOM    175  C   ALA    99     -26.886  15.333 -31.602  1.00 35.69           C  
ATOM    176  O   ALA    99     -25.745  14.971 -31.318  1.00 35.69           O  
ATOM    177  CB  ALA    99     -28.604  15.977 -29.960  1.00 35.69           C  
ATOM    178  N   GLU   100     -27.129  16.173 -32.624  1.00 78.92           N  
ATOM    179  CA  GLU   100     -26.026  16.633 -33.413  0.50 78.92           C  
ATOM    180  C   GLU   100     -25.118  17.459 -32.568  1.00 78.92           C  
ATOM    181  O   GLU   100     -25.547  18.130 -31.631  1.00 78.92           O  
ATOM    182  CB  GLU   100     -26.425  17.468 -34.637  0.50 78.92           C  
ATOM    183  CG  GLU   100     -26.939  16.605 -35.788  0.50 78.92           C  
ATOM    184  CD  GLU   100     -25.746  15.848 -36.355  0.50 78.92           C  
ATOM    185  OE1 GLU   100     -25.309  14.854 -35.715  1.00 78.92           O  
ATOM    186  OE2 GLU   100     -25.249  16.260 -37.438  1.00 78.92           O1-
ATOM    187  N   GLY   101     -23.811  17.394 -32.887  1.00 25.00           N  
ATOM    188  CA  GLY   101     -22.822  18.172 -32.203  1.00 25.00           C  
ATOM    189  C   GLY   101     -22.271  17.398 -31.047  1.00 25.00           C  
ATOM    190  O   GLY   101     -21.436  17.915 -30.307  1.00 25.00           O  
ATOM    191  N   TYR   102     -22.701  16.132 -30.865  1.00 64.42           N  
ATOM    192  CA  TYR   102     -22.220  15.367 -29.746  1.00 64.42           C  
ATOM    193  C   TYR   102     -21.521  14.141 -30.253  1.00 64.42           C  
ATOM    194  O   TYR   102     -21.832  13.640 -31.332  1.00 64.42           O  
ATOM    195  CB  TYR   102     -23.325  14.881 -28.799  1.00 64.42           C  
ATOM    196  CG  TYR   102     -23.922  16.064 -28.118  1.00 64.42           C  
ATOM    197  CD1 TYR   102     -24.906  16.798 -28.732  1.00 64.42           C  
ATOM    198  CD2 TYR   102     -23.498  16.435 -26.862  1.00 64.42           C  
ATOM    199  CE1 TYR   102     -25.465  17.890 -28.110  1.00 64.42           C  
ATOM    200  CE2 TYR   102     -24.055  17.527 -26.233  1.00 64.42           C  
ATOM    201  CZ  TYR   102     -25.038  18.256 -26.858  1.00 64.42           C  
ATOM    202  OH  TYR   102     -25.614  19.376 -26.220  1.00 64.42           O  
ATOM    203  N   ASP   103     -20.517  13.657 -29.486  1.00 47.29           N  
ATOM    204  CA  ASP   103     -19.754  12.494 -29.857  1.00 47.29           C  
ATOM    205  C   ASP   103     -19.609  11.603 -28.656  1.00 47.29           C  
ATOM    206  O   ASP   103     -19.822  12.033 -27.523  1.00 47.29           O  
ATOM    207  CB  ASP   103     -18.327  12.829 -30.327  1.00 47.29           C  
ATOM    208  CG  ASP   103     -18.399  13.529 -31.678  1.00 47.29           C  
ATOM    209  OD1 ASP   103     -19.446  13.392 -32.367  1.00 47.29           O  
ATOM    210  OD2 ASP   103     -17.403  14.208 -32.043  1.00 47.29           O1-
ATOM    211  N   ALA   104     -19.255  10.316 -28.886  1.00 33.79           N  
ATOM    212  CA  ALA   104     -19.075   9.392 -27.799  1.00 33.79           C  
ATOM    213  C   ALA   104     -17.844   8.571 -28.052  1.00 33.79           C  
ATOM    214  O   ALA   104     -17.476   8.309 -29.198  1.00 33.79           O  
ATOM    215  CB  ALA   104     -20.245   8.407 -27.626  1.00 33.79           C  
ATOM    216  N   ASP   105     -17.159   8.170 -26.958  1.00 79.93           N  
ATOM    217  CA  ASP   105     -15.984   7.344 -27.024  0.50 79.93           C  
ATOM    218  C   ASP   105     -16.053   6.352 -25.900  1.00 79.93           C  
ATOM    219  O   ASP   105     -16.688   6.609 -24.879  1.00 79.93           O  
ATOM    220  CB  ASP   105     -14.673   8.140 -26.898  0.50 79.93           C  
ATOM    221  CG  ASP   105     -14.399   8.760 -28.264  1.00 79.93           C  
ATOM    222  OD1 ASP   105     -14.201   7.970 -29.225  1.00 79.93           O  
ATOM    223  OD2 ASP   105     -14.396  10.015 -28.375  1.00 79.93           O1-
ATOM    224  N   ILE   106     -15.411   5.170 -26.062  1.00148.12           N  
ATOM    225  CA  ILE   106     -15.469   4.202 -25.002  1.00148.12           C  
ATOM    226  C   ILE   106     -14.334   4.444 -24.054  1.00148.12           C  
ATOM    227  O   ILE   106     -13.167   4.504 -24.439  1.00148.12           O  
ATOM    228  CB  ILE   106     -15.489   2.762 -25.474  1.00148.12           C  
ATOM    229  CG1 ILE   106     -14.231   2.352 -26.266  1.00148.12           C  
ATOM    230  CG2 ILE   106     -16.792   2.563 -26.262  1.00148.12           C  
ATOM    231  CD1 ILE   106     -13.033   1.951 -25.407  1.00148.12           C  
ATOM    232  N   LEU   107     -14.696   4.708 -22.780  1.00 65.49           N  
ATOM    233  CA  LEU   107     -13.771   4.925 -21.700  1.00 65.49           C  
ATOM    234  C   LEU   107     -13.093   3.638 -21.324  1.00 65.49           C  
ATOM    235  O   LEU   107     -11.865   3.561 -21.285  1.00 65.49           O  
ATOM    236  CB  LEU   107     -14.503   5.437 -20.447  1.00 65.49           C  
ATOM    237  CG  LEU   107     -13.604   5.695 -19.227  1.00 65.49           C  
ATOM    238  CD1 LEU   107     -12.653   6.879 -19.464  1.00 65.49           C  
ATOM    239  CD2 LEU   107     -14.443   5.835 -17.946  1.00 65.49           C  
ATOM    240  N   LEU   108     -13.898   2.588 -21.049  1.00159.01           N  
ATOM    241  CA  LEU   108     -13.396   1.307 -20.621  1.00159.01           C  
ATOM    242  C   LEU   108     -14.474   0.294 -20.851  1.00159.01           C  
ATOM    243  O   LEU   108     -15.657   0.630 -20.877  1.00159.01           O  
ATOM    244  CB  LEU   108     -13.059   1.234 -19.125  1.00159.01           C  
ATOM    245  CG  LEU   108     -11.824   2.060 -18.737  1.00159.01           C  
ATOM    246  CD1 LEU   108     -11.532   1.949 -17.233  1.00159.01           C  
ATOM    247  CD2 LEU   108     -10.618   1.667 -19.601  1.00159.01           C  
ATOM    248  N   ARG   109     -14.077  -0.986 -21.015  1.00 94.44           N  
ATOM    249  CA  ARG   109     -15.012  -2.046 -21.265  1.00 94.44           C  
ATOM    250  C   ARG   109     -14.675  -3.227 -20.404  1.00 94.44           C  
ATOM    251  O   ARG   109     -13.547  -3.377 -19.932  1.00 94.44           O  
ATOM    252  CB  ARG   109     -15.019  -2.475 -22.749  1.00 94.44           C  
ATOM    253  CG  ARG   109     -13.637  -2.836 -23.312  1.00 94.44           C  
ATOM    254  CD  ARG   109     -13.620  -3.061 -24.830  1.00 94.44           C  
ATOM    255  NE  ARG   109     -12.195  -3.053 -25.274  1.00 94.44           N  
ATOM    256  CZ  ARG   109     -11.666  -1.934 -25.852  1.00 94.44           C  
ATOM    257  NH1 ARG   109     -12.461  -0.849 -26.091  1.00 94.44           N1+
ATOM    258  NH2 ARG   109     -10.346  -1.897 -26.200  1.00 94.44           N  
ATOM    259  N   TRP   110     -15.681  -4.100 -20.171  1.00 96.20           N  
ATOM    260  CA  TRP   110     -15.487  -5.289 -19.393  1.00 96.20           C  
ATOM    261  C   TRP   110     -14.297  -6.018 -19.924  1.00 96.20           C  
ATOM    262  O   TRP   110     -14.122  -6.153 -21.134  1.00 96.20           O  
ATOM    263  CB  TRP   110     -16.691  -6.254 -19.425  1.00 96.20           C  
ATOM    264  CG  TRP   110     -16.381  -7.651 -18.940  1.00 96.20           C  
ATOM    265  CD1 TRP   110     -15.924  -8.097 -17.731  1.00 96.20           C  
ATOM    266  CD2 TRP   110     -16.558  -8.822 -19.760  1.00 96.20           C  
ATOM    267  CE2 TRP   110     -16.174  -9.924 -18.995  1.00 96.20           C  
ATOM    268  CE3 TRP   110     -17.006  -8.959 -21.040  1.00 96.20           C  
ATOM    269  NE1 TRP   110     -15.783  -9.465 -17.757  1.00 96.20           N  
ATOM    270  CZ2 TRP   110     -16.233 -11.189 -19.512  1.00 96.20           C  
ATOM    271  CZ3 TRP   110     -17.062 -10.236 -21.558  1.00 96.20           C  
ATOM    272  CH2 TRP   110     -16.682 -11.328 -20.807  1.00 96.20           C  
ATOM    273  N   GLY   111     -13.425  -6.473 -19.002  1.00 44.74           N  
ATOM    274  CA  GLY   111     -12.294  -7.283 -19.365  1.00 44.74           C  
ATOM    275  C   GLY   111     -11.015  -6.493 -19.461  1.00 44.74           C  
ATOM    276  O   GLY   111      -9.941  -7.084 -19.579  1.00 44.74           O  
ATOM    277  N   ASP   112     -11.067  -5.147 -19.412  1.00 85.73           N  
ATOM    278  CA  ASP   112      -9.846  -4.399 -19.555  1.00 85.73           C  
ATOM    279  C   ASP   112      -8.980  -4.609 -18.346  1.00 85.73           C  
ATOM    280  O   ASP   112      -9.419  -4.467 -17.206  1.00 85.73           O  
ATOM    281  CB  ASP   112     -10.082  -2.885 -19.737  1.00 85.73           C  
ATOM    282  CG  ASP   112      -8.788  -2.208 -20.181  1.00 85.73           C  
ATOM    283  OD1 ASP   112      -7.725  -2.486 -19.565  1.00 85.73           O  
ATOM    284  OD2 ASP   112      -8.849  -1.403 -21.150  1.00 85.73           O1-
ATOM    285  N   LYS   113      -7.695  -4.941 -18.577  1.00106.74           N  
ATOM    286  CA  LYS   113      -6.756  -5.154 -17.506  1.00106.74           C  
ATOM    287  C   LYS   113      -6.500  -3.847 -16.808  1.00106.74           C  
ATOM    288  O   LYS   113      -6.279  -2.816 -17.442  1.00106.74           O  
ATOM    289  CB  LYS   113      -5.402  -5.629 -18.036  1.00106.74           C  
ATOM    290  CG  LYS   113      -4.776  -4.587 -18.965  1.00106.74           C  
ATOM    291  CD  LYS   113      -3.289  -4.787 -19.261  1.00106.74           C  
ATOM    292  CE  LYS   113      -2.773  -3.802 -20.315  1.00106.74           C  
ATOM    293  NZ  LYS   113      -1.312  -3.942 -20.492  1.00106.74           N1+
ATOM    294  N   VAL   114      -6.589  -3.857 -15.463  1.00129.49           N  
ATOM    295  CA  VAL   114      -6.369  -2.691 -14.645  1.00129.49           C  
ATOM    296  C   VAL   114      -4.914  -2.392 -14.371  1.00129.49           C  
ATOM    297  O   VAL   114      -4.550  -1.226 -14.244  1.00129.49           O  
ATOM    298  CB  VAL   114      -7.097  -2.770 -13.336  1.00129.49           C  
ATOM    299  CG1 VAL   114      -6.248  -3.552 -12.321  1.00129.49           C  
ATOM    300  CG2 VAL   114      -7.500  -1.349 -12.929  1.00129.49           C  
ATOM    301  N   PHE   115      -4.038  -3.415 -14.239  1.00 72.11           N  
ATOM    302  CA  PHE   115      -2.670  -3.158 -13.843  1.00 72.11           C  
ATOM    303  C   PHE   115      -1.771  -3.153 -15.035  1.00 72.11           C  
ATOM    304  O   PHE   115      -2.139  -3.601 -16.119  1.00 72.11           O  
ATOM    305  CB  PHE   115      -2.040  -4.231 -12.936  1.00 72.11           C  
ATOM    306  CG  PHE   115      -2.576  -4.192 -11.549  1.00 72.11           C  
ATOM    307  CD1 PHE   115      -3.731  -4.858 -11.216  1.00 72.11           C  
ATOM    308  CD2 PHE   115      -1.896  -3.502 -10.573  1.00 72.11           C  
ATOM    309  CE1 PHE   115      -4.205  -4.823  -9.925  1.00 72.11           C  
ATOM    310  CE2 PHE   115      -2.364  -3.464  -9.282  1.00 72.11           C  
ATOM    311  CZ  PHE   115      -3.523  -4.125  -8.956  1.00 72.11           C  
ATOM    312  N   ALA   116      -0.543  -2.616 -14.860  1.00 30.77           N  
ATOM    313  CA  ALA   116       0.387  -2.601 -15.950  0.50 30.77           C  
ATOM    314  C   ALA   116       0.741  -4.020 -16.240  1.00 30.77           C  
ATOM    315  O   ALA   116       0.918  -4.829 -15.331  1.00 30.77           O  
ATOM    316  CB  ALA   116       1.693  -1.845 -15.652  0.50 30.77           C  
ATOM    317  N   ASP   117       0.854  -4.352 -17.539  1.00 52.86           N  
ATOM    318  CA  ASP   117       1.194  -5.681 -17.953  1.00 52.86           C  
ATOM    319  C   ASP   117       0.206  -6.656 -17.390  1.00 52.86           C  
ATOM    320  O   ASP   117       0.565  -7.783 -17.051  1.00 52.86           O  
ATOM    321  CB  ASP   117       2.604  -6.102 -17.509  1.00 52.86           C  
ATOM    322  CG  ASP   117       3.608  -5.374 -18.391  1.00 52.86           C  
ATOM    323  OD1 ASP   117       3.838  -5.852 -19.533  1.00 52.86           O  
ATOM    324  OD2 ASP   117       4.165  -4.341 -17.934  1.00 52.86           O1-
ATOM    325  N   SER   118      -1.077  -6.259 -17.283  1.00 81.55           N  
ATOM    326  CA  SER   118      -2.070  -7.179 -16.804  1.00 81.55           C  
ATOM    327  C   SER   118      -2.536  -7.982 -17.975  1.00 81.55           C  
ATOM    328  O   SER   118      -2.229  -7.653 -19.119  1.00 81.55           O  
ATOM    329  CB  SER   118      -3.308  -6.514 -16.175  1.00 81.55           C  
ATOM    330  OG  SER   118      -2.990  -5.928 -14.926  1.00 81.55           O  
ATOM    331  N   PRO   119      -3.272  -9.039 -17.719  1.00 73.01           N  
ATOM    332  CA  PRO   119      -3.750  -9.922 -18.747  1.00 73.01           C  
ATOM    333  C   PRO   119      -4.691  -9.230 -19.678  1.00 73.01           C  
ATOM    334  O   PRO   119      -5.550  -8.471 -19.230  1.00 73.01           O  
ATOM    335  CB  PRO   119      -4.364 -11.121 -18.015  1.00 73.01           C  
ATOM    336  CG  PRO   119      -4.657 -10.592 -16.598  1.00 73.01           C  
ATOM    337  CD  PRO   119      -3.579  -9.518 -16.383  1.00 73.01           C  
ATOM    338  N   GLU   120      -4.545  -9.504 -20.986  1.00 71.04           N  
ATOM    339  CA  GLU   120      -5.348  -8.899 -22.006  1.00 71.04           C  
ATOM    340  C   GLU   120      -6.682  -9.571 -22.014  1.00 71.04           C  
ATOM    341  O   GLU   120      -6.806 -10.740 -21.654  1.00 71.04           O  
ATOM    342  CB  GLU   120      -4.733  -9.065 -23.405  1.00 71.04           C  
ATOM    343  CG  GLU   120      -5.517  -8.384 -24.528  1.00 71.04           C  
ATOM    344  CD  GLU   120      -4.808  -8.702 -25.838  1.00 71.04           C  
ATOM    345  OE1 GLU   120      -3.576  -8.962 -25.794  1.00 71.04           O  
ATOM    346  OE2 GLU   120      -5.489  -8.695 -26.898  1.00 71.04           O1-
ATOM    347  N   PHE   121      -7.725  -8.826 -22.419  1.00 61.64           N  
ATOM    348  CA  PHE   121      -9.032  -9.398 -22.497  1.00 61.64           C  
ATOM    349  C   PHE   121      -9.005 -10.456 -23.551  1.00 61.64           C  
ATOM    350  O   PHE   121      -8.457 -10.257 -24.635  1.00 61.64           O  
ATOM    351  CB  PHE   121     -10.105  -8.365 -22.873  1.00 61.64           C  
ATOM    352  CG  PHE   121     -11.402  -9.080 -22.957  1.00 61.64           C  
ATOM    353  CD1 PHE   121     -12.096  -9.413 -21.816  1.00 61.64           C  
ATOM    354  CD2 PHE   121     -11.923  -9.408 -24.185  1.00 61.64           C  
ATOM    355  CE1 PHE   121     -13.296 -10.074 -21.908  1.00 61.64           C  
ATOM    356  CE2 PHE   121     -13.123 -10.069 -24.282  1.00 61.64           C  
ATOM    357  CZ  PHE   121     -13.809 -10.402 -23.140  1.00 61.64           C  
ATOM    358  N   ASP   122      -9.575 -11.633 -23.229  1.00 65.04           N  
ATOM    359  CA  ASP   122      -9.651 -12.705 -24.176  1.00 65.04           C  
ATOM    360  C   ASP   122     -11.112 -12.916 -24.398  1.00 65.04           C  
ATOM    361  O   ASP   122     -11.902 -12.950 -23.457  1.00 65.04           O  
ATOM    362  CB  ASP   122      -9.056 -14.033 -23.669  1.00 65.04           C  
ATOM    363  CG  ASP   122      -8.712 -14.903 -24.874  1.00 65.04           C  
ATOM    364  OD1 ASP   122      -8.766 -14.382 -26.018  1.00 65.04           O  
ATOM    365  OD2 ASP   122      -8.377 -16.099 -24.668  1.00 65.04           O1-
ATOM    366  N   PRO   123     -11.497 -13.088 -25.617  1.00110.41           N  
ATOM    367  CA  PRO   123     -12.894 -13.202 -25.918  1.00110.41           C  
ATOM    368  C   PRO   123     -13.522 -14.418 -25.311  1.00110.41           C  
ATOM    369  O   PRO   123     -14.739 -14.552 -25.437  1.00110.41           O  
ATOM    370  CB  PRO   123     -12.983 -13.136 -27.441  1.00110.41           C  
ATOM    371  CG  PRO   123     -11.780 -12.259 -27.834  1.00110.41           C  
ATOM    372  CD  PRO   123     -10.751 -12.504 -26.721  1.00110.41           C  
ATOM    373  N   LEU   124     -12.738 -15.313 -24.664  1.00294.92           N  
ATOM    374  CA  LEU   124     -13.305 -16.552 -24.222  1.00294.92           C  
ATOM    375  C   LEU   124     -12.779 -16.943 -22.881  1.00294.92           C  
ATOM    376  O   LEU   124     -13.131 -16.378 -21.846  1.00294.92           O  
ATOM    377  CB  LEU   124     -12.864 -17.665 -25.189  1.00294.92           C  
ATOM    378  CG  LEU   124     -13.622 -18.992 -25.077  1.00294.92           C  
ATOM    379  CD1 LEU   124     -15.027 -18.853 -25.686  1.00294.92           C  
ATOM    380  CD2 LEU   124     -12.811 -20.154 -25.674  1.00294.92           C  
ATOM    381  N   LYS   125     -11.926 -17.988 -22.916  1.00183.93           N  
ATOM    382  CA  LYS   125     -11.400 -18.670 -21.774  1.00183.93           C  
ATOM    383  C   LYS   125     -10.446 -17.801 -21.025  1.00183.93           C  
ATOM    384  O   LYS   125      -9.256 -18.101 -20.945  1.00183.93           O  
ATOM    385  CB  LYS   125     -10.608 -19.924 -22.173  1.00183.93           C  
ATOM    386  CG  LYS   125     -11.403 -20.913 -23.024  1.00183.93           C  
ATOM    387  CD  LYS   125     -10.527 -21.973 -23.691  1.00183.93           C  
ATOM    388  CE  LYS   125     -10.121 -23.101 -22.743  1.00183.93           C  
ATOM    389  NZ  LYS   125      -9.143 -23.992 -23.406  1.00183.93           N1+
ATOM    390  N   GLN   126     -10.949 -16.712 -20.423  1.00141.96           N  
ATOM    391  CA  GLN   126     -10.107 -15.921 -19.581  1.00141.96           C  
ATOM    392  C   GLN   126     -10.161 -16.631 -18.267  1.00141.96           C  
ATOM    393  O   GLN   126     -11.142 -17.312 -17.976  1.00141.96           O  
ATOM    394  CB  GLN   126     -10.642 -14.496 -19.339  1.00141.96           C  
ATOM    395  CG  GLN   126      -9.663 -13.567 -18.617  1.00141.96           C  
ATOM    396  CD  GLN   126      -8.707 -13.040 -19.673  1.00141.96           C  
ATOM    397  NE2 GLN   126      -7.389 -12.990 -19.340  1.00141.96           N  
ATOM    398  OE1 GLN   126      -9.123 -12.692 -20.777  1.00141.96           O  
ATOM    399  N   THR   127      -9.104 -16.517 -17.443  1.00 89.47           N  
ATOM    400  CA  THR   127      -9.110 -17.213 -16.192  1.00 89.47           C  
ATOM    401  C   THR   127      -9.798 -16.372 -15.167  1.00 89.47           C  
ATOM    402  O   THR   127     -10.017 -15.178 -15.362  1.00 89.47           O  
ATOM    403  CB  THR   127      -7.736 -17.526 -15.680  1.00 89.47           C  
ATOM    404  CG2 THR   127      -6.970 -16.208 -15.469  1.00 89.47           C  
ATOM    405  OG1 THR   127      -7.820 -18.254 -14.466  1.00 89.47           O  
ATOM    406  N   ALA   128     -10.191 -17.014 -14.047  1.00 31.66           N  
ATOM    407  CA  ALA   128     -10.829 -16.344 -12.953  1.00 31.66           C  
ATOM    408  C   ALA   128      -9.850 -15.374 -12.372  1.00 31.66           C  
ATOM    409  O   ALA   128     -10.203 -14.252 -12.017  1.00 31.66           O  
ATOM    410  CB  ALA   128     -11.249 -17.306 -11.829  1.00 31.66           C  
ATOM    411  N   ASP   129      -8.574 -15.789 -12.273  1.00 67.79           N  
ATOM    412  CA  ASP   129      -7.571 -14.963 -11.670  1.00 67.79           C  
ATOM    413  C   ASP   129      -7.418 -13.714 -12.482  1.00 67.79           C  
ATOM    414  O   ASP   129      -7.238 -12.629 -11.930  1.00 67.79           O  
ATOM    415  CB  ASP   129      -6.199 -15.651 -11.591  1.00 67.79           C  
ATOM    416  CG  ASP   129      -5.335 -14.819 -10.657  1.00 67.79           C  
ATOM    417  OD1 ASP   129      -5.874 -13.836 -10.083  1.00 67.79           O  
ATOM    418  OD2 ASP   129      -4.130 -15.153 -10.503  1.00 67.79           O1-
ATOM    419  N   ALA   130      -7.475 -13.838 -13.822  1.00 32.66           N  
ATOM    420  CA  ALA   130      -7.336 -12.706 -14.695  1.00 32.66           C  
ATOM    421  C   ALA   130      -8.482 -11.761 -14.469  1.00 32.66           C  
ATOM    422  O   ALA   130      -8.299 -10.547 -14.416  1.00 32.66           O  
ATOM    423  CB  ALA   130      -7.335 -13.094 -16.184  1.00 32.66           C  
ATOM    424  N   GLN   131      -9.699 -12.306 -14.298  1.00 64.62           N  
ATOM    425  CA  GLN   131     -10.887 -11.511 -14.141  1.00 64.62           C  
ATOM    426  C   GLN   131     -10.776 -10.677 -12.899  1.00 64.62           C  
ATOM    427  O   GLN   131     -11.304  -9.567 -12.839  1.00 64.62           O  
ATOM    428  CB  GLN   131     -12.169 -12.357 -14.024  1.00 64.62           C  
ATOM    429  CG  GLN   131     -13.441 -11.526 -13.839  1.00 64.62           C  
ATOM    430  CD  GLN   131     -13.626 -10.673 -15.083  1.00 64.62           C  
ATOM    431  NE2 GLN   131     -14.127  -9.423 -14.897  1.00 64.62           N  
ATOM    432  OE1 GLN   131     -13.322 -11.103 -16.194  1.00 64.62           O  
ATOM    433  N   SER   132     -10.105 -11.198 -11.855  1.00 94.89           N  
ATOM    434  CA  SER   132      -9.980 -10.479 -10.618  1.00 94.89           C  
ATOM    435  C   SER   132      -9.209  -9.202 -10.835  1.00 94.89           C  
ATOM    436  O   SER   132      -9.350  -8.255 -10.064  1.00 94.89           O  
ATOM    437  CB  SER   132      -9.237 -11.286  -9.538  1.00 94.89           C  
ATOM    438  OG  SER   132      -9.968 -12.462  -9.224  1.00 94.89           O  
ATOM    439  N   ARG   133      -8.284  -9.205 -11.814  1.00179.88           N  
ATOM    440  CA  ARG   133      -7.437  -8.120 -12.261  1.00179.88           C  
ATOM    441  C   ARG   133      -8.076  -7.204 -13.274  1.00179.88           C  
ATOM    442  O   ARG   133      -7.490  -6.174 -13.614  1.00179.88           O  
ATOM    443  CB  ARG   133      -6.118  -8.602 -12.899  1.00179.88           C  
ATOM    444  CG  ARG   133      -5.140  -9.272 -11.930  1.00179.88           C  
ATOM    445  CD  ARG   133      -3.830  -9.713 -12.595  1.00179.88           C  
ATOM    446  NE  ARG   133      -2.985  -8.501 -12.802  1.00179.88           N  
ATOM    447  CZ  ARG   133      -2.107  -8.104 -11.834  1.00179.88           C  
ATOM    448  NH1 ARG   133      -1.994  -8.821 -10.679  1.00179.88           N1+
ATOM    449  NH2 ARG   133      -1.338  -6.990 -12.022  1.00179.88           N  
ATOM    450  N   GLN   134      -9.206  -7.605 -13.889  1.00 75.13           N  
ATOM    451  CA  GLN   134      -9.748  -6.857 -14.993  1.00 75.13           C  
ATOM    452  C   GLN   134     -11.034  -6.184 -14.618  1.00 75.13           C  
ATOM    453  O   GLN   134     -11.698  -6.542 -13.647  1.00 75.13           O  
ATOM    454  CB  GLN   134     -10.054  -7.771 -16.186  1.00 75.13           C  
ATOM    455  CG  GLN   134      -8.817  -8.518 -16.684  1.00 75.13           C  
ATOM    456  CD  GLN   134      -9.295  -9.603 -17.634  1.00 75.13           C  
ATOM    457  NE2 GLN   134      -8.334 -10.306 -18.292  1.00 75.13           N  
ATOM    458  OE1 GLN   134     -10.495  -9.825 -17.778  1.00 75.13           O  
ATOM    459  N   PHE   135     -11.413  -5.167 -15.422  1.00 85.54           N  
ATOM    460  CA  PHE   135     -12.618  -4.417 -15.230  1.00 85.54           C  
ATOM    461  C   PHE   135     -13.727  -5.428 -15.250  1.00 85.54           C  
ATOM    462  O   PHE   135     -13.738  -6.345 -16.071  1.00 85.54           O  
ATOM    463  CB  PHE   135     -12.799  -3.392 -16.368  1.00 85.54           C  
ATOM    464  CG  PHE   135     -13.815  -2.350 -16.036  1.00 85.54           C  
ATOM    465  CD1 PHE   135     -13.549  -1.401 -15.075  1.00 85.54           C  
ATOM    466  CD2 PHE   135     -15.006  -2.286 -16.721  1.00 85.54           C  
ATOM    467  CE1 PHE   135     -14.473  -0.425 -14.777  1.00 85.54           C  
ATOM    468  CE2 PHE   135     -15.932  -1.312 -16.430  1.00 85.54           C  
ATOM    469  CZ  PHE   135     -15.669  -0.383 -15.454  1.00 85.54           C  
ATOM    470  N   GLY   136     -14.702  -5.277 -14.331  1.00 44.09           N  
ATOM    471  CA  GLY   136     -15.740  -6.254 -14.155  1.00 44.09           C  
ATOM    472  C   GLY   136     -16.746  -6.145 -15.255  1.00 44.09           C  
ATOM    473  O   GLY   136     -16.625  -5.339 -16.175  1.00 44.09           O  
ATOM    474  N   TYR   137     -17.803  -6.971 -15.141  1.00 95.77           N  
ATOM    475  CA  TYR   137     -18.815  -7.148 -16.140  1.00 95.77           C  
ATOM    476  C   TYR   137     -20.019  -6.319 -15.768  1.00 95.77           C  
ATOM    477  O   TYR   137     -20.138  -5.833 -14.646  1.00 95.77           O  
ATOM    478  CB  TYR   137     -19.226  -8.631 -16.209  1.00 95.77           C  
ATOM    479  CG  TYR   137     -19.938  -8.924 -17.481  1.00 95.77           C  
ATOM    480  CD1 TYR   137     -19.218  -9.308 -18.587  1.00 95.77           C  
ATOM    481  CD2 TYR   137     -21.303  -8.831 -17.580  1.00 95.77           C  
ATOM    482  CE1 TYR   137     -19.846  -9.591 -19.775  1.00 95.77           C  
ATOM    483  CE2 TYR   137     -21.942  -9.113 -18.766  1.00 95.77           C  
ATOM    484  CZ  TYR   137     -21.211  -9.495 -19.868  1.00 95.77           C  
ATOM    485  OH  TYR   137     -21.852  -9.788 -21.092  1.00 95.77           O  
ATOM    486  N   ASN   138     -20.884  -6.041 -16.766  1.00 83.92           N  
ATOM    487  CA  ASN   138     -22.146  -5.364 -16.586  1.00 83.92           C  
ATOM    488  C   ASN   138     -22.029  -4.151 -15.706  1.00 83.92           C  
ATOM    489  O   ASN   138     -22.686  -4.063 -14.669  1.00 83.92           O  
ATOM    490  CB  ASN   138     -23.269  -6.279 -16.047  1.00 83.92           C  
ATOM    491  CG  ASN   138     -23.730  -7.224 -17.156  1.00 83.92           C  
ATOM    492  ND2 ASN   138     -24.268  -8.410 -16.760  1.00 83.92           N  
ATOM    493  OD1 ASN   138     -23.617  -6.923 -18.344  1.00 83.92           O  
ATOM    494  N   ASN   139     -21.218  -3.156 -16.114  0.50 77.50           N  
ATOM    495  CA  ASN   139     -21.048  -1.991 -15.291  0.50 77.50           C  
ATOM    496  C   ASN   139     -22.341  -1.252 -15.120  0.50 77.50           C  
ATOM    497  O   ASN   139     -23.159  -1.152 -16.034  0.50 77.50           O  
ATOM    498  CB  ASN   139     -19.886  -1.071 -15.727  0.50 77.50           C  
ATOM    499  CG  ASN   139     -19.983  -0.750 -17.210  0.50 77.50           C  
ATOM    500  ND2 ASN   139     -20.258   0.537 -17.534  0.50 77.50           N  
ATOM    501  OD1 ASN   139     -19.786  -1.615 -18.062  0.50 77.50           O  
ATOM    502  N   ASP   140     -22.557  -0.739 -13.887  1.00 99.15           N  
ATOM    503  CA  ASP   140     -23.803  -0.128 -13.519  1.00 99.15           C  
ATOM    504  C   ASP   140     -23.539   1.218 -12.873  1.00 99.15           C  
ATOM    505  O   ASP   140     -22.959   2.099 -13.503  1.00 99.15           O  
ATOM    506  CB  ASP   140     -24.631  -1.053 -12.608  1.00 99.15           C  
ATOM    507  CG  ASP   140     -26.106  -0.703 -12.670  1.00 99.15           C  
ATOM    508  OD1 ASP   140     -26.441   0.503 -12.814  1.00 99.15           O  
ATOM    509  OD2 ASP   140     -26.923  -1.659 -12.581  1.00 99.15           O1-
ATOM    510  N   TYR   141     -23.946   1.437 -11.599  1.00192.48           N  
ATOM    511  CA  TYR   141     -23.799   2.757 -11.023  1.00192.48           C  
ATOM    512  C   TYR   141     -22.364   3.100 -10.818  1.00192.48           C  
ATOM    513  O   TYR   141     -21.513   2.227 -10.665  1.00192.48           O  
ATOM    514  CB  TYR   141     -24.473   3.001  -9.692  1.00192.48           C  
ATOM    515  CG  TYR   141     -24.574   4.449  -9.359  1.00192.48           C  
ATOM    516  CD1 TYR   141     -25.662   5.168  -9.801  1.00192.48           C  
ATOM    517  CD2 TYR   141     -23.615   5.087  -8.608  1.00192.48           C  
ATOM    518  CE1 TYR   141     -25.792   6.503  -9.505  1.00192.48           C  
ATOM    519  CE2 TYR   141     -23.739   6.423  -8.308  1.00192.48           C  
ATOM    520  CZ  TYR   141     -24.827   7.133  -8.758  1.00192.48           C  
ATOM    521  OH  TYR   141     -24.954   8.503  -8.449  1.00192.48           O  
ATOM    522  N   VAL   142     -22.058   4.414 -10.867  1.00118.92           N  
ATOM    523  CA  VAL   142     -20.697   4.829 -10.711  1.00118.92           C  
ATOM    524  C   VAL   142     -20.659   6.261 -10.250  1.00118.92           C  
ATOM    525  O   VAL   142     -21.609   7.018 -10.453  1.00118.92           O  
ATOM    526  CB  VAL   142     -19.950   4.810 -12.013  1.00118.92           C  
ATOM    527  CG1 VAL   142     -20.036   3.406 -12.636  1.00118.92           C  
ATOM    528  CG2 VAL   142     -20.523   5.924 -12.905  1.00118.92           C  
ATOM    529  N   GLY   143     -19.526   6.667  -9.629  1.00 29.19           N  
ATOM    530  CA  GLY   143     -19.352   8.024  -9.184  1.00 29.19           C  
ATOM    531  C   GLY   143     -17.954   8.473  -9.532  1.00 29.19           C  
ATOM    532  O   GLY   143     -17.040   7.657  -9.644  1.00 29.19           O  
ATOM    533  N   PHE   144     -17.764   9.804  -9.705  1.00 67.20           N  
ATOM    534  CA  PHE   144     -16.497  10.417 -10.033  1.00 67.20           C  
ATOM    535  C   PHE   144     -16.067  11.263  -8.859  1.00 67.20           C  
ATOM    536  O   PHE   144     -16.898  11.974  -8.295  1.00 67.20           O  
ATOM    537  CB  PHE   144     -16.613  11.357 -11.250  1.00 67.20           C  
ATOM    538  CG  PHE   144     -15.392  12.207 -11.367  1.00 67.20           C  
ATOM    539  CD1 PHE   144     -14.247  11.745 -11.979  1.00 67.20           C  
ATOM    540  CD2 PHE   144     -15.402  13.489 -10.869  1.00 67.20           C  
ATOM    541  CE1 PHE   144     -13.135  12.546 -12.082  1.00 67.20           C  
ATOM    542  CE2 PHE   144     -14.296  14.296 -10.968  1.00 67.20           C  
ATOM    543  CZ  PHE   144     -13.156  13.822 -11.577  1.00 67.20           C  
ATOM    544  N   ILE   145     -14.759  11.232  -8.471  1.00133.00           N  
ATOM    545  CA  ILE   145     -14.331  11.954  -7.288  1.00133.00           C  
ATOM    546  C   ILE   145     -13.165  12.911  -7.514  1.00133.00           C  
ATOM    547  O   ILE   145     -12.221  12.640  -8.262  1.00133.00           O  
ATOM    548  CB  ILE   145     -13.997  11.051  -6.136  1.00133.00           C  
ATOM    549  CG1 ILE   145     -12.816  10.129  -6.475  1.00133.00           C  
ATOM    550  CG2 ILE   145     -15.281  10.294  -5.757  1.00133.00           C  
ATOM    551  CD1 ILE   145     -12.289   9.369  -5.258  1.00133.00           C  
ATOM    552  N   PRO   146     -13.338  14.045  -6.821  1.00180.47           N  
ATOM    553  CA  PRO   146     -12.493  15.253  -6.810  1.00180.47           C  
ATOM    554  C   PRO   146     -11.292  15.372  -5.917  1.00180.47           C  
ATOM    555  O   PRO   146     -10.941  14.435  -5.202  1.00180.47           O  
ATOM    556  CB  PRO   146     -13.429  16.423  -6.507  1.00180.47           C  
ATOM    557  CG  PRO   146     -14.825  15.919  -6.884  1.00180.47           C  
ATOM    558  CD  PRO   146     -14.738  14.407  -6.648  1.00180.47           C  
ATOM    559  N   LEU   147     -10.696  16.591  -5.955  1.00321.91           N  
ATOM    560  CA  LEU   147      -9.577  17.069  -5.182  1.00321.91           C  
ATOM    561  C   LEU   147      -8.374  16.223  -5.438  1.00321.91           C  
ATOM    562  O   LEU   147      -7.613  15.909  -4.524  1.00321.91           O  
ATOM    563  CB  LEU   147      -9.876  17.109  -3.666  1.00321.91           C  
ATOM    564  CG  LEU   147      -8.744  17.701  -2.798  1.00321.91           C  
ATOM    565  CD1 LEU   147      -8.462  19.164  -3.171  1.00321.91           C  
ATOM    566  CD2 LEU   147      -9.029  17.519  -1.297  1.00321.91           C  
ATOM    567  N   GLU   148      -8.143  15.818  -6.700  1.00124.00           N  
ATOM    568  CA  GLU   148      -6.957  15.034  -6.847  0.50124.00           C  
ATOM    569  C   GLU   148      -6.192  15.379  -8.067  1.00124.00           C  
ATOM    570  O   GLU   148      -6.750  15.586  -9.144  1.00124.00           O  
ATOM    571  CB  GLU   148      -7.201  13.514  -6.834  0.50124.00           C  
ATOM    572  CG  GLU   148      -7.572  12.995  -5.441  0.50124.00           C  
ATOM    573  CD  GLU   148      -7.664  11.476  -5.492  0.50124.00           C  
ATOM    574  OE1 GLU   148      -6.705  10.843  -6.010  0.50124.00           O  
ATOM    575  OE2 GLU   148      -8.693  10.928  -5.014  0.50124.00           O1-
ATOM    576  N   GLY   149      -4.856  15.425  -7.888  1.00 77.08           N  
ATOM    577  CA  GLY   149      -3.961  15.743  -8.951  1.00 77.08           C  
ATOM    578  C   GLY   149      -4.315  17.121  -9.362  1.00 77.08           C  
ATOM    579  O   GLY   149      -4.697  17.956  -8.543  1.00 77.08           O  
ATOM    580  N   ASN   150      -4.191  17.395 -10.667  1.00143.01           N  
ATOM    581  CA  ASN   150      -4.612  18.661 -11.161  1.00143.01           C  
ATOM    582  C   ASN   150      -6.083  18.497 -11.246  1.00143.01           C  
ATOM    583  O   ASN   150      -6.630  17.502 -10.783  1.00143.01           O  
ATOM    584  CB  ASN   150      -4.147  18.956 -12.597  1.00143.01           C  
ATOM    585  CG  ASN   150      -2.629  18.944 -12.636  1.00143.01           C  
ATOM    586  ND2 ASN   150      -2.059  18.766 -13.859  1.00143.01           N  
ATOM    587  OD1 ASN   150      -1.963  19.086 -11.611  1.00143.01           O  
ATOM    588  N   PRO   151      -6.760  19.436 -11.806  0.50107.85           N  
ATOM    589  CA  PRO   151      -8.160  19.255 -12.021  0.50107.85           C  
ATOM    590  C   PRO   151      -8.301  18.173 -13.055  0.50107.85           C  
ATOM    591  O   PRO   151      -9.408  17.684 -13.263  0.50107.85           O  
ATOM    592  CB  PRO   151      -8.706  20.630 -12.414  0.50107.85           C  
ATOM    593  CG  PRO   151      -7.457  21.515 -12.604  0.50107.85           C  
ATOM    594  CD  PRO   151      -6.391  20.836 -11.732  0.50107.85           C  
ATOM    595  N   ASP   152      -7.189  17.813 -13.727  1.00 63.77           N  
ATOM    596  CA  ASP   152      -7.133  16.811 -14.754  1.00 63.77           C  
ATOM    597  C   ASP   152      -7.415  15.429 -14.222  1.00 63.77           C  
ATOM    598  O   ASP   152      -8.037  14.626 -14.913  1.00 63.77           O  
ATOM    599  CB  ASP   152      -5.773  16.774 -15.472  1.00 63.77           C  
ATOM    600  CG  ASP   152      -5.669  18.028 -16.331  1.00 63.77           C  
ATOM    601  OD1 ASP   152      -6.621  18.295 -17.112  1.00 63.77           O  
ATOM    602  OD2 ASP   152      -4.640  18.744 -16.205  1.00 63.77           O1-
ATOM    603  N   HIS   153      -6.952  15.105 -12.996  1.00 96.47           N  
ATOM    604  CA  HIS   153      -7.073  13.787 -12.412  0.50 96.47           C  
ATOM    605  C   HIS   153      -8.422  13.573 -11.793  1.00 96.47           C  
ATOM    606  O   HIS   153      -9.091  14.520 -11.381  1.00 96.47           O  
ATOM    607  CB  HIS   153      -6.031  13.559 -11.299  0.50 96.47           C  
ATOM    608  CG  HIS   153      -6.219  12.291 -10.522  0.50 96.47           C  
ATOM    609  CD2 HIS   153      -5.648  11.063 -10.668  1.00 96.47           C  
ATOM    610  ND1 HIS   153      -7.058  12.187  -9.435  1.00 96.47           N  
ATOM    611  CE1 HIS   153      -6.955  10.913  -8.979  1.00 96.47           C  
ATOM    612  NE2 HIS   153      -6.111  10.193  -9.696  1.00 96.47           N  
ATOM    613  N   GLY   154      -8.851  12.290 -11.724  1.00 34.21           N  
ATOM    614  CA  GLY   154     -10.098  11.944 -11.098  1.00 34.21           C  
ATOM    615  C   GLY   154     -10.129  10.458 -10.907  1.00 34.21           C  
ATOM    616  O   GLY   154      -9.452   9.715 -11.616  1.00 34.21           O  
ATOM    617  N   LEU   155     -10.928   9.990  -9.924  1.00 64.46           N  
ATOM    618  CA  LEU   155     -11.072   8.587  -9.672  1.00 64.46           C  
ATOM    619  C   LEU   155     -12.506   8.273  -9.935  1.00 64.46           C  
ATOM    620  O   LEU   155     -13.389   9.095  -9.692  1.00 64.46           O  
ATOM    621  CB  LEU   155     -10.799   8.201  -8.208  1.00 64.46           C  
ATOM    622  CG  LEU   155      -9.393   8.582  -7.703  1.00 64.46           C  
ATOM    623  CD1 LEU   155      -9.201   8.151  -6.240  1.00 64.46           C  
ATOM    624  CD2 LEU   155      -8.289   8.057  -8.633  1.00 64.46           C  
ATOM    625  N   LEU   156     -12.771   7.072 -10.480  1.00 58.88           N  
ATOM    626  CA  LEU   156     -14.118   6.672 -10.753  1.00 58.88           C  
ATOM    627  C   LEU   156     -14.308   5.342 -10.095  1.00 58.88           C  
ATOM    628  O   LEU   156     -13.462   4.459 -10.216  1.00 58.88           O  
ATOM    629  CB  LEU   156     -14.373   6.464 -12.257  1.00 58.88           C  
ATOM    630  CG  LEU   156     -14.123   7.727 -13.104  1.00 58.88           C  
ATOM    631  CD1 LEU   156     -14.407   7.470 -14.592  1.00 58.88           C  
ATOM    632  CD2 LEU   156     -14.897   8.930 -12.549  1.00 58.88           C  
ATOM    633  N   VAL   157     -15.412   5.183  -9.341  1.00111.09           N  
ATOM    634  CA  VAL   157     -15.739   3.908  -8.768  1.00111.09           C  
ATOM    635  C   VAL   157     -16.948   3.442  -9.523  1.00111.09           C  
ATOM    636  O   VAL   157     -17.962   4.138  -9.576  1.00111.09           O  
ATOM    637  CB  VAL   157     -16.065   3.986  -7.307  1.00111.09           C  
ATOM    638  CG1 VAL   157     -17.159   5.042  -7.116  1.00111.09           C  
ATOM    639  CG2 VAL   157     -16.453   2.582  -6.817  1.00111.09           C  
ATOM    640  N   VAL   158     -16.855   2.245 -10.145  1.00115.50           N  
ATOM    641  CA  VAL   158     -17.921   1.777 -10.987  1.00115.50           C  
ATOM    642  C   VAL   158     -18.324   0.403 -10.551  1.00115.50           C  
ATOM    643  O   VAL   158     -17.495  -0.491 -10.383  1.00115.50           O  
ATOM    644  CB  VAL   158     -17.520   1.692 -12.441  1.00115.50           C  
ATOM    645  CG1 VAL   158     -17.126   3.097 -12.931  1.00115.50           C  
ATOM    646  CG2 VAL   158     -16.386   0.664 -12.603  1.00115.50           C  
ATOM    647  N   ASN   159     -19.637   0.184 -10.360  1.00162.06           N  
ATOM    648  CA  ASN   159     -20.005  -1.127  -9.935  1.00162.06           C  
ATOM    649  C   ASN   159     -20.213  -2.063 -11.086  1.00162.06           C  
ATOM    650  O   ASN   159     -20.440  -1.653 -12.226  1.00162.06           O  
ATOM    651  CB  ASN   159     -21.098  -1.193  -8.865  1.00162.06           C  
ATOM    652  CG  ASN   159     -22.219  -0.307  -9.314  1.00162.06           C  
ATOM    653  ND2 ASN   159     -22.936  -0.795 -10.346  1.00162.06           N  
ATOM    654  OD1 ASN   159     -22.425   0.794  -8.807  1.00162.06           O  
ATOM    655  N   HIS   160     -20.024  -3.369 -10.800  1.00110.41           N  
ATOM    656  CA  HIS   160     -20.231  -4.419 -11.758  1.00110.41           C  
ATOM    657  C   HIS   160     -21.249  -5.340 -11.173  1.00110.41           C  
ATOM    658  O   HIS   160     -20.995  -6.066 -10.214  1.00110.41           O  
ATOM    659  CB  HIS   160     -18.954  -5.155 -12.165  1.00110.41           C  
ATOM    660  CG  HIS   160     -18.148  -4.217 -13.003  1.00110.41           C  
ATOM    661  CD2 HIS   160     -18.511  -3.588 -14.155  1.00110.41           C  
ATOM    662  ND1 HIS   160     -16.885  -3.758 -12.705  1.00110.41           N  
ATOM    663  CE1 HIS   160     -16.549  -2.881 -13.684  1.00110.41           C  
ATOM    664  NE2 HIS   160     -17.506  -2.744 -14.584  1.00110.41           N  
ATOM    665  N   GLU   161     -22.465  -5.271 -11.742  1.00 96.72           N  
ATOM    666  CA  GLU   161     -23.627  -5.914 -11.196  1.00 96.72           C  
ATOM    667  C   GLU   161     -23.694  -7.406 -11.340  1.00 96.72           C  
ATOM    668  O   GLU   161     -23.974  -8.095 -10.361  1.00 96.72           O  
ATOM    669  CB  GLU   161     -24.916  -5.326 -11.790  1.00 96.72           C  
ATOM    670  CG  GLU   161     -26.187  -5.773 -11.076  1.00 96.72           C  
ATOM    671  CD  GLU   161     -27.347  -5.042 -11.734  1.00 96.72           C  
ATOM    672  OE1 GLU   161     -27.226  -4.702 -12.941  1.00 96.72           O  
ATOM    673  OE2 GLU   161     -28.369  -4.808 -11.037  1.00 96.72           O1-
ATOM    674  N   TYR   162     -23.484  -7.947 -12.562  1.00 94.88           N  
ATOM    675  CA  TYR   162     -23.602  -9.370 -12.762  1.00 94.88           C  
ATOM    676  C   TYR   162     -22.861  -9.754 -14.006  1.00 94.88           C  
ATOM    677  O   TYR   162     -22.114  -8.949 -14.561  1.00 94.88           O  
ATOM    678  CB  TYR   162     -25.052  -9.903 -12.810  1.00 94.88           C  
ATOM    679  CG  TYR   162     -25.861  -9.287 -13.903  1.00 94.88           C  
ATOM    680  CD1 TYR   162     -26.354  -8.008 -13.779  1.00 94.88           C  
ATOM    681  CD2 TYR   162     -26.161 -10.005 -15.038  1.00 94.88           C  
ATOM    682  CE1 TYR   162     -27.116  -7.448 -14.778  1.00 94.88           C  
ATOM    683  CE2 TYR   162     -26.923  -9.451 -16.040  1.00 94.88           C  
ATOM    684  CZ  TYR   162     -27.402  -8.169 -15.912  1.00 94.88           C  
ATOM    685  OH  TYR   162     -28.185  -7.597 -16.936  1.00 94.88           O  
ATOM    686  N   THR   163     -23.022 -11.020 -14.455  1.00 92.89           N  
ATOM    687  CA  THR   163     -22.284 -11.480 -15.601  1.00 92.89           C  
ATOM    688  C   THR   163     -23.232 -12.161 -16.532  1.00 92.89           C  
ATOM    689  O   THR   163     -24.316 -12.598 -16.142  1.00 92.89           O  
ATOM    690  CB  THR   163     -21.274 -12.541 -15.247  1.00 92.89           C  
ATOM    691  CG2 THR   163     -20.412 -12.858 -16.476  1.00 92.89           C  
ATOM    692  OG1 THR   163     -20.417 -12.089 -14.218  1.00 92.89           O  
ATOM    693  N   ASN   164     -22.828 -12.266 -17.812  1.00 90.56           N  
ATOM    694  CA  ASN   164     -23.638 -12.944 -18.773  1.00 90.56           C  
ATOM    695  C   ASN   164     -22.898 -14.198 -19.130  1.00 90.56           C  
ATOM    696  O   ASN   164     -21.815 -14.166 -19.711  1.00 90.56           O  
ATOM    697  CB  ASN   164     -23.902 -12.095 -20.030  1.00 90.56           C  
ATOM    698  CG  ASN   164     -24.690 -10.863 -19.576  1.00 90.56           C  
ATOM    699  ND2 ASN   164     -24.391  -9.683 -20.181  1.00 90.56           N  
ATOM    700  OD1 ASN   164     -25.545 -10.940 -18.696  1.00 90.56           O  
ATOM    701  N   ALA   165     -23.503 -15.355 -18.808  1.00 66.74           N  
ATOM    702  CA  ALA   165     -22.882 -16.641 -18.953  1.00 66.74           C  
ATOM    703  C   ALA   165     -22.548 -16.898 -20.390  1.00 66.74           C  
ATOM    704  O   ALA   165     -21.552 -17.558 -20.691  1.00 66.74           O  
ATOM    705  CB  ALA   165     -23.787 -17.786 -18.470  1.00 66.74           C  
ATOM    706  N   GLU   166     -23.383 -16.403 -21.320  1.00 98.42           N  
ATOM    707  CA  GLU   166     -23.153 -16.678 -22.707  1.00 98.42           C  
ATOM    708  C   GLU   166     -21.783 -16.194 -23.068  1.00 98.42           C  
ATOM    709  O   GLU   166     -21.015 -16.904 -23.715  1.00 98.42           O  
ATOM    710  CB  GLU   166     -24.128 -15.919 -23.634  1.00 98.42           C  
ATOM    711  CG  GLU   166     -25.582 -16.404 -23.607  1.00 98.42           C  
ATOM    712  CD  GLU   166     -26.278 -15.868 -22.364  1.00 98.42           C  
ATOM    713  OE1 GLU   166     -26.000 -16.394 -21.253  1.00 98.42           O  
ATOM    714  OE2 GLU   166     -27.108 -14.933 -22.510  1.00 98.42           O1-
ATOM    715  N   ILE   167     -21.459 -14.943 -22.697  1.00157.65           N  
ATOM    716  CA  ILE   167     -20.188 -14.348 -23.001  1.00157.65           C  
ATOM    717  C   ILE   167     -19.065 -14.837 -22.140  1.00157.65           C  
ATOM    718  O   ILE   167     -17.954 -15.040 -22.624  1.00157.65           O  
ATOM    719  CB  ILE   167     -20.186 -12.848 -22.895  1.00157.65           C  
ATOM    720  CG1 ILE   167     -18.820 -12.295 -23.339  1.00157.65           C  
ATOM    721  CG2 ILE   167     -20.558 -12.460 -21.456  1.00157.65           C  
ATOM    722  CD1 ILE   167     -18.509 -12.529 -24.816  1.00157.65           C  
ATOM    723  N   MET   168     -19.308 -14.995 -20.826  1.00112.24           N  
ATOM    724  CA  MET   168     -18.241 -15.263 -19.897  1.00112.24           C  
ATOM    725  C   MET   168     -17.537 -16.568 -20.120  1.00112.24           C  
ATOM    726  O   MET   168     -16.311 -16.617 -20.031  1.00112.24           O  
ATOM    727  CB  MET   168     -18.684 -15.234 -18.426  1.00112.24           C  
ATOM    728  CG  MET   168     -17.533 -15.553 -17.467  1.00112.24           C  
ATOM    729  SD  MET   168     -17.846 -15.169 -15.719  1.00112.24           S  
ATOM    730  CE  MET   168     -17.117 -13.509 -15.815  1.00112.24           C  
ATOM    731  N   PHE   169     -18.275 -17.659 -20.397  1.00 75.66           N  
ATOM    732  CA  PHE   169     -17.648 -18.948 -20.506  1.00 75.66           C  
ATOM    733  C   PHE   169     -17.359 -19.245 -21.941  1.00 75.66           C  
ATOM    734  O   PHE   169     -17.954 -18.681 -22.858  1.00 75.66           O  
ATOM    735  CB  PHE   169     -18.522 -20.090 -19.969  1.00 75.66           C  
ATOM    736  CG  PHE   169     -18.906 -19.705 -18.583  1.00 75.66           C  
ATOM    737  CD1 PHE   169     -17.969 -19.645 -17.576  1.00 75.66           C  
ATOM    738  CD2 PHE   169     -20.220 -19.417 -18.292  1.00 75.66           C  
ATOM    739  CE1 PHE   169     -18.338 -19.288 -16.300  1.00 75.66           C  
ATOM    740  CE2 PHE   169     -20.595 -19.062 -17.020  1.00 75.66           C  
ATOM    741  CZ  PHE   169     -19.652 -18.995 -16.022  1.00 75.66           C  
ATOM    742  N   PRO   170     -16.416 -20.133 -22.123  1.00 92.92           N  
ATOM    743  CA  PRO   170     -15.986 -20.549 -23.429  1.00 92.92           C  
ATOM    744  C   PRO   170     -17.081 -21.195 -24.207  1.00 92.92           C  
ATOM    745  O   PRO   170     -17.139 -21.003 -25.420  1.00 92.92           O  
ATOM    746  CB  PRO   170     -14.775 -21.450 -23.196  1.00 92.92           C  
ATOM    747  CG  PRO   170     -14.197 -20.943 -21.861  1.00 92.92           C  
ATOM    748  CD  PRO   170     -15.409 -20.378 -21.105  1.00 92.92           C  
ATOM    749  N   ASN   171     -17.964 -21.957 -23.543  1.00238.85           N  
ATOM    750  CA  ASN   171     -19.030 -22.532 -24.297  1.00238.85           C  
ATOM    751  C   ASN   171     -20.058 -21.468 -24.337  1.00238.85           C  
ATOM    752  O   ASN   171     -20.142 -20.648 -23.427  1.00238.85           O  
ATOM    753  CB  ASN   171     -19.648 -23.798 -23.689  1.00238.85           C  
ATOM    754  CG  ASN   171     -18.634 -24.921 -23.834  1.00238.85           C  
ATOM    755  ND2 ASN   171     -19.125 -26.144 -24.172  1.00238.85           N  
ATOM    756  OD1 ASN   171     -17.433 -24.715 -23.667  1.00238.85           O  
ATOM    757  N   PHE   172     -20.851 -21.429 -25.416  1.00212.69           N  
ATOM    758  CA  PHE   172     -21.785 -20.360 -25.561  1.00212.69           C  
ATOM    759  C   PHE   172     -22.974 -20.645 -24.705  1.00212.69           C  
ATOM    760  O   PHE   172     -23.670 -21.642 -24.894  1.00212.69           O  
ATOM    761  CB  PHE   172     -22.271 -20.230 -27.013  1.00212.69           C  
ATOM    762  CG  PHE   172     -21.036 -20.030 -27.824  1.00212.69           C  
ATOM    763  CD1 PHE   172     -20.333 -21.121 -28.280  1.00212.69           C  
ATOM    764  CD2 PHE   172     -20.569 -18.768 -28.109  1.00212.69           C  
ATOM    765  CE1 PHE   172     -19.187 -20.952 -29.020  1.00212.69           C  
ATOM    766  CE2 PHE   172     -19.425 -18.592 -28.849  1.00212.69           C  
ATOM    767  CZ  PHE   172     -18.731 -19.687 -29.306  1.00212.69           C  
ATOM    768  N   ALA   173     -23.232 -19.769 -23.715  1.00275.59           N  
ATOM    769  CA  ALA   173     -24.425 -19.948 -22.943  1.00275.59           C  
ATOM    770  C   ALA   173     -25.514 -19.563 -23.890  1.00275.59           C  
ATOM    771  O   ALA   173     -25.249 -18.828 -24.839  1.00275.59           O  
ATOM    772  CB  ALA   173     -24.524 -19.070 -21.684  1.00275.59           C  
ATOM    773  N   ARG   174     -26.760 -20.046 -23.682  1.00319.06           N  
ATOM    774  CA  ARG   174     -27.770 -19.799 -24.677  1.00319.06           C  
ATOM    775  C   ARG   174     -28.969 -19.168 -24.054  1.00319.06           C  
ATOM    776  O   ARG   174     -28.939 -18.701 -22.915  1.00319.06           O  
ATOM    777  CB  ARG   174     -28.307 -21.073 -25.356  1.00319.06           C  
ATOM    778  CG  ARG   174     -29.110 -22.003 -24.434  1.00319.06           C  
ATOM    779  CD  ARG   174     -28.682 -21.984 -22.964  1.00319.06           C  
ATOM    780  NE  ARG   174     -29.705 -21.224 -22.183  1.00319.06           N  
ATOM    781  CZ  ARG   174     -29.376 -20.607 -21.008  1.00319.06           C  
ATOM    782  NH1 ARG   174     -28.077 -20.575 -20.586  1.00319.06           N1+
ATOM    783  NH2 ARG   174     -30.338 -19.966 -20.281  1.00319.06           N  
ATOM    784  N   VAL   175     -30.051 -19.097 -24.848  1.00 73.41           N  
ATOM    785  CA  VAL   175     -31.304 -18.578 -24.395  1.00 73.41           C  
ATOM    786  C   VAL   175     -32.263 -19.722 -24.423  1.00 73.41           C  
ATOM    787  O   VAL   175     -32.296 -20.488 -25.385  1.00 73.41           O  
ATOM    788  CB  VAL   175     -31.870 -17.520 -25.301  1.00 73.41           C  
ATOM    789  CG1 VAL   175     -33.285 -17.159 -24.820  1.00 73.41           C  
ATOM    790  CG2 VAL   175     -30.901 -16.327 -25.337  1.00 73.41           C  
ATOM    791  N   GLU   176     -33.058 -19.871 -23.346  1.00293.10           N  
ATOM    792  CA  GLU   176     -34.058 -20.896 -23.244  1.00293.10           C  
ATOM    793  C   GLU   176     -33.411 -22.249 -23.200  1.00293.10           C  
ATOM    794  O   GLU   176     -32.357 -22.471 -23.793  1.00293.10           O  
ATOM    795  CB  GLU   176     -35.096 -20.848 -24.382  1.00293.10           C  
ATOM    796  CG  GLU   176     -36.354 -21.672 -24.103  1.00293.10           C  
ATOM    797  CD  GLU   176     -36.055 -23.123 -24.437  1.00293.10           C  
ATOM    798  OE1 GLU   176     -35.113 -23.354 -25.241  1.00293.10           O  
ATOM    799  OE2 GLU   176     -36.764 -24.018 -23.903  1.00293.10           O1-
ATOM    800  N   LYS   177     -34.042 -23.184 -22.452  1.00259.84           N  
ATOM    801  CA  LYS   177     -33.564 -24.530 -22.291  1.00259.84           C  
ATOM    802  C   LYS   177     -32.611 -24.561 -21.152  1.00259.84           C  
ATOM    803  O   LYS   177     -32.394 -23.561 -20.470  1.00259.84           O  
ATOM    804  CB  LYS   177     -32.875 -25.152 -23.519  1.00259.84           C  
ATOM    805  CG  LYS   177     -33.851 -25.690 -24.569  1.00259.84           C  
ATOM    806  CD  LYS   177     -34.705 -26.867 -24.092  1.00259.84           C  
ATOM    807  CE  LYS   177     -34.115 -28.231 -24.458  1.00259.84           C  
ATOM    808  NZ  LYS   177     -35.010 -29.313 -23.993  1.00259.84           N1+
ATOM    809  N   VAL   178     -32.022 -25.746 -20.911  1.00 74.48           N  
ATOM    810  CA  VAL   178     -31.095 -25.883 -19.835  1.00 74.48           C  
ATOM    811  C   VAL   178     -30.019 -24.886 -20.092  1.00 74.48           C  
ATOM    812  O   VAL   178     -29.668 -24.620 -21.240  1.00 74.48           O  
ATOM    813  CB  VAL   178     -30.474 -27.248 -19.775  1.00 74.48           C  
ATOM    814  CG1 VAL   178     -29.456 -27.277 -18.625  1.00 74.48           C  
ATOM    815  CG2 VAL   178     -31.599 -28.288 -19.642  1.00 74.48           C  
ATOM    816  N   THR   179     -29.486 -24.282 -19.015  1.00141.77           N  
ATOM    817  CA  THR   179     -28.486 -23.274 -19.188  1.00141.77           C  
ATOM    818  C   THR   179     -27.352 -23.906 -19.914  1.00141.77           C  
ATOM    819  O   THR   179     -26.722 -24.839 -19.418  1.00141.77           O  
ATOM    820  CB  THR   179     -27.964 -22.741 -17.888  1.00141.77           C  
ATOM    821  CG2 THR   179     -26.904 -21.667 -18.179  1.00141.77           C  
ATOM    822  OG1 THR   179     -29.030 -22.193 -17.131  1.00141.77           O  
ATOM    823  N   GLU   180     -27.082 -23.410 -21.134  1.00131.88           N  
ATOM    824  CA  GLU   180     -26.031 -23.965 -21.926  1.00131.88           C  
ATOM    825  C   GLU   180     -24.754 -23.700 -21.210  1.00131.88           C  
ATOM    826  O   GLU   180     -23.954 -24.611 -20.998  1.00131.88           O  
ATOM    827  CB  GLU   180     -25.930 -23.318 -23.317  1.00131.88           C  
ATOM    828  CG  GLU   180     -24.960 -24.027 -24.266  1.00131.88           C  
ATOM    829  CD  GLU   180     -25.636 -25.299 -24.762  1.00131.88           C  
ATOM    830  OE1 GLU   180     -26.059 -26.115 -23.901  1.00131.88           O  
ATOM    831  OE2 GLU   180     -25.742 -25.469 -26.006  1.00131.88           O1-
ATOM    832  N   ASP   181     -24.536 -22.439 -20.785  1.00127.78           N  
ATOM    833  CA  ASP   181     -23.312 -22.216 -20.095  1.00127.78           C  
ATOM    834  C   ASP   181     -23.551 -21.724 -18.720  1.00127.78           C  
ATOM    835  O   ASP   181     -23.391 -20.544 -18.415  1.00127.78           O  
ATOM    836  CB  ASP   181     -22.341 -21.289 -20.821  1.00127.78           C  
ATOM    837  CG  ASP   181     -21.611 -22.231 -21.753  1.00127.78           C  
ATOM    838  OD1 ASP   181     -22.129 -22.505 -22.868  1.00127.78           O  
ATOM    839  OD2 ASP   181     -20.527 -22.715 -21.333  1.00127.78           O1-
ATOM    840  N   GLY   182     -23.942 -22.660 -17.845  1.00 48.90           N  
ATOM    841  CA  GLY   182     -24.006 -22.357 -16.455  1.00 48.90           C  
ATOM    842  C   GLY   182     -22.620 -22.686 -16.027  1.00 48.90           C  
ATOM    843  O   GLY   182     -21.729 -22.763 -16.873  1.00 48.90           O  
ATOM    844  N   LYS   183     -22.379 -22.901 -14.723  1.00207.02           N  
ATOM    845  CA  LYS   183     -21.048 -23.279 -14.344  1.00207.02           C  
ATOM    846  C   LYS   183     -20.943 -24.745 -14.671  1.00207.02           C  
ATOM    847  O   LYS   183     -20.572 -25.546 -13.817  1.00207.02           O  
ATOM    848  CB  LYS   183     -20.812 -23.278 -12.828  1.00207.02           C  
ATOM    849  CG  LYS   183     -21.281 -22.030 -12.093  1.00207.02           C  
ATOM    850  CD  LYS   183     -20.611 -20.745 -12.559  1.00207.02           C  
ATOM    851  CE  LYS   183     -21.047 -19.544 -11.728  1.00207.02           C  
ATOM    852  NZ  LYS   183     -22.520 -19.408 -11.784  1.00207.02           N1+
ATOM    853  N   GLU   184     -21.264 -25.143 -15.917  1.00289.87           N  
ATOM    854  CA  GLU   184     -21.194 -26.512 -16.325  1.00289.87           C  
ATOM    855  C   GLU   184     -21.110 -26.546 -17.812  1.00289.87           C  
ATOM    856  O   GLU   184     -21.488 -25.596 -18.496  1.00289.87           O  
ATOM    857  CB  GLU   184     -22.418 -27.356 -15.938  1.00289.87           C  
ATOM    858  CG  GLU   184     -22.354 -27.915 -14.518  1.00289.87           C  
ATOM    859  CD  GLU   184     -21.358 -29.066 -14.570  1.00289.87           C  
ATOM    860  OE1 GLU   184     -20.661 -29.179 -15.614  1.00289.87           O  
ATOM    861  OE2 GLU   184     -21.283 -29.846 -13.585  1.00289.87           O1-
ATOM    862  N   GLU   185     -20.582 -27.665 -18.343  1.00240.75           N  
ATOM    863  CA  GLU   185     -20.455 -27.851 -19.758  1.00240.75           C  
ATOM    864  C   GLU   185     -21.268 -29.065 -20.087  1.00240.75           C  
ATOM    865  O   GLU   185     -20.919 -30.176 -19.690  1.00240.75           O  
ATOM    866  CB  GLU   185     -18.990 -28.118 -20.137  1.00240.75           C  
ATOM    867  CG  GLU   185     -18.641 -27.987 -21.616  1.00240.75           C  
ATOM    868  CD  GLU   185     -17.134 -27.772 -21.640  1.00240.75           C  
ATOM    869  OE1 GLU   185     -16.535 -27.782 -20.531  1.00240.75           O  
ATOM    870  OE2 GLU   185     -16.561 -27.589 -22.747  1.00240.75           O1-
ATOM    871  N   ASP   186     -22.379 -28.890 -20.831  1.00116.74           N  
ATOM    872  CA  ASP   186     -23.243 -30.006 -21.097  1.00116.74           C  
ATOM    873  C   ASP   186     -22.519 -31.044 -21.896  1.00116.74           C  
ATOM    874  O   ASP   186     -22.531 -32.223 -21.548  1.00116.74           O  
ATOM    875  CB  ASP   186     -24.524 -29.610 -21.861  1.00116.74           C  
ATOM    876  CG  ASP   186     -24.142 -29.019 -23.212  1.00116.74           C  
ATOM    877  OD1 ASP   186     -23.249 -28.130 -23.244  1.00116.74           O  
ATOM    878  OD2 ASP   186     -24.731 -29.461 -24.234  1.00116.74           O1-
ATOM    879  N   LYS   187     -21.840 -30.632 -22.980  1.00167.89           N  
ATOM    880  CA  LYS   187     -21.152 -31.599 -23.783  1.00167.89           C  
ATOM    881  C   LYS   187     -19.704 -31.275 -23.684  1.00167.89           C  
ATOM    882  O   LYS   187     -19.281 -30.178 -24.045  1.00167.89           O  
ATOM    883  CB  LYS   187     -21.541 -31.522 -25.268  1.00167.89           C  
ATOM    884  CG  LYS   187     -22.992 -31.932 -25.527  1.00167.89           C  
ATOM    885  CD  LYS   187     -23.531 -31.479 -26.884  1.00167.89           C  
ATOM    886  CE  LYS   187     -24.076 -30.049 -26.876  1.00167.89           C  
ATOM    887  NZ  LYS   187     -22.961 -29.084 -26.748  1.00167.89           N1+
ATOM    888  N   VAL   188     -18.890 -32.216 -23.176  1.00110.16           N  
ATOM    889  CA  VAL   188     -17.509 -31.867 -23.078  1.00110.16           C  
ATOM    890  C   VAL   188     -16.725 -33.104 -22.806  1.00110.16           C  
ATOM    891  O   VAL   188     -17.271 -34.155 -22.473  1.00110.16           O  
ATOM    892  CB  VAL   188     -17.239 -30.920 -21.943  1.00110.16           C  
ATOM    893  CG1 VAL   188     -17.545 -31.670 -20.636  1.00110.16           C  
ATOM    894  CG2 VAL   188     -15.803 -30.371 -22.036  1.00110.16           C  
ATOM    895  N   VAL   189     -15.399 -32.990 -22.984  1.00122.70           N  
ATOM    896  CA  VAL   189     -14.484 -34.024 -22.627  1.00122.70           C  
ATOM    897  C   VAL   189     -14.444 -33.954 -21.137  1.00122.70           C  
ATOM    898  O   VAL   189     -15.047 -33.053 -20.556  1.00122.70           O  
ATOM    899  CB  VAL   189     -13.105 -33.815 -23.183  1.00122.70           C  
ATOM    900  CG1 VAL   189     -13.179 -33.938 -24.716  1.00122.70           C  
ATOM    901  CG2 VAL   189     -12.582 -32.449 -22.708  1.00122.70           C  
ATOM    902  N   LEU   190     -13.776 -34.914 -20.469  1.00185.24           N  
ATOM    903  CA  LEU   190     -13.806 -34.910 -19.036  1.00185.24           C  
ATOM    904  C   LEU   190     -13.290 -33.605 -18.535  1.00185.24           C  
ATOM    905  O   LEU   190     -12.384 -33.002 -19.109  1.00185.24           O  
ATOM    906  CB  LEU   190     -13.000 -36.038 -18.375  1.00185.24           C  
ATOM    907  CG  LEU   190     -13.612 -37.427 -18.629  1.00185.24           C  
ATOM    908  CD1 LEU   190     -12.797 -38.534 -17.941  1.00185.24           C  
ATOM    909  CD2 LEU   190     -15.103 -37.447 -18.253  1.00185.24           C  
ATOM    910  N   GLY   191     -13.913 -33.141 -17.437  1.00101.32           N  
ATOM    911  CA  GLY   191     -13.641 -31.873 -16.836  1.00101.32           C  
ATOM    912  C   GLY   191     -14.853 -31.050 -17.108  1.00101.32           C  
ATOM    913  O   GLY   191     -15.211 -30.811 -18.260  1.00101.32           O  
ATOM    914  N   GLU   192     -15.517 -30.583 -16.033  1.00229.20           N  
ATOM    915  CA  GLU   192     -16.726 -29.833 -16.196  1.00229.20           C  
ATOM    916  C   GLU   192     -16.570 -28.576 -15.411  1.00229.20           C  
ATOM    917  O   GLU   192     -15.723 -28.490 -14.523  1.00229.20           O  
ATOM    918  CB  GLU   192     -17.966 -30.573 -15.666  1.00229.20           C  
ATOM    919  CG  GLU   192     -18.256 -31.870 -16.427  1.00229.20           C  
ATOM    920  CD  GLU   192     -19.488 -32.519 -15.815  1.00229.20           C  
ATOM    921  OE1 GLU   192     -20.416 -31.767 -15.413  1.00229.20           O  
ATOM    922  OE2 GLU   192     -19.522 -33.777 -15.748  1.00229.20           O1-
ATOM    923  N   TYR   193     -17.385 -27.552 -15.726  1.00278.25           N  
ATOM    924  CA  TYR   193     -17.248 -26.317 -15.032  1.00278.25           C  
ATOM    925  C   TYR   193     -17.461 -26.585 -13.587  1.00278.25           C  
ATOM    926  O   TYR   193     -18.328 -27.371 -13.208  1.00278.25           O  
ATOM    927  CB  TYR   193     -18.181 -25.237 -15.575  1.00278.25           C  
ATOM    928  CG  TYR   193     -17.665 -25.047 -16.958  1.00278.25           C  
ATOM    929  CD1 TYR   193     -16.450 -24.426 -17.136  1.00278.25           C  
ATOM    930  CD2 TYR   193     -18.375 -25.458 -18.061  1.00278.25           C  
ATOM    931  CE1 TYR   193     -15.940 -24.230 -18.395  1.00278.25           C  
ATOM    932  CE2 TYR   193     -17.869 -25.262 -19.325  1.00278.25           C  
ATOM    933  CZ  TYR   193     -16.648 -24.648 -19.494  1.00278.25           C  
ATOM    934  OH  TYR   193     -16.124 -24.444 -20.789  1.00278.25           O  
ATOM    935  N   THR   194     -16.611 -25.962 -12.749  1.00144.81           N  
ATOM    936  CA  THR   194     -16.614 -26.227 -11.347  1.00144.81           C  
ATOM    937  C   THR   194     -16.461 -24.925 -10.619  1.00144.81           C  
ATOM    938  O   THR   194     -16.974 -23.891 -11.041  1.00144.81           O  
ATOM    939  CB  THR   194     -15.503 -27.180 -10.956  1.00144.81           C  
ATOM    940  CG2 THR   194     -14.132 -26.522 -11.201  1.00144.81           C  
ATOM    941  OG1 THR   194     -15.638 -27.609  -9.607  1.00144.81           O  
ATOM    942  N   LYS   195     -15.737 -24.967  -9.490  1.00 85.43           N  
ATOM    943  CA  LYS   195     -15.501 -23.876  -8.602  1.00 85.43           C  
ATOM    944  C   LYS   195     -14.824 -22.801  -9.387  1.00 85.43           C  
ATOM    945  O   LYS   195     -15.032 -21.615  -9.139  1.00 85.43           O  
ATOM    946  CB  LYS   195     -14.573 -24.318  -7.464  1.00 85.43           C  
ATOM    947  CG  LYS   195     -15.104 -25.599  -6.818  1.00 85.43           C  
ATOM    948  CD  LYS   195     -14.060 -26.398  -6.042  1.00 85.43           C  
ATOM    949  CE  LYS   195     -14.413 -27.884  -5.939  1.00 85.43           C  
ATOM    950  NZ  LYS   195     -14.193 -28.547  -7.247  1.00 85.43           N1+
ATOM    951  N   GLU   196     -14.000 -23.200 -10.373  1.00116.90           N  
ATOM    952  CA  GLU   196     -13.268 -22.265 -11.176  1.00116.90           C  
ATOM    953  C   GLU   196     -14.236 -21.341 -11.851  1.00116.90           C  
ATOM    954  O   GLU   196     -14.046 -20.125 -11.829  1.00116.90           O  
ATOM    955  CB  GLU   196     -12.473 -22.974 -12.287  1.00116.90           C  
ATOM    956  CG  GLU   196     -11.665 -22.035 -13.182  1.00116.90           C  
ATOM    957  CD  GLU   196     -10.461 -21.560 -12.386  1.00116.90           C  
ATOM    958  OE1 GLU   196     -10.601 -21.402 -11.145  1.00116.90           O  
ATOM    959  OE2 GLU   196      -9.388 -21.343 -13.011  1.00116.90           O1-
ATOM    960  N   LEU   197     -15.310 -21.882 -12.461  1.00 78.08           N  
ATOM    961  CA  LEU   197     -16.249 -21.010 -13.107  1.00 78.08           C  
ATOM    962  C   LEU   197     -16.928 -20.150 -12.100  1.00 78.08           C  
ATOM    963  O   LEU   197     -17.229 -18.992 -12.373  1.00 78.08           O  
ATOM    964  CB  LEU   197     -17.381 -21.666 -13.906  1.00 78.08           C  
ATOM    965  CG  LEU   197     -16.984 -22.129 -15.310  1.00 78.08           C  
ATOM    966  CD1 LEU   197     -18.248 -22.288 -16.168  1.00 78.08           C  
ATOM    967  CD2 LEU   197     -15.939 -21.197 -15.945  1.00 78.08           C  
ATOM    968  N   VAL   198     -17.228 -20.697 -10.912  1.00 44.47           N  
ATOM    969  CA  VAL   198     -17.910 -19.908  -9.930  1.00 44.47           C  
ATOM    970  C   VAL   198     -17.039 -18.749  -9.561  1.00 44.47           C  
ATOM    971  O   VAL   198     -17.503 -17.613  -9.476  1.00 44.47           O  
ATOM    972  CB  VAL   198     -18.199 -20.669  -8.665  1.00 44.47           C  
ATOM    973  CG1 VAL   198     -18.818 -19.705  -7.638  1.00 44.47           C  
ATOM    974  CG2 VAL   198     -19.094 -21.876  -8.997  1.00 44.47           C  
ATOM    975  N   ASP   199     -15.736 -19.007  -9.357  1.00 34.87           N  
ATOM    976  CA  ASP   199     -14.826 -17.976  -8.959  1.00 34.87           C  
ATOM    977  C   ASP   199     -14.786 -16.926 -10.033  1.00 34.87           C  
ATOM    978  O   ASP   199     -14.724 -15.733  -9.738  1.00 34.87           O  
ATOM    979  CB  ASP   199     -13.392 -18.502  -8.766  1.00 34.87           C  
ATOM    980  CG  ASP   199     -13.379 -19.403  -7.536  1.00 34.87           C  
ATOM    981  OD1 ASP   199     -14.416 -19.453  -6.823  1.00 34.87           O  
ATOM    982  OD2 ASP   199     -12.325 -20.050  -7.293  1.00 34.87           O1-
ATOM    983  N   ILE   200     -14.822 -17.339 -11.316  1.00 99.30           N  
ATOM    984  CA  ILE   200     -14.730 -16.381 -12.383  1.00 99.30           C  
ATOM    985  C   ILE   200     -15.934 -15.488 -12.381  1.00 99.30           C  
ATOM    986  O   ILE   200     -15.815 -14.289 -12.632  1.00 99.30           O  
ATOM    987  CB  ILE   200     -14.576 -16.958 -13.767  1.00 99.30           C  
ATOM    988  CG1 ILE   200     -14.011 -15.879 -14.708  1.00 99.30           C  
ATOM    989  CG2 ILE   200     -15.932 -17.488 -14.251  1.00 99.30           C  
ATOM    990  CD1 ILE   200     -13.517 -16.428 -16.047  1.00 99.30           C  
ATOM    991  N   GLU   201     -17.139 -16.045 -12.139  1.00 65.38           N  
ATOM    992  CA  GLU   201     -18.316 -15.223 -12.152  1.00 65.38           C  
ATOM    993  C   GLU   201     -18.259 -14.246 -11.015  1.00 65.38           C  
ATOM    994  O   GLU   201     -18.578 -13.072 -11.191  1.00 65.38           O  
ATOM    995  CB  GLU   201     -19.647 -15.999 -12.092  1.00 65.38           C  
ATOM    996  CG  GLU   201     -19.953 -16.748 -13.393  1.00 65.38           C  
ATOM    997  CD  GLU   201     -21.423 -17.150 -13.400  1.00 65.38           C  
ATOM    998  OE1 GLU   201     -22.238 -16.448 -12.745  1.00 65.38           O  
ATOM    999  OE2 GLU   201     -21.748 -18.168 -14.068  1.00 65.38           O1-
ATOM   1000  N   MET   202     -17.802 -14.688  -9.827  1.00 87.65           N  
ATOM   1001  CA  MET   202     -17.734 -13.845  -8.665  1.00 87.65           C  
ATOM   1002  C   MET   202     -16.797 -12.707  -8.959  1.00 87.65           C  
ATOM   1003  O   MET   202     -17.022 -11.581  -8.521  1.00 87.65           O  
ATOM   1004  CB  MET   202     -17.154 -14.582  -7.444  1.00 87.65           C  
ATOM   1005  CG  MET   202     -17.964 -15.788  -6.967  1.00 87.65           C  
ATOM   1006  SD  MET   202     -17.295 -16.584  -5.474  1.00 87.65           S  
ATOM   1007  CE  MET   202     -15.659 -16.928  -6.184  1.00 87.65           C  
ATOM   1008  N   ALA   203     -15.716 -12.991  -9.711  1.00 55.49           N  
ATOM   1009  CA  ALA   203     -14.681 -12.054 -10.061  1.00 55.49           C  
ATOM   1010  C   ALA   203     -15.237 -10.920 -10.873  1.00 55.49           C  
ATOM   1011  O   ALA   203     -14.710  -9.809 -10.846  1.00 55.49           O  
ATOM   1012  CB  ALA   203     -13.552 -12.686 -10.890  1.00 55.49           C  
ATOM   1013  N   ALA   204     -16.266 -11.206 -11.686  1.00 70.90           N  
ATOM   1014  CA  ALA   204     -16.924 -10.274 -12.563  1.00 70.90           C  
ATOM   1015  C   ALA   204     -17.667  -9.201 -11.812  1.00 70.90           C  
ATOM   1016  O   ALA   204     -17.889  -8.119 -12.355  1.00 70.90           O  
ATOM   1017  CB  ALA   204     -17.933 -10.963 -13.495  1.00 70.90           C  
ATOM   1018  N   HIS   205     -18.140  -9.489 -10.578  1.00 97.46           N  
ATOM   1019  CA  HIS   205     -18.993  -8.567  -9.864  1.00 97.46           C  
ATOM   1020  C   HIS   205     -18.224  -7.813  -8.821  1.00 97.46           C  
ATOM   1021  O   HIS   205     -17.108  -8.177  -8.451  1.00 97.46           O  
ATOM   1022  CB  HIS   205     -20.106  -9.253  -9.060  1.00 97.46           C  
ATOM   1023  CG  HIS   205     -20.910 -10.259  -9.819  1.00 97.46           C  
ATOM   1024  CD2 HIS   205     -22.189 -10.213 -10.278  1.00 97.46           C  
ATOM   1025  ND1 HIS   205     -20.443 -11.505 -10.155  1.00 97.46           N  
ATOM   1026  CE1 HIS   205     -21.449 -12.148 -10.798  1.00 97.46           C  
ATOM   1027  NE2 HIS   205     -22.532 -11.400 -10.895  1.00 97.46           N  
ATOM   1028  N   GLY   206     -18.836  -6.717  -8.313  1.00 36.68           N  
ATOM   1029  CA  GLY   206     -18.217  -5.950  -7.270  1.00 36.68           C  
ATOM   1030  C   GLY   206     -18.082  -4.540  -7.742  1.00 36.68           C  
ATOM   1031  O   GLY   206     -19.032  -3.946  -8.252  1.00 36.68           O  
ATOM   1032  N   GLY   207     -16.879  -3.961  -7.544  1.00 34.48           N  
ATOM   1033  CA  GLY   207     -16.625  -2.613  -7.952  1.00 34.48           C  
ATOM   1034  C   GLY   207     -15.272  -2.549  -8.591  1.00 34.48           C  
ATOM   1035  O   GLY   207     -14.362  -3.306  -8.252  1.00 34.48           O  
ATOM   1036  N   THR   208     -15.132  -1.632  -9.569  1.00 50.93           N  
ATOM   1037  CA  THR   208     -13.870  -1.383 -10.206  1.00 50.93           C  
ATOM   1038  C   THR   208     -13.551   0.063  -9.968  1.00 50.93           C  
ATOM   1039  O   THR   208     -14.322   0.948 -10.338  1.00 50.93           O  
ATOM   1040  CB  THR   208     -13.906  -1.603 -11.689  1.00 50.93           C  
ATOM   1041  CG2 THR   208     -12.530  -1.267 -12.288  1.00 50.93           C  
ATOM   1042  OG1 THR   208     -14.249  -2.952 -11.968  1.00 50.93           O  
ATOM   1043  N   VAL   209     -12.400   0.336  -9.323  1.00 50.46           N  
ATOM   1044  CA  VAL   209     -11.968   1.682  -9.077  1.00 50.46           C  
ATOM   1045  C   VAL   209     -10.934   1.974 -10.116  1.00 50.46           C  
ATOM   1046  O   VAL   209     -10.014   1.181 -10.327  1.00 50.46           O  
ATOM   1047  CB  VAL   209     -11.326   1.850  -7.731  1.00 50.46           C  
ATOM   1048  CG1 VAL   209     -10.795   3.289  -7.603  1.00 50.46           C  
ATOM   1049  CG2 VAL   209     -12.352   1.454  -6.654  1.00 50.46           C  
ATOM   1050  N   ILE   210     -11.075   3.119 -10.817  1.00 63.70           N  
ATOM   1051  CA  ILE   210     -10.127   3.405 -11.860  1.00 63.70           C  
ATOM   1052  C   ILE   210      -9.764   4.855 -11.824  1.00 63.70           C  
ATOM   1053  O   ILE   210     -10.521   5.701 -11.353  1.00 63.70           O  
ATOM   1054  CB  ILE   210     -10.656   3.114 -13.237  1.00 63.70           C  
ATOM   1055  CG1 ILE   210     -11.841   4.031 -13.578  1.00 63.70           C  
ATOM   1056  CG2 ILE   210     -11.019   1.622 -13.304  1.00 63.70           C  
ATOM   1057  CD1 ILE   210     -12.265   3.933 -15.042  1.00 63.70           C  
ATOM   1058  N   GLU   211      -8.551   5.167 -12.315  1.00 60.82           N  
ATOM   1059  CA  GLU   211      -8.094   6.518 -12.413  1.00 60.82           C  
ATOM   1060  C   GLU   211      -8.281   6.961 -13.825  1.00 60.82           C  
ATOM   1061  O   GLU   211      -8.049   6.207 -14.769  1.00 60.82           O  
ATOM   1062  CB  GLU   211      -6.604   6.710 -12.074  1.00 60.82           C  
ATOM   1063  CG  GLU   211      -6.136   8.161 -12.221  1.00 60.82           C  
ATOM   1064  CD  GLU   211      -4.644   8.223 -11.922  1.00 60.82           C  
ATOM   1065  OE1 GLU   211      -4.105   7.228 -11.367  1.00 60.82           O  
ATOM   1066  OE2 GLU   211      -4.023   9.269 -12.250  1.00 60.82           O1-
ATOM   1067  N   ILE   212      -8.744   8.214 -13.992  1.00 59.82           N  
ATOM   1068  CA  ILE   212      -8.933   8.781 -15.296  1.00 59.82           C  
ATOM   1069  C   ILE   212      -8.155  10.064 -15.315  1.00 59.82           C  
ATOM   1070  O   ILE   212      -8.065  10.761 -14.306  1.00 59.82           O  
ATOM   1071  CB  ILE   212     -10.375   9.093 -15.561  1.00 59.82           C  
ATOM   1072  CG1 ILE   212     -10.887  10.139 -14.559  1.00 59.82           C  
ATOM   1073  CG2 ILE   212     -11.161   7.773 -15.500  1.00 59.82           C  
ATOM   1074  CD1 ILE   212     -12.323  10.582 -14.838  1.00 59.82           C  
ATOM   1075  N   ARG   213      -7.540  10.393 -16.470  1.00151.32           N  
ATOM   1076  CA  ARG   213      -6.751  11.588 -16.592  1.00151.32           C  
ATOM   1077  C   ARG   213      -7.293  12.357 -17.751  1.00151.32           C  
ATOM   1078  O   ARG   213      -7.881  11.785 -18.669  1.00151.32           O  
ATOM   1079  CB  ARG   213      -5.280  11.307 -16.933  1.00151.32           C  
ATOM   1080  CG  ARG   213      -4.427  12.570 -17.068  1.00151.32           C  
ATOM   1081  CD  ARG   213      -3.169  12.356 -17.912  1.00151.32           C  
ATOM   1082  NE  ARG   213      -2.398  11.231 -17.311  1.00151.32           N  
ATOM   1083  CZ  ARG   213      -1.626  10.433 -18.106  1.00151.32           C  
ATOM   1084  NH1 ARG   213      -1.538  10.686 -19.446  1.00151.32           N1+
ATOM   1085  NH2 ARG   213      -0.954   9.374 -17.569  1.00151.32           N  
ATOM   1086  N   LYS   214      -7.107  13.691 -17.737  1.00 94.88           N  
ATOM   1087  CA  LYS   214      -7.627  14.482 -18.807  1.00 94.88           C  
ATOM   1088  C   LYS   214      -6.484  14.941 -19.651  1.00 94.88           C  
ATOM   1089  O   LYS   214      -5.547  15.575 -19.169  1.00 94.88           O  
ATOM   1090  CB  LYS   214      -8.393  15.710 -18.288  1.00 94.88           C  
ATOM   1091  CG  LYS   214      -9.112  16.531 -19.357  1.00 94.88           C  
ATOM   1092  CD  LYS   214     -10.155  17.466 -18.746  1.00 94.88           C  
ATOM   1093  CE  LYS   214      -9.644  18.186 -17.499  1.00 94.88           C  
ATOM   1094  NZ  LYS   214     -10.773  18.818 -16.784  1.00 94.88           N1+
ATOM   1095  N   VAL   215      -6.526  14.593 -20.951  1.00 98.57           N  
ATOM   1096  CA  VAL   215      -5.501  15.014 -21.858  1.00 98.57           C  
ATOM   1097  C   VAL   215      -6.196  15.485 -23.098  1.00 98.57           C  
ATOM   1098  O   VAL   215      -7.136  14.853 -23.577  1.00 98.57           O  
ATOM   1099  CB  VAL   215      -4.560  13.915 -22.256  1.00 98.57           C  
ATOM   1100  CG1 VAL   215      -3.799  13.447 -21.003  1.00 98.57           C  
ATOM   1101  CG2 VAL   215      -5.362  12.800 -22.951  1.00 98.57           C  
ATOM   1102  N   ASP   216      -5.746  16.627 -23.648  1.00 49.91           N  
ATOM   1103  CA  ASP   216      -6.341  17.163 -24.836  1.00 49.91           C  
ATOM   1104  C   ASP   216      -7.799  17.375 -24.591  1.00 49.91           C  
ATOM   1105  O   ASP   216      -8.599  17.371 -25.525  1.00 49.91           O  
ATOM   1106  CB  ASP   216      -6.206  16.251 -26.066  1.00 49.91           C  
ATOM   1107  CG  ASP   216      -4.791  16.394 -26.593  1.00 49.91           C  
ATOM   1108  OD1 ASP   216      -4.300  17.554 -26.636  1.00 49.91           O  
ATOM   1109  OD2 ASP   216      -4.180  15.354 -26.954  1.00 49.91           O1-
ATOM   1110  N   GLY   217      -8.189  17.578 -23.322  1.00 30.29           N  
ATOM   1111  CA  GLY   217      -9.563  17.864 -23.047  1.00 30.29           C  
ATOM   1112  C   GLY   217     -10.363  16.592 -23.024  1.00 30.29           C  
ATOM   1113  O   GLY   217     -11.579  16.634 -22.853  1.00 30.29           O  
ATOM   1114  N   LYS   218      -9.710  15.423 -23.171  1.00114.05           N  
ATOM   1115  CA  LYS   218     -10.432  14.179 -23.223  1.00114.05           C  
ATOM   1116  C   LYS   218     -10.053  13.344 -22.033  1.00114.05           C  
ATOM   1117  O   LYS   218      -8.873  13.184 -21.726  1.00114.05           O  
ATOM   1118  CB  LYS   218     -10.056  13.359 -24.468  1.00114.05           C  
ATOM   1119  CG  LYS   218     -10.865  12.077 -24.672  1.00114.05           C  
ATOM   1120  CD  LYS   218     -12.292  12.316 -25.159  1.00114.05           C  
ATOM   1121  CE  LYS   218     -13.011  11.027 -25.560  1.00114.05           C  
ATOM   1122  NZ  LYS   218     -14.378  11.346 -26.023  1.00114.05           N1+
ATOM   1123  N   TRP   219     -11.053  12.778 -21.324  1.00 70.47           N  
ATOM   1124  CA  TRP   219     -10.741  11.956 -20.185  1.00 70.47           C  
ATOM   1125  C   TRP   219     -10.475  10.565 -20.668  1.00 70.47           C  
ATOM   1126  O   TRP   219     -11.198  10.044 -21.516  1.00 70.47           O  
ATOM   1127  CB  TRP   219     -11.882  11.875 -19.157  1.00 70.47           C  
ATOM   1128  CG  TRP   219     -12.140  13.144 -18.381  1.00 70.47           C  
ATOM   1129  CD1 TRP   219     -12.907  14.230 -18.697  1.00 70.47           C  
ATOM   1130  CD2 TRP   219     -11.607  13.394 -17.070  1.00 70.47           C  
ATOM   1131  CE2 TRP   219     -12.095  14.632 -16.652  1.00 70.47           C  
ATOM   1132  CE3 TRP   219     -10.787  12.647 -16.277  1.00 70.47           C  
ATOM   1133  NE1 TRP   219     -12.890  15.134 -17.661  1.00 70.47           N  
ATOM   1134  CZ2 TRP   219     -11.767  15.139 -15.426  1.00 70.47           C  
ATOM   1135  CZ3 TRP   219     -10.453  13.164 -15.046  1.00 70.47           C  
ATOM   1136  CH2 TRP   219     -10.936  14.388 -14.628  1.00 70.47           C  
ATOM   1137  N   GLN   220      -9.417   9.921 -20.127  1.00 49.37           N  
ATOM   1138  CA  GLN   220      -9.080   8.583 -20.526  1.00 49.37           C  
ATOM   1139  C   GLN   220      -8.685   7.810 -19.303  1.00 49.37           C  
ATOM   1140  O   GLN   220      -8.313   8.371 -18.276  1.00 49.37           O  
ATOM   1141  CB  GLN   220      -7.892   8.516 -21.500  1.00 49.37           C  
ATOM   1142  CG  GLN   220      -8.176   9.155 -22.860  1.00 49.37           C  
ATOM   1143  CD  GLN   220      -6.921   9.013 -23.709  1.00 49.37           C  
ATOM   1144  NE2 GLN   220      -6.924   9.641 -24.915  1.00 49.37           N  
ATOM   1145  OE1 GLN   220      -5.957   8.365 -23.306  1.00 49.37           O  
ATOM   1146  N   PRO   221      -8.802   6.512 -19.404  1.00 79.25           N  
ATOM   1147  CA  PRO   221      -8.432   5.616 -18.342  1.00 79.25           C  
ATOM   1148  C   PRO   221      -6.939   5.542 -18.248  1.00 79.25           C  
ATOM   1149  O   PRO   221      -6.284   5.554 -19.289  1.00 79.25           O  
ATOM   1150  CB  PRO   221      -9.081   4.275 -18.679  1.00 79.25           C  
ATOM   1151  CG  PRO   221      -9.396   4.377 -20.183  1.00 79.25           C  
ATOM   1152  CD  PRO   221      -9.637   5.878 -20.405  1.00 79.25           C  
ATOM   1153  N   VAL   222      -6.384   5.464 -17.020  1.00136.28           N  
ATOM   1154  CA  VAL   222      -4.963   5.312 -16.865  1.00136.28           C  
ATOM   1155  C   VAL   222      -4.715   3.913 -16.410  1.00136.28           C  
ATOM   1156  O   VAL   222      -5.101   3.505 -15.314  1.00136.28           O  
ATOM   1157  CB  VAL   222      -4.342   6.242 -15.869  1.00136.28           C  
ATOM   1158  CG1 VAL   222      -4.349   7.658 -16.451  1.00136.28           C  
ATOM   1159  CG2 VAL   222      -5.142   6.141 -14.569  1.00136.28           C  
ATOM   1160  N   LEU   223      -4.003   3.151 -17.251  1.00248.14           N  
ATOM   1161  CA  LEU   223      -3.871   1.751 -17.030  1.00248.14           C  
ATOM   1162  C   LEU   223      -3.277   1.451 -15.691  1.00248.14           C  
ATOM   1163  O   LEU   223      -4.022   1.157 -14.789  1.00248.14           O  
ATOM   1164  CB  LEU   223      -3.004   1.139 -18.158  1.00248.14           C  
ATOM   1165  CG  LEU   223      -2.802  -0.392 -18.199  1.00248.14           C  
ATOM   1166  CD1 LEU   223      -1.994  -0.791 -19.445  1.00248.14           C  
ATOM   1167  CD2 LEU   223      -2.129  -0.938 -16.935  1.00248.14           C  
ATOM   1168  N   ASP   224      -1.985   1.660 -15.422  1.00240.28           N  
ATOM   1169  CA  ASP   224      -1.408   1.128 -14.207  1.00240.28           C  
ATOM   1170  C   ASP   224      -1.384   2.122 -13.083  1.00240.28           C  
ATOM   1171  O   ASP   224      -0.349   2.302 -12.444  1.00240.28           O  
ATOM   1172  CB  ASP   224       0.049   0.670 -14.413  1.00240.28           C  
ATOM   1173  CG  ASP   224       0.878   1.874 -14.857  1.00240.28           C  
ATOM   1174  OD1 ASP   224       0.498   2.512 -15.875  1.00240.28           O  
ATOM   1175  OD2 ASP   224       1.905   2.168 -14.188  1.00240.28           O1-
ATOM   1176  N   GLY   225      -2.521   2.760 -12.756  1.00 44.02           N  
ATOM   1177  CA  GLY   225      -2.496   3.670 -11.646  1.00 44.02           C  
ATOM   1178  C   GLY   225      -2.540   2.865 -10.380  1.00 44.02           C  
ATOM   1179  O   GLY   225      -3.108   1.776 -10.339  1.00 44.02           O  
ATOM   1180  N   LYS   226      -1.956   3.410  -9.295  1.00119.15           N  
ATOM   1181  CA  LYS   226      -1.930   2.731  -8.027  1.00119.15           C  
ATOM   1182  C   LYS   226      -3.320   2.634  -7.473  1.00119.15           C  
ATOM   1183  O   LYS   226      -3.624   1.738  -6.688  1.00119.15           O  
ATOM   1184  CB  LYS   226      -1.055   3.401  -6.959  1.00119.15           C  
ATOM   1185  CG  LYS   226      -1.046   2.590  -5.662  1.00119.15           C  
ATOM   1186  CD  LYS   226      -0.395   1.210  -5.809  1.00119.15           C  
ATOM   1187  CE  LYS   226      -0.649   0.273  -4.624  1.00119.15           C  
ATOM   1188  NZ  LYS   226      -1.955  -0.407  -4.785  1.00119.15           N1+
ATOM   1189  N   TYR   227      -4.179   3.603  -7.834  1.00 80.64           N  
ATOM   1190  CA  TYR   227      -5.548   3.711  -7.405  1.00 80.64           C  
ATOM   1191  C   TYR   227      -6.388   2.587  -7.942  1.00 80.64           C  
ATOM   1192  O   TYR   227      -7.383   2.201  -7.333  1.00 80.64           O  
ATOM   1193  CB  TYR   227      -6.221   5.014  -7.868  1.00 80.64           C  
ATOM   1194  CG  TYR   227      -5.598   6.139  -7.123  1.00 80.64           C  
ATOM   1195  CD1 TYR   227      -6.008   6.441  -5.843  1.00 80.64           C  
ATOM   1196  CD2 TYR   227      -4.608   6.897  -7.702  1.00 80.64           C  
ATOM   1197  CE1 TYR   227      -5.436   7.485  -5.155  1.00 80.64           C  
ATOM   1198  CE2 TYR   227      -4.034   7.942  -7.019  1.00 80.64           C  
ATOM   1199  CZ  TYR   227      -4.447   8.239  -5.742  1.00 80.64           C  
ATOM   1200  OH  TYR   227      -3.859   9.310  -5.040  1.00 80.64           O  
ATOM   1201  N   ASN   228      -6.062   2.073  -9.137  1.00 66.32           N  
ATOM   1202  CA  ASN   228      -6.886   1.079  -9.769  1.00 66.32           C  
ATOM   1203  C   ASN   228      -7.018  -0.138  -8.900  1.00 66.32           C  
ATOM   1204  O   ASN   228      -6.032  -0.638  -8.359  1.00 66.32           O  
ATOM   1205  CB  ASN   228      -6.336   0.654 -11.132  1.00 66.32           C  
ATOM   1206  CG  ASN   228      -6.584   1.787 -12.116  1.00 66.32           C  
ATOM   1207  ND2 ASN   228      -6.257   1.539 -13.411  1.00 66.32           N  
ATOM   1208  OD1 ASN   228      -7.074   2.856 -11.755  1.00 66.32           O  
ATOM   1209  N   ARG   229      -8.266  -0.653  -8.747  1.00 92.57           N  
ATOM   1210  CA  ARG   229      -8.458  -1.781  -7.883  1.00 92.57           C  
ATOM   1211  C   ARG   229      -9.740  -2.480  -8.217  1.00 92.57           C  
ATOM   1212  O   ARG   229     -10.688  -1.883  -8.728  1.00 92.57           O  
ATOM   1213  CB  ARG   229      -8.539  -1.349  -6.409  1.00 92.57           C  
ATOM   1214  CG  ARG   229      -8.747  -2.477  -5.400  1.00 92.57           C  
ATOM   1215  CD  ARG   229      -8.817  -1.962  -3.960  1.00 92.57           C  
ATOM   1216  NE  ARG   229      -9.145  -3.116  -3.080  1.00 92.57           N  
ATOM   1217  CZ  ARG   229      -9.727  -2.897  -1.866  1.00 92.57           C  
ATOM   1218  NH1 ARG   229      -9.977  -1.622  -1.447  1.00 92.57           N1+
ATOM   1219  NH2 ARG   229     -10.071  -3.955  -1.076  1.00 92.57           N  
ATOM   1220  N   ARG   230      -9.787  -3.802  -7.942  1.00164.58           N  
ATOM   1221  CA  ARG   230     -11.005  -4.532  -8.099  1.00164.58           C  
ATOM   1222  C   ARG   230     -11.399  -5.048  -6.754  1.00164.58           C  
ATOM   1223  O   ARG   230     -10.585  -5.585  -6.002  1.00164.58           O  
ATOM   1224  CB  ARG   230     -10.926  -5.723  -9.067  1.00164.58           C  
ATOM   1225  CG  ARG   230     -10.876  -5.265 -10.522  1.00164.58           C  
ATOM   1226  CD  ARG   230     -12.202  -4.682 -11.026  1.00164.58           C  
ATOM   1227  NE  ARG   230     -13.075  -5.806 -11.472  1.00164.58           N  
ATOM   1228  CZ  ARG   230     -14.173  -6.200 -10.763  1.00164.58           C  
ATOM   1229  NH1 ARG   230     -14.491  -5.609  -9.576  1.00164.58           N1+
ATOM   1230  NH2 ARG   230     -14.968  -7.194 -11.257  1.00164.58           N  
ATOM   1231  N   ILE   231     -12.676  -4.821  -6.404  1.00 76.12           N  
ATOM   1232  CA  ILE   231     -13.277  -5.394  -5.242  1.00 76.12           C  
ATOM   1233  C   ILE   231     -14.253  -6.342  -5.851  1.00 76.12           C  
ATOM   1234  O   ILE   231     -15.045  -5.952  -6.709  1.00 76.12           O  
ATOM   1235  CB  ILE   231     -14.023  -4.397  -4.403  1.00 76.12           C  
ATOM   1236  CG1 ILE   231     -13.034  -3.346  -3.870  1.00 76.12           C  
ATOM   1237  CG2 ILE   231     -14.780  -5.154  -3.296  1.00 76.12           C  
ATOM   1238  CD1 ILE   231     -13.703  -2.102  -3.290  1.00 76.12           C  
ATOM   1239  N   THR   232     -14.203  -7.623  -5.449  1.00127.56           N  
ATOM   1240  CA  THR   232     -14.994  -8.594  -6.137  1.00127.56           C  
ATOM   1241  C   THR   232     -15.767  -9.417  -5.150  1.00127.56           C  
ATOM   1242  O   THR   232     -15.767  -9.160  -3.948  1.00127.56           O  
ATOM   1243  CB  THR   232     -14.131  -9.510  -6.953  1.00127.56           C  
ATOM   1244  CG2 THR   232     -13.344 -10.431  -6.004  1.00127.56           C  
ATOM   1245  OG1 THR   232     -14.918 -10.273  -7.847  1.00127.56           O  
ATOM   1246  N   ALA   233     -16.452 -10.452  -5.668  1.00 71.98           N  
ATOM   1247  CA  ALA   233     -17.326 -11.301  -4.912  1.00 71.98           C  
ATOM   1248  C   ALA   233     -16.593 -12.045  -3.831  1.00 71.98           C  
ATOM   1249  O   ALA   233     -17.216 -12.489  -2.873  1.00 71.98           O  
ATOM   1250  CB  ALA   233     -18.050 -12.341  -5.771  1.00 71.98           C  
ATOM   1251  N   THR   234     -15.303 -12.362  -4.046  1.00 87.19           N  
ATOM   1252  CA  THR   234     -14.444 -13.051  -3.108  1.00 87.19           C  
ATOM   1253  C   THR   234     -13.807 -12.156  -2.068  1.00 87.19           C  
ATOM   1254  O   THR   234     -13.393 -12.646  -1.020  1.00 87.19           O  
ATOM   1255  CB  THR   234     -13.321 -13.768  -3.802  1.00 87.19           C  
ATOM   1256  CG2 THR   234     -12.503 -14.559  -2.765  1.00 87.19           C  
ATOM   1257  OG1 THR   234     -13.847 -14.662  -4.770  1.00 87.19           O  
ATOM   1258  N   THR   235     -13.662 -10.842  -2.339  1.00 52.23           N  
ATOM   1259  CA  THR   235     -12.858  -9.950  -1.532  1.00 52.23           C  
ATOM   1260  C   THR   235     -13.248  -9.940  -0.079  1.00 52.23           C  
ATOM   1261  O   THR   235     -14.421  -9.965   0.282  1.00 52.23           O  
ATOM   1262  CB  THR   235     -12.898  -8.526  -2.015  1.00 52.23           C  
ATOM   1263  CG2 THR   235     -12.011  -7.662  -1.106  1.00 52.23           C  
ATOM   1264  OG1 THR   235     -12.439  -8.451  -3.359  1.00 52.23           O  
ATOM   1265  N   GLU   236     -12.231  -9.894   0.814  1.00114.52           N  
ATOM   1266  CA  GLU   236     -12.499  -9.867   2.225  1.00114.52           C  
ATOM   1267  C   GLU   236     -13.034  -8.515   2.580  1.00114.52           C  
ATOM   1268  O   GLU   236     -12.462  -7.488   2.216  1.00114.52           O  
ATOM   1269  CB  GLU   236     -11.260 -10.120   3.105  1.00114.52           C  
ATOM   1270  CG  GLU   236     -10.162  -9.066   2.947  1.00114.52           C  
ATOM   1271  CD  GLU   236      -9.194  -9.546   1.878  1.00114.52           C  
ATOM   1272  OE1 GLU   236      -9.090 -10.789   1.697  1.00114.52           O  
ATOM   1273  OE2 GLU   236      -8.537  -8.683   1.236  1.00114.52           O1-
ATOM   1274  N   MET   237     -14.149  -8.489   3.339  1.00 95.99           N  
ATOM   1275  CA  MET   237     -14.780  -7.254   3.705  1.00 95.99           C  
ATOM   1276  C   MET   237     -15.121  -7.326   5.162  1.00 95.99           C  
ATOM   1277  O   MET   237     -15.096  -8.401   5.760  1.00 95.99           O  
ATOM   1278  CB  MET   237     -16.105  -7.037   2.975  1.00 95.99           C  
ATOM   1279  CG  MET   237     -16.623  -5.606   3.031  1.00 95.99           C  
ATOM   1280  SD  MET   237     -18.332  -5.503   2.454  1.00 95.99           S  
ATOM   1281  CE  MET   237     -18.101  -6.910   1.333  1.00 95.99           C  
ATOM   1282  N   GLN   238     -15.450  -6.167   5.774  1.00 85.25           N  
ATOM   1283  CA  GLN   238     -15.772  -6.143   7.175  0.50 85.25           C  
ATOM   1284  C   GLN   238     -17.207  -5.724   7.338  1.00 85.25           C  
ATOM   1285  O   GLN   238     -17.764  -5.033   6.486  1.00 85.25           O  
ATOM   1286  CB  GLN   238     -14.886  -5.175   7.987  0.50 85.25           C  
ATOM   1287  CG  GLN   238     -13.405  -5.574   7.977  0.50 85.25           C  
ATOM   1288  CD  GLN   238     -12.616  -4.632   8.880  0.50 85.25           C  
ATOM   1289  NE2 GLN   238     -12.050  -5.192   9.983  1.00 85.25           N  
ATOM   1290  OE1 GLN   238     -12.506  -3.435   8.617  1.00 85.25           O  
ATOM   1291  N   LEU   239     -17.853  -6.171   8.439  1.00 93.49           N  
ATOM   1292  CA  LEU   239     -19.227  -5.845   8.720  1.00 93.49           C  
ATOM   1293  C   LEU   239     -19.222  -4.949   9.927  1.00 93.49           C  
ATOM   1294  O   LEU   239     -18.538  -5.229  10.911  1.00 93.49           O  
ATOM   1295  CB  LEU   239     -20.063  -7.108   9.036  1.00 93.49           C  
ATOM   1296  CG  LEU   239     -21.596  -6.935   9.182  1.00 93.49           C  
ATOM   1297  CD1 LEU   239     -22.259  -8.289   9.481  1.00 93.49           C  
ATOM   1298  CD2 LEU   239     -21.993  -5.874  10.221  1.00 93.49           C  
ATOM   1299  N   SER   240     -19.989  -3.837   9.886  1.00 41.50           N  
ATOM   1300  CA  SER   240     -20.016  -2.930  11.001  0.50 41.50           C  
ATOM   1301  C   SER   240     -21.447  -2.545  11.240  1.00 41.50           C  
ATOM   1302  O   SER   240     -22.337  -2.935  10.486  1.00 41.50           O  
ATOM   1303  CB  SER   240     -19.219  -1.635  10.753  0.50 41.50           C  
ATOM   1304  OG  SER   240     -19.267  -0.794  11.897  0.50 41.50           O  
ATOM   1305  N   GLY   241     -21.710  -1.773  12.317  1.00 34.30           N  
ATOM   1306  CA  GLY   241     -23.050  -1.349  12.619  1.00 34.30           C  
ATOM   1307  C   GLY   241     -23.643  -2.301  13.616  1.00 34.30           C  
ATOM   1308  O   GLY   241     -23.003  -3.254  14.052  1.00 34.30           O  
ATOM   1309  N   PRO   242     -24.875  -2.063  13.980  1.00153.10           N  
ATOM   1310  CA  PRO   242     -25.561  -2.808  15.003  1.00153.10           C  
ATOM   1311  C   PRO   242     -25.663  -4.288  14.763  1.00153.10           C  
ATOM   1312  O   PRO   242     -25.690  -5.036  15.738  1.00153.10           O  
ATOM   1313  CB  PRO   242     -26.919  -2.119  15.175  1.00153.10           C  
ATOM   1314  CG  PRO   242     -27.080  -1.256  13.909  1.00153.10           C  
ATOM   1315  CD  PRO   242     -25.640  -0.936  13.485  1.00153.10           C  
ATOM   1316  N   ALA   243     -25.787  -4.723  13.498  1.00 74.20           N  
ATOM   1317  CA  ALA   243     -25.895  -6.107  13.124  1.00 74.20           C  
ATOM   1318  C   ALA   243     -24.600  -6.845  13.288  1.00 74.20           C  
ATOM   1319  O   ALA   243     -24.603  -8.063  13.445  1.00 74.20           O  
ATOM   1320  CB  ALA   243     -26.376  -6.326  11.677  1.00 74.20           C  
ATOM   1321  N   ALA   244     -23.447  -6.157  13.173  1.00 45.14           N  
ATOM   1322  CA  ALA   244     -22.191  -6.862  13.209  1.00 45.14           C  
ATOM   1323  C   ALA   244     -22.085  -7.679  14.460  1.00 45.14           C  
ATOM   1324  O   ALA   244     -22.395  -7.218  15.557  1.00 45.14           O  
ATOM   1325  CB  ALA   244     -20.959  -5.938  13.153  1.00 45.14           C  
ATOM   1326  N   GLY   245     -21.651  -8.948  14.300  1.00 27.77           N  
ATOM   1327  CA  GLY   245     -21.413  -9.823  15.416  1.00 27.77           C  
ATOM   1328  C   GLY   245     -22.683 -10.485  15.864  1.00 27.77           C  
ATOM   1329  O   GLY   245     -22.678 -11.231  16.842  1.00 27.77           O  
ATOM   1330  N   HIS   246     -23.804 -10.248  15.158  1.00 57.80           N  
ATOM   1331  CA  HIS   246     -25.064 -10.816  15.555  1.00 57.80           C  
ATOM   1332  C   HIS   246     -25.039 -12.278  15.243  1.00 57.80           C  
ATOM   1333  O   HIS   246     -24.276 -12.735  14.395  1.00 57.80           O  
ATOM   1334  CB  HIS   246     -26.257 -10.164  14.824  1.00 57.80           C  
ATOM   1335  CG  HIS   246     -27.611 -10.576  15.325  1.00 57.80           C  
ATOM   1336  CD2 HIS   246     -28.408 -10.009  16.273  1.00 57.80           C  
ATOM   1337  ND1 HIS   246     -28.313 -11.657  14.842  1.00 57.80           N  
ATOM   1338  CE1 HIS   246     -29.492 -11.690  15.515  1.00 57.80           C  
ATOM   1339  NE2 HIS   246     -29.595 -10.711  16.393  1.00 57.80           N  
ATOM   1340  N   GLU   247     -25.889 -13.054  15.945  1.00 85.43           N  
ATOM   1341  CA  GLU   247     -25.938 -14.483  15.823  1.00 85.43           C  
ATOM   1342  C   GLU   247     -26.310 -14.829  14.410  1.00 85.43           C  
ATOM   1343  O   GLU   247     -25.778 -15.778  13.837  1.00 85.43           O  
ATOM   1344  CB  GLU   247     -27.002 -15.102  16.746  1.00 85.43           C  
ATOM   1345  CG  GLU   247     -26.803 -14.746  18.223  1.00 85.43           C  
ATOM   1346  CD  GLU   247     -25.497 -15.358  18.707  1.00 85.43           C  
ATOM   1347  OE1 GLU   247     -25.425 -16.613  18.790  1.00 85.43           O  
ATOM   1348  OE2 GLU   247     -24.555 -14.577  19.006  1.00 85.43           O1-
ATOM   1349  N   ARG   248     -27.225 -14.043  13.812  1.00 89.69           N  
ATOM   1350  CA  ARG   248     -27.732 -14.265  12.484  1.00 89.69           C  
ATOM   1351  C   ARG   248     -26.615 -14.126  11.488  1.00 89.69           C  
ATOM   1352  O   ARG   248     -26.660 -14.717  10.411  1.00 89.69           O  
ATOM   1353  CB  ARG   248     -28.822 -13.250  12.090  1.00 89.69           C  
ATOM   1354  CG  ARG   248     -30.089 -13.311  12.951  1.00 89.69           C  
ATOM   1355  CD  ARG   248     -31.013 -14.490  12.636  1.00 89.69           C  
ATOM   1356  NE  ARG   248     -32.207 -14.367  13.522  1.00 89.69           N  
ATOM   1357  CZ  ARG   248     -32.206 -14.914  14.774  1.00 89.69           C  
ATOM   1358  NH1 ARG   248     -31.110 -15.588  15.229  1.00 89.69           N1+
ATOM   1359  NH2 ARG   248     -33.303 -14.782  15.576  1.00 89.69           N  
ATOM   1360  N   VAL   249     -25.638 -13.259  11.801  1.00 93.72           N  
ATOM   1361  CA  VAL   249     -24.469 -12.918  11.024  1.00 93.72           C  
ATOM   1362  C   VAL   249     -23.404 -13.991  11.048  1.00 93.72           C  
ATOM   1363  O   VAL   249     -22.457 -13.944  10.263  1.00 93.72           O  
ATOM   1364  CB  VAL   249     -23.881 -11.615  11.497  1.00 93.72           C  
ATOM   1365  CG1 VAL   249     -22.635 -11.255  10.674  1.00 93.72           C  
ATOM   1366  CG2 VAL   249     -24.983 -10.546  11.405  1.00 93.72           C  
ATOM   1367  N   LYS   250     -23.462 -14.934  12.010  1.00 93.66           N  
ATOM   1368  CA  LYS   250     -22.430 -15.932  12.162  1.00 93.66           C  
ATOM   1369  C   LYS   250     -22.629 -17.076  11.205  1.00 93.66           C  
ATOM   1370  O   LYS   250     -23.756 -17.476  10.920  1.00 93.66           O  
ATOM   1371  CB  LYS   250     -22.434 -16.545  13.572  1.00 93.66           C  
ATOM   1372  CG  LYS   250     -22.217 -15.509  14.675  1.00 93.66           C  
ATOM   1373  CD  LYS   250     -22.685 -15.978  16.053  1.00 93.66           C  
ATOM   1374  CE  LYS   250     -21.857 -17.123  16.635  1.00 93.66           C  
ATOM   1375  NZ  LYS   250     -22.404 -17.512  17.954  1.00 93.66           N1+
ATOM   1376  N   THR   251     -21.507 -17.631  10.688  1.00 48.30           N  
ATOM   1377  CA  THR   251     -21.516 -18.767   9.802  1.00 48.30           C  
ATOM   1378  C   THR   251     -20.400 -19.664  10.244  1.00 48.30           C  
ATOM   1379  O   THR   251     -19.591 -19.287  11.090  1.00 48.30           O  
ATOM   1380  CB  THR   251     -21.252 -18.420   8.363  1.00 48.30           C  
ATOM   1381  CG2 THR   251     -22.331 -17.435   7.881  1.00 48.30           C  
ATOM   1382  OG1 THR   251     -19.963 -17.845   8.223  1.00 48.30           O  
ATOM   1383  N   PRO   252     -20.337 -20.857   9.719  1.00143.38           N  
ATOM   1384  CA  PRO   252     -19.282 -21.747  10.109  0.50143.38           C  
ATOM   1385  C   PRO   252     -17.946 -21.199   9.726  1.00143.38           C  
ATOM   1386  O   PRO   252     -16.975 -21.440  10.444  1.00143.38           O  
ATOM   1387  CB  PRO   252     -19.635 -23.094   9.482  0.50143.38           C  
ATOM   1388  CG  PRO   252     -21.175 -23.063   9.416  1.00143.38           C  
ATOM   1389  CD  PRO   252     -21.531 -21.570   9.295  1.00143.38           C  
ATOM   1390  N   SER   253     -17.868 -20.481   8.592  1.00 77.28           N  
ATOM   1391  CA  SER   253     -16.630 -19.914   8.142  1.00 77.28           C  
ATOM   1392  C   SER   253     -16.250 -18.779   9.037  1.00 77.28           C  
ATOM   1393  O   SER   253     -15.082 -18.625   9.392  1.00 77.28           O  
ATOM   1394  CB  SER   253     -16.725 -19.353   6.715  1.00 77.28           C  
ATOM   1395  OG  SER   253     -17.061 -20.391   5.807  1.00 77.28           O  
ATOM   1396  N   ASP   254     -17.230 -17.938   9.421  1.00 66.81           N  
ATOM   1397  CA  ASP   254     -16.908 -16.799  10.236  1.00 66.81           C  
ATOM   1398  C   ASP   254     -17.750 -16.837  11.474  1.00 66.81           C  
ATOM   1399  O   ASP   254     -18.897 -16.393  11.475  1.00 66.81           O  
ATOM   1400  CB  ASP   254     -17.188 -15.463   9.535  1.00 66.81           C  
ATOM   1401  CG  ASP   254     -16.574 -14.338  10.356  1.00 66.81           C  
ATOM   1402  OD1 ASP   254     -15.537 -14.593  11.022  1.00 66.81           O  
ATOM   1403  OD2 ASP   254     -17.140 -13.212  10.332  1.00 66.81           O1-
ATOM   1404  N   PRO   255     -17.201 -17.365  12.533  1.00 76.61           N  
ATOM   1405  CA  PRO   255     -17.894 -17.471  13.789  1.00 76.61           C  
ATOM   1406  C   PRO   255     -18.162 -16.150  14.453  1.00 76.61           C  
ATOM   1407  O   PRO   255     -19.089 -16.078  15.258  1.00 76.61           O  
ATOM   1408  CB  PRO   255     -17.061 -18.432  14.645  1.00 76.61           C  
ATOM   1409  CG  PRO   255     -15.706 -18.535  13.918  1.00 76.61           C  
ATOM   1410  CD  PRO   255     -16.062 -18.260  12.450  1.00 76.61           C  
ATOM   1411  N   THR   256     -17.334 -15.123  14.179  1.00118.40           N  
ATOM   1412  CA  THR   256     -17.441 -13.822  14.789  1.00118.40           C  
ATOM   1413  C   THR   256     -18.596 -13.016  14.259  1.00118.40           C  
ATOM   1414  O   THR   256     -19.225 -12.271  15.011  1.00118.40           O  
ATOM   1415  CB  THR   256     -16.195 -13.005  14.621  1.00118.40           C  
ATOM   1416  CG2 THR   256     -16.079 -12.594  13.145  1.00118.40           C  
ATOM   1417  OG1 THR   256     -16.243 -11.859  15.457  1.00118.40           O  
ATOM   1418  N   GLY   257     -18.887 -13.108  12.944  1.00 49.60           N  
ATOM   1419  CA  GLY   257     -19.976 -12.361  12.366  1.00 49.60           C  
ATOM   1420  C   GLY   257     -19.497 -11.003  11.914  1.00 49.60           C  
ATOM   1421  O   GLY   257     -20.311 -10.136  11.598  1.00 49.60           O  
ATOM   1422  N   ARG   258     -18.177 -10.744  12.033  1.00202.10           N  
ATOM   1423  CA  ARG   258     -17.478  -9.555  11.599  1.00202.10           C  
ATOM   1424  C   ARG   258     -17.018  -9.564  10.158  1.00202.10           C  
ATOM   1425  O   ARG   258     -16.934  -8.509   9.530  1.00202.10           O  
ATOM   1426  CB  ARG   258     -16.227  -9.284  12.458  1.00202.10           C  
ATOM   1427  CG  ARG   258     -16.546  -8.955  13.920  1.00202.10           C  
ATOM   1428  CD  ARG   258     -16.585  -7.456  14.240  1.00202.10           C  
ATOM   1429  NE  ARG   258     -15.187  -6.932  14.220  1.00202.10           N  
ATOM   1430  CZ  ARG   258     -14.648  -6.449  13.062  1.00202.10           C  
ATOM   1431  NH1 ARG   258     -15.399  -6.417  11.923  1.00202.10           N1+
ATOM   1432  NH2 ARG   258     -13.363  -5.990  13.046  1.00202.10           N  
ATOM   1433  N   LYS   259     -16.646 -10.737   9.595  1.00 96.02           N  
ATOM   1434  CA  LYS   259     -16.011 -10.706   8.298  1.00 96.02           C  
ATOM   1435  C   LYS   259     -16.808 -11.450   7.281  1.00 96.02           C  
ATOM   1436  O   LYS   259     -17.269 -12.564   7.519  1.00 96.02           O  
ATOM   1437  CB  LYS   259     -14.624 -11.364   8.261  1.00 96.02           C  
ATOM   1438  CG  LYS   259     -13.530 -10.611   9.015  1.00 96.02           C  
ATOM   1439  CD  LYS   259     -12.228 -11.408   9.074  1.00 96.02           C  
ATOM   1440  CE  LYS   259     -11.691 -11.763   7.686  1.00 96.02           C  
ATOM   1441  NZ  LYS   259     -10.538 -12.681   7.806  1.00 96.02           N1+
ATOM   1442  N   VAL   260     -16.939 -10.852   6.080  1.00109.83           N  
ATOM   1443  CA  VAL   260     -17.701 -11.480   5.045  1.00109.83           C  
ATOM   1444  C   VAL   260     -16.930 -11.448   3.770  1.00109.83           C  
ATOM   1445  O   VAL   260     -16.114 -10.558   3.532  1.00109.83           O  
ATOM   1446  CB  VAL   260     -19.022 -10.805   4.807  1.00109.83           C  
ATOM   1447  CG1 VAL   260     -18.765  -9.337   4.423  1.00109.83           C  
ATOM   1448  CG2 VAL   260     -19.790 -11.596   3.737  1.00109.83           C  
ATOM   1449  N   PHE   261     -17.170 -12.451   2.906  1.00116.98           N  
ATOM   1450  CA  PHE   261     -16.432 -12.465   1.686  1.00116.98           C  
ATOM   1451  C   PHE   261     -17.297 -11.959   0.575  1.00116.98           C  
ATOM   1452  O   PHE   261     -18.356 -12.511   0.275  1.00116.98           O  
ATOM   1453  CB  PHE   261     -15.897 -13.859   1.305  1.00116.98           C  
ATOM   1454  CG  PHE   261     -14.846 -14.218   2.306  1.00116.98           C  
ATOM   1455  CD1 PHE   261     -13.543 -13.824   2.109  1.00116.98           C  
ATOM   1456  CD2 PHE   261     -15.153 -14.933   3.445  1.00116.98           C  
ATOM   1457  CE1 PHE   261     -12.561 -14.141   3.018  1.00116.98           C  
ATOM   1458  CE2 PHE   261     -14.174 -15.253   4.360  1.00116.98           C  
ATOM   1459  CZ  PHE   261     -12.876 -14.858   4.149  1.00116.98           C  
ATOM   1460  N   GLY   262     -16.867 -10.824  -0.007  1.00 59.29           N  
ATOM   1461  CA  GLY   262     -17.378 -10.297  -1.235  1.00 59.29           C  
ATOM   1462  C   GLY   262     -18.531  -9.362  -1.085  1.00 59.29           C  
ATOM   1463  O   GLY   262     -19.238  -9.336  -0.077  1.00 59.29           O  
ATOM   1464  N   THR   263     -18.675  -8.520  -2.133  1.00169.13           N  
ATOM   1465  CA  THR   263     -19.840  -7.738  -2.419  1.00169.13           C  
ATOM   1466  C   THR   263     -20.129  -8.128  -3.833  1.00169.13           C  
ATOM   1467  O   THR   263     -19.214  -8.240  -4.651  1.00169.13           O  
ATOM   1468  CB  THR   263     -19.723  -6.235  -2.438  1.00169.13           C  
ATOM   1469  CG2 THR   263     -19.224  -5.700  -1.096  1.00169.13           C  
ATOM   1470  OG1 THR   263     -18.863  -5.820  -3.480  1.00169.13           O  
ATOM   1471  N   ILE   264     -21.411  -8.368  -4.153  1.00194.24           N  
ATOM   1472  CA  ILE   264     -21.773  -8.871  -5.446  1.00194.24           C  
ATOM   1473  C   ILE   264     -23.106  -8.267  -5.770  1.00194.24           C  
ATOM   1474  O   ILE   264     -23.761  -7.702  -4.896  1.00194.24           O  
ATOM   1475  CB  ILE   264     -22.032 -10.350  -5.370  1.00194.24           C  
ATOM   1476  CG1 ILE   264     -21.946 -11.042  -6.731  1.00194.24           C  
ATOM   1477  CG2 ILE   264     -23.382 -10.542  -4.660  1.00194.24           C  
ATOM   1478  CD1 ILE   264     -20.510 -11.402  -7.094  1.00194.24           C  
ATOM   1479  N   ASN   265     -23.546  -8.389  -7.039  1.00 77.88           N  
ATOM   1480  CA  ASN   265     -24.830  -7.900  -7.463  1.00 77.88           C  
ATOM   1481  C   ASN   265     -24.929  -6.442  -7.130  1.00 77.88           C  
ATOM   1482  O   ASN   265     -25.972  -5.960  -6.689  1.00 77.88           O  
ATOM   1483  CB  ASN   265     -25.994  -8.656  -6.801  1.00 77.88           C  
ATOM   1484  CG  ASN   265     -25.898 -10.110  -7.250  1.00 77.88           C  
ATOM   1485  ND2 ASN   265     -25.941 -10.338  -8.591  1.00 77.88           N  
ATOM   1486  OD1 ASN   265     -25.780 -11.019  -6.431  1.00 77.88           O  
ATOM   1487  N   ASN   266     -23.837  -5.695  -7.385  1.00 88.71           N  
ATOM   1488  CA  ASN   266     -23.762  -4.299  -7.057  1.00 88.71           C  
ATOM   1489  C   ASN   266     -24.467  -3.505  -8.118  1.00 88.71           C  
ATOM   1490  O   ASN   266     -23.991  -3.383  -9.247  1.00 88.71           O  
ATOM   1491  CB  ASN   266     -22.313  -3.793  -6.963  1.00 88.71           C  
ATOM   1492  CG  ASN   266     -21.616  -4.652  -5.913  1.00 88.71           C  
ATOM   1493  ND2 ASN   266     -21.671  -4.227  -4.623  1.00 88.71           N  
ATOM   1494  OD1 ASN   266     -21.043  -5.692  -6.234  1.00 88.71           O  
ATOM   1495  N   CYS   267     -25.689  -3.029  -7.781  1.00102.92           N  
ATOM   1496  CA  CYS   267     -26.500  -2.232  -8.661  1.00102.92           C  
ATOM   1497  C   CYS   267     -26.092  -0.792  -8.818  1.00102.92           C  
ATOM   1498  O   CYS   267     -25.497  -0.417  -9.824  1.00102.92           O  
ATOM   1499  CB  CYS   267     -27.977  -2.227  -8.245  1.00102.92           C  
ATOM   1500  SG  CYS   267     -29.011  -1.229  -9.357  1.00102.92           S  
ATOM   1501  N   ALA   268     -26.313   0.040  -7.772  1.00100.57           N  
ATOM   1502  CA  ALA   268     -26.121   1.456  -7.936  1.00100.57           C  
ATOM   1503  C   ALA   268     -25.334   2.038  -6.799  1.00100.57           C  
ATOM   1504  O   ALA   268     -24.813   1.310  -5.957  1.00100.57           O  
ATOM   1505  CB  ALA   268     -27.402   2.286  -8.132  1.00100.57           C  
ATOM   1506  N   GLY   269     -25.209   3.384  -6.745  1.00 60.47           N  
ATOM   1507  CA  GLY   269     -24.238   3.897  -5.821  1.00 60.47           C  
ATOM   1508  C   GLY   269     -24.635   5.169  -5.141  1.00 60.47           C  
ATOM   1509  O   GLY   269     -25.742   5.685  -5.294  1.00 60.47           O  
ATOM   1510  N   GLY   270     -23.686   5.672  -4.319  1.00 32.97           N  
ATOM   1511  CA  GLY   270     -23.805   6.907  -3.602  1.00 32.97           C  
ATOM   1512  C   GLY   270     -22.426   7.481  -3.461  1.00 32.97           C  
ATOM   1513  O   GLY   270     -21.429   6.759  -3.492  1.00 32.97           O  
ATOM   1514  N   VAL   271     -22.338   8.820  -3.322  1.00 45.07           N  
ATOM   1515  CA  VAL   271     -21.072   9.474  -3.142  1.00 45.07           C  
ATOM   1516  C   VAL   271     -21.192  10.267  -1.881  1.00 45.07           C  
ATOM   1517  O   VAL   271     -22.139  11.034  -1.723  1.00 45.07           O  
ATOM   1518  CB  VAL   271     -20.750  10.447  -4.235  1.00 45.07           C  
ATOM   1519  CG1 VAL   271     -19.461  11.194  -3.857  1.00 45.07           C  
ATOM   1520  CG2 VAL   271     -20.671   9.684  -5.568  1.00 45.07           C  
ATOM   1521  N   THR   272     -20.230  10.119  -0.948  1.00151.67           N  
ATOM   1522  CA  THR   272     -20.383  10.810   0.300  1.00151.67           C  
ATOM   1523  C   THR   272     -19.560  12.061   0.258  1.00151.67           C  
ATOM   1524  O   THR   272     -18.613  12.189  -0.517  1.00151.67           O  
ATOM   1525  CB  THR   272     -19.846  10.080   1.491  1.00151.67           C  
ATOM   1526  CG2 THR   272     -20.500  10.742   2.701  1.00151.67           C  
ATOM   1527  OG1 THR   272     -20.249   8.726   1.502  1.00151.67           O  
ATOM   1528  N   ALA   273     -19.919  13.017   1.134  1.00 72.27           N  
ATOM   1529  CA  ALA   273     -19.241  14.263   1.299  1.00 72.27           C  
ATOM   1530  C   ALA   273     -17.872  13.992   1.838  1.00 72.27           C  
ATOM   1531  O   ALA   273     -16.945  14.761   1.596  1.00 72.27           O  
ATOM   1532  CB  ALA   273     -19.956  15.207   2.280  1.00 72.27           C  
ATOM   1533  N   TRP   274     -17.712  12.922   2.642  1.00174.34           N  
ATOM   1534  CA  TRP   274     -16.413  12.688   3.206  1.00174.34           C  
ATOM   1535  C   TRP   274     -15.585  11.777   2.350  1.00174.34           C  
ATOM   1536  O   TRP   274     -14.770  11.013   2.865  1.00174.34           O  
ATOM   1537  CB  TRP   274     -16.461  12.119   4.634  1.00174.34           C  
ATOM   1538  CG  TRP   274     -17.354  10.918   4.809  1.00174.34           C  
ATOM   1539  CD1 TRP   274     -17.076   9.582   4.785  1.00174.34           C  
ATOM   1540  CD2 TRP   274     -18.759  11.039   5.064  1.00174.34           C  
ATOM   1541  CE2 TRP   274     -19.268   9.752   5.186  1.00174.34           C  
ATOM   1542  CE3 TRP   274     -19.559  12.138   5.185  1.00174.34           C  
ATOM   1543  NE1 TRP   274     -18.226   8.862   5.016  1.00174.34           N  
ATOM   1544  CZ2 TRP   274     -20.596   9.552   5.439  1.00174.34           C  
ATOM   1545  CZ3 TRP   274     -20.896  11.930   5.436  1.00174.34           C  
ATOM   1546  CH2 TRP   274     -21.407  10.657   5.558  1.00174.34           C  
ATOM   1547  N   GLY   275     -15.729  11.871   1.013  1.00 59.49           N  
ATOM   1548  CA  GLY   275     -14.832  11.202   0.104  1.00 59.49           C  
ATOM   1549  C   GLY   275     -14.970   9.705   0.043  1.00 59.49           C  
ATOM   1550  O   GLY   275     -13.982   9.020  -0.219  1.00 59.49           O  
ATOM   1551  N   THR   276     -16.171   9.137   0.254  1.00 59.77           N  
ATOM   1552  CA  THR   276     -16.262   7.701   0.153  1.00 59.77           C  
ATOM   1553  C   THR   276     -17.316   7.351  -0.857  1.00 59.77           C  
ATOM   1554  O   THR   276     -18.119   8.195  -1.254  1.00 59.77           O  
ATOM   1555  CB  THR   276     -16.626   7.035   1.449  1.00 59.77           C  
ATOM   1556  CG2 THR   276     -15.529   7.346   2.482  1.00 59.77           C  
ATOM   1557  OG1 THR   276     -17.886   7.501   1.910  1.00 59.77           O  
ATOM   1558  N   TYR   277     -17.316   6.078  -1.315  1.00 84.74           N  
ATOM   1559  CA  TYR   277     -18.255   5.607  -2.297  1.00 84.74           C  
ATOM   1560  C   TYR   277     -19.094   4.543  -1.666  1.00 84.74           C  
ATOM   1561  O   TYR   277     -18.601   3.704  -0.912  1.00 84.74           O  
ATOM   1562  CB  TYR   277     -17.566   5.003  -3.544  1.00 84.74           C  
ATOM   1563  CG  TYR   277     -18.538   4.429  -4.536  1.00 84.74           C  
ATOM   1564  CD1 TYR   277     -19.411   5.233  -5.241  1.00 84.74           C  
ATOM   1565  CD2 TYR   277     -18.551   3.076  -4.803  1.00 84.74           C  
ATOM   1566  CE1 TYR   277     -20.278   4.690  -6.167  1.00 84.74           C  
ATOM   1567  CE2 TYR   277     -19.415   2.526  -5.727  1.00 84.74           C  
ATOM   1568  CZ  TYR   277     -20.286   3.339  -6.415  1.00 84.74           C  
ATOM   1569  OH  TYR   277     -21.178   2.795  -7.367  1.00 84.74           O  
ATOM   1570  N   MET   278     -20.417   4.584  -1.934  1.00 54.62           N  
ATOM   1571  CA  MET   278     -21.287   3.576  -1.408  1.00 54.62           C  
ATOM   1572  C   MET   278     -21.746   2.744  -2.560  1.00 54.62           C  
ATOM   1573  O   MET   278     -22.119   3.259  -3.614  1.00 54.62           O  
ATOM   1574  CB  MET   278     -22.548   4.114  -0.707  1.00 54.62           C  
ATOM   1575  CG  MET   278     -22.266   4.908   0.570  1.00 54.62           C  
ATOM   1576  SD  MET   278     -23.751   5.266   1.557  1.00 54.62           S  
ATOM   1577  CE  MET   278     -24.530   6.332   0.311  1.00 54.62           C  
ATOM   1578  N   MET   279     -21.690   1.411  -2.381  1.00144.36           N  
ATOM   1579  CA  MET   279     -22.145   0.500  -3.384  1.00144.36           C  
ATOM   1580  C   MET   279     -23.279  -0.279  -2.791  1.00144.36           C  
ATOM   1581  O   MET   279     -23.246  -0.617  -1.610  1.00144.36           O  
ATOM   1582  CB  MET   279     -21.077  -0.488  -3.857  1.00144.36           C  
ATOM   1583  CG  MET   279     -21.710  -1.382  -4.893  1.00144.36           C  
ATOM   1584  SD  MET   279     -22.373  -0.360  -6.212  1.00144.36           S  
ATOM   1585  CE  MET   279     -23.936  -1.254  -6.326  1.00144.36           C  
ATOM   1586  N   ALA   280     -24.316  -0.588  -3.605  1.00 51.47           N  
ATOM   1587  CA  ALA   280     -25.489  -1.211  -3.059  1.00 51.47           C  
ATOM   1588  C   ALA   280     -25.694  -2.580  -3.632  1.00 51.47           C  
ATOM   1589  O   ALA   280     -25.657  -2.780  -4.843  1.00 51.47           O  
ATOM   1590  CB  ALA   280     -26.781  -0.415  -3.323  1.00 51.47           C  
ATOM   1591  N   GLU   281     -25.962  -3.566  -2.750  1.00 95.84           N  
ATOM   1592  CA  GLU   281     -26.151  -4.926  -3.180  1.00 95.84           C  
ATOM   1593  C   GLU   281     -27.630  -5.154  -3.372  1.00 95.84           C  
ATOM   1594  O   GLU   281     -28.395  -5.113  -2.405  1.00 95.84           O  
ATOM   1595  CB  GLU   281     -25.581  -5.919  -2.151  1.00 95.84           C  
ATOM   1596  CG  GLU   281     -24.065  -5.751  -1.982  1.00 95.84           C  
ATOM   1597  CD  GLU   281     -23.626  -6.411  -0.683  1.00 95.84           C  
ATOM   1598  OE1 GLU   281     -24.518  -6.822   0.107  1.00 95.84           O  
ATOM   1599  OE2 GLU   281     -22.390  -6.505  -0.460  1.00 95.84           O1-
ATOM   1600  N   GLU   282     -28.098  -5.228  -4.650  1.00200.62           N  
ATOM   1601  CA  GLU   282     -29.507  -5.454  -4.845  1.00200.62           C  
ATOM   1602  C   GLU   282     -29.992  -6.882  -4.930  1.00200.62           C  
ATOM   1603  O   GLU   282     -30.583  -7.398  -3.985  1.00200.62           O  
ATOM   1604  CB  GLU   282     -30.147  -4.651  -6.000  1.00200.62           C  
ATOM   1605  CG  GLU   282     -29.720  -5.016  -7.418  1.00200.62           C  
ATOM   1606  CD  GLU   282     -30.671  -4.293  -8.367  1.00200.62           C  
ATOM   1607  OE1 GLU   282     -31.597  -3.589  -7.877  1.00200.62           O  
ATOM   1608  OE2 GLU   282     -30.486  -4.441  -9.604  1.00200.62           O1-
ATOM   1609  N   ASN   283     -29.668  -7.621  -6.018  1.00206.00           N  
ATOM   1610  CA  ASN   283     -30.307  -8.910  -6.150  1.00206.00           C  
ATOM   1611  C   ASN   283     -29.364  -9.987  -5.746  1.00206.00           C  
ATOM   1612  O   ASN   283     -29.094 -10.934  -6.485  1.00206.00           O  
ATOM   1613  CB  ASN   283     -30.847  -9.198  -7.562  1.00206.00           C  
ATOM   1614  CG  ASN   283     -29.708  -8.994  -8.535  1.00206.00           C  
ATOM   1615  ND2 ASN   283     -29.389 -10.041  -9.341  1.00206.00           N  
ATOM   1616  OD1 ASN   283     -29.117  -7.917  -8.573  1.00206.00           O  
ATOM   1617  N   PHE   284     -28.924  -9.890  -4.485  1.00 95.12           N  
ATOM   1618  CA  PHE   284     -27.985 -10.793  -3.904  1.00 95.12           C  
ATOM   1619  C   PHE   284     -28.601 -12.152  -3.771  1.00 95.12           C  
ATOM   1620  O   PHE   284     -27.912 -13.164  -3.887  1.00 95.12           O  
ATOM   1621  CB  PHE   284     -27.465 -10.318  -2.530  1.00 95.12           C  
ATOM   1622  CG  PHE   284     -28.612 -10.127  -1.596  1.00 95.12           C  
ATOM   1623  CD1 PHE   284     -29.364  -8.973  -1.646  1.00 95.12           C  
ATOM   1624  CD2 PHE   284     -28.931 -11.082  -0.658  1.00 95.12           C  
ATOM   1625  CE1 PHE   284     -30.421  -8.779  -0.789  1.00 95.12           C  
ATOM   1626  CE2 PHE   284     -29.987 -10.893   0.201  1.00 95.12           C  
ATOM   1627  CZ  PHE   284     -30.737  -9.741   0.138  1.00 95.12           C  
ATOM   1628  N   ASN   285     -29.924 -12.204  -3.532  1.00 67.76           N  
ATOM   1629  CA  ASN   285     -30.655 -13.417  -3.281  1.00 67.76           C  
ATOM   1630  C   ASN   285     -30.532 -14.357  -4.446  1.00 67.76           C  
ATOM   1631  O   ASN   285     -30.524 -15.570  -4.256  1.00 67.76           O  
ATOM   1632  CB  ASN   285     -32.158 -13.156  -3.064  1.00 67.76           C  
ATOM   1633  CG  ASN   285     -32.345 -12.425  -1.739  1.00 67.76           C  
ATOM   1634  ND2 ASN   285     -32.840 -11.161  -1.807  1.00 67.76           N  
ATOM   1635  OD1 ASN   285     -32.057 -12.966  -0.672  1.00 67.76           O  
ATOM   1636  N   GLY   286     -30.418 -13.833  -5.679  1.00 57.01           N  
ATOM   1637  CA  GLY   286     -30.393 -14.649  -6.869  1.00 57.01           C  
ATOM   1638  C   GLY   286     -29.243 -15.624  -6.826  1.00 57.01           C  
ATOM   1639  O   GLY   286     -29.288 -16.690  -7.436  1.00 57.01           O  
ATOM   1640  N   TYR   287     -28.163 -15.235  -6.138  1.00191.10           N  
ATOM   1641  CA  TYR   287     -26.879 -15.872  -6.011  1.00191.10           C  
ATOM   1642  C   TYR   287     -26.976 -17.184  -5.265  1.00191.10           C  
ATOM   1643  O   TYR   287     -26.177 -18.093  -5.490  1.00191.10           O  
ATOM   1644  CB  TYR   287     -25.969 -14.926  -5.188  1.00191.10           C  
ATOM   1645  CG  TYR   287     -24.572 -14.986  -5.683  1.00191.10           C  
ATOM   1646  CD1 TYR   287     -23.728 -16.016  -5.369  1.00191.10           C  
ATOM   1647  CD2 TYR   287     -24.108 -13.970  -6.492  1.00191.10           C  
ATOM   1648  CE1 TYR   287     -22.446 -16.029  -5.864  1.00191.10           C  
ATOM   1649  CE2 TYR   287     -22.825 -13.975  -6.986  1.00191.10           C  
ATOM   1650  CZ  TYR   287     -21.988 -15.015  -6.669  1.00191.10           C  
ATOM   1651  OH  TYR   287     -20.667 -15.051  -7.162  1.00191.10           O  
ATOM   1652  N   PHE   288     -27.913 -17.293  -4.302  1.00 74.58           N  
ATOM   1653  CA  PHE   288     -27.988 -18.447  -3.442  1.00 74.58           C  
ATOM   1654  C   PHE   288     -28.928 -19.487  -3.963  1.00 74.58           C  
ATOM   1655  O   PHE   288     -29.840 -19.207  -4.740  1.00 74.58           O  
ATOM   1656  CB  PHE   288     -28.439 -18.100  -2.015  1.00 74.58           C  
ATOM   1657  CG  PHE   288     -27.376 -17.237  -1.425  1.00 74.58           C  
ATOM   1658  CD1 PHE   288     -27.333 -15.896  -1.726  1.00 74.58           C  
ATOM   1659  CD2 PHE   288     -26.427 -17.760  -0.576  1.00 74.58           C  
ATOM   1660  CE1 PHE   288     -26.361 -15.083  -1.196  1.00 74.58           C  
ATOM   1661  CE2 PHE   288     -25.452 -16.950  -0.042  1.00 74.58           C  
ATOM   1662  CZ  PHE   288     -25.416 -15.611  -0.351  1.00 74.58           C  
ATOM   1663  N   GLY   289     -28.699 -20.743  -3.524  1.00 37.31           N  
ATOM   1664  CA  GLY   289     -29.520 -21.853  -3.911  1.00 37.31           C  
ATOM   1665  C   GLY   289     -29.379 -22.902  -2.854  1.00 37.31           C  
ATOM   1666  O   GLY   289     -28.915 -22.623  -1.749  1.00 37.31           O  
ATOM   1667  N   GLY   290     -29.801 -24.146  -3.158  1.00 32.34           N  
ATOM   1668  CA  GLY   290     -29.671 -25.181  -2.173  1.00 32.34           C  
ATOM   1669  C   GLY   290     -29.446 -26.489  -2.863  1.00 32.34           C  
ATOM   1670  O   GLY   290     -30.075 -26.793  -3.876  1.00 32.34           O  
ATOM   1671  N   GLU   291     -28.523 -27.300  -2.306  1.00118.23           N  
ATOM   1672  CA  GLU   291     -28.218 -28.611  -2.812  1.00118.23           C  
ATOM   1673  C   GLU   291     -29.420 -29.447  -2.569  1.00118.23           C  
ATOM   1674  O   GLU   291     -29.815 -30.275  -3.390  1.00118.23           O  
ATOM   1675  CB  GLU   291     -27.024 -29.258  -2.089  1.00118.23           C  
ATOM   1676  CG  GLU   291     -26.734 -30.690  -2.545  1.00118.23           C  
ATOM   1677  CD  GLU   291     -26.288 -30.647  -3.998  1.00118.23           C  
ATOM   1678  OE1 GLU   291     -25.122 -30.244  -4.252  1.00118.23           O  
ATOM   1679  OE2 GLU   291     -27.113 -31.016  -4.875  1.00118.23           O1-
ATOM   1680  N   LEU   292     -30.056 -29.205  -1.412  1.00136.59           N  
ATOM   1681  CA  LEU   292     -31.240 -29.912  -1.057  1.00136.59           C  
ATOM   1682  C   LEU   292     -32.196 -29.614  -2.147  1.00136.59           C  
ATOM   1683  O   LEU   292     -32.021 -28.644  -2.886  1.00136.59           O  
ATOM   1684  CB  LEU   292     -31.850 -29.419   0.266  1.00136.59           C  
ATOM   1685  CG  LEU   292     -33.136 -30.150   0.692  1.00136.59           C  
ATOM   1686  CD1 LEU   292     -32.862 -31.627   1.018  1.00136.59           C  
ATOM   1687  CD2 LEU   292     -33.836 -29.414   1.842  1.00136.59           C  
ATOM   1688  N   ALA   293     -33.227 -30.464  -2.278  1.00171.91           N  
ATOM   1689  CA  ALA   293     -34.167 -30.307  -3.337  1.00171.91           C  
ATOM   1690  C   ALA   293     -34.702 -28.922  -3.266  1.00171.91           C  
ATOM   1691  O   ALA   293     -34.554 -28.218  -2.267  1.00171.91           O  
ATOM   1692  CB  ALA   293     -35.352 -31.287  -3.279  1.00171.91           C  
ATOM   1693  N   GLU   294     -35.326 -28.504  -4.371  1.00138.66           N  
ATOM   1694  CA  GLU   294     -35.814 -27.176  -4.538  1.00138.66           C  
ATOM   1695  C   GLU   294     -36.692 -26.898  -3.373  1.00138.66           C  
ATOM   1696  O   GLU   294     -36.785 -25.758  -2.924  1.00138.66           O  
ATOM   1697  CB  GLU   294     -36.658 -27.039  -5.816  1.00138.66           C  
ATOM   1698  CG  GLU   294     -37.874 -27.972  -5.837  1.00138.66           C  
ATOM   1699  CD  GLU   294     -38.582 -27.814  -7.176  1.00138.66           C  
ATOM   1700  OE1 GLU   294     -38.039 -28.312  -8.198  1.00138.66           O  
ATOM   1701  OE2 GLU   294     -39.679 -27.193  -7.194  1.00138.66           O1-
ATOM   1702  N   ASP   295     -37.379 -27.934  -2.861  1.00104.79           N  
ATOM   1703  CA  ASP   295     -38.214 -27.700  -1.723  1.00104.79           C  
ATOM   1704  C   ASP   295     -37.349 -27.621  -0.506  1.00104.79           C  
ATOM   1705  O   ASP   295     -37.575 -28.328   0.474  1.00104.79           O  
ATOM   1706  CB  ASP   295     -39.247 -28.813  -1.481  1.00104.79           C  
ATOM   1707  CG  ASP   295     -40.300 -28.716  -2.575  1.00104.79           C  
ATOM   1708  OD1 ASP   295     -40.442 -27.608  -3.158  1.00104.79           O  
ATOM   1709  OD2 ASP   295     -40.975 -29.744  -2.843  1.00104.79           O1-
ATOM   1710  N   HIS   296     -36.331 -26.740  -0.541  1.00 97.40           N  
ATOM   1711  CA  HIS   296     -35.531 -26.508   0.620  0.50 97.40           C  
ATOM   1712  C   HIS   296     -36.455 -25.764   1.527  1.00 97.40           C  
ATOM   1713  O   HIS   296     -37.289 -25.010   1.034  1.00 97.40           O  
ATOM   1714  CB  HIS   296     -34.328 -25.589   0.342  0.50 97.40           C  
ATOM   1715  CG  HIS   296     -33.401 -25.469   1.508  0.50 97.40           C  
ATOM   1716  CD2 HIS   296     -32.084 -25.793   1.630  1.00 97.40           C  
ATOM   1717  ND1 HIS   296     -33.776 -24.970   2.733  1.00 97.40           N  
ATOM   1718  CE1 HIS   296     -32.682 -25.014   3.531  1.00 97.40           C  
ATOM   1719  NE2 HIS   296     -31.629 -25.508   2.903  0.50 97.40           N  
ATOM   1720  N   PRO   297     -36.391 -25.957   2.816  1.00155.93           N  
ATOM   1721  CA  PRO   297     -37.291 -25.215   3.656  1.00155.93           C  
ATOM   1722  C   PRO   297     -36.879 -23.781   3.713  1.00155.93           C  
ATOM   1723  O   PRO   297     -35.689 -23.505   3.835  1.00155.93           O  
ATOM   1724  CB  PRO   297     -37.280 -25.920   5.010  1.00155.93           C  
ATOM   1725  CG  PRO   297     -36.935 -27.377   4.651  1.00155.93           C  
ATOM   1726  CD  PRO   297     -36.090 -27.266   3.369  1.00155.93           C  
ATOM   1727  N   GLU   298     -37.843 -22.850   3.658  1.00 56.34           N  
ATOM   1728  CA  GLU   298     -37.508 -21.458   3.689  1.00 56.34           C  
ATOM   1729  C   GLU   298     -38.254 -20.885   4.853  1.00 56.34           C  
ATOM   1730  O   GLU   298     -39.409 -21.234   5.083  1.00 56.34           O  
ATOM   1731  CB  GLU   298     -38.030 -20.704   2.451  1.00 56.34           C  
ATOM   1732  CG  GLU   298     -37.480 -21.228   1.123  1.00 56.34           C  
ATOM   1733  CD  GLU   298     -38.199 -20.503  -0.010  1.00 56.34           C  
ATOM   1734  OE1 GLU   298     -38.020 -19.261  -0.124  1.00 56.34           O  
ATOM   1735  OE2 GLU   298     -38.938 -21.180  -0.773  1.00 56.34           O1-
ATOM   1736  N   PHE   299     -37.610 -19.994   5.630  1.00157.28           N  
ATOM   1737  CA  PHE   299     -38.277 -19.367   6.735  1.00157.28           C  
ATOM   1738  C   PHE   299     -39.003 -18.184   6.180  1.00157.28           C  
ATOM   1739  O   PHE   299     -38.825 -17.832   5.016  1.00157.28           O  
ATOM   1740  CB  PHE   299     -37.338 -18.857   7.838  1.00157.28           C  
ATOM   1741  CG  PHE   299     -36.671 -20.043   8.441  1.00157.28           C  
ATOM   1742  CD1 PHE   299     -37.281 -20.752   9.451  1.00157.28           C  
ATOM   1743  CD2 PHE   299     -35.440 -20.454   7.984  1.00157.28           C  
ATOM   1744  CE1 PHE   299     -36.664 -21.848  10.005  1.00157.28           C  
ATOM   1745  CE2 PHE   299     -34.819 -21.549   8.535  1.00157.28           C  
ATOM   1746  CZ  PHE   299     -35.430 -22.246   9.549  1.00157.28           C  
ATOM   1747  N   LYS   300     -39.862 -17.550   7.004  1.00147.09           N  
ATOM   1748  CA  LYS   300     -40.663 -16.451   6.544  1.00147.09           C  
ATOM   1749  C   LYS   300     -39.768 -15.347   6.074  1.00147.09           C  
ATOM   1750  O   LYS   300     -40.017 -14.749   5.029  1.00147.09           O  
ATOM   1751  CB  LYS   300     -41.568 -15.868   7.646  1.00147.09           C  
ATOM   1752  CG  LYS   300     -40.795 -15.084   8.710  1.00147.09           C  
ATOM   1753  CD  LYS   300     -39.685 -15.903   9.369  1.00147.09           C  
ATOM   1754  CE  LYS   300     -38.764 -15.085  10.277  1.00147.09           C  
ATOM   1755  NZ  LYS   300     -39.382 -14.932  11.611  1.00147.09           N1+
ATOM   1756  N   GLN   301     -38.692 -15.050   6.827  1.00 76.84           N  
ATOM   1757  CA  GLN   301     -37.826 -13.968   6.456  1.00 76.84           C  
ATOM   1758  C   GLN   301     -37.170 -14.283   5.151  1.00 76.84           C  
ATOM   1759  O   GLN   301     -37.060 -13.421   4.283  1.00 76.84           O  
ATOM   1760  CB  GLN   301     -36.691 -13.720   7.458  1.00 76.84           C  
ATOM   1761  CG  GLN   301     -35.795 -12.560   7.029  1.00 76.84           C  
ATOM   1762  CD  GLN   301     -34.595 -12.497   7.959  1.00 76.84           C  
ATOM   1763  NE2 GLN   301     -33.764 -11.437   7.784  1.00 76.84           N  
ATOM   1764  OE1 GLN   301     -34.393 -13.371   8.801  1.00 76.84           O  
ATOM   1765  N   MET   302     -36.717 -15.539   4.978  1.00 32.83           N  
ATOM   1766  CA  MET   302     -36.028 -15.928   3.780  1.00 32.83           C  
ATOM   1767  C   MET   302     -36.966 -15.806   2.620  1.00 32.83           C  
ATOM   1768  O   MET   302     -36.580 -15.362   1.539  1.00 32.83           O  
ATOM   1769  CB  MET   302     -35.512 -17.378   3.828  1.00 32.83           C  
ATOM   1770  CG  MET   302     -34.410 -17.584   4.872  1.00 32.83           C  
ATOM   1771  SD  MET   302     -33.762 -19.279   4.992  1.00 32.83           S  
ATOM   1772  CE  MET   302     -32.884 -19.258   3.403  1.00 32.83           C  
ATOM   1773  N   LYS   303     -38.238 -16.192   2.821  1.00 62.11           N  
ATOM   1774  CA  LYS   303     -39.197 -16.163   1.755  1.00 62.11           C  
ATOM   1775  C   LYS   303     -39.395 -14.755   1.293  1.00 62.11           C  
ATOM   1776  O   LYS   303     -39.481 -14.499   0.093  1.00 62.11           O  
ATOM   1777  CB  LYS   303     -40.593 -16.665   2.167  1.00 62.11           C  
ATOM   1778  CG  LYS   303     -40.659 -18.141   2.561  1.00 62.11           C  
ATOM   1779  CD  LYS   303     -42.019 -18.542   3.139  1.00 62.11           C  
ATOM   1780  CE  LYS   303     -43.050 -18.886   2.060  1.00 62.11           C  
ATOM   1781  NZ  LYS   303     -44.345 -19.247   2.680  1.00 62.11           N1+
ATOM   1782  N   ARG   304     -39.467 -13.797   2.235  1.00202.64           N  
ATOM   1783  CA  ARG   304     -39.779 -12.455   1.838  1.00202.64           C  
ATOM   1784  C   ARG   304     -38.662 -11.913   0.998  1.00202.64           C  
ATOM   1785  O   ARG   304     -38.888 -11.068   0.135  1.00202.64           O  
ATOM   1786  CB  ARG   304     -40.011 -11.454   2.970  1.00202.64           C  
ATOM   1787  CG  ARG   304     -38.773 -11.056   3.755  1.00202.64           C  
ATOM   1788  CD  ARG   304     -39.068  -9.750   4.472  1.00202.64           C  
ATOM   1789  NE  ARG   304     -39.782  -8.896   3.478  1.00202.64           N  
ATOM   1790  CZ  ARG   304     -41.031  -8.416   3.755  1.00202.64           C  
ATOM   1791  NH1 ARG   304     -41.643  -8.750   4.928  1.00202.64           N1+
ATOM   1792  NH2 ARG   304     -41.673  -7.608   2.860  1.00202.64           N  
ATOM   1793  N   LEU   305     -37.413 -12.331   1.288  1.00117.11           N  
ATOM   1794  CA  LEU   305     -36.250 -11.936   0.538  1.00117.11           C  
ATOM   1795  C   LEU   305     -36.285 -12.559  -0.831  1.00117.11           C  
ATOM   1796  O   LEU   305     -35.671 -12.038  -1.762  1.00117.11           O  
ATOM   1797  CB  LEU   305     -34.911 -12.290   1.212  1.00117.11           C  
ATOM   1798  CG  LEU   305     -34.511 -11.338   2.360  1.00117.11           C  
ATOM   1799  CD1 LEU   305     -34.144  -9.942   1.827  1.00117.11           C  
ATOM   1800  CD2 LEU   305     -35.587 -11.269   3.449  1.00117.11           C  
ATOM   1801  N   GLY   306     -36.942 -13.731  -0.975  1.00 42.29           N  
ATOM   1802  CA  GLY   306     -37.125 -14.299  -2.285  1.00 42.29           C  
ATOM   1803  C   GLY   306     -36.065 -15.288  -2.670  1.00 42.29           C  
ATOM   1804  O   GLY   306     -35.811 -15.460  -3.860  1.00 42.29           O  
ATOM   1805  N   THR   307     -35.420 -15.973  -1.702  1.00127.65           N  
ATOM   1806  CA  THR   307     -34.404 -16.934  -2.055  1.00127.65           C  
ATOM   1807  C   THR   307     -35.030 -18.185  -2.615  1.00127.65           C  
ATOM   1808  O   THR   307     -36.011 -18.711  -2.092  1.00127.65           O  
ATOM   1809  CB  THR   307     -33.552 -17.361  -0.893  1.00127.65           C  
ATOM   1810  CG2 THR   307     -32.881 -16.123  -0.274  1.00127.65           C  
ATOM   1811  OG1 THR   307     -34.350 -18.024   0.076  1.00127.65           O  
ATOM   1812  N   PRO   308     -34.485 -18.586  -3.745  1.00132.01           N  
ATOM   1813  CA  PRO   308     -34.885 -19.800  -4.426  1.00132.01           C  
ATOM   1814  C   PRO   308     -33.835 -20.875  -4.334  1.00132.01           C  
ATOM   1815  O   PRO   308     -32.797 -20.664  -3.709  1.00132.01           O  
ATOM   1816  CB  PRO   308     -35.089 -19.406  -5.888  1.00132.01           C  
ATOM   1817  CG  PRO   308     -34.131 -18.225  -6.079  1.00132.01           C  
ATOM   1818  CD  PRO   308     -34.120 -17.551  -4.701  1.00132.01           C  
ATOM   1819  N   GLY   309     -34.102 -22.035  -4.982  1.00128.77           N  
ATOM   1820  CA  GLY   309     -33.170 -23.118  -5.166  1.00128.77           C  
ATOM   1821  C   GLY   309     -32.048 -22.636  -6.070  1.00128.77           C  
ATOM   1822  O   GLY   309     -30.922 -23.092  -5.897  1.00128.77           O  
ATOM   1823  N   GLY   310     -32.334 -21.805  -7.118  1.00347.57           N  
ATOM   1824  CA  GLY   310     -31.277 -21.068  -7.807  1.00347.57           C  
ATOM   1825  C   GLY   310     -30.935 -21.362  -9.262  1.00347.57           C  
ATOM   1826  O   GLY   310     -30.584 -22.484  -9.624  1.00347.57           O  
ATOM   1827  N   GLN   311     -31.028 -20.290 -10.113  0.50181.82           N  
ATOM   1828  CA  GLN   311     -30.694 -20.135 -11.525  0.50181.82           C  
ATOM   1829  C   GLN   311     -29.212 -19.956 -11.806  0.50181.82           C  
ATOM   1830  O   GLN   311     -28.684 -20.505 -12.773  0.50181.82           O  
ATOM   1831  CB  GLN   311     -31.378 -18.905 -12.139  0.50181.82           C  
ATOM   1832  CG  GLN   311     -31.083 -18.730 -13.629  0.50181.82           C  
ATOM   1833  CD  GLN   311     -31.758 -17.447 -14.082  0.50181.82           C  
ATOM   1834  NE2 GLN   311     -32.352 -17.474 -15.304  1.00181.82           N  
ATOM   1835  OE1 GLN   311     -31.755 -16.445 -13.367  0.50181.82           O  
ATOM   1836  N   TYR   312     -28.508 -19.148 -10.982  1.00117.25           N  
ATOM   1837  CA  TYR   312     -27.114 -18.803 -11.149  1.00117.25           C  
ATOM   1838  C   TYR   312     -26.262 -20.029 -11.032  1.00117.25           C  
ATOM   1839  O   TYR   312     -25.240 -20.150 -11.708  1.00117.25           O  
ATOM   1840  CB  TYR   312     -26.625 -17.742 -10.157  1.00117.25           C  
ATOM   1841  CG  TYR   312     -27.057 -16.427 -10.709  1.00117.25           C  
ATOM   1842  CD1 TYR   312     -26.245 -15.780 -11.611  1.00117.25           C  
ATOM   1843  CD2 TYR   312     -28.250 -15.844 -10.350  1.00117.25           C  
ATOM   1844  CE1 TYR   312     -26.601 -14.567 -12.152  1.00117.25           C  
ATOM   1845  CE2 TYR   312     -28.613 -14.629 -10.889  1.00117.25           C  
ATOM   1846  CZ  TYR   312     -27.792 -13.991 -11.787  1.00117.25           C  
ATOM   1847  OH  TYR   312     -28.173 -12.746 -12.334  1.00117.25           O  
ATOM   1848  N   GLU   313     -26.660 -20.956 -10.143  1.00245.46           N  
ATOM   1849  CA  GLU   313     -26.011 -22.228  -9.959  1.00245.46           C  
ATOM   1850  C   GLU   313     -24.593 -22.137  -9.493  1.00245.46           C  
ATOM   1851  O   GLU   313     -23.743 -22.884  -9.976  1.00245.46           O  
ATOM   1852  CB  GLU   313     -25.957 -23.112 -11.217  1.00245.46           C  
ATOM   1853  CG  GLU   313     -27.271 -23.777 -11.622  1.00245.46           C  
ATOM   1854  CD  GLU   313     -26.907 -24.792 -12.699  1.00245.46           C  
ATOM   1855  OE1 GLU   313     -25.761 -25.315 -12.640  1.00245.46           O  
ATOM   1856  OE2 GLU   313     -27.755 -25.056 -13.592  1.00245.46           O1-
ATOM   1857  N   TRP   314     -24.278 -21.197  -8.588  1.00150.97           N  
ATOM   1858  CA  TRP   314     -22.986 -21.186  -7.957  1.00150.97           C  
ATOM   1859  C   TRP   314     -22.918 -22.281  -6.928  1.00150.97           C  
ATOM   1860  O   TRP   314     -21.874 -22.899  -6.727  1.00150.97           O  
ATOM   1861  CB  TRP   314     -22.681 -19.871  -7.233  1.00150.97           C  
ATOM   1862  CG  TRP   314     -22.313 -18.749  -8.163  1.00150.97           C  
ATOM   1863  CD1 TRP   314     -21.214 -18.580  -8.948  1.00150.97           C  
ATOM   1864  CD2 TRP   314     -23.163 -17.626  -8.407  1.00150.97           C  
ATOM   1865  CE2 TRP   314     -22.516 -16.810  -9.334  1.00150.97           C  
ATOM   1866  CE3 TRP   314     -24.388 -17.314  -7.909  1.00150.97           C  
ATOM   1867  NE1 TRP   314     -21.316 -17.406  -9.655  1.00150.97           N  
ATOM   1868  CZ2 TRP   314     -23.087 -15.653  -9.779  1.00150.97           C  
ATOM   1869  CZ3 TRP   314     -24.952 -16.140  -8.346  1.00150.97           C  
ATOM   1870  CH2 TRP   314     -24.318 -15.323  -9.260  1.00150.97           C  
ATOM   1871  N   SER   315     -24.059 -22.554  -6.264  1.00 96.64           N  
ATOM   1872  CA  SER   315     -24.142 -23.406  -5.107  1.00 96.64           C  
ATOM   1873  C   SER   315     -23.609 -24.789  -5.336  1.00 96.64           C  
ATOM   1874  O   SER   315     -23.045 -25.382  -4.419  1.00 96.64           O  
ATOM   1875  CB  SER   315     -25.588 -23.550  -4.593  1.00 96.64           C  
ATOM   1876  OG  SER   315     -25.629 -24.395  -3.452  1.00 96.64           O  
ATOM   1877  N   LYS   316     -23.765 -25.369  -6.536  1.00160.13           N  
ATOM   1878  CA  LYS   316     -23.278 -26.711  -6.695  1.00160.13           C  
ATOM   1879  C   LYS   316     -21.793 -26.722  -6.496  1.00160.13           C  
ATOM   1880  O   LYS   316     -21.229 -27.659  -5.931  1.00160.13           O  
ATOM   1881  CB  LYS   316     -23.546 -27.286  -8.097  1.00160.13           C  
ATOM   1882  CG  LYS   316     -25.024 -27.562  -8.377  1.00160.13           C  
ATOM   1883  CD  LYS   316     -25.652 -28.548  -7.389  1.00160.13           C  
ATOM   1884  CE  LYS   316     -24.993 -29.930  -7.382  1.00160.13           C  
ATOM   1885  NZ  LYS   316     -23.660 -29.858  -6.742  1.00160.13           N1+
ATOM   1886  N   PHE   317     -21.117 -25.710  -7.060  1.00100.65           N  
ATOM   1887  CA  PHE   317     -19.690 -25.592  -7.000  1.00100.65           C  
ATOM   1888  C   PHE   317     -19.173 -25.006  -5.719  1.00100.65           C  
ATOM   1889  O   PHE   317     -18.137 -25.452  -5.227  1.00100.65           O  
ATOM   1890  CB  PHE   317     -19.165 -24.795  -8.198  1.00100.65           C  
ATOM   1891  CG  PHE   317     -19.726 -25.549  -9.353  1.00100.65           C  
ATOM   1892  CD1 PHE   317     -19.155 -26.730  -9.766  1.00100.65           C  
ATOM   1893  CD2 PHE   317     -20.837 -25.076 -10.010  1.00100.65           C  
ATOM   1894  CE1 PHE   317     -19.684 -27.430 -10.822  1.00100.65           C  
ATOM   1895  CE2 PHE   317     -21.369 -25.773 -11.068  1.00100.65           C  
ATOM   1896  CZ  PHE   317     -20.794 -26.952 -11.475  1.00100.65           C  
ATOM   1897  N   TYR   318     -19.845 -23.972  -5.157  1.00 77.46           N  
ATOM   1898  CA  TYR   318     -19.303 -23.355  -3.976  1.00 77.46           C  
ATOM   1899  C   TYR   318     -20.353 -23.407  -2.899  1.00 77.46           C  
ATOM   1900  O   TYR   318     -21.466 -22.912  -3.058  1.00 77.46           O  
ATOM   1901  CB  TYR   318     -18.897 -21.892  -4.207  1.00 77.46           C  
ATOM   1902  CG  TYR   318     -17.963 -21.531  -3.108  1.00 77.46           C  
ATOM   1903  CD1 TYR   318     -16.669 -21.997  -3.151  1.00 77.46           C  
ATOM   1904  CD2 TYR   318     -18.353 -20.732  -2.059  1.00 77.46           C  
ATOM   1905  CE1 TYR   318     -15.770 -21.686  -2.160  1.00 77.46           C  
ATOM   1906  CE2 TYR   318     -17.458 -20.417  -1.064  1.00 77.46           C  
ATOM   1907  CZ  TYR   318     -16.169 -20.894  -1.113  1.00 77.46           C  
ATOM   1908  OH  TYR   318     -15.254 -20.569  -0.090  1.00 77.46           O  
ATOM   1909  N   ASP   319     -19.974 -23.984  -1.744  1.00 66.53           N  
ATOM   1910  CA  ASP   319     -20.808 -24.290  -0.614  1.00 66.53           C  
ATOM   1911  C   ASP   319     -21.317 -23.052   0.065  1.00 66.53           C  
ATOM   1912  O   ASP   319     -22.353 -23.084   0.728  1.00 66.53           O  
ATOM   1913  CB  ASP   319     -20.041 -25.126   0.423  1.00 66.53           C  
ATOM   1914  CG  ASP   319     -19.635 -26.420  -0.274  1.00 66.53           C  
ATOM   1915  OD1 ASP   319     -20.500 -27.011  -0.973  1.00 66.53           O  
ATOM   1916  OD2 ASP   319     -18.447 -26.819  -0.138  1.00 66.53           O1-
ATOM   1917  N   ARG   320     -20.600 -21.925  -0.070  1.00129.64           N  
ATOM   1918  CA  ARG   320     -20.931 -20.707   0.612  1.00129.64           C  
ATOM   1919  C   ARG   320     -22.332 -20.317   0.248  1.00129.64           C  
ATOM   1920  O   ARG   320     -23.070 -19.766   1.063  1.00129.64           O  
ATOM   1921  CB  ARG   320     -20.010 -19.561   0.158  1.00129.64           C  
ATOM   1922  CG  ARG   320     -20.161 -18.243   0.914  1.00129.64           C  
ATOM   1923  CD  ARG   320     -19.413 -17.086   0.245  1.00129.64           C  
ATOM   1924  NE  ARG   320     -19.252 -16.015   1.264  1.00129.64           N  
ATOM   1925  CZ  ARG   320     -18.177 -16.050   2.104  1.00129.64           C  
ATOM   1926  NH1 ARG   320     -17.232 -17.023   1.954  1.00129.64           N1+
ATOM   1927  NH2 ARG   320     -18.047 -15.117   3.092  1.00129.64           N  
ATOM   1928  N   PHE   321     -22.695 -20.547  -1.022  1.00142.48           N  
ATOM   1929  CA  PHE   321     -23.957 -20.236  -1.637  1.00142.48           C  
ATOM   1930  C   PHE   321     -25.054 -21.223  -1.323  1.00142.48           C  
ATOM   1931  O   PHE   321     -26.207 -20.985  -1.680  1.00142.48           O  
ATOM   1932  CB  PHE   321     -23.838 -20.047  -3.158  1.00142.48           C  
ATOM   1933  CG  PHE   321     -22.848 -18.940  -3.270  1.00142.48           C  
ATOM   1934  CD1 PHE   321     -23.168 -17.675  -2.835  1.00142.48           C  
ATOM   1935  CD2 PHE   321     -21.602 -19.167  -3.803  1.00142.48           C  
ATOM   1936  CE1 PHE   321     -22.254 -16.651  -2.921  1.00142.48           C  
ATOM   1937  CE2 PHE   321     -20.688 -18.146  -3.895  1.00142.48           C  
ATOM   1938  CZ  PHE   321     -21.009 -16.886  -3.449  1.00142.48           C  
ATOM   1939  N   ASP   322     -24.701 -22.409  -0.785  1.00 83.35           N  
ATOM   1940  CA  ASP   322     -25.614 -23.493  -0.494  1.00 83.35           C  
ATOM   1941  C   ASP   322     -26.348 -23.224   0.793  1.00 83.35           C  
ATOM   1942  O   ASP   322     -25.777 -23.308   1.877  1.00 83.35           O  
ATOM   1943  CB  ASP   322     -24.834 -24.814  -0.321  1.00 83.35           C  
ATOM   1944  CG  ASP   322     -25.771 -25.999  -0.152  1.00 83.35           C  
ATOM   1945  OD1 ASP   322     -27.012 -25.790  -0.103  1.00 83.35           O  
ATOM   1946  OD2 ASP   322     -25.242 -27.141  -0.065  1.00 83.35           O1-
ATOM   1947  N   VAL   323     -27.664 -22.946   0.690  1.00122.98           N  
ATOM   1948  CA  VAL   323     -28.541 -22.621   1.786  1.00122.98           C  
ATOM   1949  C   VAL   323     -28.680 -23.789   2.699  1.00122.98           C  
ATOM   1950  O   VAL   323     -29.001 -23.625   3.874  1.00122.98           O  
ATOM   1951  CB  VAL   323     -29.924 -22.242   1.341  1.00122.98           C  
ATOM   1952  CG1 VAL   323     -29.836 -20.953   0.508  1.00122.98           C  
ATOM   1953  CG2 VAL   323     -30.540 -23.431   0.584  1.00122.98           C  
ATOM   1954  N   SER   324     -28.517 -25.014   2.175  1.00101.44           N  
ATOM   1955  CA  SER   324     -28.659 -26.147   3.034  1.00101.44           C  
ATOM   1956  C   SER   324     -27.663 -26.002   4.146  1.00101.44           C  
ATOM   1957  O   SER   324     -28.028 -26.122   5.314  1.00101.44           O  
ATOM   1958  CB  SER   324     -28.355 -27.475   2.323  1.00101.44           C  
ATOM   1959  OG  SER   324     -29.256 -27.671   1.243  1.00101.44           O  
ATOM   1960  N   LYS   325     -26.368 -25.815   3.797  1.00136.34           N  
ATOM   1961  CA  LYS   325     -25.295 -25.668   4.754  1.00136.34           C  
ATOM   1962  C   LYS   325     -25.202 -24.326   5.452  1.00136.34           C  
ATOM   1963  O   LYS   325     -25.197 -24.234   6.678  1.00136.34           O  
ATOM   1964  CB  LYS   325     -23.916 -25.864   4.107  1.00136.34           C  
ATOM   1965  CG  LYS   325     -23.511 -27.307   3.809  1.00136.34           C  
ATOM   1966  CD  LYS   325     -22.322 -27.371   2.842  1.00136.34           C  
ATOM   1967  CE  LYS   325     -21.444 -28.619   2.970  1.00136.34           C  
ATOM   1968  NZ  LYS   325     -22.124 -29.806   2.410  1.00136.34           N1+
ATOM   1969  N   GLU   326     -25.053 -23.271   4.629  1.00187.54           N  
ATOM   1970  CA  GLU   326     -24.764 -21.868   4.832  1.00187.54           C  
ATOM   1971  C   GLU   326     -25.910 -20.935   5.085  1.00187.54           C  
ATOM   1972  O   GLU   326     -25.688 -19.769   4.775  1.00187.54           O  
ATOM   1973  CB  GLU   326     -23.927 -21.237   3.708  1.00187.54           C  
ATOM   1974  CG  GLU   326     -22.427 -21.508   3.841  1.00187.54           C  
ATOM   1975  CD  GLU   326     -21.908 -20.632   4.977  1.00187.54           C  
ATOM   1976  OE1 GLU   326     -22.655 -20.459   5.976  1.00187.54           O  
ATOM   1977  OE2 GLU   326     -20.765 -20.116   4.855  1.00187.54           O1-
ATOM   1978  N   PRO   327     -27.102 -21.280   5.475  1.00104.49           N  
ATOM   1979  CA  PRO   327     -28.206 -20.343   5.491  1.00104.49           C  
ATOM   1980  C   PRO   327     -27.966 -18.938   6.004  1.00104.49           C  
ATOM   1981  O   PRO   327     -28.586 -18.023   5.466  1.00104.49           O  
ATOM   1982  CB  PRO   327     -29.306 -21.038   6.292  1.00104.49           C  
ATOM   1983  CG  PRO   327     -28.527 -21.943   7.261  1.00104.49           C  
ATOM   1984  CD  PRO   327     -27.274 -22.333   6.464  1.00104.49           C  
ATOM   1985  N   ASN   328     -27.103 -18.719   7.013  1.00 73.13           N  
ATOM   1986  CA  ASN   328     -26.853 -17.399   7.536  1.00 73.13           C  
ATOM   1987  C   ASN   328     -26.150 -16.526   6.536  1.00 73.13           C  
ATOM   1988  O   ASN   328     -26.157 -15.304   6.670  1.00 73.13           O  
ATOM   1989  CB  ASN   328     -26.052 -17.380   8.848  1.00 73.13           C  
ATOM   1990  CG  ASN   328     -27.023 -17.704   9.976  1.00 73.13           C  
ATOM   1991  ND2 ASN   328     -26.479 -17.903  11.206  1.00 73.13           N  
ATOM   1992  OD1 ASN   328     -28.236 -17.759   9.776  1.00 73.13           O  
ATOM   1993  N   GLU   329     -25.494 -17.117   5.520  1.00116.36           N  
ATOM   1994  CA  GLU   329     -24.756 -16.348   4.557  1.00116.36           C  
ATOM   1995  C   GLU   329     -25.692 -15.384   3.888  1.00116.36           C  
ATOM   1996  O   GLU   329     -25.284 -14.298   3.482  1.00116.36           O  
ATOM   1997  CB  GLU   329     -24.093 -17.214   3.475  1.00116.36           C  
ATOM   1998  CG  GLU   329     -23.203 -16.401   2.534  1.00116.36           C  
ATOM   1999  CD  GLU   329     -22.024 -15.882   3.344  1.00116.36           C  
ATOM   2000  OE1 GLU   329     -21.665 -16.528   4.364  1.00116.36           O  
ATOM   2001  OE2 GLU   329     -21.468 -14.824   2.949  1.00116.36           O1-
ATOM   2002  N   ALA   330     -26.982 -15.746   3.763  1.00 56.26           N  
ATOM   2003  CA  ALA   330     -27.950 -14.909   3.114  1.00 56.26           C  
ATOM   2004  C   ALA   330     -28.026 -13.579   3.824  1.00 56.26           C  
ATOM   2005  O   ALA   330     -28.282 -12.554   3.197  1.00 56.26           O  
ATOM   2006  CB  ALA   330     -29.363 -15.517   3.119  1.00 56.26           C  
ATOM   2007  N   ASN   331     -27.856 -13.565   5.160  1.00 86.43           N  
ATOM   2008  CA  ASN   331     -27.933 -12.373   5.970  1.00 86.43           C  
ATOM   2009  C   ASN   331     -26.779 -11.426   5.749  1.00 86.43           C  
ATOM   2010  O   ASN   331     -26.877 -10.239   6.050  1.00 86.43           O  
ATOM   2011  CB  ASN   331     -28.000 -12.658   7.480  1.00 86.43           C  
ATOM   2012  CG  ASN   331     -29.409 -13.132   7.805  1.00 86.43           C  
ATOM   2013  ND2 ASN   331     -29.592 -13.709   9.024  1.00 86.43           N  
ATOM   2014  OD1 ASN   331     -30.328 -12.976   7.004  1.00 86.43           O  
ATOM   2015  N   ARG   332     -25.630 -11.951   5.302  1.00166.34           N  
ATOM   2016  CA  ARG   332     -24.373 -11.267   5.121  1.00166.34           C  
ATOM   2017  C   ARG   332     -24.372 -10.337   3.940  1.00166.34           C  
ATOM   2018  O   ARG   332     -23.414  -9.587   3.757  1.00166.34           O  
ATOM   2019  CB  ARG   332     -23.222 -12.264   4.955  1.00166.34           C  
ATOM   2020  CG  ARG   332     -23.208 -13.278   6.098  1.00166.34           C  
ATOM   2021  CD  ARG   332     -21.953 -14.142   6.164  1.00166.34           C  
ATOM   2022  NE  ARG   332     -21.466 -14.069   7.565  1.00166.34           N  
ATOM   2023  CZ  ARG   332     -20.146 -14.259   7.851  1.00166.34           C  
ATOM   2024  NH1 ARG   332     -19.250 -14.496   6.851  1.00166.34           N1+
ATOM   2025  NH2 ARG   332     -19.729 -14.206   9.149  1.00166.34           N  
ATOM   2026  N   PHE   333     -25.364 -10.452   3.034  1.00 78.61           N  
ATOM   2027  CA  PHE   333     -25.417  -9.630   1.852  1.00 78.61           C  
ATOM   2028  C   PHE   333     -26.718  -8.883   1.852  1.00 78.61           C  
ATOM   2029  O   PHE   333     -27.614  -9.183   2.640  1.00 78.61           O  
ATOM   2030  CB  PHE   333     -25.391 -10.449   0.551  1.00 78.61           C  
ATOM   2031  CG  PHE   333     -24.033 -11.039   0.383  1.00 78.61           C  
ATOM   2032  CD1 PHE   333     -23.593 -12.044   1.214  1.00 78.61           C  
ATOM   2033  CD2 PHE   333     -23.209 -10.601  -0.628  1.00 78.61           C  
ATOM   2034  CE1 PHE   333     -22.341 -12.588   1.047  1.00 78.61           C  
ATOM   2035  CE2 PHE   333     -21.957 -11.142  -0.800  1.00 78.61           C  
ATOM   2036  CZ  PHE   333     -21.521 -12.136   0.041  1.00 78.61           C  
ATOM   2037  N   GLY   334     -26.861  -7.909   0.922  1.00 45.47           N  
ATOM   2038  CA  GLY   334     -28.039  -7.088   0.864  1.00 45.47           C  
ATOM   2039  C   GLY   334     -27.818  -5.822   1.637  1.00 45.47           C  
ATOM   2040  O   GLY   334     -28.765  -5.256   2.183  1.00 45.47           O  
ATOM   2041  N   TRP   335     -26.559  -5.332   1.691  1.00104.49           N  
ATOM   2042  CA  TRP   335     -26.272  -4.164   2.475  1.00104.49           C  
ATOM   2043  C   TRP   335     -25.600  -3.133   1.614  1.00104.49           C  
ATOM   2044  O   TRP   335     -25.218  -3.394   0.472  1.00104.49           O  
ATOM   2045  CB  TRP   335     -25.316  -4.462   3.644  1.00104.49           C  
ATOM   2046  CG  TRP   335     -25.830  -5.503   4.611  1.00104.49           C  
ATOM   2047  CD1 TRP   335     -25.555  -6.842   4.645  1.00104.49           C  
ATOM   2048  CD2 TRP   335     -26.740  -5.251   5.697  1.00104.49           C  
ATOM   2049  CE2 TRP   335     -26.962  -6.471   6.340  1.00104.49           C  
ATOM   2050  CE3 TRP   335     -27.340  -4.100   6.118  1.00104.49           C  
ATOM   2051  NE1 TRP   335     -26.226  -7.434   5.684  1.00104.49           N  
ATOM   2052  CZ2 TRP   335     -27.792  -6.552   7.419  1.00104.49           C  
ATOM   2053  CZ3 TRP   335     -28.178  -4.189   7.211  1.00104.49           C  
ATOM   2054  CH2 TRP   335     -28.398  -5.392   7.847  1.00104.49           C  
ATOM   2055  N   VAL   336     -25.513  -1.892   2.143  1.00 54.36           N  
ATOM   2056  CA  VAL   336     -24.768  -0.843   1.512  1.00 54.36           C  
ATOM   2057  C   VAL   336     -23.359  -0.993   2.002  1.00 54.36           C  
ATOM   2058  O   VAL   336     -23.128  -1.205   3.193  1.00 54.36           O  
ATOM   2059  CB  VAL   336     -25.269   0.519   1.879  1.00 54.36           C  
ATOM   2060  CG1 VAL   336     -24.356   1.592   1.262  1.00 54.36           C  
ATOM   2061  CG2 VAL   336     -26.729   0.606   1.412  1.00 54.36           C  
ATOM   2062  N   VAL   337     -22.377  -0.886   1.082  1.00 55.11           N  
ATOM   2063  CA  VAL   337     -20.996  -1.090   1.430  1.00 55.11           C  
ATOM   2064  C   VAL   337     -20.252   0.182   1.153  1.00 55.11           C  
ATOM   2065  O   VAL   337     -20.415   0.794   0.098  1.00 55.11           O  
ATOM   2066  CB  VAL   337     -20.338  -2.163   0.605  1.00 55.11           C  
ATOM   2067  CG1 VAL   337     -18.871  -2.294   1.048  1.00 55.11           C  
ATOM   2068  CG2 VAL   337     -21.148  -3.465   0.735  1.00 55.11           C  
ATOM   2069  N   GLU   338     -19.388   0.599   2.101  1.00 62.47           N  
ATOM   2070  CA  GLU   338     -18.650   1.828   1.979  1.00 62.47           C  
ATOM   2071  C   GLU   338     -17.248   1.510   1.549  1.00 62.47           C  
ATOM   2072  O   GLU   338     -16.596   0.641   2.128  1.00 62.47           O  
ATOM   2073  CB  GLU   338     -18.548   2.582   3.318  1.00 62.47           C  
ATOM   2074  CG  GLU   338     -17.779   3.902   3.237  1.00 62.47           C  
ATOM   2075  CD  GLU   338     -17.753   4.524   4.627  1.00 62.47           C  
ATOM   2076  OE1 GLU   338     -17.848   3.752   5.619  1.00 62.47           O  
ATOM   2077  OE2 GLU   338     -17.635   5.775   4.715  1.00 62.47           O1-
ATOM   2078  N   VAL   339     -16.752   2.225   0.513  1.00 43.09           N  
ATOM   2079  CA  VAL   339     -15.427   2.003  -0.003  1.00 43.09           C  
ATOM   2080  C   VAL   339     -14.716   3.321  -0.102  1.00 43.09           C  
ATOM   2081  O   VAL   339     -15.307   4.337  -0.462  1.00 43.09           O  
ATOM   2082  CB  VAL   339     -15.444   1.426  -1.389  1.00 43.09           C  
ATOM   2083  CG1 VAL   339     -13.994   1.255  -1.875  1.00 43.09           C  
ATOM   2084  CG2 VAL   339     -16.262   0.125  -1.367  1.00 43.09           C  
ATOM   2085  N   ASP   340     -13.406   3.334   0.224  1.00 59.19           N  
ATOM   2086  CA  ASP   340     -12.627   4.537   0.116  1.00 59.19           C  
ATOM   2087  C   ASP   340     -11.755   4.367  -1.092  1.00 59.19           C  
ATOM   2088  O   ASP   340     -10.766   3.639  -1.047  1.00 59.19           O  
ATOM   2089  CB  ASP   340     -11.714   4.770   1.334  1.00 59.19           C  
ATOM   2090  CG  ASP   340     -11.172   6.193   1.294  1.00 59.19           C  
ATOM   2091  OD1 ASP   340     -11.189   6.810   0.195  1.00 59.19           O  
ATOM   2092  OD2 ASP   340     -10.738   6.684   2.370  1.00 59.19           O1-
ATOM   2093  N   PRO   341     -12.086   5.001  -2.188  1.00 78.41           N  
ATOM   2094  CA  PRO   341     -11.346   4.870  -3.412  1.00 78.41           C  
ATOM   2095  C   PRO   341      -9.960   5.418  -3.296  1.00 78.41           C  
ATOM   2096  O   PRO   341      -9.110   5.064  -4.112  1.00 78.41           O  
ATOM   2097  CB  PRO   341     -12.182   5.584  -4.475  1.00 78.41           C  
ATOM   2098  CG  PRO   341     -13.092   6.532  -3.672  1.00 78.41           C  
ATOM   2099  CD  PRO   341     -13.288   5.802  -2.332  1.00 78.41           C  
ATOM   2100  N   LEU   342      -9.733   6.323  -2.330  1.00124.36           N  
ATOM   2101  CA  LEU   342      -8.465   6.953  -2.117  1.00124.36           C  
ATOM   2102  C   LEU   342      -7.442   6.004  -1.593  1.00124.36           C  
ATOM   2103  O   LEU   342      -6.260   6.204  -1.859  1.00124.36           O  
ATOM   2104  CB  LEU   342      -8.530   8.149  -1.148  1.00124.36           C  
ATOM   2105  CG  LEU   342      -9.377   9.323  -1.679  1.00124.36           C  
ATOM   2106  CD1 LEU   342     -10.851   8.920  -1.824  1.00124.36           C  
ATOM   2107  CD2 LEU   342      -9.190  10.592  -0.830  1.00124.36           C  
ATOM   2108  N   ASN   343      -7.823   5.002  -0.772  1.00120.99           N  
ATOM   2109  CA  ASN   343      -6.775   4.123  -0.341  1.00120.99           C  
ATOM   2110  C   ASN   343      -7.068   2.734  -0.819  1.00120.99           C  
ATOM   2111  O   ASN   343      -8.000   2.055  -0.391  1.00120.99           O  
ATOM   2112  CB  ASN   343      -6.494   4.106   1.177  1.00120.99           C  
ATOM   2113  CG  ASN   343      -7.633   3.476   1.957  1.00120.99           C  
ATOM   2114  ND2 ASN   343      -7.294   2.920   3.151  1.00120.99           N  
ATOM   2115  OD1 ASN   343      -8.786   3.486   1.536  1.00120.99           O  
ATOM   2116  N   PRO   344      -6.243   2.310  -1.727  1.00 82.49           N  
ATOM   2117  CA  PRO   344      -6.353   1.035  -2.380  1.00 82.49           C  
ATOM   2118  C   PRO   344      -6.239  -0.111  -1.425  1.00 82.49           C  
ATOM   2119  O   PRO   344      -6.677  -1.207  -1.768  1.00 82.49           O  
ATOM   2120  CB  PRO   344      -5.232   1.024  -3.421  1.00 82.49           C  
ATOM   2121  CG  PRO   344      -4.187   2.002  -2.851  1.00 82.49           C  
ATOM   2122  CD  PRO   344      -5.030   3.027  -2.078  1.00 82.49           C  
ATOM   2123  N   THR   345      -5.575   0.096  -0.276  1.00125.28           N  
ATOM   2124  CA  THR   345      -5.359  -0.915   0.721  1.00125.28           C  
ATOM   2125  C   THR   345      -6.581  -1.188   1.551  1.00125.28           C  
ATOM   2126  O   THR   345      -6.756  -2.302   2.040  1.00125.28           O  
ATOM   2127  CB  THR   345      -4.247  -0.562   1.659  1.00125.28           C  
ATOM   2128  CG2 THR   345      -4.705   0.610   2.540  1.00125.28           C  
ATOM   2129  OG1 THR   345      -3.914  -1.680   2.468  1.00125.28           O  
ATOM   2130  N   SER   346      -7.452  -0.176   1.738  1.00 53.52           N  
ATOM   2131  CA  SER   346      -8.541  -0.227   2.684  1.00 53.52           C  
ATOM   2132  C   SER   346      -9.469  -1.384   2.472  1.00 53.52           C  
ATOM   2133  O   SER   346      -9.580  -1.944   1.382  1.00 53.52           O  
ATOM   2134  CB  SER   346      -9.411   1.040   2.680  1.00 53.52           C  
ATOM   2135  OG  SER   346     -10.068   1.170   1.427  1.00 53.52           O  
ATOM   2136  N   VAL   347     -10.159  -1.781   3.568  1.00100.67           N  
ATOM   2137  CA  VAL   347     -11.120  -2.845   3.517  1.00100.67           C  
ATOM   2138  C   VAL   347     -12.484  -2.227   3.617  1.00100.67           C  
ATOM   2139  O   VAL   347     -12.787  -1.469   4.539  1.00100.67           O  
ATOM   2140  CB  VAL   347     -10.973  -3.846   4.627  1.00100.67           C  
ATOM   2141  CG1 VAL   347      -9.618  -4.556   4.459  1.00100.67           C  
ATOM   2142  CG2 VAL   347     -11.127  -3.123   5.975  1.00100.67           C  
ATOM   2143  N   PRO   348     -13.325  -2.556   2.674  1.00 68.98           N  
ATOM   2144  CA  PRO   348     -14.641  -1.979   2.636  1.00 68.98           C  
ATOM   2145  C   PRO   348     -15.497  -2.480   3.755  1.00 68.98           C  
ATOM   2146  O   PRO   348     -15.242  -3.577   4.254  1.00 68.98           O  
ATOM   2147  CB  PRO   348     -15.195  -2.293   1.249  1.00 68.98           C  
ATOM   2148  CG  PRO   348     -13.933  -2.396   0.374  1.00 68.98           C  
ATOM   2149  CD  PRO   348     -12.837  -2.872   1.341  1.00 68.98           C  
ATOM   2150  N   LYS   349     -16.509  -1.690   4.176  1.00 94.87           N  
ATOM   2151  CA  LYS   349     -17.319  -2.130   5.274  1.00 94.87           C  
ATOM   2152  C   LYS   349     -18.773  -2.078   4.939  1.00 94.87           C  
ATOM   2153  O   LYS   349     -19.268  -1.116   4.351  1.00 94.87           O  
ATOM   2154  CB  LYS   349     -17.124  -1.332   6.574  1.00 94.87           C  
ATOM   2155  CG  LYS   349     -15.862  -1.743   7.332  1.00 94.87           C  
ATOM   2156  CD  LYS   349     -15.578  -0.888   8.567  1.00 94.87           C  
ATOM   2157  CE  LYS   349     -14.499  -1.475   9.478  1.00 94.87           C  
ATOM   2158  NZ  LYS   349     -14.929  -2.801   9.980  1.00 94.87           N1+
ATOM   2159  N   LYS   350     -19.500  -3.154   5.315  1.00 85.36           N  
ATOM   2160  CA  LYS   350     -20.920  -3.187   5.112  1.00 85.36           C  
ATOM   2161  C   LYS   350     -21.554  -2.471   6.263  1.00 85.36           C  
ATOM   2162  O   LYS   350     -21.328  -2.811   7.425  1.00 85.36           O  
ATOM   2163  CB  LYS   350     -21.514  -4.599   4.981  1.00 85.36           C  
ATOM   2164  CG  LYS   350     -21.140  -5.219   3.635  1.00 85.36           C  
ATOM   2165  CD  LYS   350     -21.532  -6.682   3.438  1.00 85.36           C  
ATOM   2166  CE  LYS   350     -21.115  -7.216   2.063  1.00 85.36           C  
ATOM   2167  NZ  LYS   350     -21.727  -8.539   1.814  1.00 85.36           N1+
ATOM   2168  N   ARG   351     -22.390  -1.455   5.955  1.00195.53           N  
ATOM   2169  CA  ARG   351     -22.924  -0.651   7.015  1.00195.53           C  
ATOM   2170  C   ARG   351     -24.328  -1.100   7.296  1.00195.53           C  
ATOM   2171  O   ARG   351     -25.280  -0.675   6.652  1.00195.53           O  
ATOM   2172  CB  ARG   351     -22.953   0.853   6.681  1.00195.53           C  
ATOM   2173  CG  ARG   351     -21.640   1.390   6.088  1.00195.53           C  
ATOM   2174  CD  ARG   351     -20.357   1.103   6.878  1.00195.53           C  
ATOM   2175  NE  ARG   351     -20.237   2.076   7.997  1.00195.53           N  
ATOM   2176  CZ  ARG   351     -19.002   2.379   8.495  1.00195.53           C  
ATOM   2177  NH1 ARG   351     -17.886   1.849   7.916  1.00195.53           N1+
ATOM   2178  NH2 ARG   351     -18.875   3.203   9.574  1.00195.53           N  
ATOM   2179  N   THR   352     -24.488  -1.928   8.344  1.00147.95           N  
ATOM   2180  CA  THR   352     -25.740  -2.558   8.672  1.00147.95           C  
ATOM   2181  C   THR   352     -26.787  -1.586   9.145  1.00147.95           C  
ATOM   2182  O   THR   352     -27.977  -1.889   9.100  1.00147.95           O  
ATOM   2183  CB  THR   352     -25.618  -3.669   9.664  1.00147.95           C  
ATOM   2184  CG2 THR   352     -25.031  -3.113  10.955  1.00147.95           C  
ATOM   2185  OG1 THR   352     -26.896  -4.241   9.905  1.00147.95           O  
ATOM   2186  N   ALA   353     -26.390  -0.408   9.645  1.00 63.32           N  
ATOM   2187  CA  ALA   353     -27.331   0.566  10.149  1.00 63.32           C  
ATOM   2188  C   ALA   353     -28.293   0.961   9.059  1.00 63.32           C  
ATOM   2189  O   ALA   353     -29.407   1.406   9.335  1.00 63.32           O  
ATOM   2190  CB  ALA   353     -26.649   1.853  10.642  1.00 63.32           C  
ATOM   2191  N   ILE   354     -27.837   0.904   7.794  1.00136.59           N  
ATOM   2192  CA  ILE   354     -28.589   1.246   6.615  1.00136.59           C  
ATOM   2193  C   ILE   354     -29.690   0.257   6.328  1.00136.59           C  
ATOM   2194  O   ILE   354     -30.578   0.543   5.527  1.00136.59           O  
ATOM   2195  CB  ILE   354     -27.758   1.419   5.379  1.00136.59           C  
ATOM   2196  CG1 ILE   354     -28.579   2.171   4.319  1.00136.59           C  
ATOM   2197  CG2 ILE   354     -27.267   0.039   4.914  1.00136.59           C  
ATOM   2198  CD1 ILE   354     -27.732   2.743   3.184  1.00136.59           C  
ATOM   2199  N   GLY   355     -29.585  -0.992   6.823  1.00 41.34           N  
ATOM   2200  CA  GLY   355     -30.672  -1.919   6.636  1.00 41.34           C  
ATOM   2201  C   GLY   355     -30.343  -2.873   5.533  1.00 41.34           C  
ATOM   2202  O   GLY   355     -29.505  -2.598   4.675  1.00 41.34           O  
ATOM   2203  N   ARG   356     -31.027  -4.037   5.542  1.00 70.15           N  
ATOM   2204  CA  ARG   356     -30.798  -5.070   4.572  1.00 70.15           C  
ATOM   2205  C   ARG   356     -32.021  -5.229   3.717  1.00 70.15           C  
ATOM   2206  O   ARG   356     -33.122  -5.468   4.211  1.00 70.15           O  
ATOM   2207  CB  ARG   356     -30.496  -6.428   5.228  1.00 70.15           C  
ATOM   2208  CG  ARG   356     -30.348  -7.593   4.250  1.00 70.15           C  
ATOM   2209  CD  ARG   356     -29.946  -8.899   4.942  1.00 70.15           C  
ATOM   2210  NE  ARG   356     -30.069 -10.003   3.948  1.00 70.15           N  
ATOM   2211  CZ  ARG   356     -31.219 -10.736   3.881  1.00 70.15           C  
ATOM   2212  NH1 ARG   356     -32.256 -10.461   4.725  1.00 70.15           N1+
ATOM   2213  NH2 ARG   356     -31.332 -11.749   2.973  1.00 70.15           N  
ATOM   2214  N   PHE   357     -31.836  -5.076   2.389  1.00100.37           N  
ATOM   2215  CA  PHE   357     -32.861  -5.242   1.399  1.00100.37           C  
ATOM   2216  C   PHE   357     -32.193  -5.184   0.055  1.00100.37           C  
ATOM   2217  O   PHE   357     -30.967  -5.238  -0.021  1.00100.37           O  
ATOM   2218  CB  PHE   357     -34.042  -4.255   1.517  1.00100.37           C  
ATOM   2219  CG  PHE   357     -33.575  -2.846   1.664  1.00100.37           C  
ATOM   2220  CD1 PHE   357     -33.234  -2.075   0.578  1.00100.37           C  
ATOM   2221  CD2 PHE   357     -33.506  -2.290   2.921  1.00100.37           C  
ATOM   2222  CE1 PHE   357     -32.818  -0.774   0.752  1.00100.37           C  
ATOM   2223  CE2 PHE   357     -33.091  -0.991   3.099  1.00100.37           C  
ATOM   2224  CZ  PHE   357     -32.745  -0.230   2.012  1.00100.37           C  
ATOM   2225  N   LYS   358     -32.962  -5.126  -1.053  1.00117.31           N  
ATOM   2226  CA  LYS   358     -32.314  -5.111  -2.340  1.00117.31           C  
ATOM   2227  C   LYS   358     -32.078  -3.676  -2.696  1.00117.31           C  
ATOM   2228  O   LYS   358     -32.898  -3.059  -3.373  1.00117.31           O  
ATOM   2229  CB  LYS   358     -33.167  -5.712  -3.465  1.00117.31           C  
ATOM   2230  CG  LYS   358     -33.501  -7.188  -3.264  1.00117.31           C  
ATOM   2231  CD  LYS   358     -34.640  -7.655  -4.169  1.00117.31           C  
ATOM   2232  CE  LYS   358     -35.109  -9.083  -3.894  1.00117.31           C  
ATOM   2233  NZ  LYS   358     -34.299 -10.040  -4.672  1.00117.31           N1+
ATOM   2234  N   HIS   359     -30.916  -3.130  -2.282  1.00 88.32           N  
ATOM   2235  CA  HIS   359     -30.624  -1.726  -2.430  1.00 88.32           C  
ATOM   2236  C   HIS   359     -30.304  -1.361  -3.847  1.00 88.32           C  
ATOM   2237  O   HIS   359     -29.446  -1.980  -4.475  1.00 88.32           O  
ATOM   2238  CB  HIS   359     -29.386  -1.274  -1.633  1.00 88.32           C  
ATOM   2239  CG  HIS   359     -29.454  -1.543  -0.161  1.00 88.32           C  
ATOM   2240  CD2 HIS   359     -29.168  -2.680   0.530  1.00 88.32           C  
ATOM   2241  ND1 HIS   359     -29.820  -0.611   0.785  1.00 88.32           N  
ATOM   2242  CE1 HIS   359     -29.736  -1.225   1.991  1.00 88.32           C  
ATOM   2243  NE2 HIS   359     -29.344  -2.482   1.888  1.00 88.32           N  
ATOM   2244  N   GLU   360     -31.038  -0.375  -4.411  1.00124.26           N  
ATOM   2245  CA  GLU   360     -30.698   0.146  -5.713  1.00124.26           C  
ATOM   2246  C   GLU   360     -29.550   1.115  -5.622  1.00124.26           C  
ATOM   2247  O   GLU   360     -28.446   0.835  -6.081  1.00124.26           O  
ATOM   2248  CB  GLU   360     -31.862   0.923  -6.355  1.00124.26           C  
ATOM   2249  CG  GLU   360     -31.624   1.301  -7.819  1.00124.26           C  
ATOM   2250  CD  GLU   360     -31.990   0.088  -8.661  1.00124.26           C  
ATOM   2251  OE1 GLU   360     -32.533  -0.882  -8.074  1.00124.26           O  
ATOM   2252  OE2 GLU   360     -31.743   0.103  -9.893  1.00124.26           O1-
ATOM   2253  N   GLY   361     -29.768   2.254  -4.919  1.00 44.30           N  
ATOM   2254  CA  GLY   361     -28.776   3.294  -4.850  1.00 44.30           C  
ATOM   2255  C   GLY   361     -28.888   3.950  -3.511  1.00 44.30           C  
ATOM   2256  O   GLY   361     -29.750   3.604  -2.706  1.00 44.30           O  
ATOM   2257  N   CYS   362     -27.985   4.909  -3.229  1.00 51.44           N  
ATOM   2258  CA  CYS   362     -28.016   5.607  -1.976  1.00 51.44           C  
ATOM   2259  C   CYS   362     -27.781   7.055  -2.270  1.00 51.44           C  
ATOM   2260  O   CYS   362     -26.674   7.446  -2.639  1.00 51.44           O  
ATOM   2261  CB  CYS   362     -26.927   5.144  -0.992  1.00 51.44           C  
ATOM   2262  SG  CYS   362     -27.203   3.444  -0.410  1.00 51.44           S  
ATOM   2263  N   GLU   363     -28.819   7.903  -2.112  1.00130.19           N  
ATOM   2264  CA  GLU   363     -28.575   9.291  -2.377  1.00130.19           C  
ATOM   2265  C   GLU   363     -28.399  10.078  -1.133  1.00130.19           C  
ATOM   2266  O   GLU   363     -29.186  10.019  -0.189  1.00130.19           O  
ATOM   2267  CB  GLU   363     -29.481  10.001  -3.386  1.00130.19           C  
ATOM   2268  CG  GLU   363     -28.799  10.001  -4.755  1.00130.19           C  
ATOM   2269  CD  GLU   363     -28.228   8.610  -4.992  1.00130.19           C  
ATOM   2270  OE1 GLU   363     -28.982   7.621  -4.796  1.00130.19           O  
ATOM   2271  OE2 GLU   363     -27.024   8.520  -5.355  1.00130.19           O1-
ATOM   2272  N   SER   364     -27.290  10.841  -1.125  1.00 93.84           N  
ATOM   2273  CA  SER   364     -26.916  11.559   0.049  1.00 93.84           C  
ATOM   2274  C   SER   364     -27.487  12.935   0.046  1.00 93.84           C  
ATOM   2275  O   SER   364     -27.588  13.594  -0.987  1.00 93.84           O  
ATOM   2276  CB  SER   364     -25.397  11.713   0.238  1.00 93.84           C  
ATOM   2277  OG  SER   364     -25.125  12.431   1.433  1.00 93.84           O  
ATOM   2278  N   ILE   365     -27.898  13.380   1.247  1.00124.78           N  
ATOM   2279  CA  ILE   365     -28.315  14.730   1.467  1.00124.78           C  
ATOM   2280  C   ILE   365     -27.933  15.056   2.875  1.00124.78           C  
ATOM   2281  O   ILE   365     -27.366  14.218   3.576  1.00124.78           O  
ATOM   2282  CB  ILE   365     -29.774  15.028   1.210  1.00124.78           C  
ATOM   2283  CG1 ILE   365     -30.721  14.279   2.153  1.00124.78           C  
ATOM   2284  CG2 ILE   365     -30.035  14.736  -0.277  1.00124.78           C  
ATOM   2285  CD1 ILE   365     -32.153  14.816   2.120  1.00124.78           C  
ATOM   2286  N   VAL   366     -28.168  16.307   3.312  1.00 43.94           N  
ATOM   2287  CA  VAL   366     -27.772  16.679   4.636  1.00 43.94           C  
ATOM   2288  C   VAL   366     -28.906  17.401   5.289  1.00 43.94           C  
ATOM   2289  O   VAL   366     -29.715  18.061   4.642  1.00 43.94           O  
ATOM   2290  CB  VAL   366     -26.592  17.610   4.650  1.00 43.94           C  
ATOM   2291  CG1 VAL   366     -26.294  18.009   6.105  1.00 43.94           C  
ATOM   2292  CG2 VAL   366     -25.415  16.925   3.937  1.00 43.94           C  
ATOM   2293  N   ASN   367     -28.973  17.264   6.623  1.00117.39           N  
ATOM   2294  CA  ASN   367     -29.932  17.872   7.500  1.00117.39           C  
ATOM   2295  C   ASN   367     -29.505  19.293   7.684  1.00117.39           C  
ATOM   2296  O   ASN   367     -28.368  19.652   7.382  1.00117.39           O  
ATOM   2297  CB  ASN   367     -29.825  17.176   8.868  1.00117.39           C  
ATOM   2298  CG  ASN   367     -31.108  17.219   9.670  1.00117.39           C  
ATOM   2299  ND2 ASN   367     -31.655  18.439   9.915  1.00117.39           N  
ATOM   2300  OD1 ASN   367     -31.593  16.170  10.088  1.00117.39           O  
ATOM   2301  N   ARG   368     -30.419  20.154   8.171  1.00 48.82           N  
ATOM   2302  CA  ARG   368     -30.049  21.511   8.452  1.00 48.82           C  
ATOM   2303  C   ARG   368     -29.001  21.462   9.523  1.00 48.82           C  
ATOM   2304  O   ARG   368     -28.087  22.285   9.551  1.00 48.82           O  
ATOM   2305  CB  ARG   368     -31.200  22.377   8.984  1.00 48.82           C  
ATOM   2306  CG  ARG   368     -32.138  22.881   7.892  1.00 48.82           C  
ATOM   2307  CD  ARG   368     -33.104  23.953   8.394  1.00 48.82           C  
ATOM   2308  NE  ARG   368     -33.836  24.495   7.216  1.00 48.82           N  
ATOM   2309  CZ  ARG   368     -33.393  25.632   6.602  1.00 48.82           C  
ATOM   2310  NH1 ARG   368     -32.263  26.253   7.048  1.00 48.82           N1+
ATOM   2311  NH2 ARG   368     -34.091  26.159   5.555  1.00 48.82           N  
ATOM   2312  N   ASP   369     -29.132  20.480  10.436  1.00151.30           N  
ATOM   2313  CA  ASP   369     -28.247  20.245  11.548  1.00151.30           C  
ATOM   2314  C   ASP   369     -26.897  19.892  10.999  1.00151.30           C  
ATOM   2315  O   ASP   369     -25.876  20.149  11.634  1.00151.30           O  
ATOM   2316  CB  ASP   369     -28.608  18.990  12.358  1.00151.30           C  
ATOM   2317  CG  ASP   369     -30.033  19.086  12.850  1.00151.30           C  
ATOM   2318  OD1 ASP   369     -30.355  20.017  13.633  1.00151.30           O  
ATOM   2319  OD2 ASP   369     -30.821  18.196  12.437  1.00151.30           O1-
ATOM   2320  N   GLY   370     -26.846  19.259   9.810  1.00 44.75           N  
ATOM   2321  CA  GLY   370     -25.556  18.889   9.298  1.00 44.75           C  
ATOM   2322  C   GLY   370     -25.356  17.402   9.404  1.00 44.75           C  
ATOM   2323  O   GLY   370     -24.238  16.920   9.222  1.00 44.75           O  
ATOM   2324  N   ARG   371     -26.423  16.640   9.723  1.00 95.41           N  
ATOM   2325  CA  ARG   371     -26.331  15.203   9.809  1.00 95.41           C  
ATOM   2326  C   ARG   371     -26.498  14.635   8.428  1.00 95.41           C  
ATOM   2327  O   ARG   371     -27.145  15.237   7.572  1.00 95.41           O  
ATOM   2328  CB  ARG   371     -27.412  14.590  10.717  1.00 95.41           C  
ATOM   2329  CG  ARG   371     -27.276  15.021  12.181  1.00 95.41           C  
ATOM   2330  CD  ARG   371     -28.343  14.433  13.105  1.00 95.41           C  
ATOM   2331  NE  ARG   371     -29.646  15.056  12.742  1.00 95.41           N  
ATOM   2332  CZ  ARG   371     -30.805  14.365  12.947  1.00 95.41           C  
ATOM   2333  NH1 ARG   371     -30.762  13.098  13.453  1.00 95.41           N1+
ATOM   2334  NH2 ARG   371     -32.004  14.940  12.640  1.00 95.41           N  
ATOM   2335  N   VAL   372     -25.902  13.451   8.165  1.00121.60           N  
ATOM   2336  CA  VAL   372     -26.004  12.878   6.850  1.00121.60           C  
ATOM   2337  C   VAL   372     -27.282  12.117   6.688  1.00121.60           C  
ATOM   2338  O   VAL   372     -27.849  11.575   7.635  1.00121.60           O  
ATOM   2339  CB  VAL   372     -24.821  12.054   6.419  1.00121.60           C  
ATOM   2340  CG1 VAL   372     -23.615  13.000   6.290  1.00121.60           C  
ATOM   2341  CG2 VAL   372     -24.594  10.911   7.413  1.00121.60           C  
ATOM   2342  N   VAL   373     -27.769  12.111   5.437  1.00104.19           N  
ATOM   2343  CA  VAL   373     -29.016  11.534   5.042  1.00104.19           C  
ATOM   2344  C   VAL   373     -28.752  10.610   3.911  1.00104.19           C  
ATOM   2345  O   VAL   373     -27.996  10.955   3.007  1.00104.19           O  
ATOM   2346  CB  VAL   373     -29.803  12.532   4.328  1.00104.19           C  
ATOM   2347  CG1 VAL   373     -31.143  11.905   3.913  1.00104.19           C  
ATOM   2348  CG2 VAL   373     -29.691  13.842   5.114  1.00104.19           C  
ATOM   2349  N   LEU   374     -29.399   9.431   3.908  1.00161.74           N  
ATOM   2350  CA  LEU   374     -29.251   8.563   2.777  1.00161.74           C  
ATOM   2351  C   LEU   374     -30.610   8.042   2.419  1.00161.74           C  
ATOM   2352  O   LEU   374     -31.224   7.326   3.206  1.00161.74           O  
ATOM   2353  CB  LEU   374     -28.373   7.330   3.050  1.00161.74           C  
ATOM   2354  CG  LEU   374     -26.903   7.671   3.348  1.00161.74           C  
ATOM   2355  CD1 LEU   374     -26.071   6.404   3.603  1.00161.74           C  
ATOM   2356  CD2 LEU   374     -26.309   8.561   2.246  1.00161.74           C  
ATOM   2357  N   TYR   375     -31.112   8.384   1.211  1.00 80.80           N  
ATOM   2358  CA  TYR   375     -32.382   7.879   0.756  1.00 80.80           C  
ATOM   2359  C   TYR   375     -32.092   6.633  -0.028  1.00 80.80           C  
ATOM   2360  O   TYR   375     -31.147   6.603  -0.819  1.00 80.80           O  
ATOM   2361  CB  TYR   375     -33.154   8.807  -0.201  1.00 80.80           C  
ATOM   2362  CG  TYR   375     -33.553  10.046   0.522  1.00 80.80           C  
ATOM   2363  CD1 TYR   375     -34.564  10.028   1.454  1.00 80.80           C  
ATOM   2364  CD2 TYR   375     -32.922  11.235   0.239  1.00 80.80           C  
ATOM   2365  CE1 TYR   375     -34.931  11.179   2.113  1.00 80.80           C  
ATOM   2366  CE2 TYR   375     -33.288  12.387   0.893  1.00 80.80           C  
ATOM   2367  CZ  TYR   375     -34.289  12.363   1.832  1.00 80.80           C  
ATOM   2368  OH  TYR   375     -34.657  13.549   2.501  1.00 80.80           O  
ATOM   2369  N   SER   376     -32.889   5.559   0.180  1.00 89.76           N  
ATOM   2370  CA  SER   376     -32.605   4.326  -0.501  1.00 89.76           C  
ATOM   2371  C   SER   376     -33.863   3.622  -0.908  1.00 89.76           C  
ATOM   2372  O   SER   376     -34.846   3.579  -0.169  1.00 89.76           O  
ATOM   2373  CB  SER   376     -31.805   3.332   0.359  1.00 89.76           C  
ATOM   2374  OG  SER   376     -31.564   2.138  -0.371  1.00 89.76           O  
ATOM   2375  N   GLY   377     -33.834   3.001  -2.109  1.00 34.96           N  
ATOM   2376  CA  GLY   377     -34.967   2.275  -2.608  1.00 34.96           C  
ATOM   2377  C   GLY   377     -34.652   0.808  -2.568  1.00 34.96           C  
ATOM   2378  O   GLY   377     -33.493   0.400  -2.645  1.00 34.96           O  
ATOM   2379  N   ASP   378     -35.713  -0.016  -2.422  1.00 75.63           N  
ATOM   2380  CA  ASP   378     -35.646  -1.453  -2.429  1.00 75.63           C  
ATOM   2381  C   ASP   378     -36.323  -1.875  -3.704  1.00 75.63           C  
ATOM   2382  O   ASP   378     -37.545  -1.793  -3.815  1.00 75.63           O  
ATOM   2383  CB  ASP   378     -36.425  -2.066  -1.254  1.00 75.63           C  
ATOM   2384  CG  ASP   378     -36.188  -3.566  -1.209  1.00 75.63           C  
ATOM   2385  OD1 ASP   378     -35.389  -4.083  -2.033  1.00 75.63           O  
ATOM   2386  OD2 ASP   378     -36.819  -4.218  -0.340  1.00 75.63           O1-
ATOM   2387  N   ASP   379     -35.545  -2.361  -4.696  1.00 84.00           N  
ATOM   2388  CA  ASP   379     -36.085  -2.635  -6.003  1.00 84.00           C  
ATOM   2389  C   ASP   379     -36.723  -3.986  -6.066  1.00 84.00           C  
ATOM   2390  O   ASP   379     -36.101  -4.974  -6.454  1.00 84.00           O  
ATOM   2391  CB  ASP   379     -35.009  -2.580  -7.113  1.00 84.00           C  
ATOM   2392  CG  ASP   379     -35.673  -2.654  -8.487  1.00 84.00           C  
ATOM   2393  OD1 ASP   379     -36.930  -2.709  -8.544  1.00 84.00           O  
ATOM   2394  OD2 ASP   379     -34.925  -2.656  -9.501  1.00 84.00           O1-
ATOM   2395  N   GLU   380     -38.008  -4.048  -5.678  1.00 70.57           N  
ATOM   2396  CA  GLU   380     -38.779  -5.245  -5.819  1.00 70.57           C  
ATOM   2397  C   GLU   380     -40.187  -4.769  -5.878  1.00 70.57           C  
ATOM   2398  O   GLU   380     -40.523  -3.737  -5.301  1.00 70.57           O  
ATOM   2399  CB  GLU   380     -38.652  -6.234  -4.645  1.00 70.57           C  
ATOM   2400  CG  GLU   380     -39.355  -7.570  -4.907  1.00 70.57           C  
ATOM   2401  CD  GLU   380     -39.063  -8.520  -3.752  1.00 70.57           C  
ATOM   2402  OE1 GLU   380     -37.860  -8.708  -3.427  1.00 70.57           O  
ATOM   2403  OE2 GLU   380     -40.040  -9.074  -3.183  1.00 70.57           O1-
ATOM   2404  N   ARG   381     -41.057  -5.499  -6.589  1.00144.98           N  
ATOM   2405  CA  ARG   381     -42.397  -5.028  -6.693  1.00144.98           C  
ATOM   2406  C   ARG   381     -43.000  -5.099  -5.326  1.00144.98           C  
ATOM   2407  O   ARG   381     -42.818  -6.087  -4.617  1.00144.98           O  
ATOM   2408  CB  ARG   381     -43.222  -5.876  -7.671  1.00144.98           C  
ATOM   2409  CG  ARG   381     -42.597  -5.869  -9.070  1.00144.98           C  
ATOM   2410  CD  ARG   381     -43.134  -6.945 -10.012  1.00144.98           C  
ATOM   2411  NE  ARG   381     -42.294  -6.895 -11.242  1.00144.98           N  
ATOM   2412  CZ  ARG   381     -41.117  -7.583 -11.304  0.50144.98           C  
ATOM   2413  NH1 ARG   381     -40.729  -8.379 -10.264  1.00144.98           N1+
ATOM   2414  NH2 ARG   381     -40.320  -7.466 -12.406  1.00144.98           N  
ATOM   2415  N   TYR   382     -43.738  -4.035  -4.937  1.00187.00           N  
ATOM   2416  CA  TYR   382     -44.443  -3.994  -3.684  1.00187.00           C  
ATOM   2417  C   TYR   382     -43.515  -3.766  -2.516  1.00187.00           C  
ATOM   2418  O   TYR   382     -43.931  -3.948  -1.373  1.00187.00           O  
ATOM   2419  CB  TYR   382     -45.200  -5.335  -3.504  1.00187.00           C  
ATOM   2420  CG  TYR   382     -46.176  -5.393  -2.378  1.00187.00           C  
ATOM   2421  CD1 TYR   382     -47.456  -4.907  -2.529  1.00187.00           C  
ATOM   2422  CD2 TYR   382     -45.825  -5.976  -1.182  1.00187.00           C  
ATOM   2423  CE1 TYR   382     -48.361  -4.987  -1.497  1.00187.00           C  
ATOM   2424  CE2 TYR   382     -46.725  -6.056  -0.145  1.00187.00           C  
ATOM   2425  CZ  TYR   382     -47.997  -5.562  -0.303  1.00187.00           C  
ATOM   2426  OH  TYR   382     -48.924  -5.646   0.759  1.00187.00           O  
ATOM   2427  N   ASP   383     -42.256  -3.323  -2.752  1.00 78.85           N  
ATOM   2428  CA  ASP   383     -41.331  -3.041  -1.675  1.00 78.85           C  
ATOM   2429  C   ASP   383     -41.343  -1.571  -1.346  1.00 78.85           C  
ATOM   2430  O   ASP   383     -42.158  -0.819  -1.878  1.00 78.85           O  
ATOM   2431  CB  ASP   383     -39.885  -3.489  -1.949  1.00 78.85           C  
ATOM   2432  CG  ASP   383     -39.846  -5.003  -1.778  1.00 78.85           C  
ATOM   2433  OD1 ASP   383     -40.907  -5.591  -1.433  1.00 78.85           O  
ATOM   2434  OD2 ASP   383     -38.751  -5.590  -1.979  1.00 78.85           O1-
ATOM   2435  N   TYR   384     -40.390  -1.105  -0.493  1.00102.58           N  
ATOM   2436  CA  TYR   384     -40.529   0.211   0.085  1.00102.58           C  
ATOM   2437  C   TYR   384     -39.340   1.100  -0.181  1.00102.58           C  
ATOM   2438  O   TYR   384     -38.328   0.691  -0.751  1.00102.58           O  
ATOM   2439  CB  TYR   384     -40.651   0.151   1.621  1.00102.58           C  
ATOM   2440  CG  TYR   384     -41.636  -0.917   1.973  1.00102.58           C  
ATOM   2441  CD1 TYR   384     -42.984  -0.773   1.741  1.00102.58           C  
ATOM   2442  CD2 TYR   384     -41.189  -2.079   2.567  1.00102.58           C  
ATOM   2443  CE1 TYR   384     -43.860  -1.781   2.080  1.00102.58           C  
ATOM   2444  CE2 TYR   384     -42.059  -3.088   2.910  1.00102.58           C  
ATOM   2445  CZ  TYR   384     -43.400  -2.940   2.663  1.00102.58           C  
ATOM   2446  OH  TYR   384     -44.300  -3.970   3.007  1.00102.58           O  
ATOM   2447  N   VAL   385     -39.493   2.393   0.207  1.00109.61           N  
ATOM   2448  CA  VAL   385     -38.451   3.389   0.127  1.00109.61           C  
ATOM   2449  C   VAL   385     -38.051   3.728   1.537  1.00109.61           C  
ATOM   2450  O   VAL   385     -38.899   3.881   2.417  1.00109.61           O  
ATOM   2451  CB  VAL   385     -38.859   4.647  -0.578  1.00109.61           C  
ATOM   2452  CG1 VAL   385     -39.123   4.298  -2.052  1.00109.61           C  
ATOM   2453  CG2 VAL   385     -40.073   5.255   0.145  1.00109.61           C  
ATOM   2454  N   TYR   386     -36.726   3.876   1.771  1.00 82.18           N  
ATOM   2455  CA  TYR   386     -36.184   4.045   3.098  1.00 82.18           C  
ATOM   2456  C   TYR   386     -35.342   5.292   3.161  1.00 82.18           C  
ATOM   2457  O   TYR   386     -34.982   5.881   2.142  1.00 82.18           O  
ATOM   2458  CB  TYR   386     -35.238   2.903   3.522  1.00 82.18           C  
ATOM   2459  CG  TYR   386     -35.943   1.583   3.528  1.00 82.18           C  
ATOM   2460  CD1 TYR   386     -36.158   0.898   2.352  1.00 82.18           C  
ATOM   2461  CD2 TYR   386     -36.365   1.013   4.708  1.00 82.18           C  
ATOM   2462  CE1 TYR   386     -36.794  -0.323   2.350  1.00 82.18           C  
ATOM   2463  CE2 TYR   386     -37.000  -0.208   4.713  1.00 82.18           C  
ATOM   2464  CZ  TYR   386     -37.216  -0.878   3.534  1.00 82.18           C  
ATOM   2465  OH  TYR   386     -37.867  -2.130   3.540  1.00 82.18           O  
ATOM   2466  N   LYS   387     -35.033   5.737   4.402  1.00 91.73           N  
ATOM   2467  CA  LYS   387     -34.251   6.922   4.649  1.00 91.73           C  
ATOM   2468  C   LYS   387     -33.445   6.705   5.900  1.00 91.73           C  
ATOM   2469  O   LYS   387     -33.989   6.329   6.938  1.00 91.73           O  
ATOM   2470  CB  LYS   387     -35.142   8.131   4.952  1.00 91.73           C  
ATOM   2471  CG  LYS   387     -34.389   9.375   5.415  1.00 91.73           C  
ATOM   2472  CD  LYS   387     -35.339  10.535   5.691  1.00 91.73           C  
ATOM   2473  CE  LYS   387     -34.718  11.651   6.526  1.00 91.73           C  
ATOM   2474  NZ  LYS   387     -35.787  12.354   7.263  1.00 91.73           N1+
ATOM   2475  N   PHE   388     -32.122   6.968   5.836  1.00 62.09           N  
ATOM   2476  CA  PHE   388     -31.268   6.815   6.984  1.00 62.09           C  
ATOM   2477  C   PHE   388     -30.775   8.184   7.358  1.00 62.09           C  
ATOM   2478  O   PHE   388     -30.379   8.967   6.497  1.00 62.09           O  
ATOM   2479  CB  PHE   388     -30.034   5.937   6.686  1.00 62.09           C  
ATOM   2480  CG  PHE   388     -29.197   5.822   7.918  1.00 62.09           C  
ATOM   2481  CD1 PHE   388     -29.570   4.976   8.936  1.00 62.09           C  
ATOM   2482  CD2 PHE   388     -28.031   6.540   8.045  1.00 62.09           C  
ATOM   2483  CE1 PHE   388     -28.804   4.860  10.070  1.00 62.09           C  
ATOM   2484  CE2 PHE   388     -27.259   6.428   9.179  1.00 62.09           C  
ATOM   2485  CZ  PHE   388     -27.644   5.587  10.195  1.00 62.09           C  
ATOM   2486  N   VAL   389     -30.825   8.514   8.664  1.00145.10           N  
ATOM   2487  CA  VAL   389     -30.331   9.770   9.163  1.00145.10           C  
ATOM   2488  C   VAL   389     -29.272   9.449  10.177  1.00145.10           C  
ATOM   2489  O   VAL   389     -29.508   8.686  11.109  1.00145.10           O  
ATOM   2490  CB  VAL   389     -31.390  10.559   9.881  1.00145.10           C  
ATOM   2491  CG1 VAL   389     -32.438  11.034   8.882  1.00145.10           C  
ATOM   2492  CG2 VAL   389     -32.062   9.634  10.895  1.00145.10           C  
ATOM   2493  N   THR   390     -28.067  10.040  10.052  1.00121.81           N  
ATOM   2494  CA  THR   390     -27.042   9.663  10.987  1.00121.81           C  
ATOM   2495  C   THR   390     -27.193  10.413  12.267  1.00121.81           C  
ATOM   2496  O   THR   390     -27.841  11.455  12.332  1.00121.81           O  
ATOM   2497  CB  THR   390     -25.641   9.834  10.482  1.00121.81           C  
ATOM   2498  CG2 THR   390     -25.427   8.843   9.326  1.00121.81           C  
ATOM   2499  OG1 THR   390     -25.415  11.174  10.067  1.00121.81           O  
ATOM   2500  N   LYS   391     -26.650   9.822  13.352  1.00176.03           N  
ATOM   2501  CA  LYS   391     -26.665  10.426  14.652  1.00176.03           C  
ATOM   2502  C   LYS   391     -25.746  11.607  14.686  1.00176.03           C  
ATOM   2503  O   LYS   391     -26.111  12.673  15.178  1.00176.03           O  
ATOM   2504  CB  LYS   391     -26.216   9.466  15.766  1.00176.03           C  
ATOM   2505  CG  LYS   391     -27.295   8.457  16.154  1.00176.03           C  
ATOM   2506  CD  LYS   391     -28.535   9.118  16.754  1.00176.03           C  
ATOM   2507  CE  LYS   391     -28.436   9.322  18.267  1.00176.03           C  
ATOM   2508  NZ  LYS   391     -27.174  10.013  18.611  1.00176.03           N1+
ATOM   2509  N   GLY   392     -24.517  11.444  14.155  1.00 38.03           N  
ATOM   2510  CA  GLY   392     -23.537  12.489  14.259  1.00 38.03           C  
ATOM   2511  C   GLY   392     -23.613  13.418  13.094  1.00 38.03           C  
ATOM   2512  O   GLY   392     -24.161  13.094  12.042  1.00 38.03           O  
ATOM   2513  N   THR   393     -23.016  14.614  13.263  1.00100.68           N  
ATOM   2514  CA  THR   393     -22.983  15.575  12.206  1.00100.68           C  
ATOM   2515  C   THR   393     -21.788  15.274  11.365  1.00100.68           C  
ATOM   2516  O   THR   393     -20.774  14.770  11.847  1.00100.68           O  
ATOM   2517  CB  THR   393     -22.868  16.990  12.687  1.00100.68           C  
ATOM   2518  CG2 THR   393     -21.494  17.174  13.352  1.00100.68           C  
ATOM   2519  OG1 THR   393     -23.020  17.891  11.600  1.00100.68           O  
ATOM   2520  N   TYR   394     -21.899  15.581  10.063  1.00184.50           N  
ATOM   2521  CA  TYR   394     -20.843  15.382   9.119  1.00184.50           C  
ATOM   2522  C   TYR   394     -19.773  16.373   9.402  1.00184.50           C  
ATOM   2523  O   TYR   394     -20.038  17.551   9.635  1.00184.50           O  
ATOM   2524  CB  TYR   394     -21.359  15.554   7.677  1.00184.50           C  
ATOM   2525  CG  TYR   394     -20.245  15.787   6.718  1.00184.50           C  
ATOM   2526  CD1 TYR   394     -19.327  14.811   6.407  1.00184.50           C  
ATOM   2527  CD2 TYR   394     -20.158  17.007   6.095  1.00184.50           C  
ATOM   2528  CE1 TYR   394     -18.319  15.067   5.506  1.00184.50           C  
ATOM   2529  CE2 TYR   394     -19.157  17.268   5.193  1.00184.50           C  
ATOM   2530  CZ  TYR   394     -18.231  16.296   4.900  1.00184.50           C  
ATOM   2531  OH  TYR   394     -17.203  16.573   3.974  1.00184.50           O  
ATOM   2532  N   ASN   395     -18.519  15.894   9.445  1.00 87.43           N  
ATOM   2533  CA  ASN   395     -17.443  16.804   9.663  1.00 87.43           C  
ATOM   2534  C   ASN   395     -16.809  16.986   8.327  1.00 87.43           C  
ATOM   2535  O   ASN   395     -16.089  16.114   7.846  1.00 87.43           O  
ATOM   2536  CB  ASN   395     -16.385  16.256  10.642  1.00 87.43           C  
ATOM   2537  CG  ASN   395     -15.441  17.374  11.069  1.00 87.43           C  
ATOM   2538  ND2 ASN   395     -15.653  17.912  12.299  1.00 87.43           N  
ATOM   2539  OD1 ASN   395     -14.533  17.755  10.334  1.00 87.43           O  
ATOM   2540  N   PRO   396     -17.062  18.102   7.699  1.00248.16           N  
ATOM   2541  CA  PRO   396     -16.422  18.398   6.457  1.00248.16           C  
ATOM   2542  C   PRO   396     -15.071  18.813   6.912  1.00248.16           C  
ATOM   2543  O   PRO   396     -14.896  18.924   8.115  1.00248.16           O  
ATOM   2544  CB  PRO   396     -17.230  19.521   5.802  1.00248.16           C  
ATOM   2545  CG  PRO   396     -18.126  20.062   6.930  1.00248.16           C  
ATOM   2546  CD  PRO   396     -18.291  18.857   7.866  1.00248.16           C  
ATOM   2547  N   ASP   397     -14.089  19.002   6.026  1.00205.41           N  
ATOM   2548  CA  ASP   397     -12.796  19.458   6.460  1.00205.41           C  
ATOM   2549  C   ASP   397     -12.021  18.326   7.066  1.00205.41           C  
ATOM   2550  O   ASP   397     -10.841  18.157   6.758  1.00205.41           O  
ATOM   2551  CB  ASP   397     -12.835  20.613   7.485  1.00205.41           C  
ATOM   2552  CG  ASP   397     -13.321  21.876   6.785  1.00205.41           C  
ATOM   2553  OD1 ASP   397     -13.613  21.804   5.562  1.00205.41           O  
ATOM   2554  OD2 ASP   397     -13.401  22.934   7.466  1.00205.41           O1-
ATOM   2555  N   ASP   398     -12.652  17.524   7.947  1.00 80.01           N  
ATOM   2556  CA  ASP   398     -11.960  16.424   8.558  1.00 80.01           C  
ATOM   2557  C   ASP   398     -12.658  15.174   8.112  1.00 80.01           C  
ATOM   2558  O   ASP   398     -13.494  14.631   8.830  1.00 80.01           O  
ATOM   2559  CB  ASP   398     -12.042  16.472  10.094  1.00 80.01           C  
ATOM   2560  CG  ASP   398     -11.136  15.404  10.687  1.00 80.01           C  
ATOM   2561  OD1 ASP   398     -10.595  14.574   9.908  1.00 80.01           O  
ATOM   2562  OD2 ASP   398     -10.975  15.404  11.936  1.00 80.01           O1-
ATOM   2563  N   ARG   399     -12.291  14.666   6.920  1.00116.30           N  
ATOM   2564  CA  ARG   399     -12.938  13.546   6.291  1.00116.30           C  
ATOM   2565  C   ARG   399     -12.828  12.292   7.107  1.00116.30           C  
ATOM   2566  O   ARG   399     -13.807  11.569   7.287  1.00116.30           O  
ATOM   2567  CB  ARG   399     -12.324  13.241   4.908  1.00116.30           C  
ATOM   2568  CG  ARG   399     -10.816  12.967   4.961  1.00116.30           C  
ATOM   2569  CD  ARG   399     -10.159  12.715   3.598  1.00116.30           C  
ATOM   2570  NE  ARG   399     -10.340  11.279   3.236  1.00116.30           N  
ATOM   2571  CZ  ARG   399      -9.307  10.400   3.405  1.00116.30           C  
ATOM   2572  NH1 ARG   399      -8.117  10.833   3.917  1.00116.30           N1+
ATOM   2573  NH2 ARG   399      -9.456   9.091   3.049  1.00116.30           N  
ATOM   2574  N   ALA   400     -11.634  12.026   7.654  1.00 44.89           N  
ATOM   2575  CA  ALA   400     -11.335  10.809   8.357  1.00 44.89           C  
ATOM   2576  C   ALA   400     -12.226  10.671   9.546  1.00 44.89           C  
ATOM   2577  O   ALA   400     -12.567   9.563   9.956  1.00 44.89           O  
ATOM   2578  CB  ALA   400      -9.880  10.756   8.854  1.00 44.89           C  
ATOM   2579  N   ALA   401     -12.625  11.808  10.129  1.00 62.24           N  
ATOM   2580  CA  ALA   401     -13.390  11.859  11.340  1.00 62.24           C  
ATOM   2581  C   ALA   401     -14.679  11.113  11.177  1.00 62.24           C  
ATOM   2582  O   ALA   401     -15.204  10.582  12.151  1.00 62.24           O  
ATOM   2583  CB  ALA   401     -13.755  13.296  11.747  1.00 62.24           C  
ATOM   2584  N   ASN   402     -15.255  11.080   9.962  1.00125.27           N  
ATOM   2585  CA  ASN   402     -16.558  10.494   9.821  1.00125.27           C  
ATOM   2586  C   ASN   402     -16.474   9.020   9.533  1.00125.27           C  
ATOM   2587  O   ASN   402     -17.339   8.469   8.852  1.00125.27           O  
ATOM   2588  CB  ASN   402     -17.302  11.121   8.635  1.00125.27           C  
ATOM   2589  CG  ASN   402     -17.314  12.630   8.847  1.00125.27           C  
ATOM   2590  ND2 ASN   402     -16.689  13.376   7.897  1.00125.27           N  
ATOM   2591  OD1 ASN   402     -17.841  13.132   9.838  1.00125.27           O  
ATOM   2592  N   MET   403     -15.495   8.304  10.111  1.00 95.98           N  
ATOM   2593  CA  MET   403     -15.369   6.920   9.744  1.00 95.98           C  
ATOM   2594  C   MET   403     -16.604   6.152  10.132  1.00 95.98           C  
ATOM   2595  O   MET   403     -17.136   5.371   9.346  1.00 95.98           O  
ATOM   2596  CB  MET   403     -14.168   6.235  10.421  1.00 95.98           C  
ATOM   2597  CG  MET   403     -13.883   4.840   9.863  1.00 95.98           C  
ATOM   2598  SD  MET   403     -12.464   3.992  10.618  1.00 95.98           S  
ATOM   2599  CE  MET   403     -11.228   5.079   9.851  1.00 95.98           C  
ATOM   2600  N   ASP   404     -17.068   6.361  11.376  1.00 88.48           N  
ATOM   2601  CA  ASP   404     -18.168   5.709  12.042  1.00 88.48           C  
ATOM   2602  C   ASP   404     -19.527   6.243  11.690  1.00 88.48           C  
ATOM   2603  O   ASP   404     -20.525   5.681  12.134  1.00 88.48           O  
ATOM   2604  CB  ASP   404     -18.040   5.761  13.571  1.00 88.48           C  
ATOM   2605  CG  ASP   404     -16.859   4.877  13.935  1.00 88.48           C  
ATOM   2606  OD1 ASP   404     -16.282   4.258  13.000  1.00 88.48           O  
ATOM   2607  OD2 ASP   404     -16.518   4.802  15.144  1.00 88.48           O1-
ATOM   2608  N   LEU   405     -19.637   7.341  10.923  1.00175.74           N  
ATOM   2609  CA  LEU   405     -20.900   8.031  10.815  1.00175.74           C  
ATOM   2610  C   LEU   405     -22.048   7.149  10.389  1.00175.74           C  
ATOM   2611  O   LEU   405     -23.159   7.314  10.892  1.00175.74           O  
ATOM   2612  CB  LEU   405     -20.859   9.229   9.856  1.00175.74           C  
ATOM   2613  CG  LEU   405     -19.891  10.333  10.311  1.00175.74           C  
ATOM   2614  CD1 LEU   405     -20.087  11.605   9.474  1.00175.74           C  
ATOM   2615  CD2 LEU   405     -19.982  10.582  11.825  1.00175.74           C  
ATOM   2616  N   PHE   406     -21.834   6.207   9.457  1.00152.13           N  
ATOM   2617  CA  PHE   406     -22.857   5.328   8.936  1.00152.13           C  
ATOM   2618  C   PHE   406     -23.298   4.305   9.954  1.00152.13           C  
ATOM   2619  O   PHE   406     -24.259   3.571   9.721  1.00152.13           O  
ATOM   2620  CB  PHE   406     -22.419   4.492   7.725  1.00152.13           C  
ATOM   2621  CG  PHE   406     -22.223   5.365   6.540  1.00152.13           C  
ATOM   2622  CD1 PHE   406     -23.285   5.697   5.729  1.00152.13           C  
ATOM   2623  CD2 PHE   406     -20.974   5.846   6.236  1.00152.13           C  
ATOM   2624  CE1 PHE   406     -23.106   6.499   4.628  1.00152.13           C  
ATOM   2625  CE2 PHE   406     -20.792   6.644   5.136  1.00152.13           C  
ATOM   2626  CZ  PHE   406     -21.853   6.975   4.327  1.00152.13           C  
ATOM   2627  N   ASP   407     -22.490   4.088  11.005  1.00 77.60           N  
ATOM   2628  CA  ASP   407     -22.762   3.116  12.034  1.00 77.60           C  
ATOM   2629  C   ASP   407     -23.908   3.497  12.934  1.00 77.60           C  
ATOM   2630  O   ASP   407     -24.557   2.609  13.486  1.00 77.60           O  
ATOM   2631  CB  ASP   407     -21.551   2.866  12.943  1.00 77.60           C  
ATOM   2632  CG  ASP   407     -20.495   2.148  12.117  1.00 77.60           C  
ATOM   2633  OD1 ASP   407     -20.830   1.693  10.991  1.00 77.60           O  
ATOM   2634  OD2 ASP   407     -19.339   2.041  12.606  1.00 77.60           O1-
ATOM   2635  N   GLU   408     -24.165   4.800  13.182  1.00 88.78           N  
ATOM   2636  CA  GLU   408     -25.225   5.094  14.112  1.00 88.78           C  
ATOM   2637  C   GLU   408     -26.191   6.069  13.518  1.00 88.78           C  
ATOM   2638  O   GLU   408     -25.818   6.937  12.731  1.00 88.78           O  
ATOM   2639  CB  GLU   408     -24.744   5.670  15.453  1.00 88.78           C  
ATOM   2640  CG  GLU   408     -25.830   5.649  16.527  1.00 88.78           C  
ATOM   2641  CD  GLU   408     -25.151   5.893  17.864  1.00 88.78           C  
ATOM   2642  OE1 GLU   408     -24.180   6.694  17.890  1.00 88.78           O  
ATOM   2643  OE2 GLU   408     -25.585   5.276  18.874  1.00 88.78           O1-
ATOM   2644  N   GLY   409     -27.481   5.940  13.899  1.00 23.08           N  
ATOM   2645  CA  GLY   409     -28.479   6.818  13.361  1.00 23.08           C  
ATOM   2646  C   GLY   409     -29.802   6.119  13.406  1.00 23.08           C  
ATOM   2647  O   GLY   409     -29.997   5.186  14.184  1.00 23.08           O  
ATOM   2648  N   THR   410     -30.760   6.583  12.573  1.00 38.82           N  
ATOM   2649  CA  THR   410     -32.063   5.983  12.558  1.00 38.82           C  
ATOM   2650  C   THR   410     -32.461   5.689  11.140  1.00 38.82           C  
ATOM   2651  O   THR   410     -32.215   6.476  10.227  1.00 38.82           O  
ATOM   2652  CB  THR   410     -33.118   6.876  13.148  1.00 38.82           C  
ATOM   2653  CG2 THR   410     -34.467   6.136  13.137  1.00 38.82           C  
ATOM   2654  OG1 THR   410     -32.771   7.221  14.482  1.00 38.82           O  
ATOM   2655  N   LEU   411     -33.104   4.520  10.937  1.00 54.16           N  
ATOM   2656  CA  LEU   411     -33.578   4.081   9.651  1.00 54.16           C  
ATOM   2657  C   LEU   411     -35.067   4.287   9.638  1.00 54.16           C  
ATOM   2658  O   LEU   411     -35.755   3.924  10.591  1.00 54.16           O  
ATOM   2659  CB  LEU   411     -33.318   2.579   9.427  1.00 54.16           C  
ATOM   2660  CG  LEU   411     -33.800   2.019   8.077  1.00 54.16           C  
ATOM   2661  CD1 LEU   411     -33.027   2.624   6.893  1.00 54.16           C  
ATOM   2662  CD2 LEU   411     -33.766   0.483   8.091  1.00 54.16           C  
ATOM   2663  N   TYR   412     -35.596   4.875   8.541  1.00 63.95           N  
ATOM   2664  CA  TYR   412     -37.002   5.175   8.417  1.00 63.95           C  
ATOM   2665  C   TYR   412     -37.509   4.561   7.141  1.00 63.95           C  
ATOM   2666  O   TYR   412     -36.732   4.240   6.243  1.00 63.95           O  
ATOM   2667  CB  TYR   412     -37.303   6.678   8.250  1.00 63.95           C  
ATOM   2668  CG  TYR   412     -36.920   7.458   9.464  1.00 63.95           C  
ATOM   2669  CD1 TYR   412     -35.622   7.869   9.669  1.00 63.95           C  
ATOM   2670  CD2 TYR   412     -37.873   7.802  10.393  1.00 63.95           C  
ATOM   2671  CE1 TYR   412     -35.285   8.599  10.788  1.00 63.95           C  
ATOM   2672  CE2 TYR   412     -37.543   8.529  11.513  1.00 63.95           C  
ATOM   2673  CZ  TYR   412     -36.244   8.930  11.713  1.00 63.95           C  
ATOM   2674  OH  TYR   412     -35.906   9.678  12.862  1.00 63.95           O  
ATOM   2675  N   VAL   413     -38.845   4.361   7.050  1.00 98.96           N  
ATOM   2676  CA  VAL   413     -39.465   3.844   5.858  1.00 98.96           C  
ATOM   2677  C   VAL   413     -40.622   4.752   5.534  1.00 98.96           C  
ATOM   2678  O   VAL   413     -41.229   5.336   6.430  1.00 98.96           O  
ATOM   2679  CB  VAL   413     -39.992   2.447   6.024  1.00 98.96           C  
ATOM   2680  CG1 VAL   413     -41.138   2.465   7.052  1.00 98.96           C  
ATOM   2681  CG2 VAL   413     -40.387   1.906   4.640  1.00 98.96           C  
ATOM   2682  N   ALA   414     -40.949   4.907   4.232  1.00 60.73           N  
ATOM   2683  CA  ALA   414     -41.944   5.864   3.820  1.00 60.73           C  
ATOM   2684  C   ALA   414     -43.332   5.309   3.722  1.00 60.73           C  
ATOM   2685  O   ALA   414     -43.557   4.139   3.414  1.00 60.73           O  
ATOM   2686  CB  ALA   414     -41.632   6.510   2.457  1.00 60.73           C  
ATOM   2687  N   LYS   415     -44.305   6.204   3.993  1.00 90.68           N  
ATOM   2688  CA  LYS   415     -45.709   5.986   3.796  1.00 90.68           C  
ATOM   2689  C   LYS   415     -46.154   7.131   2.937  1.00 90.68           C  
ATOM   2690  O   LYS   415     -45.688   8.255   3.117  1.00 90.68           O  
ATOM   2691  CB  LYS   415     -46.556   6.049   5.075  1.00 90.68           C  
ATOM   2692  CG  LYS   415     -48.051   6.119   4.759  1.00 90.68           C  
ATOM   2693  CD  LYS   415     -48.963   5.908   5.966  1.00 90.68           C  
ATOM   2694  CE  LYS   415     -50.376   6.458   5.752  1.00 90.68           C  
ATOM   2695  NZ  LYS   415     -50.934   5.958   4.475  1.00 90.68           N1+
ATOM   2696  N   PHE   416     -47.061   6.870   1.972  1.00 75.60           N  
ATOM   2697  CA  PHE   416     -47.513   7.896   1.067  1.00 75.60           C  
ATOM   2698  C   PHE   416     -49.010   7.945   1.089  1.00 75.60           C  
ATOM   2699  O   PHE   416     -49.677   6.934   1.302  1.00 75.60           O  
ATOM   2700  CB  PHE   416     -47.155   7.617  -0.408  1.00 75.60           C  
ATOM   2701  CG  PHE   416     -45.688   7.772  -0.631  1.00 75.60           C  
ATOM   2702  CD1 PHE   416     -44.800   6.867  -0.103  1.00 75.60           C  
ATOM   2703  CD2 PHE   416     -45.201   8.798  -1.408  1.00 75.60           C  
ATOM   2704  CE1 PHE   416     -43.448   7.002  -0.314  1.00 75.60           C  
ATOM   2705  CE2 PHE   416     -43.851   8.939  -1.626  1.00 75.60           C  
ATOM   2706  CZ  PHE   416     -42.970   8.042  -1.075  1.00 75.60           C  
ATOM   2707  N   ASP   417     -49.562   9.154   0.858  1.00133.86           N  
ATOM   2708  CA  ASP   417     -50.977   9.405   0.804  1.00133.86           C  
ATOM   2709  C   ASP   417     -51.364   9.292  -0.642  1.00133.86           C  
ATOM   2710  O   ASP   417     -50.717   8.573  -1.399  1.00133.86           O  
ATOM   2711  CB  ASP   417     -51.376  10.823   1.252  1.00133.86           C  
ATOM   2712  CG  ASP   417     -50.996  10.990   2.716  1.00133.86           C  
ATOM   2713  OD1 ASP   417     -49.995  10.353   3.138  1.00133.86           O  
ATOM   2714  OD2 ASP   417     -51.699  11.752   3.431  1.00133.86           O1-
ATOM   2715  N   GLU   418     -52.443   9.996  -1.048  1.00142.47           N  
ATOM   2716  CA  GLU   418     -53.032   9.984  -2.370  1.00142.47           C  
ATOM   2717  C   GLU   418     -52.153  10.562  -3.485  1.00142.47           C  
ATOM   2718  O   GLU   418     -52.215  10.053  -4.602  1.00142.47           O  
ATOM   2719  CB  GLU   418     -54.348  10.776  -2.422  1.00142.47           C  
ATOM   2720  CG  GLU   418     -54.173  12.262  -2.100  1.00142.47           C  
ATOM   2721  CD  GLU   418     -55.501  12.954  -2.375  1.00142.47           C  
ATOM   2722  OE1 GLU   418     -56.510  12.585  -1.717  1.00142.47           O  
ATOM   2723  OE2 GLU   418     -55.526  13.856  -3.254  1.00142.47           O1-
ATOM   2724  N   ASP   419     -51.391  11.665  -3.246  0.50188.04           N  
ATOM   2725  CA  ASP   419     -50.533  12.424  -4.122  0.50188.04           C  
ATOM   2726  C   ASP   419     -50.599  13.717  -3.413  0.50188.04           C  
ATOM   2727  O   ASP   419     -51.425  14.578  -3.718  0.50188.04           O  
ATOM   2728  CB  ASP   419     -51.126  12.619  -5.525  0.50188.04           C  
ATOM   2729  CG  ASP   419     -50.039  13.156  -6.442  0.50188.04           C  
ATOM   2730  OD1 ASP   419     -48.894  13.364  -5.956  1.00188.04           O  
ATOM   2731  OD2 ASP   419     -50.339  13.357  -7.648  1.00188.04           O1-
ATOM   2732  N   GLY   420     -49.731  13.863  -2.406  1.00 67.44           N  
ATOM   2733  CA  GLY   420     -49.924  14.979  -1.551  1.00 67.44           C  
ATOM   2734  C   GLY   420     -48.904  14.891  -0.468  1.00 67.44           C  
ATOM   2735  O   GLY   420     -47.831  15.473  -0.591  1.00 67.44           O  
ATOM   2736  N   THR   421     -49.214  14.170   0.631  1.00112.85           N  
ATOM   2737  CA  THR   421     -48.305  14.144   1.745  1.00112.85           C  
ATOM   2738  C   THR   421     -47.853  12.745   2.036  1.00112.85           C  
ATOM   2739  O   THR   421     -48.481  11.767   1.631  1.00112.85           O  
ATOM   2740  CB  THR   421     -48.931  14.646   3.010  1.00112.85           C  
ATOM   2741  CG2 THR   421     -49.456  16.072   2.773  1.00112.85           C  
ATOM   2742  OG1 THR   421     -50.001  13.793   3.390  1.00112.85           O  
ATOM   2743  N   VAL   422     -46.710  12.639   2.754  1.00 46.15           N  
ATOM   2744  CA  VAL   422     -46.136  11.382   3.154  1.00 46.15           C  
ATOM   2745  C   VAL   422     -45.419  11.585   4.445  1.00 46.15           C  
ATOM   2746  O   VAL   422     -45.258  12.712   4.912  1.00 46.15           O  
ATOM   2747  CB  VAL   422     -45.082  10.866   2.232  1.00 46.15           C  
ATOM   2748  CG1 VAL   422     -45.753  10.517   0.907  1.00 46.15           C  
ATOM   2749  CG2 VAL   422     -43.960  11.917   2.121  1.00 46.15           C  
ATOM   2750  N   THR   423     -44.980  10.466   5.060  1.00103.52           N  
ATOM   2751  CA  THR   423     -44.262  10.549   6.296  1.00103.52           C  
ATOM   2752  C   THR   423     -43.216   9.475   6.338  1.00103.52           C  
ATOM   2753  O   THR   423     -43.235   8.523   5.556  1.00103.52           O  
ATOM   2754  CB  THR   423     -45.136  10.364   7.500  1.00103.52           C  
ATOM   2755  CG2 THR   423     -45.630   8.907   7.538  1.00103.52           C  
ATOM   2756  OG1 THR   423     -44.412  10.672   8.682  1.00103.52           O  
ATOM   2757  N   TRP   424     -42.259   9.629   7.274  1.00 67.05           N  
ATOM   2758  CA  TRP   424     -41.214   8.669   7.468  1.00 67.05           C  
ATOM   2759  C   TRP   424     -41.500   8.030   8.791  1.00 67.05           C  
ATOM   2760  O   TRP   424     -41.799   8.724   9.763  1.00 67.05           O  
ATOM   2761  CB  TRP   424     -39.812   9.293   7.593  1.00 67.05           C  
ATOM   2762  CG  TRP   424     -39.345  10.051   6.375  1.00 67.05           C  
ATOM   2763  CD1 TRP   424     -39.261  11.400   6.185  1.00 67.05           C  
ATOM   2764  CD2 TRP   424     -38.918   9.441   5.150  1.00 67.05           C  
ATOM   2765  CE2 TRP   424     -38.591  10.471   4.267  1.00 67.05           C  
ATOM   2766  CE3 TRP   424     -38.814   8.130   4.784  1.00 67.05           C  
ATOM   2767  NE1 TRP   424     -38.804  11.668   4.917  1.00 67.05           N  
ATOM   2768  CZ2 TRP   424     -38.155  10.205   3.001  1.00 67.05           C  
ATOM   2769  CZ3 TRP   424     -38.364   7.865   3.510  1.00 67.05           C  
ATOM   2770  CH2 TRP   424     -38.042   8.882   2.636  1.00 67.05           C  
ATOM   2771  N   MET   425     -41.428   6.684   8.858  1.00100.57           N  
ATOM   2772  CA  MET   425     -41.694   5.996  10.091  1.00100.57           C  
ATOM   2773  C   MET   425     -40.447   5.276  10.510  1.00100.57           C  
ATOM   2774  O   MET   425     -39.806   4.589   9.713  1.00100.57           O  
ATOM   2775  CB  MET   425     -42.792   4.924   9.995  1.00100.57           C  
ATOM   2776  CG  MET   425     -44.198   5.471   9.750  1.00100.57           C  
ATOM   2777  SD  MET   425     -44.497   6.070   8.062  1.00100.57           S  
ATOM   2778  CE  MET   425     -46.301   6.107   8.265  1.00100.57           C  
ATOM   2779  N   PRO   426     -40.110   5.422  11.765  1.00134.79           N  
ATOM   2780  CA  PRO   426     -38.900   4.833  12.282  1.00134.79           C  
ATOM   2781  C   PRO   426     -38.916   3.346  12.431  1.00134.79           C  
ATOM   2782  O   PRO   426     -39.924   2.789  12.866  1.00134.79           O  
ATOM   2783  CB  PRO   426     -38.609   5.548  13.600  1.00134.79           C  
ATOM   2784  CG  PRO   426     -39.270   6.925  13.416  1.00134.79           C  
ATOM   2785  CD  PRO   426     -40.438   6.662  12.452  1.00134.79           C  
ATOM   2786  N   LEU   427     -37.789   2.688  12.090  1.00 71.44           N  
ATOM   2787  CA  LEU   427     -37.684   1.277  12.300  1.00 71.44           C  
ATOM   2788  C   LEU   427     -36.721   1.111  13.429  1.00 71.44           C  
ATOM   2789  O   LEU   427     -35.511   0.991  13.231  1.00 71.44           O  
ATOM   2790  CB  LEU   427     -37.163   0.517  11.070  1.00 71.44           C  
ATOM   2791  CG  LEU   427     -38.108   0.640   9.858  1.00 71.44           C  
ATOM   2792  CD1 LEU   427     -37.584  -0.152   8.650  1.00 71.44           C  
ATOM   2793  CD2 LEU   427     -39.554   0.276  10.236  1.00 71.44           C  
ATOM   2794  N   VAL   428     -37.264   1.111  14.661  1.00 40.65           N  
ATOM   2795  CA  VAL   428     -36.466   1.006  15.845  1.00 40.65           C  
ATOM   2796  C   VAL   428     -37.115  -0.004  16.724  1.00 40.65           C  
ATOM   2797  O   VAL   428     -38.333  -0.008  16.896  1.00 40.65           O  
ATOM   2798  CB  VAL   428     -36.414   2.284  16.633  1.00 40.65           C  
ATOM   2799  CG1 VAL   428     -35.621   2.039  17.929  1.00 40.65           C  
ATOM   2800  CG2 VAL   428     -35.833   3.389  15.736  1.00 40.65           C  
ATOM   2801  N   HIS   429     -36.300  -0.886  17.326  1.00 76.27           N  
ATOM   2802  CA  HIS   429     -36.863  -1.882  18.181  1.00 76.27           C  
ATOM   2803  C   HIS   429     -37.494  -1.191  19.348  1.00 76.27           C  
ATOM   2804  O   HIS   429     -36.899  -0.301  19.952  1.00 76.27           O  
ATOM   2805  CB  HIS   429     -35.815  -2.873  18.714  1.00 76.27           C  
ATOM   2806  CG  HIS   429     -36.393  -3.915  19.621  1.00 76.27           C  
ATOM   2807  CD2 HIS   429     -36.376  -3.981  20.980  1.00 76.27           C  
ATOM   2808  ND1 HIS   429     -37.066  -5.039  19.199  1.00 76.27           N  
ATOM   2809  CE1 HIS   429     -37.420  -5.725  20.316  1.00 76.27           C  
ATOM   2810  NE2 HIS   429     -37.023  -5.120  21.421  1.00 76.27           N  
ATOM   2811  N   GLY   430     -38.733  -1.600  19.693  1.00 29.15           N  
ATOM   2812  CA  GLY   430     -39.419  -1.037  20.821  1.00 29.15           C  
ATOM   2813  C   GLY   430     -40.348   0.066  20.403  1.00 29.15           C  
ATOM   2814  O   GLY   430     -40.999   0.671  21.254  1.00 29.15           O  
ATOM   2815  N   GLU   431     -40.447   0.378  19.091  1.00 39.89           N  
ATOM   2816  CA  GLU   431     -41.334   1.442  18.694  1.00 39.89           C  
ATOM   2817  C   GLU   431     -42.153   0.974  17.525  1.00 39.89           C  
ATOM   2818  O   GLU   431     -41.718   0.084  16.796  1.00 39.89           O  
ATOM   2819  CB  GLU   431     -40.587   2.704  18.232  1.00 39.89           C  
ATOM   2820  CG  GLU   431     -39.800   3.397  19.345  1.00 39.89           C  
ATOM   2821  CD  GLU   431     -39.083   4.584  18.719  1.00 39.89           C  
ATOM   2822  OE1 GLU   431     -39.278   4.815  17.496  1.00 39.89           O  
ATOM   2823  OE2 GLU   431     -38.328   5.274  19.455  1.00 39.89           O1-
ATOM   2824  N   GLY   432     -43.377   1.547  17.347  1.00 65.85           N  
ATOM   2825  CA  GLY   432     -44.240   1.235  16.227  1.00 65.85           C  
ATOM   2826  C   GLY   432     -44.355  -0.246  16.199  1.00 65.85           C  
ATOM   2827  O   GLY   432     -44.077  -0.880  15.186  1.00 65.85           O  
ATOM   2828  N   PRO   433     -44.953  -0.752  17.232  1.00154.69           N  
ATOM   2829  CA  PRO   433     -44.685  -2.094  17.677  1.00154.69           C  
ATOM   2830  C   PRO   433     -43.920  -3.057  16.834  1.00154.69           C  
ATOM   2831  O   PRO   433     -44.474  -4.000  16.272  1.00154.69           O  
ATOM   2832  CB  PRO   433     -46.007  -2.664  18.200  1.00154.69           C  
ATOM   2833  CG  PRO   433     -47.079  -1.776  17.557  1.00154.69           C  
ATOM   2834  CD  PRO   433     -46.365  -0.427  17.387  1.00154.69           C  
ATOM   2835  N   LEU   434     -42.588  -2.846  16.857  1.00122.94           N  
ATOM   2836  CA  LEU   434     -41.602  -3.763  16.381  1.00122.94           C  
ATOM   2837  C   LEU   434     -40.964  -4.224  17.652  1.00122.94           C  
ATOM   2838  O   LEU   434     -40.274  -3.458  18.325  1.00122.94           O  
ATOM   2839  CB  LEU   434     -40.454  -3.171  15.533  1.00122.94           C  
ATOM   2840  CG  LEU   434     -40.785  -2.807  14.070  1.00122.94           C  
ATOM   2841  CD1 LEU   434     -41.752  -1.625  13.962  1.00122.94           C  
ATOM   2842  CD2 LEU   434     -39.498  -2.582  13.263  1.00122.94           C  
ATOM   2843  N   THR   435     -41.220  -5.482  18.041  1.00100.48           N  
ATOM   2844  CA  THR   435     -40.671  -5.995  19.260  1.00100.48           C  
ATOM   2845  C   THR   435     -40.681  -7.484  19.153  1.00100.48           C  
ATOM   2846  O   THR   435     -40.867  -8.045  18.073  1.00100.48           O  
ATOM   2847  CB  THR   435     -41.463  -5.603  20.476  1.00100.48           C  
ATOM   2848  CG2 THR   435     -42.792  -6.376  20.478  1.00100.48           C  
ATOM   2849  OG1 THR   435     -40.726  -5.888  21.659  1.00100.48           O  
ATOM   2850  N   ALA   436     -40.494  -8.165  20.297  1.00 27.48           N  
ATOM   2851  CA  ALA   436     -40.442  -9.596  20.336  1.00 27.48           C  
ATOM   2852  C   ALA   436     -41.750 -10.114  19.843  1.00 27.48           C  
ATOM   2853  O   ALA   436     -41.811 -11.143  19.172  1.00 27.48           O  
ATOM   2854  CB  ALA   436     -40.231 -10.150  21.757  1.00 27.48           C  
ATOM   2855  N   GLU   437     -42.840  -9.394  20.157  1.00112.84           N  
ATOM   2856  CA  GLU   437     -44.145  -9.849  19.798  1.00112.84           C  
ATOM   2857  C   GLU   437     -44.220 -10.017  18.309  1.00112.84           C  
ATOM   2858  O   GLU   437     -44.783 -11.006  17.841  1.00112.84           O  
ATOM   2859  CB  GLU   437     -45.245  -8.860  20.216  1.00112.84           C  
ATOM   2860  CG  GLU   437     -46.637  -9.485  20.206  1.00112.84           C  
ATOM   2861  CD  GLU   437     -46.720 -10.379  21.433  1.00112.84           C  
ATOM   2862  OE1 GLU   437     -45.901 -10.169  22.368  1.00112.84           O  
ATOM   2863  OE2 GLU   437     -47.599 -11.281  21.454  1.00112.84           O1-
ATOM   2864  N   ASN   438     -43.668  -9.079  17.506  1.00157.75           N  
ATOM   2865  CA  ASN   438     -43.815  -9.320  16.097  1.00157.75           C  
ATOM   2866  C   ASN   438     -42.542  -9.833  15.484  1.00157.75           C  
ATOM   2867  O   ASN   438     -42.292  -9.604  14.301  1.00157.75           O  
ATOM   2868  CB  ASN   438     -44.335  -8.124  15.277  1.00157.75           C  
ATOM   2869  CG  ASN   438     -43.328  -7.003  15.363  1.00157.75           C  
ATOM   2870  ND2 ASN   438     -43.285  -6.138  14.315  1.00157.75           N  
ATOM   2871  OD1 ASN   438     -42.600  -6.901  16.346  1.00157.75           O  
ATOM   2872  N   GLY   439     -41.738 -10.592  16.262  1.00 54.84           N  
ATOM   2873  CA  GLY   439     -40.621 -11.319  15.714  1.00 54.84           C  
ATOM   2874  C   GLY   439     -39.289 -10.619  15.746  1.00 54.84           C  
ATOM   2875  O   GLY   439     -38.364 -11.095  15.090  1.00 54.84           O  
ATOM   2876  N   PHE   440     -39.121  -9.502  16.482  1.00 68.86           N  
ATOM   2877  CA  PHE   440     -37.827  -8.865  16.470  1.00 68.86           C  
ATOM   2878  C   PHE   440     -37.235  -8.949  17.844  1.00 68.86           C  
ATOM   2879  O   PHE   440     -37.753  -8.355  18.786  1.00 68.86           O  
ATOM   2880  CB  PHE   440     -37.915  -7.369  16.138  1.00 68.86           C  
ATOM   2881  CG  PHE   440     -38.503  -7.294  14.776  1.00 68.86           C  
ATOM   2882  CD1 PHE   440     -39.860  -7.434  14.603  1.00 68.86           C  
ATOM   2883  CD2 PHE   440     -37.705  -7.089  13.676  1.00 68.86           C  
ATOM   2884  CE1 PHE   440     -40.414  -7.370  13.346  1.00 68.86           C  
ATOM   2885  CE2 PHE   440     -38.253  -7.023  12.418  1.00 68.86           C  
ATOM   2886  CZ  PHE   440     -39.609  -7.164  12.251  1.00 68.86           C  
ATOM   2887  N   ALA   441     -36.131  -9.711  17.988  1.00 42.30           N  
ATOM   2888  CA  ALA   441     -35.445  -9.870  19.241  1.00 42.30           C  
ATOM   2889  C   ALA   441     -34.764  -8.598  19.652  1.00 42.30           C  
ATOM   2890  O   ALA   441     -34.778  -8.233  20.827  1.00 42.30           O  
ATOM   2891  CB  ALA   441     -34.360 -10.955  19.183  1.00 42.30           C  
ATOM   2892  N   SER   442     -34.123  -7.901  18.689  1.00 83.51           N  
ATOM   2893  CA  SER   442     -33.381  -6.718  19.022  1.00 83.51           C  
ATOM   2894  C   SER   442     -33.234  -5.898  17.772  1.00 83.51           C  
ATOM   2895  O   SER   442     -33.819  -6.206  16.736  1.00 83.51           O  
ATOM   2896  CB  SER   442     -31.972  -7.016  19.576  1.00 83.51           C  
ATOM   2897  OG  SER   442     -31.363  -5.830  20.066  1.00 83.51           O  
ATOM   2898  N   GLN   443     -32.436  -4.816  17.860  1.00 50.37           N  
ATOM   2899  CA  GLN   443     -32.220  -3.869  16.805  1.00 50.37           C  
ATOM   2900  C   GLN   443     -31.564  -4.536  15.634  1.00 50.37           C  
ATOM   2901  O   GLN   443     -31.875  -4.226  14.484  1.00 50.37           O  
ATOM   2902  CB  GLN   443     -31.291  -2.720  17.236  1.00 50.37           C  
ATOM   2903  CG  GLN   443     -31.066  -1.688  16.134  1.00 50.37           C  
ATOM   2904  CD  GLN   443     -32.386  -0.960  15.945  1.00 50.37           C  
ATOM   2905  NE2 GLN   443     -32.851  -0.861  14.673  1.00 50.37           N  
ATOM   2906  OE1 GLN   443     -32.992  -0.503  16.912  1.00 50.37           O  
ATOM   2907  N   ALA   444     -30.633  -5.473  15.885  1.00 33.86           N  
ATOM   2908  CA  ALA   444     -29.930  -6.096  14.799  1.00 33.86           C  
ATOM   2909  C   ALA   444     -30.916  -6.801  13.912  1.00 33.86           C  
ATOM   2910  O   ALA   444     -30.822  -6.720  12.688  1.00 33.86           O  
ATOM   2911  CB  ALA   444     -28.903  -7.138  15.274  1.00 33.86           C  
ATOM   2912  N   ASP   445     -31.902  -7.496  14.509  1.00 39.75           N  
ATOM   2913  CA  ASP   445     -32.885  -8.236  13.762  1.00 39.75           C  
ATOM   2914  C   ASP   445     -33.703  -7.292  12.938  1.00 39.75           C  
ATOM   2915  O   ASP   445     -34.114  -7.619  11.825  1.00 39.75           O  
ATOM   2916  CB  ASP   445     -33.882  -9.004  14.652  1.00 39.75           C  
ATOM   2917  CG  ASP   445     -33.160 -10.162  15.324  1.00 39.75           C  
ATOM   2918  OD1 ASP   445     -31.927 -10.292  15.108  1.00 39.75           O  
ATOM   2919  OD2 ASP   445     -33.833 -10.936  16.057  1.00 39.75           O1-
ATOM   2920  N   VAL   446     -33.982  -6.093  13.474  1.00 46.44           N  
ATOM   2921  CA  VAL   446     -34.780  -5.137  12.767  1.00 46.44           C  
ATOM   2922  C   VAL   446     -34.091  -4.817  11.472  1.00 46.44           C  
ATOM   2923  O   VAL   446     -34.728  -4.744  10.422  1.00 46.44           O  
ATOM   2924  CB  VAL   446     -34.913  -3.854  13.536  1.00 46.44           C  
ATOM   2925  CG1 VAL   446     -35.714  -2.850  12.694  1.00 46.44           C  
ATOM   2926  CG2 VAL   446     -35.537  -4.163  14.909  1.00 46.44           C  
ATOM   2927  N   LEU   447     -32.764  -4.591  11.525  1.00 65.59           N  
ATOM   2928  CA  LEU   447     -31.996  -4.221  10.367  1.00 65.59           C  
ATOM   2929  C   LEU   447     -31.861  -5.345   9.373  1.00 65.59           C  
ATOM   2930  O   LEU   447     -32.042  -5.134   8.174  1.00 65.59           O  
ATOM   2931  CB  LEU   447     -30.593  -3.726  10.747  1.00 65.59           C  
ATOM   2932  CG  LEU   447     -30.650  -2.467  11.635  1.00 65.59           C  
ATOM   2933  CD1 LEU   447     -29.249  -1.915  11.909  1.00 65.59           C  
ATOM   2934  CD2 LEU   447     -31.592  -1.403  11.051  1.00 65.59           C  
ATOM   2935  N   ILE   448     -31.538  -6.577   9.822  1.00147.25           N  
ATOM   2936  CA  ILE   448     -31.379  -7.644   8.869  1.00147.25           C  
ATOM   2937  C   ILE   448     -32.687  -7.945   8.192  1.00147.25           C  
ATOM   2938  O   ILE   448     -32.727  -8.260   7.003  1.00147.25           O  
ATOM   2939  CB  ILE   448     -30.761  -8.898   9.430  1.00147.25           C  
ATOM   2940  CG1 ILE   448     -31.515  -9.392  10.667  1.00147.25           C  
ATOM   2941  CG2 ILE   448     -29.260  -8.660   9.635  1.00147.25           C  
ATOM   2942  CD1 ILE   448     -30.922 -10.674  11.249  1.00147.25           C  
ATOM   2943  N   ASP   449     -33.770  -7.925   8.981  1.00133.91           N  
ATOM   2944  CA  ASP   449     -35.166  -8.129   8.684  1.00133.91           C  
ATOM   2945  C   ASP   449     -35.886  -6.882   8.238  1.00133.91           C  
ATOM   2946  O   ASP   449     -37.108  -6.847   8.374  1.00133.91           O  
ATOM   2947  CB  ASP   449     -35.988  -8.665   9.872  1.00133.91           C  
ATOM   2948  CG  ASP   449     -35.654 -10.129  10.126  1.00133.91           C  
ATOM   2949  OD1 ASP   449     -34.442 -10.464  10.166  1.00133.91           O  
ATOM   2950  OD2 ASP   449     -36.614 -10.932  10.278  1.00133.91           O1-
ATOM   2951  N   THR   450     -35.205  -5.808   7.790  1.00136.25           N  
ATOM   2952  CA  THR   450     -35.849  -4.523   7.615  1.00136.25           C  
ATOM   2953  C   THR   450     -37.125  -4.598   6.822  1.00136.25           C  
ATOM   2954  O   THR   450     -38.066  -3.863   7.120  1.00136.25           O  
ATOM   2955  CB  THR   450     -34.979  -3.469   6.989  1.00136.25           C  
ATOM   2956  CG2 THR   450     -34.841  -3.752   5.484  1.00136.25           C  
ATOM   2957  OG1 THR   450     -35.563  -2.189   7.183  1.00136.25           O  
ATOM   2958  N   ARG   451     -37.219  -5.457   5.793  1.00141.67           N  
ATOM   2959  CA  ARG   451     -38.437  -5.491   5.036  1.00141.67           C  
ATOM   2960  C   ARG   451     -39.583  -5.893   5.922  1.00141.67           C  
ATOM   2961  O   ARG   451     -40.678  -5.342   5.808  1.00141.67           O  
ATOM   2962  CB  ARG   451     -38.368  -6.440   3.833  1.00141.67           C  
ATOM   2963  CG  ARG   451     -37.339  -5.994   2.796  1.00141.67           C  
ATOM   2964  CD  ARG   451     -37.836  -6.104   1.355  1.00141.67           C  
ATOM   2965  NE  ARG   451     -37.711  -7.509   0.885  1.00141.67           N  
ATOM   2966  CZ  ARG   451     -36.983  -7.781  -0.237  1.00141.67           C  
ATOM   2967  NH1 ARG   451     -36.291  -6.788  -0.868  1.00141.67           N1+
ATOM   2968  NH2 ARG   451     -36.957  -9.051  -0.737  1.00141.67           N  
ATOM   2969  N   LEU   452     -39.374  -6.870   6.827  1.00 87.74           N  
ATOM   2970  CA  LEU   452     -40.435  -7.320   7.687  0.50 87.74           C  
ATOM   2971  C   LEU   452     -40.824  -6.231   8.639  1.00 87.74           C  
ATOM   2972  O   LEU   452     -42.003  -6.045   8.937  1.00 87.74           O  
ATOM   2973  CB  LEU   452     -40.058  -8.537   8.543  0.50 87.74           C  
ATOM   2974  CG  LEU   452     -39.551  -9.724   7.709  0.50 87.74           C  
ATOM   2975  CD1 LEU   452     -38.108  -9.483   7.239  0.50 87.74           C  
ATOM   2976  CD2 LEU   452     -39.744 -11.058   8.439  0.50 87.74           C  
ATOM   2977  N   ALA   453     -39.830  -5.494   9.165  1.00 32.24           N  
ATOM   2978  CA  ALA   453     -40.096  -4.453  10.120  1.00 32.24           C  
ATOM   2979  C   ALA   453     -40.921  -3.387   9.465  1.00 32.24           C  
ATOM   2980  O   ALA   453     -41.854  -2.852  10.063  1.00 32.24           O  
ATOM   2981  CB  ALA   453     -38.812  -3.786  10.644  1.00 32.24           C  
ATOM   2982  N   ALA   454     -40.596  -3.059   8.202  1.00 36.85           N  
ATOM   2983  CA  ALA   454     -41.274  -2.021   7.478  1.00 36.85           C  
ATOM   2984  C   ALA   454     -42.718  -2.386   7.313  1.00 36.85           C  
ATOM   2985  O   ALA   454     -43.587  -1.517   7.362  1.00 36.85           O  
ATOM   2986  CB  ALA   454     -40.686  -1.797   6.073  1.00 36.85           C  
ATOM   2987  N   ASP   455     -43.015  -3.679   7.078  1.00 72.02           N  
ATOM   2988  CA  ASP   455     -44.379  -4.087   6.890  1.00 72.02           C  
ATOM   2989  C   ASP   455     -45.152  -3.882   8.163  1.00 72.02           C  
ATOM   2990  O   ASP   455     -46.308  -3.463   8.127  1.00 72.02           O  
ATOM   2991  CB  ASP   455     -44.533  -5.562   6.479  1.00 72.02           C  
ATOM   2992  CG  ASP   455     -45.943  -5.730   5.926  1.00 72.02           C  
ATOM   2993  OD1 ASP   455     -46.570  -4.693   5.578  1.00 72.02           O  
ATOM   2994  OD2 ASP   455     -46.413  -6.897   5.846  1.00 72.02           O1-
ATOM   2995  N   ALA   456     -44.536  -4.154   9.330  1.00 32.61           N  
ATOM   2996  CA  ALA   456     -45.243  -4.029  10.580  1.00 32.61           C  
ATOM   2997  C   ALA   456     -45.681  -2.605  10.751  1.00 32.61           C  
ATOM   2998  O   ALA   456     -46.779  -2.329  11.229  1.00 32.61           O  
ATOM   2999  CB  ALA   456     -44.379  -4.391  11.802  1.00 32.61           C  
ATOM   3000  N   LEU   457     -44.803  -1.668  10.363  1.00158.75           N  
ATOM   3001  CA  LEU   457     -44.979  -0.246  10.463  1.00158.75           C  
ATOM   3002  C   LEU   457     -46.046   0.237   9.513  1.00158.75           C  
ATOM   3003  O   LEU   457     -46.653   1.281   9.748  1.00158.75           O  
ATOM   3004  CB  LEU   457     -43.650   0.487  10.180  1.00158.75           C  
ATOM   3005  CG  LEU   457     -43.708   2.025  10.248  1.00158.75           C  
ATOM   3006  CD1 LEU   457     -44.390   2.626   9.013  1.00158.75           C  
ATOM   3007  CD2 LEU   457     -44.327   2.493  11.579  1.00158.75           C  
ATOM   3008  N   GLY   458     -46.292  -0.467   8.389  1.00 39.57           N  
ATOM   3009  CA  GLY   458     -47.329  -0.001   7.510  1.00 39.57           C  
ATOM   3010  C   GLY   458     -46.773   0.873   6.424  1.00 39.57           C  
ATOM   3011  O   GLY   458     -47.415   1.831   5.992  1.00 39.57           O  
ATOM   3012  N   ALA   459     -45.551   0.567   5.955  1.00 43.48           N  
ATOM   3013  CA  ALA   459     -44.983   1.314   4.868  1.00 43.48           C  
ATOM   3014  C   ALA   459     -45.818   1.064   3.643  1.00 43.48           C  
ATOM   3015  O   ALA   459     -46.536   0.068   3.545  1.00 43.48           O  
ATOM   3016  CB  ALA   459     -43.536   0.909   4.539  1.00 43.48           C  
ATOM   3017  N   THR   460     -45.750   1.994   2.670  1.00131.62           N  
ATOM   3018  CA  THR   460     -46.535   1.889   1.470  1.00131.62           C  
ATOM   3019  C   THR   460     -45.781   1.099   0.450  1.00131.62           C  
ATOM   3020  O   THR   460     -44.636   1.401   0.120  1.00131.62           O  
ATOM   3021  CB  THR   460     -46.831   3.216   0.845  1.00131.62           C  
ATOM   3022  CG2 THR   460     -47.782   3.999   1.751  1.00131.62           C  
ATOM   3023  OG1 THR   460     -45.624   3.934   0.640  1.00131.62           O  
ATOM   3024  N   LYS   461     -46.430   0.049  -0.091  1.00123.10           N  
ATOM   3025  CA  LYS   461     -45.784  -0.770  -1.072  1.00123.10           C  
ATOM   3026  C   LYS   461     -45.703   0.022  -2.340  1.00123.10           C  
ATOM   3027  O   LYS   461     -46.666   0.677  -2.737  1.00123.10           O  
ATOM   3028  CB  LYS   461     -46.518  -2.095  -1.331  1.00123.10           C  
ATOM   3029  CG  LYS   461     -46.689  -2.942  -0.064  1.00123.10           C  
ATOM   3030  CD  LYS   461     -47.783  -2.447   0.891  1.00123.10           C  
ATOM   3031  CE  LYS   461     -47.998  -3.344   2.117  1.00123.10           C  
ATOM   3032  NZ  LYS   461     -47.088  -2.945   3.215  1.00123.10           N1+
ATOM   3033  N   MET   462     -44.541  -0.046  -3.029  1.00 70.40           N  
ATOM   3034  CA  MET   462     -44.321   0.805  -4.164  1.00 70.40           C  
ATOM   3035  C   MET   462     -43.990   0.012  -5.395  1.00 70.40           C  
ATOM   3036  O   MET   462     -43.633  -1.165  -5.336  1.00 70.40           O  
ATOM   3037  CB  MET   462     -43.168   1.803  -3.950  1.00 70.40           C  
ATOM   3038  CG  MET   462     -43.368   2.729  -2.744  1.00 70.40           C  
ATOM   3039  SD  MET   462     -44.844   3.790  -2.807  1.00 70.40           S  
ATOM   3040  CE  MET   462     -44.123   5.014  -3.937  1.00 70.40           C  
ATOM   3041  N   ASP   463     -44.109   0.678  -6.567  1.00 79.71           N  
ATOM   3042  CA  ASP   463     -43.854   0.053  -7.838  1.00 79.71           C  
ATOM   3043  C   ASP   463     -42.386   0.096  -8.163  1.00 79.71           C  
ATOM   3044  O   ASP   463     -41.938   0.901  -8.979  1.00 79.71           O  
ATOM   3045  CB  ASP   463     -44.586   0.729  -9.016  1.00 79.71           C  
ATOM   3046  CG  ASP   463     -46.073   0.398  -8.964  1.00 79.71           C  
ATOM   3047  OD1 ASP   463     -46.469  -0.476  -8.147  1.00 79.71           O  
ATOM   3048  OD2 ASP   463     -46.833   1.014  -9.758  1.00 79.71           O1-
ATOM   3049  N   ARG   464     -41.608  -0.826  -7.560  1.00174.94           N  
ATOM   3050  CA  ARG   464     -40.208  -1.008  -7.854  0.30174.94           C  
ATOM   3051  C   ARG   464     -39.401   0.256  -7.802  1.00174.94           C  
ATOM   3052  O   ARG   464     -38.997   0.783  -8.836  1.00174.94           O  
ATOM   3053  CB  ARG   464     -39.983  -1.662  -9.229  0.30174.94           C  
ATOM   3054  CG  ARG   464     -40.432  -3.123  -9.271  0.30174.94           C  
ATOM   3055  CD  ARG   464     -40.486  -3.725 -10.675  0.30174.94           C  
ATOM   3056  NE  ARG   464     -39.138  -3.592 -11.290  0.30174.94           N  
ATOM   3057  CZ  ARG   464     -38.163  -4.505 -11.012  0.30174.94           C  
ATOM   3058  NH1 ARG   464     -38.362  -5.460 -10.059  0.30174.94           N1+
ATOM   3059  NH2 ARG   464     -36.986  -4.459 -11.698  0.30174.94           N  
ATOM   3060  N   PRO   465     -39.135   0.767  -6.629  1.00161.51           N  
ATOM   3061  CA  PRO   465     -38.290   1.921  -6.513  1.00161.51           C  
ATOM   3062  C   PRO   465     -36.894   1.609  -6.950  1.00161.51           C  
ATOM   3063  O   PRO   465     -36.342   0.581  -6.557  1.00161.51           O  
ATOM   3064  CB  PRO   465     -38.435   2.412  -5.070  1.00161.51           C  
ATOM   3065  CG  PRO   465     -39.191   1.280  -4.343  1.00161.51           C  
ATOM   3066  CD  PRO   465     -39.978   0.582  -5.463  1.00161.51           C  
ATOM   3067  N   GLU   466     -36.302   2.499  -7.765  1.00115.73           N  
ATOM   3068  CA  GLU   466     -34.957   2.302  -8.202  1.00115.73           C  
ATOM   3069  C   GLU   466     -34.153   3.487  -7.755  1.00115.73           C  
ATOM   3070  O   GLU   466     -34.063   3.750  -6.558  1.00115.73           O  
ATOM   3071  CB  GLU   466     -34.814   2.030  -9.707  1.00115.73           C  
ATOM   3072  CG  GLU   466     -35.334   0.625 -10.033  1.00115.73           C  
ATOM   3073  CD  GLU   466     -34.879   0.239 -11.426  1.00115.73           C  
ATOM   3074  OE1 GLU   466     -35.105   1.051 -12.360  1.00115.73           O  
ATOM   3075  OE2 GLU   466     -34.300  -0.870 -11.572  1.00115.73           O1-
ATOM   3076  N   ASP   467     -33.533   4.230  -8.689  1.00 98.39           N  
ATOM   3077  CA  ASP   467     -32.620   5.287  -8.336  1.00 98.39           C  
ATOM   3078  C   ASP   467     -33.323   6.465  -7.715  1.00 98.39           C  
ATOM   3079  O   ASP   467     -34.442   6.815  -8.088  1.00 98.39           O  
ATOM   3080  CB  ASP   467     -31.858   5.807  -9.570  1.00 98.39           C  
ATOM   3081  CG  ASP   467     -30.590   6.519  -9.129  1.00 98.39           C  
ATOM   3082  OD1 ASP   467     -29.751   5.861  -8.458  1.00 98.39           O  
ATOM   3083  OD2 ASP   467     -30.429   7.720  -9.475  1.00 98.39           O1-
ATOM   3084  N   VAL   468     -32.647   7.113  -6.736  1.00 46.91           N  
ATOM   3085  CA  VAL   468     -33.137   8.297  -6.079  1.00 46.91           C  
ATOM   3086  C   VAL   468     -32.067   9.340  -6.223  1.00 46.91           C  
ATOM   3087  O   VAL   468     -30.887   9.001  -6.185  1.00 46.91           O  
ATOM   3088  CB  VAL   468     -33.342   8.097  -4.604  1.00 46.91           C  
ATOM   3089  CG1 VAL   468     -33.816   9.420  -3.977  1.00 46.91           C  
ATOM   3090  CG2 VAL   468     -34.298   6.912  -4.394  1.00 46.91           C  
ATOM   3091  N   GLN   469     -32.447  10.627  -6.419  1.00108.34           N  
ATOM   3092  CA  GLN   469     -31.476  11.691  -6.519  1.00108.34           C  
ATOM   3093  C   GLN   469     -32.032  12.924  -5.856  1.00108.34           C  
ATOM   3094  O   GLN   469     -33.243  13.143  -5.860  1.00108.34           O  
ATOM   3095  CB  GLN   469     -31.146  12.103  -7.965  1.00108.34           C  
ATOM   3096  CG  GLN   469     -32.346  12.678  -8.723  1.00108.34           C  
ATOM   3097  CD  GLN   469     -31.850  13.234 -10.051  1.00108.34           C  
ATOM   3098  NE2 GLN   469     -32.165  12.524 -11.168  1.00108.34           N  
ATOM   3099  OE1 GLN   469     -31.202  14.279 -10.095  1.00108.34           O  
ATOM   3100  N   PRO   470     -31.175  13.668  -5.190  1.00119.70           N  
ATOM   3101  CA  PRO   470     -31.570  14.951  -4.642  1.00119.70           C  
ATOM   3102  C   PRO   470     -31.184  16.075  -5.564  1.00119.70           C  
ATOM   3103  O   PRO   470     -30.065  16.053  -6.071  1.00119.70           O  
ATOM   3104  CB  PRO   470     -30.889  15.066  -3.277  1.00119.70           C  
ATOM   3105  CG  PRO   470     -29.712  14.083  -3.362  1.00119.70           C  
ATOM   3106  CD  PRO   470     -30.212  13.000  -4.330  1.00119.70           C  
ATOM   3107  N   ASN   471     -32.030  17.112  -5.730  1.00 54.82           N  
ATOM   3108  CA  ASN   471     -31.647  18.188  -6.608  1.00 54.82           C  
ATOM   3109  C   ASN   471     -30.679  19.065  -5.886  1.00 54.82           C  
ATOM   3110  O   ASN   471     -30.856  19.398  -4.716  1.00 54.82           O  
ATOM   3111  CB  ASN   471     -32.828  19.066  -7.066  1.00 54.82           C  
ATOM   3112  CG  ASN   471     -32.294  20.096  -8.053  1.00 54.82           C  
ATOM   3113  ND2 ASN   471     -32.607  21.395  -7.802  1.00 54.82           N  
ATOM   3114  OD1 ASN   471     -31.609  19.755  -9.017  1.00 54.82           O  
ATOM   3115  N   PRO   472     -29.627  19.418  -6.564  1.00168.24           N  
ATOM   3116  CA  PRO   472     -28.653  20.292  -5.979  1.00168.24           C  
ATOM   3117  C   PRO   472     -29.214  21.662  -5.782  1.00168.24           C  
ATOM   3118  O   PRO   472     -28.750  22.366  -4.887  1.00168.24           O  
ATOM   3119  CB  PRO   472     -27.444  20.241  -6.909  1.00168.24           C  
ATOM   3120  CG  PRO   472     -27.543  18.848  -7.560  1.00168.24           C  
ATOM   3121  CD  PRO   472     -29.046  18.529  -7.555  1.00168.24           C  
ATOM   3122  N   LYS   473     -30.135  22.105  -6.659  1.00109.60           N  
ATOM   3123  CA  LYS   473     -30.642  23.428  -6.461  1.00109.60           C  
ATOM   3124  C   LYS   473     -31.609  23.504  -5.310  1.00109.60           C  
ATOM   3125  O   LYS   473     -31.337  24.173  -4.312  1.00109.60           O  
ATOM   3126  CB  LYS   473     -31.344  23.994  -7.704  1.00109.60           C  
ATOM   3127  CG  LYS   473     -31.582  25.499  -7.597  1.00109.60           C  
ATOM   3128  CD  LYS   473     -31.889  26.173  -8.935  1.00109.60           C  
ATOM   3129  CE  LYS   473     -32.010  27.695  -8.825  1.00109.60           C  
ATOM   3130  NZ  LYS   473     -32.148  28.305 -10.167  1.00109.60           N1+
ATOM   3131  N   THR   474     -32.774  22.821  -5.455  1.00130.85           N  
ATOM   3132  CA  THR   474     -33.880  22.822  -4.523  1.00130.85           C  
ATOM   3133  C   THR   474     -33.758  21.855  -3.383  1.00130.85           C  
ATOM   3134  O   THR   474     -34.214  22.137  -2.276  1.00130.85           O  
ATOM   3135  CB  THR   474     -35.216  22.573  -5.166  1.00130.85           C  
ATOM   3136  CG2 THR   474     -35.282  21.121  -5.668  1.00130.85           C  
ATOM   3137  OG1 THR   474     -36.251  22.812  -4.221  1.00130.85           O  
ATOM   3138  N   GLY   475     -33.177  20.665  -3.611  1.00 32.98           N  
ATOM   3139  CA  GLY   475     -33.128  19.711  -2.539  1.00 32.98           C  
ATOM   3140  C   GLY   475     -34.283  18.758  -2.670  1.00 32.98           C  
ATOM   3141  O   GLY   475     -34.450  17.873  -1.831  1.00 32.98           O  
ATOM   3142  N   LYS   476     -35.114  18.908  -3.727  0.50 75.27           N  
ATOM   3143  CA  LYS   476     -36.237  18.029  -3.939  0.50 75.27           C  
ATOM   3144  C   LYS   476     -35.711  16.679  -4.328  0.50 75.27           C  
ATOM   3145  O   LYS   476     -34.679  16.571  -4.988  0.50 75.27           O  
ATOM   3146  CB  LYS   476     -37.188  18.500  -5.057  0.50 75.27           C  
ATOM   3147  CG  LYS   476     -37.981  19.766  -4.718  0.50 75.27           C  
ATOM   3148  CD  LYS   476     -38.695  20.387  -5.924  0.50 75.27           C  
ATOM   3149  CE  LYS   476     -39.506  21.643  -5.594  1.00 75.27           C  
ATOM   3150  NZ  LYS   476     -40.670  21.288  -4.750  1.00 75.27           N1+
ATOM   3151  N   VAL   477     -36.432  15.606  -3.931  1.00 52.07           N  
ATOM   3152  CA  VAL   477     -35.951  14.269  -4.159  1.00 52.07           C  
ATOM   3153  C   VAL   477     -36.799  13.598  -5.202  1.00 52.07           C  
ATOM   3154  O   VAL   477     -38.020  13.745  -5.219  1.00 52.07           O  
ATOM   3155  CB  VAL   477     -35.998  13.424  -2.918  1.00 52.07           C  
ATOM   3156  CG1 VAL   477     -35.473  12.017  -3.244  1.00 52.07           C  
ATOM   3157  CG2 VAL   477     -35.205  14.141  -1.812  1.00 52.07           C  
ATOM   3158  N   TYR   478     -36.144  12.832  -6.106  1.00 78.82           N  
ATOM   3159  CA  TYR   478     -36.813  12.145  -7.181  1.00 78.82           C  
ATOM   3160  C   TYR   478     -36.473  10.686  -7.118  1.00 78.82           C  
ATOM   3161  O   TYR   478     -35.328  10.311  -6.863  1.00 78.82           O  
ATOM   3162  CB  TYR   478     -36.390  12.655  -8.571  1.00 78.82           C  
ATOM   3163  CG  TYR   478     -36.928  14.038  -8.726  1.00 78.82           C  
ATOM   3164  CD1 TYR   478     -36.398  15.081  -8.002  1.00 78.82           C  
ATOM   3165  CD2 TYR   478     -37.950  14.290  -9.611  1.00 78.82           C  
ATOM   3166  CE1 TYR   478     -36.892  16.356  -8.147  1.00 78.82           C  
ATOM   3167  CE2 TYR   478     -38.449  15.561  -9.762  1.00 78.82           C  
ATOM   3168  CZ  TYR   478     -37.920  16.595  -9.026  1.00 78.82           C  
ATOM   3169  OH  TYR   478     -38.430  17.903  -9.174  1.00 78.82           O  
ATOM   3170  N   VAL   479     -37.486   9.816  -7.331  1.00101.85           N  
ATOM   3171  CA  VAL   479     -37.239   8.401  -7.319  1.00101.85           C  
ATOM   3172  C   VAL   479     -37.997   7.766  -8.439  1.00101.85           C  
ATOM   3173  O   VAL   479     -39.167   8.061  -8.675  1.00101.85           O  
ATOM   3174  CB  VAL   479     -37.689   7.724  -6.059  1.00101.85           C  
ATOM   3175  CG1 VAL   479     -36.865   8.274  -4.885  1.00101.85           C  
ATOM   3176  CG2 VAL   479     -39.201   7.941  -5.900  1.00101.85           C  
ATOM   3177  N   MET   480     -37.332   6.852  -9.168  1.00112.04           N  
ATOM   3178  CA  MET   480     -37.978   6.163 -10.245  1.00112.04           C  
ATOM   3179  C   MET   480     -38.740   5.018  -9.657  1.00112.04           C  
ATOM   3180  O   MET   480     -38.277   4.362  -8.723  1.00112.04           O  
ATOM   3181  CB  MET   480     -36.996   5.515 -11.240  1.00112.04           C  
ATOM   3182  CG  MET   480     -36.022   6.476 -11.925  1.00112.04           C  
ATOM   3183  SD  MET   480     -36.771   7.652 -13.088  1.00112.04           S  
ATOM   3184  CE  MET   480     -37.455   8.698 -11.773  1.00112.04           C  
ATOM   3185  N   LEU   481     -39.962   4.793 -10.176  1.00 86.60           N  
ATOM   3186  CA  LEU   481     -40.729   3.618  -9.888  1.00 86.60           C  
ATOM   3187  C   LEU   481     -40.834   2.988 -11.242  1.00 86.60           C  
ATOM   3188  O   LEU   481     -41.665   3.368 -12.066  1.00 86.60           O  
ATOM   3189  CB  LEU   481     -42.130   3.938  -9.353  1.00 86.60           C  
ATOM   3190  CG  LEU   481     -42.065   4.627  -7.977  1.00 86.60           C  
ATOM   3191  CD1 LEU   481     -43.467   4.945  -7.438  1.00 86.60           C  
ATOM   3192  CD2 LEU   481     -41.226   3.803  -6.985  1.00 86.60           C  
ATOM   3193  N   THR   482     -39.994   1.968 -11.479  1.00 96.12           N  
ATOM   3194  CA  THR   482     -39.752   1.432 -12.793  1.00 96.12           C  
ATOM   3195  C   THR   482     -40.995   0.924 -13.447  1.00 96.12           C  
ATOM   3196  O   THR   482     -41.277   1.259 -14.599  1.00 96.12           O  
ATOM   3197  CB  THR   482     -38.851   0.241 -12.717  1.00 96.12           C  
ATOM   3198  CG2 THR   482     -38.631  -0.320 -14.124  1.00 96.12           C  
ATOM   3199  OG1 THR   482     -37.619   0.604 -12.128  1.00 96.12           O  
ATOM   3200  N   ASN   483     -41.732   0.052 -12.739  1.00 90.02           N  
ATOM   3201  CA  ASN   483     -42.958  -0.497 -13.243  1.00 90.02           C  
ATOM   3202  C   ASN   483     -43.400  -1.526 -12.247  1.00 90.02           C  
ATOM   3203  O   ASN   483     -42.654  -1.851 -11.324  1.00 90.02           O  
ATOM   3204  CB  ASN   483     -42.843  -1.137 -14.641  1.00 90.02           C  
ATOM   3205  CG  ASN   483     -41.875  -2.308 -14.613  1.00 90.02           C  
ATOM   3206  ND2 ASN   483     -41.714  -2.962 -15.792  1.00 90.02           N  
ATOM   3207  OD1 ASN   483     -41.274  -2.629 -13.589  1.00 90.02           O  
ATOM   3208  N   ASN   484     -44.656  -2.009 -12.355  1.00 81.39           N  
ATOM   3209  CA  ASN   484     -45.096  -3.051 -11.473  1.00 81.39           C  
ATOM   3210  C   ASN   484     -46.248  -3.749 -12.128  1.00 81.39           C  
ATOM   3211  O   ASN   484     -47.378  -3.267 -12.094  1.00 81.39           O  
ATOM   3212  CB  ASN   484     -45.597  -2.510 -10.124  1.00 81.39           C  
ATOM   3213  CG  ASN   484     -45.779  -3.672  -9.160  1.00 81.39           C  
ATOM   3214  ND2 ASN   484     -45.968  -3.341  -7.856  1.00 81.39           N  
ATOM   3215  OD1 ASN   484     -45.757  -4.837  -9.553  1.00 81.39           O  
ATOM   3216  N   THR   485     -45.994  -4.937 -12.701  1.00 48.28           N  
ATOM   3217  CA  THR   485     -47.000  -5.706 -13.380  1.00 48.28           C  
ATOM   3218  C   THR   485     -48.006  -6.141 -12.364  1.00 48.28           C  
ATOM   3219  O   THR   485     -49.188  -6.313 -12.659  1.00 48.28           O  
ATOM   3220  CB  THR   485     -46.436  -6.950 -13.993  1.00 48.28           C  
ATOM   3221  CG2 THR   485     -47.573  -7.720 -14.687  1.00 48.28           C  
ATOM   3222  OG1 THR   485     -45.420  -6.619 -14.926  1.00 48.28           O  
ATOM   3223  N   LYS   486     -47.515  -6.367 -11.136  1.00157.60           N  
ATOM   3224  CA  LYS   486     -48.246  -6.861 -10.007  0.50157.60           C  
ATOM   3225  C   LYS   486     -49.273  -5.883  -9.525  1.00157.60           C  
ATOM   3226  O   LYS   486     -50.245  -6.313  -8.905  1.00157.60           O  
ATOM   3227  CB  LYS   486     -47.339  -7.156  -8.801  0.50157.60           C  
ATOM   3228  CG  LYS   486     -46.275  -8.226  -9.057  0.50157.60           C  
ATOM   3229  CD  LYS   486     -46.834  -9.582  -9.482  0.50157.60           C  
ATOM   3230  CE  LYS   486     -45.778 -10.690  -9.515  0.50157.60           C  
ATOM   3231  NZ  LYS   486     -44.660 -10.308 -10.406  0.50157.60           N1+
ATOM   3232  N   ARG   487     -49.070  -4.561  -9.743  1.00157.27           N  
ATOM   3233  CA  ARG   487     -49.968  -3.572  -9.203  1.00157.27           C  
ATOM   3234  C   ARG   487     -51.370  -3.928  -9.554  1.00157.27           C  
ATOM   3235  O   ARG   487     -51.759  -4.039 -10.714  1.00157.27           O  
ATOM   3236  CB  ARG   487     -49.669  -2.137  -9.676  1.00157.27           C  
ATOM   3237  CG  ARG   487     -50.716  -1.121  -9.218  1.00157.27           C  
ATOM   3238  CD  ARG   487     -50.949  -1.099  -7.706  1.00157.27           C  
ATOM   3239  NE  ARG   487     -49.903  -0.255  -7.063  1.00157.27           N  
ATOM   3240  CZ  ARG   487     -48.762  -0.824  -6.578  1.00157.27           C  
ATOM   3241  NH1 ARG   487     -48.497  -2.139  -6.816  1.00157.27           N1+
ATOM   3242  NH2 ARG   487     -47.885  -0.086  -5.839  1.00157.27           N  
ATOM   3243  N   LYS   488     -52.154  -4.143  -8.488  1.00228.62           N  
ATOM   3244  CA  LYS   488     -53.492  -4.629  -8.578  1.00228.62           C  
ATOM   3245  C   LYS   488     -53.655  -5.310  -7.267  1.00228.62           C  
ATOM   3246  O   LYS   488     -54.514  -4.951  -6.464  1.00228.62           O  
ATOM   3247  CB  LYS   488     -53.678  -5.698  -9.673  1.00228.62           C  
ATOM   3248  CG  LYS   488     -55.107  -6.235  -9.823  1.00228.62           C  
ATOM   3249  CD  LYS   488     -55.639  -7.014  -8.616  1.00228.62           C  
ATOM   3250  CE  LYS   488     -54.938  -8.356  -8.395  1.00228.62           C  
ATOM   3251  NZ  LYS   488     -55.527  -9.045  -7.225  1.00228.62           N1+
ATOM   3252  N   GLU   489     -52.803  -6.330  -7.024  1.00139.17           N  
ATOM   3253  CA  GLU   489     -52.865  -7.007  -5.766  0.50139.17           C  
ATOM   3254  C   GLU   489     -52.621  -5.937  -4.741  1.00139.17           C  
ATOM   3255  O   GLU   489     -53.458  -5.724  -3.867  1.00139.17           O  
ATOM   3256  CB  GLU   489     -51.748  -8.058  -5.602  0.50139.17           C  
ATOM   3257  CG  GLU   489     -51.849  -9.239  -6.570  0.50139.17           C  
ATOM   3258  CD  GLU   489     -50.568 -10.059  -6.454  0.50139.17           C  
ATOM   3259  OE1 GLU   489     -49.475  -9.437  -6.383  0.50139.17           O  
ATOM   3260  OE2 GLU   489     -50.663 -11.316  -6.432  0.50139.17           O1-
ATOM   3261  N   ASP   490     -51.488  -5.199  -4.853  1.00122.38           N  
ATOM   3262  CA  ASP   490     -51.277  -4.060  -4.007  1.00122.38           C  
ATOM   3263  C   ASP   490     -52.233  -3.057  -4.561  1.00122.38           C  
ATOM   3264  O   ASP   490     -52.348  -2.918  -5.777  1.00122.38           O  
ATOM   3265  CB  ASP   490     -49.857  -3.469  -4.058  1.00122.38           C  
ATOM   3266  CG  ASP   490     -49.833  -2.291  -3.094  1.00122.38           C  
ATOM   3267  OD1 ASP   490     -50.511  -1.269  -3.386  1.00122.38           O  
ATOM   3268  OD2 ASP   490     -49.153  -2.407  -2.040  1.00122.38           O1-
ATOM   3269  N   GLU   491     -52.941  -2.320  -3.685  1.00114.54           N  
ATOM   3270  CA  GLU   491     -53.995  -1.472  -4.161  1.00114.54           C  
ATOM   3271  C   GLU   491     -53.448  -0.387  -5.021  1.00114.54           C  
ATOM   3272  O   GLU   491     -52.300   0.031  -4.884  1.00114.54           O  
ATOM   3273  CB  GLU   491     -54.825  -0.805  -3.053  1.00114.54           C  
ATOM   3274  CG  GLU   491     -54.020   0.167  -2.191  1.00114.54           C  
ATOM   3275  CD  GLU   491     -53.205  -0.643  -1.195  1.00114.54           C  
ATOM   3276  OE1 GLU   491     -53.420  -1.882  -1.121  1.00114.54           O  
ATOM   3277  OE2 GLU   491     -52.361  -0.029  -0.489  1.00114.54           O1-
ATOM   3278  N   ILE   492     -54.292   0.081  -5.959  1.00 99.93           N  
ATOM   3279  CA  ILE   492     -53.927   1.119  -6.872  1.00 99.93           C  
ATOM   3280  C   ILE   492     -54.388   2.415  -6.279  1.00 99.93           C  
ATOM   3281  O   ILE   492     -55.554   2.557  -5.912  1.00 99.93           O  
ATOM   3282  CB  ILE   492     -54.586   0.926  -8.209  1.00 99.93           C  
ATOM   3283  CG1 ILE   492     -54.124   1.978  -9.227  1.00 99.93           C  
ATOM   3284  CG2 ILE   492     -56.106   0.864  -7.994  1.00 99.93           C  
ATOM   3285  CD1 ILE   492     -54.621   1.677 -10.640  1.00 99.93           C  
ATOM   3286  N   ASP   493     -53.456   3.380  -6.122  1.00147.15           N  
ATOM   3287  CA  ASP   493     -53.813   4.664  -5.584  1.00147.15           C  
ATOM   3288  C   ASP   493     -52.545   5.383  -5.259  1.00147.15           C  
ATOM   3289  O   ASP   493     -51.493   4.754  -5.141  1.00147.15           O  
ATOM   3290  CB  ASP   493     -54.648   4.571  -4.290  1.00147.15           C  
ATOM   3291  CG  ASP   493     -55.213   5.940  -3.932  1.00147.15           C  
ATOM   3292  OD1 ASP   493     -54.461   6.766  -3.349  1.00147.15           O  
ATOM   3293  OD2 ASP   493     -56.412   6.177  -4.239  1.00147.15           O1-
ATOM   3294  N   ALA   494     -52.594   6.731  -5.185  1.00220.22           N  
ATOM   3295  CA  ALA   494     -51.430   7.435  -4.733  1.00220.22           C  
ATOM   3296  C   ALA   494     -50.420   7.491  -5.828  1.00220.22           C  
ATOM   3297  O   ALA   494     -50.716   7.752  -6.993  1.00220.22           O  
ATOM   3298  CB  ALA   494     -50.759   6.816  -3.498  1.00220.22           C  
ATOM   3299  N   ALA   495     -49.161   7.288  -5.410  1.00117.59           N  
ATOM   3300  CA  ALA   495     -47.974   7.296  -6.211  1.00117.59           C  
ATOM   3301  C   ALA   495     -48.021   6.175  -7.214  1.00117.59           C  
ATOM   3302  O   ALA   495     -47.268   6.210  -8.187  1.00117.59           O  
ATOM   3303  CB  ALA   495     -46.688   7.139  -5.381  1.00117.59           C  
ATOM   3304  N   ASN   496     -48.794   5.094  -6.944  1.00103.12           N  
ATOM   3305  CA  ASN   496     -48.901   3.998  -7.885  1.00103.12           C  
ATOM   3306  C   ASN   496     -50.300   3.996  -8.461  1.00103.12           C  
ATOM   3307  O   ASN   496     -51.152   3.220  -8.028  1.00103.12           O  
ATOM   3308  CB  ASN   496     -48.725   2.639  -7.193  1.00103.12           C  
ATOM   3309  CG  ASN   496     -47.400   2.674  -6.444  1.00103.12           C  
ATOM   3310  ND2 ASN   496     -47.481   2.731  -5.087  1.00103.12           N  
ATOM   3311  OD1 ASN   496     -46.327   2.663  -7.042  1.00103.12           O  
ATOM   3312  N   PRO   497     -50.548   4.818  -9.449  1.00111.42           N  
ATOM   3313  CA  PRO   497     -51.858   5.017 -10.030  1.00111.42           C  
ATOM   3314  C   PRO   497     -52.415   3.991 -10.970  1.00111.42           C  
ATOM   3315  O   PRO   497     -53.587   4.123 -11.318  1.00111.42           O  
ATOM   3316  CB  PRO   497     -51.817   6.396 -10.691  1.00111.42           C  
ATOM   3317  CG  PRO   497     -50.323   6.675 -10.906  1.00111.42           C  
ATOM   3318  CD  PRO   497     -49.649   5.918  -9.754  1.00111.42           C  
ATOM   3319  N   ARG   498     -51.642   3.003 -11.452  1.00182.71           N  
ATOM   3320  CA  ARG   498     -52.262   2.172 -12.447  1.00182.71           C  
ATOM   3321  C   ARG   498     -51.967   0.730 -12.187  1.00182.71           C  
ATOM   3322  O   ARG   498     -50.859   0.364 -11.804  1.00182.71           O  
ATOM   3323  CB  ARG   498     -51.765   2.484 -13.867  1.00182.71           C  
ATOM   3324  CG  ARG   498     -50.269   2.222 -14.039  1.00182.71           C  
ATOM   3325  CD  ARG   498     -49.689   2.743 -15.356  1.00182.71           C  
ATOM   3326  NE  ARG   498     -48.775   3.875 -15.033  1.00182.71           N  
ATOM   3327  CZ  ARG   498     -48.271   4.653 -16.033  1.00182.71           C  
ATOM   3328  NH1 ARG   498     -48.712   4.489 -17.314  1.00182.71           N1+
ATOM   3329  NH2 ARG   498     -47.321   5.592 -15.753  1.00182.71           N  
ATOM   3330  N   ALA   499     -52.975  -0.138 -12.402  1.00 40.92           N  
ATOM   3331  CA  ALA   499     -52.784  -1.550 -12.228  1.00 40.92           C  
ATOM   3332  C   ALA   499     -52.022  -2.050 -13.419  1.00 40.92           C  
ATOM   3333  O   ALA   499     -52.051  -1.431 -14.480  1.00 40.92           O  
ATOM   3334  CB  ALA   499     -54.097  -2.343 -12.133  1.00 40.92           C  
ATOM   3335  N   LYS   500     -51.300  -3.179 -13.251  1.00118.69           N  
ATOM   3336  CA  LYS   500     -50.547  -3.797 -14.313  1.00118.69           C  
ATOM   3337  C   LYS   500     -49.715  -2.753 -15.000  1.00118.69           C  
ATOM   3338  O   LYS   500     -49.825  -2.556 -16.210  1.00118.69           O  
ATOM   3339  CB  LYS   500     -51.432  -4.485 -15.366  1.00118.69           C  
ATOM   3340  CG  LYS   500     -50.680  -5.503 -16.227  1.00118.69           C  
ATOM   3341  CD  LYS   500     -51.611  -6.381 -17.064  1.00118.69           C  
ATOM   3342  CE  LYS   500     -50.929  -7.598 -17.698  1.00118.69           C  
ATOM   3343  NZ  LYS   500     -49.836  -7.164 -18.595  1.00118.69           N1+
ATOM   3344  N   ASN   501     -48.853  -2.067 -14.227  1.00 89.83           N  
ATOM   3345  CA  ASN   501     -48.066  -0.949 -14.681  1.00 89.83           C  
ATOM   3346  C   ASN   501     -46.822  -1.413 -15.391  1.00 89.83           C  
ATOM   3347  O   ASN   501     -45.874  -1.881 -14.765  1.00 89.83           O  
ATOM   3348  CB  ASN   501     -47.613  -0.088 -13.483  1.00 89.83           C  
ATOM   3349  CG  ASN   501     -46.926   1.188 -13.941  1.00 89.83           C  
ATOM   3350  ND2 ASN   501     -46.546   2.051 -12.958  1.00 89.83           N  
ATOM   3351  OD1 ASN   501     -46.725   1.412 -15.133  1.00 89.83           O  
ATOM   3352  N   ALA   502     -46.848  -1.379 -16.740  1.00 96.37           N  
ATOM   3353  CA  ALA   502     -45.744  -1.681 -17.610  1.00 96.37           C  
ATOM   3354  C   ALA   502     -44.730  -0.562 -17.743  1.00 96.37           C  
ATOM   3355  O   ALA   502     -43.559  -0.819 -18.013  1.00 96.37           O  
ATOM   3356  CB  ALA   502     -46.209  -2.037 -19.031  1.00 96.37           C  
ATOM   3357  N   PHE   503     -45.208   0.704 -17.740  1.00122.87           N  
ATOM   3358  CA  PHE   503     -44.467   1.921 -18.022  1.00122.87           C  
ATOM   3359  C   PHE   503     -43.614   2.528 -16.939  1.00122.87           C  
ATOM   3360  O   PHE   503     -42.500   2.974 -17.212  1.00122.87           O  
ATOM   3361  CB  PHE   503     -45.395   3.060 -18.477  1.00122.87           C  
ATOM   3362  CG  PHE   503     -46.140   2.595 -19.678  1.00122.87           C  
ATOM   3363  CD1 PHE   503     -45.529   2.525 -20.908  1.00122.87           C  
ATOM   3364  CD2 PHE   503     -47.467   2.242 -19.574  1.00122.87           C  
ATOM   3365  CE1 PHE   503     -46.229   2.096 -22.010  1.00122.87           C  
ATOM   3366  CE2 PHE   503     -48.172   1.814 -20.672  1.00122.87           C  
ATOM   3367  CZ  PHE   503     -47.552   1.740 -21.896  1.00122.87           C  
ATOM   3368  N   GLY   504     -44.130   2.635 -15.700  1.00 49.27           N  
ATOM   3369  CA  GLY   504     -43.383   3.278 -14.648  1.00 49.27           C  
ATOM   3370  C   GLY   504     -43.722   4.748 -14.546  1.00 49.27           C  
ATOM   3371  O   GLY   504     -44.507   5.295 -15.325  1.00 49.27           O  
ATOM   3372  N   HIS   505     -43.122   5.413 -13.530  1.00 95.08           N  
ATOM   3373  CA  HIS   505     -43.339   6.808 -13.271  1.00 95.08           C  
ATOM   3374  C   HIS   505     -42.213   7.316 -12.413  1.00 95.08           C  
ATOM   3375  O   HIS   505     -41.386   6.543 -11.929  1.00 95.08           O  
ATOM   3376  CB  HIS   505     -44.681   7.074 -12.570  1.00 95.08           C  
ATOM   3377  CG  HIS   505     -45.126   5.905 -11.744  1.00 95.08           C  
ATOM   3378  CD2 HIS   505     -46.051   4.950 -12.039  1.00 95.08           C  
ATOM   3379  ND1 HIS   505     -44.635   5.583 -10.499  1.00 95.08           N  
ATOM   3380  CE1 HIS   505     -45.282   4.455 -10.105  1.00 95.08           C  
ATOM   3381  NE2 HIS   505     -46.149   4.034 -11.008  1.00 95.08           N  
ATOM   3382  N   ILE   506     -42.140   8.654 -12.241  1.00 53.13           N  
ATOM   3383  CA  ILE   506     -41.110   9.265 -11.446  1.00 53.13           C  
ATOM   3384  C   ILE   506     -41.797   9.986 -10.319  1.00 53.13           C  
ATOM   3385  O   ILE   506     -42.670  10.826 -10.540  1.00 53.13           O  
ATOM   3386  CB  ILE   506     -40.328  10.300 -12.204  1.00 53.13           C  
ATOM   3387  CG1 ILE   506     -39.677   9.678 -13.453  1.00 53.13           C  
ATOM   3388  CG2 ILE   506     -39.322  10.948 -11.238  1.00 53.13           C  
ATOM   3389  CD1 ILE   506     -39.078  10.712 -14.407  1.00 53.13           C  
ATOM   3390  N   VAL   507     -41.405   9.679  -9.067  1.00 43.43           N  
ATOM   3391  CA  VAL   507     -42.022  10.298  -7.929  1.00 43.43           C  
ATOM   3392  C   VAL   507     -41.088  11.334  -7.378  1.00 43.43           C  
ATOM   3393  O   VAL   507     -39.870  11.161  -7.387  1.00 43.43           O  
ATOM   3394  CB  VAL   507     -42.351   9.329  -6.824  1.00 43.43           C  
ATOM   3395  CG1 VAL   507     -42.875  10.115  -5.609  1.00 43.43           C  
ATOM   3396  CG2 VAL   507     -43.350   8.294  -7.367  1.00 43.43           C  
ATOM   3397  N   GLU   508     -41.655  12.466  -6.905  1.00 72.70           N  
ATOM   3398  CA  GLU   508     -40.862  13.535  -6.364  1.00 72.70           C  
ATOM   3399  C   GLU   508     -41.408  13.903  -5.016  1.00 72.70           C  
ATOM   3400  O   GLU   508     -42.609  13.799  -4.767  1.00 72.70           O  
ATOM   3401  CB  GLU   508     -40.879  14.794  -7.250  1.00 72.70           C  
ATOM   3402  CG  GLU   508     -39.989  15.927  -6.743  1.00 72.70           C  
ATOM   3403  CD  GLU   508     -40.852  16.906  -5.958  1.00 72.70           C  
ATOM   3404  OE1 GLU   508     -41.806  17.459  -6.563  1.00 72.70           O  
ATOM   3405  OE2 GLU   508     -40.565  17.122  -4.752  1.00 72.70           O1-
ATOM   3406  N   ILE   509     -40.515  14.319  -4.091  1.00 85.06           N  
ATOM   3407  CA  ILE   509     -40.946  14.677  -2.769  1.00 85.06           C  
ATOM   3408  C   ILE   509     -40.191  15.893  -2.331  1.00 85.06           C  
ATOM   3409  O   ILE   509     -39.035  16.088  -2.705  1.00 85.06           O  
ATOM   3410  CB  ILE   509     -40.648  13.606  -1.759  1.00 85.06           C  
ATOM   3411  CG1 ILE   509     -41.374  13.866  -0.431  1.00 85.06           C  
ATOM   3412  CG2 ILE   509     -39.120  13.519  -1.613  1.00 85.06           C  
ATOM   3413  CD1 ILE   509     -42.882  13.632  -0.493  1.00 85.06           C  
ATOM   3414  N   SER   510     -40.853  16.756  -1.528  1.00 82.02           N  
ATOM   3415  CA  SER   510     -40.230  17.925  -0.973  1.00 82.02           C  
ATOM   3416  C   SER   510     -40.288  17.759   0.517  1.00 82.02           C  
ATOM   3417  O   SER   510     -41.361  17.605   1.098  1.00 82.02           O  
ATOM   3418  CB  SER   510     -40.978  19.227  -1.308  1.00 82.02           C  
ATOM   3419  OG  SER   510     -40.317  20.340  -0.726  1.00 82.02           O  
ATOM   3420  N   GLU   511     -39.120  17.809   1.180  1.00 90.38           N  
ATOM   3421  CA  GLU   511     -39.058  17.592   2.600  1.00 90.38           C  
ATOM   3422  C   GLU   511     -39.595  18.823   3.268  1.00 90.38           C  
ATOM   3423  O   GLU   511     -39.402  19.935   2.782  1.00 90.38           O  
ATOM   3424  CB  GLU   511     -37.615  17.416   3.108  1.00 90.38           C  
ATOM   3425  CG  GLU   511     -36.803  16.345   2.370  1.00 90.38           C  
ATOM   3426  CD  GLU   511     -37.514  15.005   2.470  1.00 90.38           C  
ATOM   3427  OE1 GLU   511     -37.431  14.370   3.556  1.00 90.38           O  
ATOM   3428  OE2 GLU   511     -38.148  14.597   1.461  1.00 90.38           O1-
ATOM   3429  N   THR   512     -40.262  18.654   4.428  1.00 92.10           N  
ATOM   3430  CA  THR   512     -40.855  19.764   5.120  1.00 92.10           C  
ATOM   3431  C   THR   512     -39.777  20.721   5.520  1.00 92.10           C  
ATOM   3432  O   THR   512     -38.689  20.323   5.930  1.00 92.10           O  
ATOM   3433  CB  THR   512     -41.595  19.361   6.367  1.00 92.10           C  
ATOM   3434  CG2 THR   512     -42.180  20.621   7.031  1.00 92.10           C  
ATOM   3435  OG1 THR   512     -42.633  18.446   6.046  1.00 92.10           O  
ATOM   3436  N   ASP   513     -40.073  22.025   5.349  1.00122.68           N  
ATOM   3437  CA  ASP   513     -39.236  23.152   5.663  0.50122.68           C  
ATOM   3438  C   ASP   513     -37.917  23.027   4.973  1.00122.68           C  
ATOM   3439  O   ASP   513     -36.941  23.662   5.370  1.00122.68           O  
ATOM   3440  CB  ASP   513     -39.026  23.445   7.170  0.50122.68           C  
ATOM   3441  CG  ASP   513     -38.256  22.341   7.880  0.50122.68           C  
ATOM   3442  OD1 ASP   513     -38.886  21.315   8.250  1.00122.68           O  
ATOM   3443  OD2 ASP   513     -37.029  22.531   8.098  1.00122.68           O1-
ATOM   3444  N   GLY   514     -37.865  22.226   3.892  1.00 24.88           N  
ATOM   3445  CA  GLY   514     -36.661  22.101   3.124  1.00 24.88           C  
ATOM   3446  C   GLY   514     -35.600  21.478   3.973  1.00 24.88           C  
ATOM   3447  O   GLY   514     -34.415  21.566   3.652  1.00 24.88           O  
ATOM   3448  N   ASP   515     -35.995  20.834   5.088  1.00 45.57           N  
ATOM   3449  CA  ASP   515     -35.027  20.219   5.948  1.00 45.57           C  
ATOM   3450  C   ASP   515     -35.187  18.738   5.816  1.00 45.57           C  
ATOM   3451  O   ASP   515     -36.269  18.192   6.012  1.00 45.57           O  
ATOM   3452  CB  ASP   515     -35.220  20.572   7.434  1.00 45.57           C  
ATOM   3453  CG  ASP   515     -34.047  20.014   8.230  1.00 45.57           C  
ATOM   3454  OD1 ASP   515     -33.173  19.348   7.614  1.00 45.57           O  
ATOM   3455  OD2 ASP   515     -34.014  20.243   9.469  1.00 45.57           O1-
ATOM   3456  N   PHE   516     -34.084  18.042   5.502  1.00218.81           N  
ATOM   3457  CA  PHE   516     -34.085  16.620   5.325  1.00218.81           C  
ATOM   3458  C   PHE   516     -34.404  15.953   6.633  1.00218.81           C  
ATOM   3459  O   PHE   516     -34.825  14.804   6.678  1.00218.81           O  
ATOM   3460  CB  PHE   516     -32.773  16.082   4.763  1.00218.81           C  
ATOM   3461  CG  PHE   516     -32.270  15.081   5.729  1.00218.81           C  
ATOM   3462  CD1 PHE   516     -31.473  15.524   6.744  1.00218.81           C  
ATOM   3463  CD2 PHE   516     -32.567  13.743   5.660  1.00218.81           C  
ATOM   3464  CE1 PHE   516     -30.938  14.685   7.682  1.00218.81           C  
ATOM   3465  CE2 PHE   516     -32.040  12.879   6.593  1.00218.81           C  
ATOM   3466  CZ  PHE   516     -31.228  13.356   7.596  1.00218.81           C  
ATOM   3467  N   ALA   517     -34.154  16.642   7.753  1.00 60.86           N  
ATOM   3468  CA  ALA   517     -34.445  16.096   9.051  1.00 60.86           C  
ATOM   3469  C   ALA   517     -35.910  15.779   9.177  1.00 60.86           C  
ATOM   3470  O   ALA   517     -36.282  14.860   9.903  1.00 60.86           O  
ATOM   3471  CB  ALA   517     -34.164  17.088  10.191  1.00 60.86           C  
ATOM   3472  N   SER   518     -36.789  16.549   8.509  1.00 54.12           N  
ATOM   3473  CA  SER   518     -38.212  16.419   8.702  1.00 54.12           C  
ATOM   3474  C   SER   518     -38.726  15.039   8.413  1.00 54.12           C  
ATOM   3475  O   SER   518     -38.217  14.310   7.562  1.00 54.12           O  
ATOM   3476  CB  SER   518     -39.038  17.411   7.865  1.00 54.12           C  
ATOM   3477  OG  SER   518     -38.735  18.738   8.262  1.00 54.12           O  
ATOM   3478  N   THR   519     -39.742  14.640   9.210  1.00 62.13           N  
ATOM   3479  CA  THR   519     -40.436  13.384   9.127  1.00 62.13           C  
ATOM   3480  C   THR   519     -41.423  13.361   7.996  1.00 62.13           C  
ATOM   3481  O   THR   519     -41.718  12.293   7.462  1.00 62.13           O  
ATOM   3482  CB  THR   519     -41.199  13.034  10.371  1.00 62.13           C  
ATOM   3483  CG2 THR   519     -41.827  11.643  10.172  1.00 62.13           C  
ATOM   3484  OG1 THR   519     -40.328  13.004  11.491  1.00 62.13           O  
ATOM   3485  N   LYS   520     -42.010  14.523   7.635  1.00148.03           N  
ATOM   3486  CA  LYS   520     -43.051  14.530   6.640  1.00148.03           C  
ATOM   3487  C   LYS   520     -42.617  15.288   5.424  1.00148.03           C  
ATOM   3488  O   LYS   520     -41.686  16.089   5.475  1.00148.03           O  
ATOM   3489  CB  LYS   520     -44.343  15.175   7.156  1.00148.03           C  
ATOM   3490  CG  LYS   520     -44.150  16.618   7.623  1.00148.03           C  
ATOM   3491  CD  LYS   520     -45.447  17.257   8.110  1.00148.03           C  
ATOM   3492  CE  LYS   520     -46.202  16.359   9.091  1.00148.03           C  
ATOM   3493  NZ  LYS   520     -45.289  15.922  10.171  1.00148.03           N1+
ATOM   3494  N   SER   521     -43.288  15.026   4.279  1.00 85.49           N  
ATOM   3495  CA  SER   521     -42.938  15.688   3.052  1.00 85.49           C  
ATOM   3496  C   SER   521     -44.145  15.718   2.172  1.00 85.49           C  
ATOM   3497  O   SER   521     -45.151  15.077   2.466  1.00 85.49           O  
ATOM   3498  CB  SER   521     -41.827  14.969   2.264  1.00 85.49           C  
ATOM   3499  OG  SER   521     -40.619  14.951   3.009  1.00 85.49           O  
ATOM   3500  N   ARG   522     -44.067  16.498   1.072  1.00110.80           N  
ATOM   3501  CA  ARG   522     -45.135  16.597   0.115  1.00110.80           C  
ATOM   3502  C   ARG   522     -44.632  15.955  -1.143  1.00110.80           C  
ATOM   3503  O   ARG   522     -43.466  16.113  -1.500  1.00110.80           O  
ATOM   3504  CB  ARG   522     -45.537  18.053  -0.165  1.00110.80           C  
ATOM   3505  CG  ARG   522     -46.254  18.690   1.030  1.00110.80           C  
ATOM   3506  CD  ARG   522     -46.172  20.216   1.065  1.00110.80           C  
ATOM   3507  NE  ARG   522     -44.740  20.554   1.299  1.00110.80           N  
ATOM   3508  CZ  ARG   522     -44.368  21.837   1.572  1.00110.80           C  
ATOM   3509  NH1 ARG   522     -45.314  22.817   1.665  1.00110.80           N1+
ATOM   3510  NH2 ARG   522     -43.048  22.136   1.749  1.00110.80           N  
ATOM   3511  N   TRP   523     -45.498  15.195  -1.848  1.00106.72           N  
ATOM   3512  CA  TRP   523     -45.029  14.463  -2.993  1.00106.72           C  
ATOM   3513  C   TRP   523     -45.957  14.619  -4.159  1.00106.72           C  
ATOM   3514  O   TRP   523     -47.139  14.925  -4.004  1.00106.72           O  
ATOM   3515  CB  TRP   523     -44.929  12.967  -2.705  1.00106.72           C  
ATOM   3516  CG  TRP   523     -46.241  12.343  -2.304  1.00106.72           C  
ATOM   3517  CD1 TRP   523     -46.868  12.352  -1.091  1.00106.72           C  
ATOM   3518  CD2 TRP   523     -47.037  11.515  -3.166  1.00106.72           C  
ATOM   3519  CE2 TRP   523     -48.103  11.036  -2.402  1.00106.72           C  
ATOM   3520  CE3 TRP   523     -46.872  11.162  -4.473  1.00106.72           C  
ATOM   3521  NE1 TRP   523     -47.985  11.555  -1.130  1.00106.72           N  
ATOM   3522  CZ2 TRP   523     -49.019  10.185  -2.940  1.00106.72           C  
ATOM   3523  CZ3 TRP   523     -47.820  10.332  -5.025  1.00106.72           C  
ATOM   3524  CH2 TRP   523     -48.871   9.853  -4.268  1.00106.72           C  
ATOM   3525  N   ASP   524     -45.402  14.437  -5.379  1.00 80.45           N  
ATOM   3526  CA  ASP   524     -46.186  14.473  -6.584  1.00 80.45           C  
ATOM   3527  C   ASP   524     -45.543  13.548  -7.576  1.00 80.45           C  
ATOM   3528  O   ASP   524     -44.404  13.126  -7.390  1.00 80.45           O  
ATOM   3529  CB  ASP   524     -46.270  15.863  -7.244  1.00 80.45           C  
ATOM   3530  CG  ASP   524     -44.874  16.278  -7.692  1.00 80.45           C  
ATOM   3531  OD1 ASP   524     -43.927  16.107  -6.881  1.00 80.45           O  
ATOM   3532  OD2 ASP   524     -44.736  16.757  -8.850  1.00 80.45           O1-
ATOM   3533  N   VAL   525     -46.270  13.175  -8.651  1.00130.30           N  
ATOM   3534  CA  VAL   525     -45.651  12.356  -9.653  1.00130.30           C  
ATOM   3535  C   VAL   525     -45.183  13.287 -10.719  1.00130.30           C  
ATOM   3536  O   VAL   525     -45.983  13.938 -11.389  1.00130.30           O  
ATOM   3537  CB  VAL   525     -46.555  11.299 -10.233  1.00130.30           C  
ATOM   3538  CG1 VAL   525     -46.896  10.310  -9.105  1.00130.30           C  
ATOM   3539  CG2 VAL   525     -47.796  11.954 -10.866  1.00130.30           C  
ATOM   3540  N   LEU   526     -43.846  13.381 -10.875  1.00 63.81           N  
ATOM   3541  CA  LEU   526     -43.252  14.289 -11.811  1.00 63.81           C  
ATOM   3542  C   LEU   526     -43.658  13.878 -13.187  1.00 63.81           C  
ATOM   3543  O   LEU   526     -44.003  14.730 -14.004  1.00 63.81           O  
ATOM   3544  CB  LEU   526     -41.719  14.310 -11.749  1.00 63.81           C  
ATOM   3545  CG  LEU   526     -41.102  15.343 -12.710  1.00 63.81           C  
ATOM   3546  CD1 LEU   526     -41.490  16.773 -12.299  1.00 63.81           C  
ATOM   3547  CD2 LEU   526     -39.585  15.157 -12.848  1.00 63.81           C  
ATOM   3548  N   LEU   527     -43.600  12.563 -13.492  1.00137.01           N  
ATOM   3549  CA  LEU   527     -44.068  12.117 -14.770  1.00137.01           C  
ATOM   3550  C   LEU   527     -44.605  10.730 -14.630  1.00137.01           C  
ATOM   3551  O   LEU   527     -44.198   9.975 -13.746  1.00137.01           O  
ATOM   3552  CB  LEU   527     -43.024  12.169 -15.907  1.00137.01           C  
ATOM   3553  CG  LEU   527     -41.781  11.272 -15.747  1.00137.01           C  
ATOM   3554  CD1 LEU   527     -42.118   9.777 -15.877  1.00137.01           C  
ATOM   3555  CD2 LEU   527     -40.672  11.716 -16.715  1.00137.01           C  
ATOM   3556  N   LYS   528     -45.592  10.389 -15.482  1.00118.41           N  
ATOM   3557  CA  LYS   528     -46.103   9.051 -15.524  1.00118.41           C  
ATOM   3558  C   LYS   528     -45.831   8.575 -16.912  1.00118.41           C  
ATOM   3559  O   LYS   528     -46.449   9.048 -17.858  1.00118.41           O  
ATOM   3560  CB  LYS   528     -47.619   8.963 -15.292  1.00118.41           C  
ATOM   3561  CG  LYS   528     -48.018   9.278 -13.851  1.00118.41           C  
ATOM   3562  CD  LYS   528     -47.382   8.339 -12.823  1.00118.41           C  
ATOM   3563  CE  LYS   528     -47.780   8.656 -11.381  1.00118.41           C  
ATOM   3564  NZ  LYS   528     -47.125   7.708 -10.451  1.00118.41           N1+
ATOM   3565  N   CYS   529     -44.914   7.607 -17.079  1.00 61.30           N  
ATOM   3566  CA  CYS   529     -44.552   7.176 -18.398  1.00 61.30           C  
ATOM   3567  C   CYS   529     -45.707   6.460 -19.022  1.00 61.30           C  
ATOM   3568  O   CYS   529     -46.598   5.962 -18.335  1.00 61.30           O  
ATOM   3569  CB  CYS   529     -43.341   6.229 -18.425  1.00 61.30           C  
ATOM   3570  SG  CYS   529     -41.829   7.048 -17.844  1.00 61.30           S  
ATOM   3571  N   GLY   530     -45.724   6.420 -20.370  1.00 56.42           N  
ATOM   3572  CA  GLY   530     -46.796   5.764 -21.061  1.00 56.42           C  
ATOM   3573  C   GLY   530     -46.543   5.803 -22.535  1.00 56.42           C  
ATOM   3574  O   GLY   530     -45.563   6.386 -23.002  1.00 56.42           O  
ATOM   3575  N   ASP   531     -47.440   5.144 -23.300  1.00126.02           N  
ATOM   3576  CA  ASP   531     -47.318   5.138 -24.727  1.00126.02           C  
ATOM   3577  C   ASP   531     -48.524   5.781 -25.318  1.00126.02           C  
ATOM   3578  O   ASP   531     -49.528   5.139 -25.622  1.00126.02           O  
ATOM   3579  CB  ASP   531     -47.203   3.711 -25.308  1.00126.02           C  
ATOM   3580  CG  ASP   531     -47.102   3.779 -26.828  1.00126.02           C  
ATOM   3581  OD1 ASP   531     -48.133   4.105 -27.473  1.00126.02           O  
ATOM   3582  OD2 ASP   531     -45.994   3.509 -27.365  1.00126.02           O1-
ATOM   3583  N   PRO   532     -48.426   7.061 -25.549  1.00242.97           N  
ATOM   3584  CA  PRO   532     -49.402   7.806 -26.285  1.00242.97           C  
ATOM   3585  C   PRO   532     -49.165   7.225 -27.630  1.00242.97           C  
ATOM   3586  O   PRO   532     -48.125   6.618 -27.836  1.00242.97           O  
ATOM   3587  CB  PRO   532     -48.951   9.261 -26.211  1.00242.97           C  
ATOM   3588  CG  PRO   532     -47.430   9.158 -25.989  1.00242.97           C  
ATOM   3589  CD  PRO   532     -47.264   7.854 -25.189  1.00242.97           C  
ATOM   3590  N   SER   533     -50.098   7.356 -28.556  1.00226.61           N  
ATOM   3591  CA  SER   533     -49.999   6.718 -29.835  1.00226.61           C  
ATOM   3592  C   SER   533     -50.784   5.466 -29.668  1.00226.61           C  
ATOM   3593  O   SER   533     -51.994   5.454 -29.885  1.00226.61           O  
ATOM   3594  CB  SER   533     -48.617   6.375 -30.460  1.00226.61           C  
ATOM   3595  OG  SER   533     -47.888   7.559 -30.748  1.00226.61           O  
ATOM   3596  N   VAL   534     -50.107   4.366 -29.300  1.00 82.60           N  
ATOM   3597  CA  VAL   534     -50.825   3.138 -29.174  1.00 82.60           C  
ATOM   3598  C   VAL   534     -51.832   3.178 -28.063  1.00 82.60           C  
ATOM   3599  O   VAL   534     -53.027   2.994 -28.294  1.00 82.60           O  
ATOM   3600  CB  VAL   534     -49.926   1.969 -28.908  1.00 82.60           C  
ATOM   3601  CG1 VAL   534     -50.789   0.701 -28.773  1.00 82.60           C  
ATOM   3602  CG2 VAL   534     -48.879   1.900 -30.031  1.00 82.60           C  
ATOM   3603  N   ALA   535     -51.365   3.435 -26.825  1.00 94.39           N  
ATOM   3604  CA  ALA   535     -52.224   3.286 -25.682  1.00 94.39           C  
ATOM   3605  C   ALA   535     -53.331   4.276 -25.567  1.00 94.39           C  
ATOM   3606  O   ALA   535     -54.479   3.865 -25.476  1.00 94.39           O  
ATOM   3607  CB  ALA   535     -51.445   3.344 -24.358  1.00 94.39           C  
ATOM   3608  N   GLU   536     -53.040   5.591 -25.574  1.00161.46           N  
ATOM   3609  CA  GLU   536     -54.073   6.582 -25.394  1.00161.46           C  
ATOM   3610  C   GLU   536     -54.928   6.224 -24.194  1.00161.46           C  
ATOM   3611  O   GLU   536     -56.140   6.437 -24.211  1.00161.46           O  
ATOM   3612  CB  GLU   536     -54.980   6.729 -26.626  1.00161.46           C  
ATOM   3613  CG  GLU   536     -55.902   7.948 -26.579  1.00161.46           C  
ATOM   3614  CD  GLU   536     -56.646   8.003 -27.904  1.00161.46           C  
ATOM   3615  OE1 GLU   536     -57.411   7.044 -28.192  1.00161.46           O  
ATOM   3616  OE2 GLU   536     -56.452   9.001 -28.649  1.00161.46           O1-
ATOM   3617  N   VAL   537     -54.313   5.674 -23.123  1.00113.11           N  
ATOM   3618  CA  VAL   537     -54.965   5.237 -21.905  1.00113.11           C  
ATOM   3619  C   VAL   537     -53.841   5.186 -20.911  1.00113.11           C  
ATOM   3620  O   VAL   537     -53.722   6.013 -20.008  1.00113.11           O  
ATOM   3621  CB  VAL   537     -55.518   3.844 -21.998  1.00113.11           C  
ATOM   3622  CG1 VAL   537     -56.112   3.460 -20.631  1.00113.11           C  
ATOM   3623  CG2 VAL   537     -56.533   3.791 -23.151  1.00113.11           C  
ATOM   3624  N   GLY   538     -52.996   4.148 -21.099  1.00103.78           N  
ATOM   3625  CA  GLY   538     -51.704   3.835 -20.559  0.50103.78           C  
ATOM   3626  C   GLY   538     -50.787   4.841 -21.187  1.00103.78           C  
ATOM   3627  O   GLY   538     -49.587   4.881 -20.942  1.00103.78           O  
ATOM   3628  N   ALA   539     -51.356   5.658 -22.083  1.00113.12           N  
ATOM   3629  CA  ALA   539     -50.694   6.576 -22.950  1.00113.12           C  
ATOM   3630  C   ALA   539     -49.723   7.406 -22.184  1.00113.12           C  
ATOM   3631  O   ALA   539     -48.745   7.853 -22.775  1.00113.12           O  
ATOM   3632  CB  ALA   539     -51.676   7.538 -23.639  1.00113.12           C  
ATOM   3633  N   SER   540     -50.013   7.708 -20.904  1.00228.73           N  
ATOM   3634  CA  SER   540     -49.159   8.439 -20.014  1.00228.73           C  
ATOM   3635  C   SER   540     -50.151   9.148 -19.204  1.00228.73           C  
ATOM   3636  O   SER   540     -51.083   9.733 -19.751  1.00228.73           O  
ATOM   3637  CB  SER   540     -48.349   9.554 -20.706  1.00228.73           C  
ATOM   3638  OG  SER   540     -47.567  10.276 -19.776  1.00228.73           O  
ATOM   3639  N   PHE   541     -50.005   9.119 -17.881  1.00118.20           N  
ATOM   3640  CA  PHE   541     -50.896   9.973 -17.187  1.00118.20           C  
ATOM   3641  C   PHE   541     -50.416  11.304 -17.616  1.00118.20           C  
ATOM   3642  O   PHE   541     -51.186  12.254 -17.749  1.00118.20           O  
ATOM   3643  CB  PHE   541     -50.796   9.907 -15.657  1.00118.20           C  
ATOM   3644  CG  PHE   541     -51.322   8.577 -15.254  1.00118.20           C  
ATOM   3645  CD1 PHE   541     -52.669   8.398 -15.033  1.00118.20           C  
ATOM   3646  CD2 PHE   541     -50.467   7.510 -15.116  1.00118.20           C  
ATOM   3647  CE1 PHE   541     -53.152   7.166 -14.667  1.00118.20           C  
ATOM   3648  CE2 PHE   541     -50.945   6.276 -14.748  1.00118.20           C  
ATOM   3649  CZ  PHE   541     -52.290   6.105 -14.523  1.00118.20           C  
ATOM   3650  N   SER   542     -49.095  11.381 -17.874  1.00143.51           N  
ATOM   3651  CA  SER   542     -48.578  12.689 -18.096  1.00143.51           C  
ATOM   3652  C   SER   542     -48.702  13.222 -19.487  1.00143.51           C  
ATOM   3653  O   SER   542     -48.488  12.547 -20.490  1.00143.51           O  
ATOM   3654  CB  SER   542     -47.104  12.845 -17.684  1.00143.51           C  
ATOM   3655  OG  SER   542     -46.968  12.689 -16.280  1.00143.51           O  
ATOM   3656  N   THR   543     -49.027  14.523 -19.545  1.00 52.83           N  
ATOM   3657  CA  THR   543     -49.086  15.290 -20.752  0.50 52.83           C  
ATOM   3658  C   THR   543     -47.677  15.497 -21.202  1.00 52.83           C  
ATOM   3659  O   THR   543     -47.410  15.734 -22.378  1.00 52.83           O  
ATOM   3660  CB  THR   543     -49.724  16.632 -20.565  0.50 52.83           C  
ATOM   3661  CG2 THR   543     -51.163  16.403 -20.074  1.00 52.83           C  
ATOM   3662  OG1 THR   543     -48.993  17.409 -19.629  1.00 52.83           O  
ATOM   3663  N   ALA   544     -46.742  15.432 -20.237  1.00 52.07           N  
ATOM   3664  CA  ALA   544     -45.341  15.637 -20.458  1.00 52.07           C  
ATOM   3665  C   ALA   544     -44.851  14.612 -21.429  1.00 52.07           C  
ATOM   3666  O   ALA   544     -43.877  14.855 -22.141  1.00 52.07           O  
ATOM   3667  CB  ALA   544     -44.509  15.497 -19.172  1.00 52.07           C  
ATOM   3668  N   THR   545     -45.457  13.407 -21.423  1.00 44.54           N  
ATOM   3669  CA  THR   545     -45.053  12.385 -22.351  1.00 44.54           C  
ATOM   3670  C   THR   545     -45.762  12.582 -23.659  1.00 44.54           C  
ATOM   3671  O   THR   545     -46.962  12.852 -23.698  1.00 44.54           O  
ATOM   3672  CB  THR   545     -45.352  10.993 -21.879  1.00 44.54           C  
ATOM   3673  CG2 THR   545     -44.879  10.004 -22.955  1.00 44.54           C  
ATOM   3674  OG1 THR   545     -44.684  10.732 -20.653  1.00 44.54           O  
ATOM   3675  N   THR   546     -45.019  12.427 -24.777  1.00 48.80           N  
ATOM   3676  CA  THR   546     -45.585  12.609 -26.084  1.00 48.80           C  
ATOM   3677  C   THR   546     -45.135  11.480 -26.954  1.00 48.80           C  
ATOM   3678  O   THR   546     -44.351  10.623 -26.549  1.00 48.80           O  
ATOM   3679  CB  THR   546     -45.141  13.867 -26.769  1.00 48.80           C  
ATOM   3680  CG2 THR   546     -45.541  15.072 -25.900  1.00 48.80           C  
ATOM   3681  OG1 THR   546     -43.735  13.844 -26.977  1.00 48.80           O  
ATOM   3682  N   ARG   547     -45.634  11.470 -28.201  1.00 97.02           N  
ATOM   3683  CA  ARG   547     -45.324  10.428 -29.133  1.00 97.02           C  
ATOM   3684  C   ARG   547     -43.844  10.405 -29.354  1.00 97.02           C  
ATOM   3685  O   ARG   547     -43.237   9.337 -29.393  1.00 97.02           O  
ATOM   3686  CB  ARG   547     -45.888  10.711 -30.532  1.00 97.02           C  
ATOM   3687  CG  ARG   547     -47.404  10.838 -30.631  1.00 97.02           C  
ATOM   3688  CD  ARG   547     -47.851  11.327 -32.011  1.00 97.02           C  
ATOM   3689  NE  ARG   547     -47.402  10.320 -33.016  1.00 97.02           N  
ATOM   3690  CZ  ARG   547     -46.195  10.456 -33.639  1.00 97.02           C  
ATOM   3691  NH1 ARG   547     -45.379  11.507 -33.332  1.00 97.02           N1+
ATOM   3692  NH2 ARG   547     -45.808   9.543 -34.578  1.00 97.02           N  
ATOM   3693  N   ASN   548     -43.230  11.588 -29.551  1.00117.18           N  
ATOM   3694  CA  ASN   548     -41.833  11.623 -29.877  1.00117.18           C  
ATOM   3695  C   ASN   548     -40.922  11.222 -28.744  1.00117.18           C  
ATOM   3696  O   ASN   548     -39.991  10.445 -28.942  1.00117.18           O  
ATOM   3697  CB  ASN   548     -41.372  12.980 -30.454  1.00117.18           C  
ATOM   3698  CG  ASN   548     -41.734  14.118 -29.511  1.00117.18           C  
ATOM   3699  ND2 ASN   548     -40.905  14.340 -28.456  1.00117.18           N  
ATOM   3700  OD1 ASN   548     -42.735  14.802 -29.718  1.00117.18           O  
ATOM   3701  N   GLY   549     -41.156  11.770 -27.539  1.00 85.71           N  
ATOM   3702  CA  GLY   549     -40.369  11.627 -26.336  1.00 85.71           C  
ATOM   3703  C   GLY   549     -40.481  10.328 -25.589  1.00 85.71           C  
ATOM   3704  O   GLY   549     -39.655  10.028 -24.730  1.00 85.71           O  
ATOM   3705  N   TRP   550     -41.552   9.562 -25.811  1.00216.86           N  
ATOM   3706  CA  TRP   550     -41.930   8.508 -24.906  1.00216.86           C  
ATOM   3707  C   TRP   550     -40.907   7.419 -24.712  1.00216.86           C  
ATOM   3708  O   TRP   550     -40.142   7.065 -25.612  1.00216.86           O  
ATOM   3709  CB  TRP   550     -43.272   7.864 -25.259  1.00216.86           C  
ATOM   3710  CG  TRP   550     -43.170   6.818 -26.320  1.00216.86           C  
ATOM   3711  CD1 TRP   550     -43.115   6.890 -27.677  1.00216.86           C  
ATOM   3712  CD2 TRP   550     -43.138   5.431 -25.972  1.00216.86           C  
ATOM   3713  CE2 TRP   550     -43.054   4.719 -27.160  1.00216.86           C  
ATOM   3714  CE3 TRP   550     -43.176   4.819 -24.754  1.00216.86           C  
ATOM   3715  NE1 TRP   550     -43.035   5.622 -28.201  1.00216.86           N  
ATOM   3716  CZ2 TRP   550     -43.011   3.356 -27.141  1.00216.86           C  
ATOM   3717  CZ3 TRP   550     -43.131   3.445 -24.739  1.00216.86           C  
ATOM   3718  CH2 TRP   550     -43.048   2.737 -25.914  1.00216.86           C  
ATOM   3719  N   PHE   551     -40.890   6.871 -23.468  1.00 80.67           N  
ATOM   3720  CA  PHE   551     -39.983   5.832 -23.057  1.00 80.67           C  
ATOM   3721  C   PHE   551     -40.653   5.014 -21.984  1.00 80.67           C  
ATOM   3722  O   PHE   551     -41.787   5.298 -21.593  1.00 80.67           O  
ATOM   3723  CB  PHE   551     -38.646   6.374 -22.517  1.00 80.67           C  
ATOM   3724  CG  PHE   551     -38.920   7.240 -21.336  1.00 80.67           C  
ATOM   3725  CD1 PHE   551     -39.321   8.545 -21.504  1.00 80.67           C  
ATOM   3726  CD2 PHE   551     -38.764   6.747 -20.061  1.00 80.67           C  
ATOM   3727  CE1 PHE   551     -39.571   9.344 -20.414  1.00 80.67           C  
ATOM   3728  CE2 PHE   551     -39.012   7.541 -18.966  1.00 80.67           C  
ATOM   3729  CZ  PHE   551     -39.417   8.841 -19.145  1.00 80.67           C  
ATOM   3730  N   GLY   552     -39.974   3.945 -21.501  1.00 52.05           N  
ATOM   3731  CA  GLY   552     -40.568   3.122 -20.482  1.00 52.05           C  
ATOM   3732  C   GLY   552     -39.509   2.690 -19.510  1.00 52.05           C  
ATOM   3733  O   GLY   552     -38.327   2.619 -19.839  1.00 52.05           O  
ATOM   3734  N   MET   553     -39.957   2.330 -18.290  1.00115.01           N  
ATOM   3735  CA  MET   553     -39.155   1.855 -17.191  1.00115.01           C  
ATOM   3736  C   MET   553     -37.957   2.700 -16.844  1.00115.01           C  
ATOM   3737  O   MET   553     -36.830   2.210 -16.903  1.00115.01           O  
ATOM   3738  CB  MET   553     -38.659   0.407 -17.337  1.00115.01           C  
ATOM   3739  CG  MET   553     -39.707  -0.657 -17.013  1.00115.01           C  
ATOM   3740  SD  MET   553     -39.024  -2.341 -16.924  1.00115.01           S  
ATOM   3741  CE  MET   553     -39.290  -2.742 -18.673  1.00115.01           C  
ATOM   3742  N   PRO   554     -38.148   3.952 -16.505  1.00119.09           N  
ATOM   3743  CA  PRO   554     -37.057   4.780 -16.034  1.00119.09           C  
ATOM   3744  C   PRO   554     -36.423   4.148 -14.816  1.00119.09           C  
ATOM   3745  O   PRO   554     -37.160   3.801 -13.895  1.00119.09           O  
ATOM   3746  CB  PRO   554     -37.702   6.116 -15.683  1.00119.09           C  
ATOM   3747  CG  PRO   554     -39.122   5.709 -15.239  1.00119.09           C  
ATOM   3748  CD  PRO   554     -39.441   4.466 -16.092  1.00119.09           C  
ATOM   3749  N   ASP   555     -35.115   3.802 -14.870  1.00158.05           N  
ATOM   3750  CA  ASP   555     -34.329   3.288 -13.776  1.00158.05           C  
ATOM   3751  C   ASP   555     -33.426   4.294 -13.103  1.00158.05           C  
ATOM   3752  O   ASP   555     -33.642   4.736 -11.975  1.00158.05           O  
ATOM   3753  CB  ASP   555     -33.432   2.151 -14.332  1.00158.05           C  
ATOM   3754  CG  ASP   555     -32.573   1.421 -13.294  1.00158.05           C  
ATOM   3755  OD1 ASP   555     -32.336   1.962 -12.183  1.00158.05           O  
ATOM   3756  OD2 ASP   555     -32.147   0.279 -13.619  1.00158.05           O1-
ATOM   3757  N   ASN   556     -32.390   4.736 -13.861  1.00102.07           N  
ATOM   3758  CA  ASN   556     -31.331   5.512 -13.276  1.00102.07           C  
ATOM   3759  C   ASN   556     -31.676   6.956 -13.409  1.00102.07           C  
ATOM   3760  O   ASN   556     -32.483   7.340 -14.254  1.00102.07           O  
ATOM   3761  CB  ASN   556     -29.942   5.247 -13.899  1.00102.07           C  
ATOM   3762  CG  ASN   556     -28.818   5.552 -12.914  1.00102.07           C  
ATOM   3763  ND2 ASN   556     -27.714   4.764 -13.013  1.00102.07           N  
ATOM   3764  OD1 ASN   556     -28.904   6.451 -12.080  1.00102.07           O  
ATOM   3765  N   CYS   557     -31.099   7.788 -12.521  1.00 50.40           N  
ATOM   3766  CA  CYS   557     -31.321   9.201 -12.547  1.00 50.40           C  
ATOM   3767  C   CYS   557     -30.051   9.865 -12.121  1.00 50.40           C  
ATOM   3768  O   CYS   557     -29.255   9.287 -11.381  1.00 50.40           O  
ATOM   3769  CB  CYS   557     -32.409   9.676 -11.568  1.00 50.40           C  
ATOM   3770  SG  CYS   557     -34.060   9.049 -11.996  1.00 50.40           S  
ATOM   3771  N   ALA   558     -29.813  11.096 -12.615  1.00 39.85           N  
ATOM   3772  CA  ALA   558     -28.670  11.837 -12.173  1.00 39.85           C  
ATOM   3773  C   ALA   558     -28.965  13.288 -12.365  1.00 39.85           C  
ATOM   3774  O   ALA   558     -29.705  13.672 -13.269  1.00 39.85           O  
ATOM   3775  CB  ALA   558     -27.385  11.523 -12.960  1.00 39.85           C  
ATOM   3776  N   ILE   559     -28.380  14.138 -11.503  1.00131.26           N  
ATOM   3777  CA  ILE   559     -28.578  15.548 -11.634  1.00131.26           C  
ATOM   3778  C   ILE   559     -27.228  16.132 -11.909  1.00131.26           C  
ATOM   3779  O   ILE   559     -26.209  15.658 -11.408  1.00131.26           O  
ATOM   3780  CB  ILE   559     -29.127  16.185 -10.386  1.00131.26           C  
ATOM   3781  CG1 ILE   559     -29.789  17.534 -10.700  1.00131.26           C  
ATOM   3782  CG2 ILE   559     -27.987  16.285  -9.362  1.00131.26           C  
ATOM   3783  CD1 ILE   559     -31.122  17.395 -11.436  1.00131.26           C  
ATOM   3784  N   ASP   560     -27.210  17.127 -12.810  1.00169.71           N  
ATOM   3785  CA  ASP   560     -26.075  17.905 -13.209  1.00169.71           C  
ATOM   3786  C   ASP   560     -26.058  19.081 -12.267  1.00169.71           C  
ATOM   3787  O   ASP   560     -27.018  19.304 -11.532  1.00169.71           O  
ATOM   3788  CB  ASP   560     -26.343  18.378 -14.654  1.00169.71           C  
ATOM   3789  CG  ASP   560     -25.143  18.961 -15.370  1.00169.71           C  
ATOM   3790  OD1 ASP   560     -24.492  19.888 -14.825  1.00169.71           O  
ATOM   3791  OD2 ASP   560     -24.880  18.485 -16.506  1.00169.71           O1-
ATOM   3792  N   ALA   561     -24.962  19.865 -12.255  1.00 35.21           N  
ATOM   3793  CA  ALA   561     -24.829  21.014 -11.399  1.00 35.21           C  
ATOM   3794  C   ALA   561     -25.871  22.019 -11.781  1.00 35.21           C  
ATOM   3795  O   ALA   561     -26.416  22.723 -10.932  1.00 35.21           O  
ATOM   3796  CB  ALA   561     -23.457  21.694 -11.523  1.00 35.21           C  
ATOM   3797  N   GLU   562     -26.157  22.107 -13.091  1.00 93.71           N  
ATOM   3798  CA  GLU   562     -27.095  23.033 -13.655  1.00 93.71           C  
ATOM   3799  C   GLU   562     -28.473  22.745 -13.148  1.00 93.71           C  
ATOM   3800  O   GLU   562     -29.296  23.655 -13.071  1.00 93.71           O  
ATOM   3801  CB  GLU   562     -27.150  22.979 -15.190  1.00 93.71           C  
ATOM   3802  CG  GLU   562     -25.979  23.689 -15.872  1.00 93.71           C  
ATOM   3803  CD  GLU   562     -26.183  25.190 -15.695  1.00 93.71           C  
ATOM   3804  OE1 GLU   562     -26.948  25.579 -14.772  1.00 93.71           O  
ATOM   3805  OE2 GLU   562     -25.578  25.968 -16.479  1.00 93.71           O1-
ATOM   3806  N   GLY   563     -28.785  21.481 -12.798  1.00 38.56           N  
ATOM   3807  CA  GLY   563     -30.119  21.214 -12.338  1.00 38.56           C  
ATOM   3808  C   GLY   563     -30.878  20.413 -13.358  1.00 38.56           C  
ATOM   3809  O   GLY   563     -32.086  20.221 -13.228  1.00 38.56           O  
ATOM   3810  N   ARG   564     -30.191  19.942 -14.416  1.00143.74           N  
ATOM   3811  CA  ARG   564     -30.802  19.096 -15.401  1.00143.74           C  
ATOM   3812  C   ARG   564     -31.007  17.758 -14.750  1.00143.74           C  
ATOM   3813  O   ARG   564     -30.151  17.289 -14.003  1.00143.74           O  
ATOM   3814  CB  ARG   564     -29.854  18.825 -16.575  1.00143.74           C  
ATOM   3815  CG  ARG   564     -29.327  20.096 -17.235  1.00143.74           C  
ATOM   3816  CD  ARG   564     -28.049  19.858 -18.038  1.00143.74           C  
ATOM   3817  NE  ARG   564     -27.628  21.172 -18.594  1.00143.74           N  
ATOM   3818  CZ  ARG   564     -26.319  21.559 -18.554  1.00143.74           C  
ATOM   3819  NH1 ARG   564     -25.383  20.742 -17.990  1.00143.74           N1+
ATOM   3820  NH2 ARG   564     -25.945  22.759 -19.085  1.00143.74           N  
ATOM   3821  N   LEU   565     -32.154  17.101 -15.023  1.00122.20           N  
ATOM   3822  CA  LEU   565     -32.405  15.806 -14.453  1.00122.20           C  
ATOM   3823  C   LEU   565     -32.309  14.808 -15.566  1.00122.20           C  
ATOM   3824  O   LEU   565     -33.071  14.853 -16.529  1.00122.20           O  
ATOM   3825  CB  LEU   565     -33.785  15.736 -13.768  1.00122.20           C  
ATOM   3826  CG  LEU   565     -34.147  14.398 -13.096  1.00122.20           C  
ATOM   3827  CD1 LEU   565     -35.378  14.581 -12.211  1.00122.20           C  
ATOM   3828  CD2 LEU   565     -34.407  13.273 -14.100  1.00122.20           C  
ATOM   3829  N   TRP   566     -31.348  13.869 -15.452  1.00 92.97           N  
ATOM   3830  CA  TRP   566     -31.122  12.922 -16.504  1.00 92.97           C  
ATOM   3831  C   TRP   566     -31.796  11.644 -16.108  1.00 92.97           C  
ATOM   3832  O   TRP   566     -31.715  11.212 -14.958  1.00 92.97           O  
ATOM   3833  CB  TRP   566     -29.624  12.667 -16.732  1.00 92.97           C  
ATOM   3834  CG  TRP   566     -28.866  13.935 -17.075  1.00 92.97           C  
ATOM   3835  CD1 TRP   566     -28.320  14.846 -16.217  1.00 92.97           C  
ATOM   3836  CD2 TRP   566     -28.584  14.411 -18.402  1.00 92.97           C  
ATOM   3837  CE2 TRP   566     -27.874  15.606 -18.269  1.00 92.97           C  
ATOM   3838  CE3 TRP   566     -28.890  13.898 -19.632  1.00 92.97           C  
ATOM   3839  NE1 TRP   566     -27.719  15.860 -16.924  1.00 92.97           N  
ATOM   3840  CZ2 TRP   566     -27.455  16.304 -19.366  1.00 92.97           C  
ATOM   3841  CZ3 TRP   566     -28.469  14.609 -20.737  1.00 92.97           C  
ATOM   3842  CH2 TRP   566     -27.768  15.789 -20.605  1.00 92.97           C  
ATOM   3843  N   VAL   567     -32.503  11.019 -17.073  1.00 46.67           N  
ATOM   3844  CA  VAL   567     -33.245   9.819 -16.806  1.00 46.67           C  
ATOM   3845  C   VAL   567     -32.731   8.731 -17.702  1.00 46.67           C  
ATOM   3846  O   VAL   567     -32.614   8.919 -18.913  1.00 46.67           O  
ATOM   3847  CB  VAL   567     -34.711   9.963 -17.082  1.00 46.67           C  
ATOM   3848  CG1 VAL   567     -35.389   8.603 -16.852  1.00 46.67           C  
ATOM   3849  CG2 VAL   567     -35.264  11.099 -16.205  1.00 46.67           C  
ATOM   3850  N   SER   568     -32.427   7.545 -17.123  1.00 58.00           N  
ATOM   3851  CA  SER   568     -31.925   6.460 -17.927  1.00 58.00           C  
ATOM   3852  C   SER   568     -32.933   5.353 -17.860  1.00 58.00           C  
ATOM   3853  O   SER   568     -33.628   5.202 -16.856  1.00 58.00           O  
ATOM   3854  CB  SER   568     -30.599   5.849 -17.465  1.00 58.00           C  
ATOM   3855  OG  SER   568     -30.860   4.864 -16.480  1.00 58.00           O  
ATOM   3856  N   THR   569     -33.016   4.524 -18.925  1.00 55.73           N  
ATOM   3857  CA  THR   569     -34.064   3.541 -18.972  1.00 55.73           C  
ATOM   3858  C   THR   569     -33.542   2.137 -19.026  1.00 55.73           C  
ATOM   3859  O   THR   569     -32.482   1.847 -19.584  1.00 55.73           O  
ATOM   3860  CB  THR   569     -34.948   3.688 -20.175  1.00 55.73           C  
ATOM   3861  CG2 THR   569     -35.502   5.123 -20.198  1.00 55.73           C  
ATOM   3862  OG1 THR   569     -34.208   3.436 -21.361  1.00 55.73           O  
ATOM   3863  N   ASP   570     -34.320   1.231 -18.396  1.00 74.38           N  
ATOM   3864  CA  ASP   570     -34.092  -0.186 -18.405  1.00 74.38           C  
ATOM   3865  C   ASP   570     -35.444  -0.789 -18.635  1.00 74.38           C  
ATOM   3866  O   ASP   570     -36.041  -1.370 -17.728  1.00 74.38           O  
ATOM   3867  CB  ASP   570     -33.563  -0.706 -17.055  1.00 74.38           C  
ATOM   3868  CG  ASP   570     -33.288  -2.198 -17.169  1.00 74.38           C  
ATOM   3869  OD1 ASP   570     -33.330  -2.726 -18.312  1.00 74.38           O  
ATOM   3870  OD2 ASP   570     -33.037  -2.829 -16.108  1.00 74.38           O1-
ATOM   3871  N   GLY   571     -35.959  -0.686 -19.877  1.00 48.97           N  
ATOM   3872  CA  GLY   571     -37.299  -1.134 -20.127  1.00 48.97           C  
ATOM   3873  C   GLY   571     -37.304  -2.150 -21.215  1.00 48.97           C  
ATOM   3874  O   GLY   571     -36.267  -2.684 -21.593  1.00 48.97           O  
ATOM   3875  N   ASN   572     -38.506  -2.474 -21.726  1.00 69.94           N  
ATOM   3876  CA  ASN   572     -38.579  -3.438 -22.785  1.00 69.94           C  
ATOM   3877  C   ASN   572     -38.221  -2.720 -24.048  1.00 69.94           C  
ATOM   3878  O   ASN   572     -38.709  -1.617 -24.290  1.00 69.94           O  
ATOM   3879  CB  ASN   572     -39.984  -4.038 -22.965  1.00 69.94           C  
ATOM   3880  CG  ASN   572     -39.855  -5.329 -23.760  1.00 69.94           C  
ATOM   3881  ND2 ASN   572     -40.613  -6.376 -23.335  1.00 69.94           N  
ATOM   3882  OD1 ASN   572     -39.095  -5.412 -24.724  1.00 69.94           O  
ATOM   3883  N   ASN   573     -37.329  -3.286 -24.892  1.00176.39           N  
ATOM   3884  CA  ASN   573     -37.114  -2.529 -26.089  0.50176.39           C  
ATOM   3885  C   ASN   573     -37.382  -3.374 -27.294  1.00176.39           C  
ATOM   3886  O   ASN   573     -36.591  -3.449 -28.233  1.00176.39           O  
ATOM   3887  CB  ASN   573     -35.761  -1.814 -26.111  0.50176.39           C  
ATOM   3888  CG  ASN   573     -35.859  -0.941 -24.859  1.00176.39           C  
ATOM   3889  ND2 ASN   573     -36.056   0.394 -24.999  1.00176.39           N  
ATOM   3890  OD1 ASN   573     -35.798  -1.459 -23.751  1.00176.39           O  
ATOM   3891  N   GLU   574     -38.566  -4.014 -27.283  1.00 97.28           N  
ATOM   3892  CA  GLU   574     -39.071  -4.822 -28.355  1.00 97.28           C  
ATOM   3893  C   GLU   574     -39.468  -3.919 -29.480  1.00 97.28           C  
ATOM   3894  O   GLU   574     -39.410  -4.302 -30.648  1.00 97.28           O  
ATOM   3895  CB  GLU   574     -40.299  -5.661 -27.961  1.00 97.28           C  
ATOM   3896  CG  GLU   574     -40.803  -6.570 -29.086  1.00 97.28           C  
ATOM   3897  CD  GLU   574     -41.960  -7.394 -28.538  1.00 97.28           C  
ATOM   3898  OE1 GLU   574     -42.205  -7.314 -27.306  1.00 97.28           O  
ATOM   3899  OE2 GLU   574     -42.613  -8.113 -29.342  1.00 97.28           O1-
ATOM   3900  N   LYS   575     -39.889  -2.685 -29.136  1.00122.40           N  
ATOM   3901  CA  LYS   575     -40.357  -1.734 -30.104  1.00122.40           C  
ATOM   3902  C   LYS   575     -41.644  -2.248 -30.675  1.00122.40           C  
ATOM   3903  O   LYS   575     -42.019  -1.903 -31.794  1.00122.40           O  
ATOM   3904  CB  LYS   575     -39.352  -1.518 -31.255  1.00122.40           C  
ATOM   3905  CG  LYS   575     -39.758  -0.438 -32.264  1.00122.40           C  
ATOM   3906  CD  LYS   575     -38.612   0.041 -33.155  1.00122.40           C  
ATOM   3907  CE  LYS   575     -38.039  -1.044 -34.068  1.00122.40           C  
ATOM   3908  NZ  LYS   575     -36.971  -0.476 -34.923  1.00122.40           N1+
ATOM   3909  N   ASP   576     -42.351  -3.108 -29.912  1.00 68.37           N  
ATOM   3910  CA  ASP   576     -43.641  -3.603 -30.313  1.00 68.37           C  
ATOM   3911  C   ASP   576     -44.513  -3.640 -29.095  1.00 68.37           C  
ATOM   3912  O   ASP   576     -44.015  -3.490 -27.980  1.00 68.37           O  
ATOM   3913  CB  ASP   576     -43.627  -5.019 -30.914  1.00 68.37           C  
ATOM   3914  CG  ASP   576     -43.217  -4.897 -32.374  1.00 68.37           C  
ATOM   3915  OD1 ASP   576     -43.828  -4.051 -33.081  1.00 68.37           O  
ATOM   3916  OD2 ASP   576     -42.306  -5.651 -32.808  1.00 68.37           O1-
ATOM   3917  N   THR   577     -45.835  -3.839 -29.305  1.00206.70           N  
ATOM   3918  CA  THR   577     -46.806  -3.931 -28.244  1.00206.70           C  
ATOM   3919  C   THR   577     -46.557  -2.856 -27.232  1.00206.70           C  
ATOM   3920  O   THR   577     -46.004  -3.094 -26.161  1.00206.70           O  
ATOM   3921  CB  THR   577     -46.844  -5.277 -27.578  1.00206.70           C  
ATOM   3922  CG2 THR   577     -45.451  -5.631 -27.028  1.00206.70           C  
ATOM   3923  OG1 THR   577     -47.822  -5.287 -26.547  1.00206.70           O  
ATOM   3924  N   GLY   578     -46.967  -1.621 -27.544  1.00268.62           N  
ATOM   3925  CA  GLY   578     -46.613  -0.564 -26.652  1.00268.62           C  
ATOM   3926  C   GLY   578     -45.302  -0.049 -27.163  1.00268.62           C  
ATOM   3927  O   GLY   578     -44.502   0.472 -26.389  1.00268.62           O  
ATOM   3928  N   ARG   579     -45.120  -0.199 -28.502  1.00271.20           N  
ATOM   3929  CA  ARG   579     -44.012   0.041 -29.402  1.00271.20           C  
ATOM   3930  C   ARG   579     -43.739   1.492 -29.720  1.00271.20           C  
ATOM   3931  O   ARG   579     -44.442   2.392 -29.268  1.00271.20           O  
ATOM   3932  CB  ARG   579     -44.216  -0.708 -30.722  1.00271.20           C  
ATOM   3933  CG  ARG   579     -45.508  -0.355 -31.459  1.00271.20           C  
ATOM   3934  CD  ARG   579     -45.470   1.009 -32.141  1.00271.20           C  
ATOM   3935  NE  ARG   579     -44.539   0.879 -33.294  1.00271.20           N  
ATOM   3936  CZ  ARG   579     -44.966   1.171 -34.556  1.00271.20           C  
ATOM   3937  NH1 ARG   579     -46.245   1.599 -34.769  1.00271.20           N1+
ATOM   3938  NH2 ARG   579     -44.112   1.016 -35.608  1.00271.20           N  
ATOM   3939  N   THR   580     -42.672   1.689 -30.548  1.00221.64           N  
ATOM   3940  CA  THR   580     -42.025   2.879 -31.072  1.00221.64           C  
ATOM   3941  C   THR   580     -41.173   3.561 -30.045  1.00221.64           C  
ATOM   3942  O   THR   580     -40.745   4.704 -30.220  1.00221.64           O  
ATOM   3943  CB  THR   580     -42.939   3.877 -31.735  1.00221.64           C  
ATOM   3944  CG2 THR   580     -43.772   4.626 -30.688  1.00221.64           C  
ATOM   3945  OG1 THR   580     -42.158   4.809 -32.471  1.00221.64           O  
ATOM   3946  N   ASP   581     -40.905   2.848 -28.940  1.00118.93           N  
ATOM   3947  CA  ASP   581     -40.022   3.252 -27.882  1.00118.93           C  
ATOM   3948  C   ASP   581     -38.599   3.066 -28.313  1.00118.93           C  
ATOM   3949  O   ASP   581     -37.706   3.804 -27.899  1.00118.93           O  
ATOM   3950  CB  ASP   581     -40.215   2.375 -26.631  1.00118.93           C  
ATOM   3951  CG  ASP   581     -39.522   3.039 -25.454  1.00118.93           C  
ATOM   3952  OD1 ASP   581     -39.029   4.184 -25.632  1.00118.93           O  
ATOM   3953  OD2 ASP   581     -39.489   2.417 -24.359  1.00118.93           O1-
ATOM   3954  N   GLY   582     -38.340   2.017 -29.121  1.00 30.97           N  
ATOM   3955  CA  GLY   582     -37.004   1.762 -29.581  1.00 30.97           C  
ATOM   3956  C   GLY   582     -36.212   1.158 -28.462  1.00 30.97           C  
ATOM   3957  O   GLY   582     -36.771   0.569 -27.540  1.00 30.97           O  
ATOM   3958  N   VAL   583     -34.872   1.300 -28.538  1.00105.46           N  
ATOM   3959  CA  VAL   583     -33.934   0.755 -27.594  1.00105.46           C  
ATOM   3960  C   VAL   583     -33.877   1.633 -26.376  1.00105.46           C  
ATOM   3961  O   VAL   583     -34.433   2.729 -26.348  1.00105.46           O  
ATOM   3962  CB  VAL   583     -32.542   0.637 -28.151  1.00105.46           C  
ATOM   3963  CG1 VAL   583     -31.971   2.052 -28.348  1.00105.46           C  
ATOM   3964  CG2 VAL   583     -31.707  -0.271 -27.232  1.00105.46           C  
ATOM   3965  N   TRP   584     -33.230   1.121 -25.308  1.00107.99           N  
ATOM   3966  CA  TRP   584     -33.057   1.813 -24.061  1.00107.99           C  
ATOM   3967  C   TRP   584     -32.363   3.105 -24.345  1.00107.99           C  
ATOM   3968  O   TRP   584     -31.630   3.227 -25.327  1.00107.99           O  
ATOM   3969  CB  TRP   584     -32.181   1.036 -23.075  1.00107.99           C  
ATOM   3970  CG  TRP   584     -32.819  -0.197 -22.487  1.00107.99           C  
ATOM   3971  CD1 TRP   584     -33.207  -0.436 -21.203  1.00107.99           C  
ATOM   3972  CD2 TRP   584     -33.108  -1.391 -23.229  1.00107.99           C  
ATOM   3973  CE2 TRP   584     -33.623  -2.321 -22.326  1.00107.99           C  
ATOM   3974  CE3 TRP   584     -32.929  -1.698 -24.546  1.00107.99           C  
ATOM   3975  NE1 TRP   584     -33.671  -1.725 -21.084  1.00107.99           N  
ATOM   3976  CZ2 TRP   584     -33.956  -3.583 -22.734  1.00107.99           C  
ATOM   3977  CZ3 TRP   584     -33.298  -2.958 -24.960  1.00107.99           C  
ATOM   3978  CH2 TRP   584     -33.802  -3.882 -24.068  1.00107.99           C  
ATOM   3979  N   ALA   585     -32.581   4.115 -23.474  1.00 62.00           N  
ATOM   3980  CA  ALA   585     -32.085   5.419 -23.805  1.00 62.00           C  
ATOM   3981  C   ALA   585     -31.934   6.275 -22.584  1.00 62.00           C  
ATOM   3982  O   ALA   585     -32.190   5.852 -21.457  1.00 62.00           O  
ATOM   3983  CB  ALA   585     -33.028   6.175 -24.753  1.00 62.00           C  
ATOM   3984  N   VAL   586     -31.432   7.511 -22.802  1.00 53.75           N  
ATOM   3985  CA  VAL   586     -31.335   8.489 -21.755  1.00 53.75           C  
ATOM   3986  C   VAL   586     -32.025   9.739 -22.205  1.00 53.75           C  
ATOM   3987  O   VAL   586     -31.931  10.135 -23.368  1.00 53.75           O  
ATOM   3988  CB  VAL   586     -29.942   8.859 -21.353  1.00 53.75           C  
ATOM   3989  CG1 VAL   586     -30.012  10.118 -20.472  1.00 53.75           C  
ATOM   3990  CG2 VAL   586     -29.345   7.667 -20.590  1.00 53.75           C  
ATOM   3991  N   GLU   587     -32.743  10.389 -21.264  1.00 73.11           N  
ATOM   3992  CA  GLU   587     -33.481  11.588 -21.554  1.00 73.11           C  
ATOM   3993  C   GLU   587     -33.091  12.639 -20.558  1.00 73.11           C  
ATOM   3994  O   GLU   587     -32.457  12.348 -19.546  1.00 73.11           O  
ATOM   3995  CB  GLU   587     -35.004  11.429 -21.420  1.00 73.11           C  
ATOM   3996  CG  GLU   587     -35.606  10.422 -22.398  1.00 73.11           C  
ATOM   3997  CD  GLU   587     -35.612   9.064 -21.712  1.00 73.11           C  
ATOM   3998  OE1 GLU   587     -35.373   9.025 -20.476  1.00 73.11           O  
ATOM   3999  OE2 GLU   587     -35.867   8.049 -22.413  1.00 73.11           O1-
ATOM   4000  N   THR   588     -33.438  13.913 -20.849  1.00108.80           N  
ATOM   4001  CA  THR   588     -33.148  14.975 -19.924  1.00108.80           C  
ATOM   4002  C   THR   588     -34.425  15.709 -19.647  1.00108.80           C  
ATOM   4003  O   THR   588     -35.261  15.868 -20.534  1.00108.80           O  
ATOM   4004  CB  THR   588     -32.142  15.974 -20.423  1.00108.80           C  
ATOM   4005  CG2 THR   588     -32.775  16.787 -21.561  1.00108.80           C  
ATOM   4006  OG1 THR   588     -31.741  16.838 -19.368  1.00108.80           O  
ATOM   4007  N   GLU   589     -34.608  16.180 -18.392  1.00 53.95           N  
ATOM   4008  CA  GLU   589     -35.838  16.829 -18.027  1.00 53.95           C  
ATOM   4009  C   GLU   589     -35.565  18.094 -17.271  1.00 53.95           C  
ATOM   4010  O   GLU   589     -34.515  18.266 -16.652  1.00 53.95           O  
ATOM   4011  CB  GLU   589     -36.722  15.973 -17.101  1.00 53.95           C  
ATOM   4012  CG  GLU   589     -37.262  14.691 -17.737  1.00 53.95           C  
ATOM   4013  CD  GLU   589     -38.097  13.984 -16.678  1.00 53.95           C  
ATOM   4014  OE1 GLU   589     -38.855  14.687 -15.957  1.00 53.95           O  
ATOM   4015  OE2 GLU   589     -37.979  12.735 -16.568  1.00 53.95           O1-
ATOM   4016  N   GLY   590     -36.547  19.022 -17.317  1.00 39.51           N  
ATOM   4017  CA  GLY   590     -36.481  20.257 -16.592  1.00 39.51           C  
ATOM   4018  C   GLY   590     -37.444  20.078 -15.460  1.00 39.51           C  
ATOM   4019  O   GLY   590     -38.636  19.870 -15.676  1.00 39.51           O  
ATOM   4020  N   GLU   591     -36.949  20.187 -14.212  1.00 46.62           N  
ATOM   4021  CA  GLU   591     -37.768  19.921 -13.062  1.00 46.62           C  
ATOM   4022  C   GLU   591     -38.918  20.870 -13.005  1.00 46.62           C  
ATOM   4023  O   GLU   591     -40.038  20.466 -12.692  1.00 46.62           O  
ATOM   4024  CB  GLU   591     -37.030  20.110 -11.727  1.00 46.62           C  
ATOM   4025  CG  GLU   591     -35.956  19.068 -11.432  1.00 46.62           C  
ATOM   4026  CD  GLU   591     -35.343  19.432 -10.088  1.00 46.62           C  
ATOM   4027  OE1 GLU   591     -35.491  20.613  -9.674  1.00 46.62           O  
ATOM   4028  OE2 GLU   591     -34.716  18.538  -9.460  1.00 46.62           O1-
ATOM   4029  N   GLY   592     -38.668  22.169 -13.251  1.00 35.69           N  
ATOM   4030  CA  GLY   592     -39.729  23.129 -13.141  1.00 35.69           C  
ATOM   4031  C   GLY   592     -40.758  22.949 -14.218  1.00 35.69           C  
ATOM   4032  O   GLY   592     -41.958  22.956 -13.949  1.00 35.69           O  
ATOM   4033  N   ARG   593     -40.296  22.832 -15.479  1.00145.81           N  
ATOM   4034  CA  ARG   593     -41.148  22.746 -16.635  1.00145.81           C  
ATOM   4035  C   ARG   593     -41.851  21.427 -16.710  1.00145.81           C  
ATOM   4036  O   ARG   593     -43.050  21.364 -16.975  1.00145.81           O  
ATOM   4037  CB  ARG   593     -40.354  22.860 -17.945  1.00145.81           C  
ATOM   4038  CG  ARG   593     -39.437  24.082 -18.015  1.00145.81           C  
ATOM   4039  CD  ARG   593     -39.978  25.303 -17.274  1.00145.81           C  
ATOM   4040  NE  ARG   593     -39.140  26.465 -17.674  1.00145.81           N  
ATOM   4041  CZ  ARG   593     -39.493  27.180 -18.781  1.00145.81           C  
ATOM   4042  NH1 ARG   593     -40.635  26.855 -19.453  1.00145.81           N1+
ATOM   4043  NH2 ARG   593     -38.711  28.211 -19.215  1.00145.81           N  
ATOM   4044  N   GLY   594     -41.110  20.329 -16.473  1.00 31.27           N  
ATOM   4045  CA  GLY   594     -41.661  19.014 -16.607  1.00 31.27           C  
ATOM   4046  C   GLY   594     -41.338  18.509 -17.988  1.00 31.27           C  
ATOM   4047  O   GLY   594     -41.601  17.352 -18.309  1.00 31.27           O  
ATOM   4048  N   THR   595     -40.731  19.358 -18.843  1.00106.29           N  
ATOM   4049  CA  THR   595     -40.440  18.968 -20.198  1.00106.29           C  
ATOM   4050  C   THR   595     -39.365  17.923 -20.218  1.00106.29           C  
ATOM   4051  O   THR   595     -38.423  17.971 -19.427  1.00106.29           O  
ATOM   4052  CB  THR   595     -40.001  20.111 -21.076  1.00106.29           C  
ATOM   4053  CG2 THR   595     -38.647  20.644 -20.577  1.00106.29           C  
ATOM   4054  OG1 THR   595     -39.898  19.682 -22.426  1.00106.29           O  
ATOM   4055  N   SER   596     -39.502  16.927 -21.131  1.00 82.94           N  
ATOM   4056  CA  SER   596     -38.504  15.897 -21.248  1.00 82.94           C  
ATOM   4057  C   SER   596     -38.135  15.736 -22.697  1.00 82.94           C  
ATOM   4058  O   SER   596     -38.996  15.767 -23.576  1.00 82.94           O  
ATOM   4059  CB  SER   596     -38.965  14.515 -20.759  1.00 82.94           C  
ATOM   4060  OG  SER   596     -37.909  13.578 -20.918  1.00 82.94           O  
ATOM   4061  N   LYS   597     -36.823  15.556 -22.972  1.00 80.67           N  
ATOM   4062  CA  LYS   597     -36.341  15.383 -24.320  1.00 80.67           C  
ATOM   4063  C   LYS   597     -35.390  14.215 -24.337  1.00 80.67           C  
ATOM   4064  O   LYS   597     -34.647  14.000 -23.382  1.00 80.67           O  
ATOM   4065  CB  LYS   597     -35.594  16.620 -24.843  1.00 80.67           C  
ATOM   4066  CG  LYS   597     -36.492  17.860 -24.861  1.00 80.67           C  
ATOM   4067  CD  LYS   597     -35.751  19.185 -25.045  1.00 80.67           C  
ATOM   4068  CE  LYS   597     -36.625  20.409 -24.758  1.00 80.67           C  
ATOM   4069  NZ  LYS   597     -37.820  20.405 -25.630  1.00 80.67           N1+
ATOM   4070  N   LEU   598     -35.387  13.432 -25.443  1.00117.28           N  
ATOM   4071  CA  LEU   598     -34.569  12.245 -25.560  1.00117.28           C  
ATOM   4072  C   LEU   598     -33.189  12.645 -26.006  1.00117.28           C  
ATOM   4073  O   LEU   598     -33.036  13.296 -27.040  1.00117.28           O  
ATOM   4074  CB  LEU   598     -35.060  11.255 -26.628  1.00117.28           C  
ATOM   4075  CG  LEU   598     -36.517  10.809 -26.439  1.00117.28           C  
ATOM   4076  CD1 LEU   598     -37.473  11.986 -26.672  1.00117.28           C  
ATOM   4077  CD2 LEU   598     -36.856   9.595 -27.316  1.00117.28           C  
ATOM   4078  N   PHE   599     -32.169  12.372 -25.158  1.00121.87           N  
ATOM   4079  CA  PHE   599     -30.780  12.658 -25.431  1.00121.87           C  
ATOM   4080  C   PHE   599     -29.992  11.586 -26.153  1.00121.87           C  
ATOM   4081  O   PHE   599     -29.254  11.886 -27.093  1.00121.87           O  
ATOM   4082  CB  PHE   599     -30.017  13.005 -24.138  1.00121.87           C  
ATOM   4083  CG  PHE   599     -28.713  13.640 -24.495  1.00121.87           C  
ATOM   4084  CD1 PHE   599     -28.688  14.917 -25.005  1.00121.87           C  
ATOM   4085  CD2 PHE   599     -27.517  12.992 -24.299  1.00121.87           C  
ATOM   4086  CE1 PHE   599     -27.506  15.536 -25.335  1.00121.87           C  
ATOM   4087  CE2 PHE   599     -26.334  13.614 -24.628  1.00121.87           C  
ATOM   4088  CZ  PHE   599     -26.317  14.881 -25.147  1.00121.87           C  
ATOM   4089  N   PHE   600     -30.104  10.305 -25.720  1.00187.11           N  
ATOM   4090  CA  PHE   600     -29.256   9.264 -26.264  1.00187.11           C  
ATOM   4091  C   PHE   600     -30.065   8.017 -26.447  1.00187.11           C  
ATOM   4092  O   PHE   600     -31.012   7.768 -25.700  1.00187.11           O  
ATOM   4093  CB  PHE   600     -28.208   8.668 -25.300  1.00187.11           C  
ATOM   4094  CG  PHE   600     -27.161   9.562 -24.722  1.00187.11           C  
ATOM   4095  CD1 PHE   600     -26.119  10.046 -25.479  1.00187.11           C  
ATOM   4096  CD2 PHE   600     -27.196   9.853 -23.377  1.00187.11           C  
ATOM   4097  CE1 PHE   600     -25.150  10.836 -24.904  1.00187.11           C  
ATOM   4098  CE2 PHE   600     -26.232  10.640 -22.796  1.00187.11           C  
ATOM   4099  CZ  PHE   600     -25.205  11.132 -23.561  1.00187.11           C  
ATOM   4100  N   ARG   601     -29.666   7.178 -27.432  1.00121.87           N  
ATOM   4101  CA  ARG   601     -30.228   5.860 -27.596  1.00121.87           C  
ATOM   4102  C   ARG   601     -29.049   4.928 -27.569  1.00121.87           C  
ATOM   4103  O   ARG   601     -27.997   5.232 -28.133  1.00121.87           O  
ATOM   4104  CB  ARG   601     -30.927   5.579 -28.940  1.00121.87           C  
ATOM   4105  CG  ARG   601     -29.977   5.546 -30.133  1.00121.87           C  
ATOM   4106  CD  ARG   601     -30.600   4.953 -31.398  1.00121.87           C  
ATOM   4107  NE  ARG   601     -29.556   4.989 -32.457  1.00121.87           N  
ATOM   4108  CZ  ARG   601     -29.853   4.637 -33.740  1.00121.87           C  
ATOM   4109  NH1 ARG   601     -31.105   4.197 -34.066  1.00121.87           N1+
ATOM   4110  NH2 ARG   601     -28.892   4.732 -34.704  1.00121.87           N  
ATOM   4111  N   VAL   602     -29.222   3.757 -26.927  1.00 82.92           N  
ATOM   4112  CA  VAL   602     -28.222   2.749 -26.658  1.00 82.92           C  
ATOM   4113  C   VAL   602     -28.316   1.665 -27.697  1.00 82.92           C  
ATOM   4114  O   VAL   602     -29.254   1.621 -28.490  1.00 82.92           O  
ATOM   4115  CB  VAL   602     -28.551   2.102 -25.333  1.00 82.92           C  
ATOM   4116  CG1 VAL   602     -27.543   1.013 -24.930  1.00 82.92           C  
ATOM   4117  CG2 VAL   602     -28.763   3.222 -24.301  1.00 82.92           C  
ATOM   4118  N   PRO   603     -27.320   0.803 -27.708  1.00179.10           N  
ATOM   4119  CA  PRO   603     -27.284  -0.330 -28.619  1.00179.10           C  
ATOM   4120  C   PRO   603     -28.239  -1.437 -28.273  1.00179.10           C  
ATOM   4121  O   PRO   603     -28.939  -1.354 -27.266  1.00179.10           O  
ATOM   4122  CB  PRO   603     -25.836  -0.804 -28.654  1.00179.10           C  
ATOM   4123  CG  PRO   603     -25.031   0.464 -28.347  1.00179.10           C  
ATOM   4124  CD  PRO   603     -25.971   1.310 -27.478  1.00179.10           C  
ATOM   4125  N   VAL   604     -28.278  -2.496 -29.108  1.00 65.36           N  
ATOM   4126  CA  VAL   604     -29.237  -3.549 -28.957  1.00 65.36           C  
ATOM   4127  C   VAL   604     -28.967  -4.391 -27.745  1.00 65.36           C  
ATOM   4128  O   VAL   604     -27.840  -4.817 -27.495  1.00 65.36           O  
ATOM   4129  CB  VAL   604     -29.278  -4.468 -30.146  1.00 65.36           C  
ATOM   4130  CG1 VAL   604     -30.291  -5.593 -29.870  1.00 65.36           C  
ATOM   4131  CG2 VAL   604     -29.596  -3.628 -31.395  1.00 65.36           C  
ATOM   4132  N   GLY   605     -30.039  -4.624 -26.952  1.00 43.02           N  
ATOM   4133  CA  GLY   605     -30.048  -5.536 -25.843  1.00 43.02           C  
ATOM   4134  C   GLY   605     -29.467  -4.946 -24.594  1.00 43.02           C  
ATOM   4135  O   GLY   605     -29.413  -5.626 -23.571  1.00 43.02           O  
ATOM   4136  N   ALA   606     -29.009  -3.682 -24.625  1.00 66.04           N  
ATOM   4137  CA  ALA   606     -28.397  -3.103 -23.461  1.00 66.04           C  
ATOM   4138  C   ALA   606     -29.398  -2.346 -22.673  1.00 66.04           C  
ATOM   4139  O   ALA   606     -30.540  -2.195 -23.098  1.00 66.04           O  
ATOM   4140  CB  ALA   606     -27.242  -2.140 -23.790  1.00 66.04           C  
ATOM   4141  N   GLU   607     -29.010  -1.926 -21.456  1.00 74.33           N  
ATOM   4142  CA  GLU   607     -29.784  -1.010 -20.678  1.00 74.33           C  
ATOM   4143  C   GLU   607     -28.838   0.121 -20.435  1.00 74.33           C  
ATOM   4144  O   GLU   607     -27.623  -0.082 -20.439  1.00 74.33           O  
ATOM   4145  CB  GLU   607     -30.256  -1.562 -19.322  1.00 74.33           C  
ATOM   4146  CG  GLU   607     -29.126  -1.922 -18.357  1.00 74.33           C  
ATOM   4147  CD  GLU   607     -29.772  -2.445 -17.084  1.00 74.33           C  
ATOM   4148  OE1 GLU   607     -30.461  -3.498 -17.172  1.00 74.33           O  
ATOM   4149  OE2 GLU   607     -29.597  -1.805 -16.015  1.00 74.33           O1-
ATOM   4150  N   MET   608     -29.358   1.355 -20.274  1.00140.53           N  
ATOM   4151  CA  MET   608     -28.452   2.438 -20.041  1.00140.53           C  
ATOM   4152  C   MET   608     -28.503   2.730 -18.574  1.00140.53           C  
ATOM   4153  O   MET   608     -29.575   2.917 -18.000  1.00140.53           O  
ATOM   4154  CB  MET   608     -28.745   3.700 -20.875  1.00140.53           C  
ATOM   4155  CG  MET   608     -27.581   4.692 -20.868  1.00140.53           C  
ATOM   4156  SD  MET   608     -27.540   5.854 -22.270  1.00140.53           S  
ATOM   4157  CE  MET   608     -26.502   4.851 -23.372  1.00140.53           C  
ATOM   4158  N   CYS   609     -27.324   2.725 -17.919  1.00108.31           N  
ATOM   4159  CA  CYS   609     -27.280   2.899 -16.493  1.00108.31           C  
ATOM   4160  C   CYS   609     -25.933   3.427 -16.108  1.00108.31           C  
ATOM   4161  O   CYS   609     -24.951   3.192 -16.799  1.00108.31           O  
ATOM   4162  CB  CYS   609     -27.473   1.586 -15.721  1.00108.31           C  
ATOM   4163  SG  CYS   609     -26.128   0.409 -16.044  1.00108.31           S  
ATOM   4164  N   GLY   610     -25.864   4.179 -14.990  1.00 62.82           N  
ATOM   4165  CA  GLY   610     -24.622   4.706 -14.488  1.00 62.82           C  
ATOM   4166  C   GLY   610     -24.411   6.078 -15.066  1.00 62.82           C  
ATOM   4167  O   GLY   610     -24.307   6.226 -16.284  1.00 62.82           O  
ATOM   4168  N   PRO   611     -24.491   7.095 -14.236  1.00171.00           N  
ATOM   4169  CA  PRO   611     -24.129   8.407 -14.734  1.00171.00           C  
ATOM   4170  C   PRO   611     -23.067   9.063 -13.897  1.00171.00           C  
ATOM   4171  O   PRO   611     -23.074   8.866 -12.685  1.00171.00           O  
ATOM   4172  CB  PRO   611     -25.413   9.230 -14.705  1.00171.00           C  
ATOM   4173  CG  PRO   611     -26.169   8.639 -13.507  1.00171.00           C  
ATOM   4174  CD  PRO   611     -25.751   7.160 -13.510  1.00171.00           C  
ATOM   4175  N   SER   612     -22.226   9.934 -14.487  1.00 98.35           N  
ATOM   4176  CA  SER   612     -21.268  10.695 -13.732  0.50 98.35           C  
ATOM   4177  C   SER   612     -20.854  11.835 -14.613  1.00 98.35           C  
ATOM   4178  O   SER   612     -20.850  11.706 -15.836  1.00 98.35           O  
ATOM   4179  CB  SER   612     -20.012   9.893 -13.357  0.50 98.35           C  
ATOM   4180  OG  SER   612     -19.395   9.378 -14.528  0.50 98.35           O  
ATOM   4181  N   PHE   613     -20.504  12.994 -14.019  1.00 59.44           N  
ATOM   4182  CA  PHE   613     -20.098  14.107 -14.828  1.00 59.44           C  
ATOM   4183  C   PHE   613     -18.734  14.525 -14.397  1.00 59.44           C  
ATOM   4184  O   PHE   613     -18.346  14.351 -13.243  1.00 59.44           O  
ATOM   4185  CB  PHE   613     -20.976  15.365 -14.664  1.00 59.44           C  
ATOM   4186  CG  PHE   613     -22.318  15.136 -15.269  1.00 59.44           C  
ATOM   4187  CD1 PHE   613     -23.308  14.481 -14.572  1.00 59.44           C  
ATOM   4188  CD2 PHE   613     -22.590  15.592 -16.540  1.00 59.44           C  
ATOM   4189  CE1 PHE   613     -24.546  14.279 -15.133  1.00 59.44           C  
ATOM   4190  CE2 PHE   613     -23.827  15.392 -17.106  1.00 59.44           C  
ATOM   4191  CZ  PHE   613     -24.807  14.736 -16.402  1.00 59.44           C  
ATOM   4192  N   ASN   614     -17.944  15.069 -15.340  1.00 71.38           N  
ATOM   4193  CA  ASN   614     -16.703  15.626 -14.914  1.00 71.38           C  
ATOM   4194  C   ASN   614     -17.063  16.915 -14.239  1.00 71.38           C  
ATOM   4195  O   ASN   614     -18.167  17.419 -14.432  1.00 71.38           O  
ATOM   4196  CB  ASN   614     -15.660  15.838 -16.027  1.00 71.38           C  
ATOM   4197  CG  ASN   614     -16.191  16.771 -17.101  1.00 71.38           C  
ATOM   4198  ND2 ASN   614     -15.365  16.973 -18.162  1.00 71.38           N  
ATOM   4199  OD1 ASN   614     -17.301  17.292 -17.011  1.00 71.38           O  
ATOM   4200  N   PRO   615     -16.214  17.463 -13.417  1.00 87.00           N  
ATOM   4201  CA  PRO   615     -16.603  18.650 -12.706  1.00 87.00           C  
ATOM   4202  C   PRO   615     -16.909  19.809 -13.596  1.00 87.00           C  
ATOM   4203  O   PRO   615     -17.729  20.644 -13.217  1.00 87.00           O  
ATOM   4204  CB  PRO   615     -15.499  18.893 -11.684  1.00 87.00           C  
ATOM   4205  CG  PRO   615     -14.976  17.474 -11.384  1.00 87.00           C  
ATOM   4206  CD  PRO   615     -15.239  16.679 -12.677  1.00 87.00           C  
ATOM   4207  N   THR   616     -16.258  19.884 -14.769  1.00117.17           N  
ATOM   4208  CA  THR   616     -16.466  20.945 -15.717  1.00117.17           C  
ATOM   4209  C   THR   616     -17.830  20.794 -16.329  1.00117.17           C  
ATOM   4210  O   THR   616     -18.389  21.753 -16.858  1.00117.17           O  
ATOM   4211  CB  THR   616     -15.454  20.972 -16.830  1.00117.17           C  
ATOM   4212  CG2 THR   616     -15.715  19.788 -17.772  1.00117.17           C  
ATOM   4213  OG1 THR   616     -15.559  22.188 -17.553  1.00117.17           O  
ATOM   4214  N   SER   617     -18.390  19.568 -16.290  1.00 61.72           N  
ATOM   4215  CA  SER   617     -19.680  19.263 -16.856  1.00 61.72           C  
ATOM   4216  C   SER   617     -19.581  19.161 -18.351  1.00 61.72           C  
ATOM   4217  O   SER   617     -20.597  19.075 -19.040  1.00 61.72           O  
ATOM   4218  CB  SER   617     -20.746  20.325 -16.533  1.00 61.72           C  
ATOM   4219  OG  SER   617     -20.954  20.396 -15.131  1.00 61.72           O  
ATOM   4220  N   ASP   618     -18.344  19.173 -18.886  1.00 64.66           N  
ATOM   4221  CA  ASP   618     -18.081  18.992 -20.289  1.00 64.66           C  
ATOM   4222  C   ASP   618     -18.265  17.558 -20.691  1.00 64.66           C  
ATOM   4223  O   ASP   618     -18.586  17.271 -21.844  1.00 64.66           O  
ATOM   4224  CB  ASP   618     -16.646  19.366 -20.704  1.00 64.66           C  
ATOM   4225  CG  ASP   618     -16.545  20.878 -20.838  1.00 64.66           C  
ATOM   4226  OD1 ASP   618     -17.491  21.480 -21.412  1.00 64.66           O  
ATOM   4227  OD2 ASP   618     -15.515  21.449 -20.391  1.00 64.66           O1-
ATOM   4228  N   THR   619     -18.004  16.610 -19.768  1.00 45.34           N  
ATOM   4229  CA  THR   619     -18.080  15.222 -20.126  1.00 45.34           C  
ATOM   4230  C   THR   619     -19.107  14.541 -19.280  1.00 45.34           C  
ATOM   4231  O   THR   619     -19.153  14.710 -18.062  1.00 45.34           O  
ATOM   4232  CB  THR   619     -16.774  14.510 -19.915  1.00 45.34           C  
ATOM   4233  CG2 THR   619     -16.931  13.034 -20.309  1.00 45.34           C  
ATOM   4234  OG1 THR   619     -15.755  15.120 -20.699  1.00 45.34           O  
ATOM   4235  N   PHE   620     -19.981  13.754 -19.935  1.00 58.29           N  
ATOM   4236  CA  PHE   620     -20.968  12.980 -19.246  1.00 58.29           C  
ATOM   4237  C   PHE   620     -20.601  11.548 -19.460  1.00 58.29           C  
ATOM   4238  O   PHE   620     -20.456  11.099 -20.596  1.00 58.29           O  
ATOM   4239  CB  PHE   620     -22.387  13.221 -19.789  1.00 58.29           C  
ATOM   4240  CG  PHE   620     -23.350  12.286 -19.142  1.00 58.29           C  
ATOM   4241  CD1 PHE   620     -23.685  12.418 -17.816  1.00 58.29           C  
ATOM   4242  CD2 PHE   620     -23.949  11.288 -19.874  1.00 58.29           C  
ATOM   4243  CE1 PHE   620     -24.585  11.565 -17.219  1.00 58.29           C  
ATOM   4244  CE2 PHE   620     -24.851  10.431 -19.286  1.00 58.29           C  
ATOM   4245  CZ  PHE   620     -25.171  10.565 -17.956  1.00 58.29           C  
ATOM   4246  N   PHE   621     -20.425  10.797 -18.353  1.00 53.13           N  
ATOM   4247  CA  PHE   621     -20.056   9.410 -18.428  1.00 53.13           C  
ATOM   4248  C   PHE   621     -21.313   8.623 -18.218  1.00 53.13           C  
ATOM   4249  O   PHE   621     -22.075   8.897 -17.292  1.00 53.13           O  
ATOM   4250  CB  PHE   621     -19.090   8.971 -17.317  1.00 53.13           C  
ATOM   4251  CG  PHE   621     -17.795   9.685 -17.504  1.00 53.13           C  
ATOM   4252  CD1 PHE   621     -16.853   9.207 -18.384  1.00 53.13           C  
ATOM   4253  CD2 PHE   621     -17.522  10.829 -16.789  1.00 53.13           C  
ATOM   4254  CE1 PHE   621     -15.657   9.864 -18.553  1.00 53.13           C  
ATOM   4255  CE2 PHE   621     -16.327  11.490 -16.953  1.00 53.13           C  
ATOM   4256  CZ  PHE   621     -15.393  11.007 -17.837  1.00 53.13           C  
ATOM   4257  N   LEU   622     -21.564   7.626 -19.090  1.00122.94           N  
ATOM   4258  CA  LEU   622     -22.755   6.831 -19.001  1.00122.94           C  
ATOM   4259  C   LEU   622     -22.397   5.403 -19.271  1.00122.94           C  
ATOM   4260  O   LEU   622     -21.502   5.119 -20.064  1.00122.94           O  
ATOM   4261  CB  LEU   622     -23.809   7.271 -20.040  1.00122.94           C  
ATOM   4262  CG  LEU   622     -25.022   6.336 -20.222  1.00122.94           C  
ATOM   4263  CD1 LEU   622     -24.674   5.108 -21.081  1.00122.94           C  
ATOM   4264  CD2 LEU   622     -25.648   5.968 -18.868  1.00122.94           C  
ATOM   4265  N   ALA   623     -23.123   4.450 -18.648  1.00 59.70           N  
ATOM   4266  CA  ALA   623     -22.768   3.085 -18.889  1.00 59.70           C  
ATOM   4267  C   ALA   623     -23.769   2.403 -19.771  1.00 59.70           C  
ATOM   4268  O   ALA   623     -24.962   2.714 -19.776  1.00 59.70           O  
ATOM   4269  CB  ALA   623     -22.549   2.237 -17.623  1.00 59.70           C  
ATOM   4270  N   VAL   624     -23.245   1.484 -20.611  1.00117.56           N  
ATOM   4271  CA  VAL   624     -24.048   0.633 -21.439  1.00117.56           C  
ATOM   4272  C   VAL   624     -23.854  -0.743 -20.876  1.00117.56           C  
ATOM   4273  O   VAL   624     -22.766  -1.316 -20.938  1.00117.56           O  
ATOM   4274  CB  VAL   624     -23.675   0.663 -22.904  1.00117.56           C  
ATOM   4275  CG1 VAL   624     -23.981   2.073 -23.441  1.00117.56           C  
ATOM   4276  CG2 VAL   624     -22.203   0.258 -23.095  1.00117.56           C  
ATOM   4277  N   GLN   625     -24.930  -1.315 -20.301  1.00 72.79           N  
ATOM   4278  CA  GLN   625     -24.792  -2.566 -19.615  1.00 72.79           C  
ATOM   4279  C   GLN   625     -25.423  -3.665 -20.411  1.00 72.79           C  
ATOM   4280  O   GLN   625     -26.464  -3.487 -21.041  1.00 72.79           O  
ATOM   4281  CB  GLN   625     -25.461  -2.575 -18.226  1.00 72.79           C  
ATOM   4282  CG  GLN   625     -25.208  -3.864 -17.443  1.00 72.79           C  
ATOM   4283  CD  GLN   625     -26.021  -3.812 -16.158  1.00 72.79           C  
ATOM   4284  NE2 GLN   625     -25.366  -3.404 -15.039  1.00 72.79           N  
ATOM   4285  OE1 GLN   625     -27.210  -4.127 -16.151  1.00 72.79           O  
ATOM   4286  N   HIS   626     -24.757  -4.839 -20.405  1.00 93.17           N  
ATOM   4287  CA  HIS   626     -25.196  -6.047 -21.049  1.00 93.17           C  
ATOM   4288  C   HIS   626     -25.622  -5.840 -22.470  1.00 93.17           C  
ATOM   4289  O   HIS   626     -26.713  -6.287 -22.827  1.00 93.17           O  
ATOM   4290  CB  HIS   626     -26.307  -6.799 -20.283  1.00 93.17           C  
ATOM   4291  CG  HIS   626     -27.587  -6.036 -20.100  1.00 93.17           C  
ATOM   4292  CD2 HIS   626     -27.993  -5.241 -19.072  1.00 93.17           C  
ATOM   4293  ND1 HIS   626     -28.630  -6.043 -21.000  1.00 93.17           N  
ATOM   4294  CE1 HIS   626     -29.607  -5.260 -20.477  1.00 93.17           C  
ATOM   4295  NE2 HIS   626     -29.265  -4.750 -19.306  1.00 93.17           N  
ATOM   4296  N   PRO   627     -24.868  -5.235 -23.349  1.00 91.08           N  
ATOM   4297  CA  PRO   627     -25.348  -5.158 -24.693  1.00 91.08           C  
ATOM   4298  C   PRO   627     -25.379  -6.540 -25.254  1.00 91.08           C  
ATOM   4299  O   PRO   627     -24.510  -7.337 -24.910  1.00 91.08           O  
ATOM   4300  CB  PRO   627     -24.441  -4.167 -25.427  1.00 91.08           C  
ATOM   4301  CG  PRO   627     -23.271  -3.914 -24.455  1.00 91.08           C  
ATOM   4302  CD  PRO   627     -23.869  -4.218 -23.073  1.00 91.08           C  
ATOM   4303  N   GLY   628     -26.386  -6.856 -26.090  1.00 33.20           N  
ATOM   4304  CA  GLY   628     -26.452  -8.141 -26.723  1.00 33.20           C  
ATOM   4305  C   GLY   628     -26.844  -9.202 -25.743  1.00 33.20           C  
ATOM   4306  O   GLY   628     -26.379 -10.336 -25.838  1.00 33.20           O  
ATOM   4307  N   ASP   629     -27.730  -8.877 -24.786  1.00 87.09           N  
ATOM   4308  CA  ASP   629     -28.132  -9.866 -23.826  1.00 87.09           C  
ATOM   4309  C   ASP   629     -28.718 -11.020 -24.578  1.00 87.09           C  
ATOM   4310  O   ASP   629     -28.418 -12.174 -24.275  1.00 87.09           O  
ATOM   4311  CB  ASP   629     -29.201  -9.326 -22.853  1.00 87.09           C  
ATOM   4312  CG  ASP   629     -29.608 -10.420 -21.871  1.00 87.09           C  
ATOM   4313  OD1 ASP   629     -30.200 -11.438 -22.318  1.00 87.09           O  
ATOM   4314  OD2 ASP   629     -29.334 -10.249 -20.653  1.00 87.09           O1-
ATOM   4315  N   ALA   630     -29.562 -10.746 -25.594  1.00 39.87           N  
ATOM   4316  CA  ALA   630     -30.131 -11.827 -26.349  1.00 39.87           C  
ATOM   4317  C   ALA   630     -28.969 -12.529 -26.958  1.00 39.87           C  
ATOM   4318  O   ALA   630     -28.904 -13.755 -26.980  1.00 39.87           O  
ATOM   4319  CB  ALA   630     -31.043 -11.351 -27.492  1.00 39.87           C  
ATOM   4320  N   GLY   631     -28.019 -11.732 -27.472  1.00113.74           N  
ATOM   4321  CA  GLY   631     -26.756 -12.211 -27.938  1.00113.74           C  
ATOM   4322  C   GLY   631     -26.857 -13.187 -29.041  1.00113.74           C  
ATOM   4323  O   GLY   631     -27.128 -12.830 -30.186  1.00113.74           O  
ATOM   4324  N   LEU   632     -26.575 -14.455 -28.693  1.00188.21           N  
ATOM   4325  CA  LEU   632     -26.530 -15.523 -29.634  1.00188.21           C  
ATOM   4326  C   LEU   632     -27.901 -15.702 -30.177  1.00188.21           C  
ATOM   4327  O   LEU   632     -28.867 -15.128 -29.674  1.00188.21           O  
ATOM   4328  CB  LEU   632     -26.052 -16.854 -29.031  1.00188.21           C  
ATOM   4329  CG  LEU   632     -24.601 -16.808 -28.511  1.00188.21           C  
ATOM   4330  CD1 LEU   632     -24.141 -18.199 -28.048  1.00188.21           C  
ATOM   4331  CD2 LEU   632     -23.644 -16.172 -29.534  1.00188.21           C  
ATOM   4332  N   ALA   633     -27.995 -16.495 -31.259  1.00238.04           N  
ATOM   4333  CA  ALA   633     -29.227 -16.681 -31.957  1.00238.04           C  
ATOM   4334  C   ALA   633     -30.295 -17.065 -30.991  1.00238.04           C  
ATOM   4335  O   ALA   633     -30.132 -17.951 -30.152  1.00238.04           O  
ATOM   4336  CB  ALA   633     -29.158 -17.775 -33.036  1.00238.04           C  
ATOM   4337  N   THR   634     -31.428 -16.352 -31.111  1.00254.12           N  
ATOM   4338  CA  THR   634     -32.606 -16.555 -30.327  1.00254.12           C  
ATOM   4339  C   THR   634     -33.730 -16.182 -31.236  1.00254.12           C  
ATOM   4340  O   THR   634     -33.629 -16.350 -32.452  1.00254.12           O  
ATOM   4341  CB  THR   634     -32.669 -15.710 -29.076  1.00254.12           C  
ATOM   4342  CG2 THR   634     -32.773 -14.220 -29.445  1.00254.12           C  
ATOM   4343  OG1 THR   634     -33.774 -16.099 -28.277  1.00254.12           O  
ATOM   4344  N   TYR   635     -34.847 -15.679 -30.683  1.00123.91           N  
ATOM   4345  CA  TYR   635     -35.923 -15.309 -31.548  1.00123.91           C  
ATOM   4346  C   TYR   635     -35.421 -14.255 -32.475  1.00123.91           C  
ATOM   4347  O   TYR   635     -35.619 -14.334 -33.687  1.00123.91           O  
ATOM   4348  CB  TYR   635     -37.124 -14.710 -30.794  1.00123.91           C  
ATOM   4349  CG  TYR   635     -38.022 -14.129 -31.831  1.00123.91           C  
ATOM   4350  CD1 TYR   635     -38.780 -14.950 -32.634  1.00123.91           C  
ATOM   4351  CD2 TYR   635     -38.110 -12.766 -31.994  1.00123.91           C  
ATOM   4352  CE1 TYR   635     -39.608 -14.417 -33.593  1.00123.91           C  
ATOM   4353  CE2 TYR   635     -38.937 -12.227 -32.952  1.00123.91           C  
ATOM   4354  CZ  TYR   635     -39.686 -13.055 -33.754  1.00123.91           C  
ATOM   4355  OH  TYR   635     -40.533 -12.505 -34.738  1.00123.91           O  
ATOM   4356  N   GLU   636     -34.730 -13.241 -31.927  1.00234.44           N  
ATOM   4357  CA  GLU   636     -34.246 -12.182 -32.760  1.00234.44           C  
ATOM   4358  C   GLU   636     -32.855 -12.500 -33.207  1.00234.44           C  
ATOM   4359  O   GLU   636     -32.234 -13.451 -32.736  1.00234.44           O  
ATOM   4360  CB  GLU   636     -34.260 -10.798 -32.085  1.00234.44           C  
ATOM   4361  CG  GLU   636     -33.435 -10.701 -30.802  1.00234.44           C  
ATOM   4362  CD  GLU   636     -33.594  -9.280 -30.279  1.00234.44           C  
ATOM   4363  OE1 GLU   636     -34.528  -8.577 -30.749  1.00234.44           O  
ATOM   4364  OE2 GLU   636     -32.782  -8.878 -29.403  1.00234.44           O1-
ATOM   4365  N   LYS   637     -32.353 -11.701 -34.171  1.00185.69           N  
ATOM   4366  CA  LYS   637     -31.034 -11.858 -34.714  1.00185.69           C  
ATOM   4367  C   LYS   637     -30.099 -11.657 -33.570  1.00185.69           C  
ATOM   4368  O   LYS   637     -30.515 -11.172 -32.519  1.00185.69           O  
ATOM   4369  CB  LYS   637     -30.685 -10.799 -35.778  1.00185.69           C  
ATOM   4370  CG  LYS   637     -31.617 -10.802 -36.994  1.00185.69           C  
ATOM   4371  CD  LYS   637     -31.493  -9.559 -37.884  1.00185.69           C  
ATOM   4372  CE  LYS   637     -32.048  -8.279 -37.252  1.00185.69           C  
ATOM   4373  NZ  LYS   637     -30.998  -7.596 -36.461  1.00185.69           N1+
ATOM   4374  N   PRO   638     -28.852 -12.032 -33.745  1.00167.70           N  
ATOM   4375  CA  PRO   638     -27.841 -11.931 -32.725  1.00167.70           C  
ATOM   4376  C   PRO   638     -27.877 -10.533 -32.214  1.00167.70           C  
ATOM   4377  O   PRO   638     -27.892  -9.602 -33.018  1.00167.70           O  
ATOM   4378  CB  PRO   638     -26.529 -12.323 -33.401  1.00167.70           C  
ATOM   4379  CG  PRO   638     -26.971 -13.178 -34.608  1.00167.70           C  
ATOM   4380  CD  PRO   638     -28.362 -12.632 -34.973  1.00167.70           C  
ATOM   4381  N   ALA   639     -27.898 -10.360 -30.881  1.00 86.71           N  
ATOM   4382  CA  ALA   639     -28.201  -9.049 -30.433  1.00 86.71           C  
ATOM   4383  C   ALA   639     -27.183  -8.019 -30.806  1.00 86.71           C  
ATOM   4384  O   ALA   639     -27.528  -7.073 -31.509  1.00 86.71           O  
ATOM   4385  CB  ALA   639     -28.386  -8.968 -28.909  1.00 86.71           C  
ATOM   4386  N   THR   640     -25.898  -8.178 -30.428  1.00139.61           N  
ATOM   4387  CA  THR   640     -25.047  -7.050 -30.705  1.00139.61           C  
ATOM   4388  C   THR   640     -23.596  -7.410 -30.637  1.00139.61           C  
ATOM   4389  O   THR   640     -23.208  -8.460 -30.125  1.00139.61           O  
ATOM   4390  CB  THR   640     -25.236  -5.906 -29.755  1.00139.61           C  
ATOM   4391  CG2 THR   640     -24.736  -6.332 -28.364  1.00139.61           C  
ATOM   4392  OG1 THR   640     -24.509  -4.775 -30.206  1.00139.61           O  
ATOM   4393  N   ARG   641     -22.749  -6.518 -31.192  1.00241.89           N  
ATOM   4394  CA  ARG   641     -21.331  -6.710 -31.101  1.00241.89           C  
ATOM   4395  C   ARG   641     -20.706  -5.398 -30.717  1.00241.89           C  
ATOM   4396  O   ARG   641     -19.549  -5.135 -31.035  1.00241.89           O  
ATOM   4397  CB  ARG   641     -20.720  -7.184 -32.429  1.00241.89           C  
ATOM   4398  CG  ARG   641     -20.998  -6.233 -33.588  1.00241.89           C  
ATOM   4399  CD  ARG   641     -20.895  -6.906 -34.956  1.00241.89           C  
ATOM   4400  NE  ARG   641     -21.817  -8.074 -34.904  1.00241.89           N  
ATOM   4401  CZ  ARG   641     -23.158  -7.883 -35.068  1.00241.89           C  
ATOM   4402  NH1 ARG   641     -23.644  -6.631 -35.310  1.00241.89           N1+
ATOM   4403  NH2 ARG   641     -24.016  -8.941 -34.975  1.00241.89           N  
ATOM   4404  N   TRP   642     -21.444  -4.559 -29.964  1.00 84.73           N  
ATOM   4405  CA  TRP   642     -20.950  -3.269 -29.551  1.00 84.73           C  
ATOM   4406  C   TRP   642     -19.993  -3.481 -28.419  1.00 84.73           C  
ATOM   4407  O   TRP   642     -20.161  -4.427 -27.652  1.00 84.73           O  
ATOM   4408  CB  TRP   642     -22.080  -2.345 -29.068  1.00 84.73           C  
ATOM   4409  CG  TRP   642     -21.662  -0.964 -28.609  1.00 84.73           C  
ATOM   4410  CD1 TRP   642     -21.392  -0.530 -27.346  1.00 84.73           C  
ATOM   4411  CD2 TRP   642     -21.514   0.169 -29.473  1.00 84.73           C  
ATOM   4412  CE2 TRP   642     -21.167   1.256 -28.670  1.00 84.73           C  
ATOM   4413  CE3 TRP   642     -21.660   0.303 -30.826  1.00 84.73           C  
ATOM   4414  NE1 TRP   642     -21.097   0.814 -27.365  1.00 84.73           N  
ATOM   4415  CZ2 TRP   642     -20.961   2.495 -29.205  1.00 84.73           C  
ATOM   4416  CZ3 TRP   642     -21.447   1.552 -31.364  1.00 84.73           C  
ATOM   4417  CH2 TRP   642     -21.106   2.626 -30.569  1.00 84.73           C  
ATOM   4418  N   PRO   643     -19.003  -2.639 -28.219  1.00 97.75           N  
ATOM   4419  CA  PRO   643     -18.670  -1.524 -29.079  1.00 97.75           C  
ATOM   4420  C   PRO   643     -17.781  -1.791 -30.265  1.00 97.75           C  
ATOM   4421  O   PRO   643     -17.757  -0.955 -31.167  1.00 97.75           O  
ATOM   4422  CB  PRO   643     -18.033  -0.475 -28.166  1.00 97.75           C  
ATOM   4423  CG  PRO   643     -17.532  -1.277 -26.957  1.00 97.75           C  
ATOM   4424  CD  PRO   643     -18.533  -2.436 -26.862  1.00 97.75           C  
ATOM   4425  N   ASP   644     -17.000  -2.893 -30.273  1.00 86.89           N  
ATOM   4426  CA  ASP   644     -16.021  -3.120 -31.311  1.00 86.89           C  
ATOM   4427  C   ASP   644     -16.628  -3.410 -32.654  1.00 86.89           C  
ATOM   4428  O   ASP   644     -16.104  -2.969 -33.675  1.00 86.89           O  
ATOM   4429  CB  ASP   644     -15.005  -4.233 -30.993  1.00 86.89           C  
ATOM   4430  CG  ASP   644     -13.901  -3.631 -30.131  1.00 86.89           C  
ATOM   4431  OD1 ASP   644     -13.695  -2.391 -30.213  1.00 86.89           O  
ATOM   4432  OD2 ASP   644     -13.238  -4.406 -29.390  1.00 86.89           O1-
ATOM   4433  N   PHE   645     -17.751  -4.148 -32.699  1.00253.43           N  
ATOM   4434  CA  PHE   645     -18.365  -4.519 -33.946  1.00253.43           C  
ATOM   4435  C   PHE   645     -17.376  -5.290 -34.776  1.00253.43           C  
ATOM   4436  O   PHE   645     -17.274  -5.102 -35.986  1.00253.43           O  
ATOM   4437  CB  PHE   645     -18.870  -3.307 -34.761  1.00253.43           C  
ATOM   4438  CG  PHE   645     -19.882  -3.765 -35.768  1.00253.43           C  
ATOM   4439  CD1 PHE   645     -21.201  -3.919 -35.401  1.00253.43           C  
ATOM   4440  CD2 PHE   645     -19.541  -4.026 -37.076  1.00253.43           C  
ATOM   4441  CE1 PHE   645     -22.151  -4.334 -36.304  1.00253.43           C  
ATOM   4442  CE2 PHE   645     -20.483  -4.442 -37.986  1.00253.43           C  
ATOM   4443  CZ  PHE   645     -21.794  -4.600 -37.605  1.00253.43           C  
ATOM   4444  N   ARG   646     -16.590  -6.176 -34.135  1.00 86.49           N  
ATOM   4445  CA  ARG   646     -15.687  -7.015 -34.870  1.00 86.49           C  
ATOM   4446  C   ARG   646     -16.532  -8.111 -35.439  1.00 86.49           C  
ATOM   4447  O   ARG   646     -17.613  -8.384 -34.922  1.00 86.49           O  
ATOM   4448  CB  ARG   646     -14.589  -7.646 -33.995  1.00 86.49           C  
ATOM   4449  CG  ARG   646     -13.662  -6.614 -33.342  1.00 86.49           C  
ATOM   4450  CD  ARG   646     -12.516  -7.249 -32.550  1.00 86.49           C  
ATOM   4451  NE  ARG   646     -11.779  -6.163 -31.842  1.00 86.49           N  
ATOM   4452  CZ  ARG   646     -10.675  -6.467 -31.100  1.00 86.49           C  
ATOM   4453  NH1 ARG   646     -10.204  -7.749 -31.076  1.00 86.49           N1+
ATOM   4454  NH2 ARG   646     -10.039  -5.496 -30.382  1.00 86.49           N  
ATOM   4455  N   ASP   647     -16.090  -8.762 -36.535  1.00111.91           N  
ATOM   4456  CA  ASP   647     -16.941  -9.770 -37.104  1.00111.91           C  
ATOM   4457  C   ASP   647     -17.133 -10.858 -36.098  1.00111.91           C  
ATOM   4458  O   ASP   647     -16.172 -11.350 -35.509  1.00111.91           O  
ATOM   4459  CB  ASP   647     -16.395 -10.401 -38.399  1.00111.91           C  
ATOM   4460  CG  ASP   647     -15.091 -11.118 -38.086  1.00111.91           C  
ATOM   4461  OD1 ASP   647     -14.298 -10.579 -37.268  1.00111.91           O  
ATOM   4462  OD2 ASP   647     -14.868 -12.212 -38.670  1.00111.91           O1-
ATOM   4463  N   ASP   648     -18.407 -11.258 -35.890  1.00224.54           N  
ATOM   4464  CA  ASP   648     -18.749 -12.281 -34.945  1.00224.54           C  
ATOM   4465  C   ASP   648     -18.098 -11.937 -33.648  1.00224.54           C  
ATOM   4466  O   ASP   648     -17.544 -12.796 -32.965  1.00224.54           O  
ATOM   4467  CB  ASP   648     -18.308 -13.690 -35.376  1.00224.54           C  
ATOM   4468  CG  ASP   648     -19.227 -14.113 -36.511  1.00224.54           C  
ATOM   4469  OD1 ASP   648     -19.741 -13.208 -37.221  1.00224.54           O  
ATOM   4470  OD2 ASP   648     -19.429 -15.343 -36.683  1.00224.54           O1-
ATOM   4471  N   MET   649     -18.174 -10.648 -33.280  1.00178.25           N  
ATOM   4472  CA  MET   649     -17.545 -10.130 -32.100  1.00178.25           C  
ATOM   4473  C   MET   649     -18.412 -10.363 -30.904  1.00178.25           C  
ATOM   4474  O   MET   649     -19.608 -10.639 -31.000  1.00178.25           O  
ATOM   4475  CB  MET   649     -17.295  -8.611 -32.177  1.00178.25           C  
ATOM   4476  CG  MET   649     -16.625  -8.023 -30.935  1.00178.25           C  
ATOM   4477  SD  MET   649     -14.861  -8.410 -30.755  1.00178.25           S  
ATOM   4478  CE  MET   649     -14.810  -7.904 -29.013  1.00178.25           C  
ATOM   4479  N   PRO   650     -17.755 -10.365 -29.774  1.00116.53           N  
ATOM   4480  CA  PRO   650     -18.445 -10.401 -28.514  1.00116.53           C  
ATOM   4481  C   PRO   650     -18.736  -8.994 -28.076  1.00116.53           C  
ATOM   4482  O   PRO   650     -17.850  -8.145 -28.164  1.00116.53           O  
ATOM   4483  CB  PRO   650     -17.534 -11.163 -27.547  1.00116.53           C  
ATOM   4484  CG  PRO   650     -16.143 -11.088 -28.199  1.00116.53           C  
ATOM   4485  CD  PRO   650     -16.453 -11.002 -29.699  1.00116.53           C  
ATOM   4486  N   VAL   651     -19.940  -8.733 -27.538  1.00115.27           N  
ATOM   4487  CA  VAL   651     -20.312  -7.424 -27.069  1.00115.27           C  
ATOM   4488  C   VAL   651     -19.786  -7.274 -25.674  1.00115.27           C  
ATOM   4489  O   VAL   651     -19.686  -8.255 -24.940  1.00115.27           O  
ATOM   4490  CB  VAL   651     -21.798  -7.272 -27.011  1.00115.27           C  
ATOM   4491  CG1 VAL   651     -22.328  -8.426 -26.146  1.00115.27           C  
ATOM   4492  CG2 VAL   651     -22.154  -5.882 -26.468  1.00115.27           C  
ATOM   4493  N   ARG   652     -19.414  -6.038 -25.273  1.00134.92           N  
ATOM   4494  CA  ARG   652     -18.889  -5.866 -23.946  1.00134.92           C  
ATOM   4495  C   ARG   652     -19.462  -4.624 -23.325  1.00134.92           C  
ATOM   4496  O   ARG   652     -19.517  -3.559 -23.940  1.00134.92           O  
ATOM   4497  CB  ARG   652     -17.352  -5.820 -23.957  1.00134.92           C  
ATOM   4498  CG  ARG   652     -16.780  -7.188 -24.350  1.00134.92           C  
ATOM   4499  CD  ARG   652     -15.385  -7.163 -24.970  1.00134.92           C  
ATOM   4500  NE  ARG   652     -14.437  -6.618 -23.967  1.00134.92           N  
ATOM   4501  CZ  ARG   652     -13.270  -6.084 -24.424  1.00134.92           C  
ATOM   4502  NH1 ARG   652     -13.044  -6.032 -25.768  1.00134.92           N1+
ATOM   4503  NH2 ARG   652     -12.337  -5.607 -23.547  1.00134.92           N  
ATOM   4504  N   PRO   653     -19.885  -4.742 -22.089  1.00156.11           N  
ATOM   4505  CA  PRO   653     -20.433  -3.623 -21.373  1.00156.11           C  
ATOM   4506  C   PRO   653     -19.376  -2.580 -21.291  1.00156.11           C  
ATOM   4507  O   PRO   653     -18.211  -2.926 -21.091  1.00156.11           O  
ATOM   4508  CB  PRO   653     -20.907  -4.179 -20.033  1.00156.11           C  
ATOM   4509  CG  PRO   653     -21.246  -5.647 -20.357  1.00156.11           C  
ATOM   4510  CD  PRO   653     -20.321  -6.013 -21.535  1.00156.11           C  
ATOM   4511  N   ALA   654     -19.754  -1.298 -21.449  1.00 45.31           N  
ATOM   4512  CA  ALA   654     -18.743  -0.288 -21.481  1.00 45.31           C  
ATOM   4513  C   ALA   654     -19.242   0.973 -20.852  1.00 45.31           C  
ATOM   4514  O   ALA   654     -20.444   1.216 -20.739  1.00 45.31           O  
ATOM   4515  CB  ALA   654     -18.312   0.088 -22.909  1.00 45.31           C  
ATOM   4516  N   VAL   655     -18.278   1.796 -20.396  1.00 46.07           N  
ATOM   4517  CA  VAL   655     -18.557   3.107 -19.889  1.00 46.07           C  
ATOM   4518  C   VAL   655     -18.188   4.033 -21.009  1.00 46.07           C  
ATOM   4519  O   VAL   655     -17.086   3.948 -21.550  1.00 46.07           O  
ATOM   4520  CB  VAL   655     -17.718   3.478 -18.704  1.00 46.07           C  
ATOM   4521  CG1 VAL   655     -18.066   4.918 -18.292  1.00 46.07           C  
ATOM   4522  CG2 VAL   655     -17.950   2.436 -17.598  1.00 46.07           C  
ATOM   4523  N   VAL   656     -19.109   4.942 -21.388  1.00 39.85           N  
ATOM   4524  CA  VAL   656     -18.872   5.813 -22.507  1.00 39.85           C  
ATOM   4525  C   VAL   656     -18.706   7.215 -22.018  1.00 39.85           C  
ATOM   4526  O   VAL   656     -19.238   7.599 -20.977  1.00 39.85           O  
ATOM   4527  CB  VAL   656     -20.003   5.834 -23.501  1.00 39.85           C  
ATOM   4528  CG1 VAL   656     -19.678   6.834 -24.627  1.00 39.85           C  
ATOM   4529  CG2 VAL   656     -20.240   4.399 -23.999  1.00 39.85           C  
ATOM   4530  N   ALA   657     -17.911   8.011 -22.766  1.00 37.15           N  
ATOM   4531  CA  ALA   657     -17.744   9.397 -22.450  1.00 37.15           C  
ATOM   4532  C   ALA   657     -18.445  10.165 -23.533  1.00 37.15           C  
ATOM   4533  O   ALA   657     -18.168   9.978 -24.717  1.00 37.15           O  
ATOM   4534  CB  ALA   657     -16.273   9.845 -22.437  1.00 37.15           C  
ATOM   4535  N   VAL   658     -19.382  11.055 -23.149  1.00 95.11           N  
ATOM   4536  CA  VAL   658     -20.099  11.821 -24.128  1.00 95.11           C  
ATOM   4537  C   VAL   658     -19.665  13.248 -24.003  1.00 95.11           C  
ATOM   4538  O   VAL   658     -19.625  13.801 -22.904  1.00 95.11           O  
ATOM   4539  CB  VAL   658     -21.590  11.785 -23.955  1.00 95.11           C  
ATOM   4540  CG1 VAL   658     -22.073  10.343 -24.191  1.00 95.11           C  
ATOM   4541  CG2 VAL   658     -21.933  12.334 -22.562  1.00 95.11           C  
ATOM   4542  N   THR   659     -19.315  13.875 -25.146  1.00 40.77           N  
ATOM   4543  CA  THR   659     -18.864  15.238 -25.122  1.00 40.77           C  
ATOM   4544  C   THR   659     -19.418  15.958 -26.312  1.00 40.77           C  
ATOM   4545  O   THR   659     -19.993  15.352 -27.215  1.00 40.77           O  
ATOM   4546  CB  THR   659     -17.371  15.373 -25.196  1.00 40.77           C  
ATOM   4547  CG2 THR   659     -16.748  14.628 -24.003  1.00 40.77           C  
ATOM   4548  OG1 THR   659     -16.886  14.835 -26.419  1.00 40.77           O  
ATOM   4549  N   ARG   660     -19.278  17.300 -26.313  1.00147.31           N  
ATOM   4550  CA  ARG   660     -19.714  18.114 -27.413  1.00147.31           C  
ATOM   4551  C   ARG   660     -18.511  18.444 -28.242  1.00147.31           C  
ATOM   4552  O   ARG   660     -17.411  18.619 -27.722  1.00147.31           O  
ATOM   4553  CB  ARG   660     -20.315  19.461 -26.980  1.00147.31           C  
ATOM   4554  CG  ARG   660     -21.709  19.375 -26.359  1.00147.31           C  
ATOM   4555  CD  ARG   660     -22.106  20.662 -25.635  1.00147.31           C  
ATOM   4556  NE  ARG   660     -21.309  21.770 -26.235  1.00147.31           N  
ATOM   4557  CZ  ARG   660     -21.777  22.445 -27.326  1.00147.31           C  
ATOM   4558  NH1 ARG   660     -23.000  22.136 -27.843  1.00147.31           N1+
ATOM   4559  NH2 ARG   660     -21.028  23.437 -27.890  1.00147.31           N  
ATOM   4560  N   GLN   661     -18.698  18.540 -29.573  1.00 78.37           N  
ATOM   4561  CA  GLN   661     -17.608  18.912 -30.429  1.00 78.37           C  
ATOM   4562  C   GLN   661     -17.193  20.302 -30.062  1.00 78.37           C  
ATOM   4563  O   GLN   661     -16.007  20.628 -30.066  1.00 78.37           O  
ATOM   4564  CB  GLN   661     -17.971  18.915 -31.924  1.00 78.37           C  
ATOM   4565  CG  GLN   661     -17.878  17.539 -32.580  1.00 78.37           C  
ATOM   4566  CD  GLN   661     -16.408  17.318 -32.911  1.00 78.37           C  
ATOM   4567  NE2 GLN   661     -15.873  18.140 -33.855  1.00 78.37           N  
ATOM   4568  OE1 GLN   661     -15.749  16.450 -32.341  1.00 78.37           O  
ATOM   4569  N   GLY   662     -18.178  21.153 -29.726  1.00 24.66           N  
ATOM   4570  CA  GLY   662     -17.945  22.528 -29.387  1.00 24.66           C  
ATOM   4571  C   GLY   662     -17.086  22.587 -28.165  1.00 24.66           C  
ATOM   4572  O   GLY   662     -16.277  23.501 -28.015  1.00 24.66           O  
ATOM   4573  N   GLY   663     -17.254  21.622 -27.244  1.00 21.07           N  
ATOM   4574  CA  GLY   663     -16.466  21.639 -26.048  1.00 21.07           C  
ATOM   4575  C   GLY   663     -17.278  22.279 -24.970  1.00 21.07           C  
ATOM   4576  O   GLY   663     -16.772  22.562 -23.885  1.00 21.07           O  
ATOM   4577  N   GLY   664     -18.573  22.509 -25.248  1.00 19.77           N  
ATOM   4578  CA  GLY   664     -19.431  23.156 -24.301  1.00 19.77           C  
ATOM   4579  C   GLY   664     -19.933  22.154 -23.313  1.00 19.77           C  
ATOM   4580  O   GLY   664     -19.567  20.980 -23.342  1.00 19.77           O  
ATOM   4581  N   LYS   665     -20.803  22.627 -22.397  1.00 60.19           N  
ATOM   4582  CA  LYS   665     -21.346  21.811 -21.351  1.00 60.19           C  
ATOM   4583  C   LYS   665     -22.380  20.909 -21.934  1.00 60.19           C  
ATOM   4584  O   LYS   665     -23.137  21.292 -22.824  1.00 60.19           O  
ATOM   4585  CB  LYS   665     -22.027  22.622 -20.243  1.00 60.19           C  
ATOM   4586  CG  LYS   665     -21.068  23.552 -19.499  1.00 60.19           C  
ATOM   4587  CD  LYS   665     -21.782  24.557 -18.595  1.00 60.19           C  
ATOM   4588  CE  LYS   665     -20.840  25.565 -17.936  1.00 60.19           C  
ATOM   4589  NZ  LYS   665     -20.633  26.718 -18.841  1.00 60.19           N1+
ATOM   4590  N   ILE   666     -22.449  19.674 -21.404  1.00139.95           N  
ATOM   4591  CA  ILE   666     -23.354  18.685 -21.903  1.00139.95           C  
ATOM   4592  C   ILE   666     -24.740  19.023 -21.463  1.00139.95           C  
ATOM   4593  O   ILE   666     -24.994  19.295 -20.290  1.00139.95           O  
ATOM   4594  CB  ILE   666     -23.049  17.310 -21.389  1.00139.95           C  
ATOM   4595  CG1 ILE   666     -23.994  16.269 -22.011  1.00139.95           C  
ATOM   4596  CG2 ILE   666     -23.101  17.358 -19.851  1.00139.95           C  
ATOM   4597  CD1 ILE   666     -23.763  16.031 -23.502  1.00139.95           C  
ATOM   4598  N   GLY   667     -25.680  19.015 -22.427  1.00 25.16           N  
ATOM   4599  CA  GLY   667     -27.056  19.276 -22.137  1.00 25.16           C  
ATOM   4600  C   GLY   667     -27.281  20.775 -22.168  1.00 25.16           C  
ATOM   4601  O   GLY   667     -28.470  21.188 -22.236  1.00 25.16           O  
ATOM   4602  OXT GLY   667     -26.270  21.525 -22.127  1.00 25.16           O1-
END
